# Supplementary material for: Systems-wide analysis revealed shared and unique responses to moderate and acute high temperatures in the green alga Chlamydomonas reinhardtii
Source: Commun Biol. 2022 May 13;5:460. doi: 10.1038/s42003-022-03359-z (PMC9106746; doi:10.1038/s42003-022-03359-z)
Supplement: Supplementary file 4 — supplementary_data_1 [file 42003_2022_3359_MOESM4_ESM.xlsx]

## Sheet: Key
RNA-seq data overview:
Subsheets:
Number	Sub-sheet name	Description
1	TPM	TPM matrix for all genes in all time points and biological replicates
2	DEx_output	Differential expression output for all genes in all time points
3	Summary_Overlapping_DEGs	Summary table counting number of genes differentially regulated by time point bin in various overlaps of interest
4	Overlapping_DEGs_timepoint_bin	Genes differentially expressed in at least one time point of high temperature or recovery in moderate or acute high temperature and overlaps between these categories
5	Heat_35C_unique_upregulated	Genes uniquely up-regulated in at least 1 time point of 35oC high temperature period but not up-regulated in 40oC high temperature period
6	35C_Higher_Upregulated	For genes up-regulated in a given time point in both 35oC and 40oC, shows genes with higher differential expression in 35oC than 40oC
7	35C_Higher_Downregulated	For genes down-regulated in a given time point in both 35oC and 40oC, shows genes with higher differential expression in 35oC than 40oC
8	Arabidopsis_HIGs	Comparison between Chlamydomonas genes up-regulated in at least 1 time point during heat of 35oC or 40oC and up-regulated during heat stress in an Arabidopsis dataset
9	Arabidopsis_orthologs	List of Chalmydomonas heat induced genes (HIGs) with a one-to-one orthologous relationship with Arabidopsis thaliana genes

## Sheet: TPM
Transcripts Per Million (TPM) Normalized Read Counts for all genes in all biological replicates
A, B, C, indicates biolgical replicate. Each time point and condition has three biological replicates
Middle number in column name indicates time point
Time Point Key:
1	pre-heat
2	reach high tempearture
3	0.5h heat
4	1h heat
5	2h heat
6	4h heat
7	8h heat
8	16h heat
9	24h heat
10	reach control temperature
11	2h recovery
12	4h recovery
13	8h recovery
14	24h recovery
15	48h recovery
Transcripts Per Million (TPM) normalized read counts for each time point and biological replicate
A,B,C represent biological replicates				"_35C" in the name means 35oC treatment					"_40C" in the name means 40oC treatment
Numbers 1-15 represent individual time points:
Control:	1	pre-heat control
Heat	2	reach high temperature
	3	0.5h heat
	4	1h heat
	5	2h heat
	6	4h heat
	7	8h heat
	8	16h heat
	9	24h heat
Recovery	10	reach control temperature
	11	2h recovery
	12	4h recovery
	13	8h recovery
	14	24h recovery
	15	48h recovery
gene	A_1_35C	A_2_35C	A_3_35C	A_4_35C	A_5_35C	A_6_35C	A_7_35C	A_8_35C	A_9_35C	A_10_35C	A_11_35C	A_12_35C	A_13_35C	A_14_35C	A_15_35C	B_1_35C	B_2_35C	B_3_35C	B_4_35C	B_5_35C	B_6_35C	B_7_35C	B_8_35C	B_9_35C	B_10_35C	B_11_35C	B_12_35C	B_13_35C	B_14_35C	B_15_35C	C_1_35C	C_2_35C	C_3_35C	C_4_35C	C_5_35C	C_6_35C	C_7_35C	C_8_35C	C_9_35C	C_10_35C	C_11_35C	C_12_35C	C_13_35C	C_14_35C	C_15_35C	A_1_40C	A_2_40C	A_3_40C	A_4_40C
Cre01.g000017	0.598625	2.32878	5.28028	7.29533	10.0868	3.99739	2.88684	3.12551	2.37601	0.117437	0.464351	0.287037	0.524632	0.476753	0.305881	0.378955	4.4053	5.82458	6.64384	5.99148	4.50155	2.38185	2.09565	2.44038	0.346072	0.338624	0.229189	0.139759	0.347558	0.115961	0.304465	3.85889	4.66295	5.78858	6.33172	4.22871	3.79155	1.91895	1.42358	0.308347	0.156413	0.399309	0.216361	0.352807	0.498959	0.384404	3.63078	11.3195	15.8006
Cre01.g000033	0.8057	4.3056	7.35465	9.99298	7.52303	4.38428	3.74912	3.81923	2.83202	0.386832	0.528648	0.444423	0.758999	0.864356	0.738258	0.61742	5.09228	7.02726	7.25243	5.69054	5.24941	2.77191	2.77162	2.56178	0.330953	0.215886	0.219176	0.523473	0.95451	0.566793	0.655118	5.18598	6.60171	7.10094	6.61917	4.39285	3.3106	2.19138	2.02234	0.311257	0.361484	0.424293	0.620724	0.971282	0.795266	0.724079	4.67879	17.5964	23.905
Cre01.g000050	1.24031	0.589538	1.00889	0.83483	0.911965	0.829639	1.77225	1.87338	1.50257	1.12902	2.25958	1.84534	1.45492	1.35206	1.34721	1.41854	0.685946	0.921153	1.04203	1.04659	0.927972	1.62152	2.10636	1.99289	1.26916	3.03095	2.75233	1.51591	1.32281	1.30703	1.46196	0.70323	0.92749	0.853612	1.12055	1.14726	1.22961	1.83243	2.14677	1.5333	2.81949	2.95086	1.65149	1.10048	1.28628	1.32068	0.677048	0.247459	1.18569
Cre01.g000100	0.633919	0.619189	0.432847	0.38481	0.365054	0.386067	0.740449	0.596663	0.552187	0.165815	0.796133	0.533481	0.435497	0.471805	0.471551	0.721911	0.435313	0.464737	0.373983	0.35326	0.33906	0.594824	0.863401	0.67471	0.196327	1.22945	0.975431	0.415806	0.60398	0.479495	0.783011	0.526279	0.483247	0.374435	0.401549	0.431496	0.526479	0.714581	0.705377	0.243599	1.46311	1.05154	0.484419	0.494909	0.598562	0.599147	0.459668	0.155809	0.84631
Cre01.g000150	8.11259	6.12557	7.56438	6.26207	4.68432	6.44528	12.2842	9.06968	7.97583	2.92876	11.0114	9.07554	8.78355	6.22788	7.36598	8.71545	8.10626	7.75246	6.28406	5.95315	6.7876	8.81946	7.95059	7.61856	1.53476	10.9245	8.10599	8.11201	7.70614	7.78054	8.78707	8.22216	8.89093	6.2818	5.78409	7.08299	12.8589	7.56673	8.20342	2.46567	11.7887	9.37115	7.98636	7.72364	7.26048	7.68303	5.28975	2.3375	3.57426
Cre01.g000200	1.83534	1.4976	2.14016	2.30476	2.72396	1.50411	2.35129	2.07208	1.7967	1.72826	2.67909	1.80007	1.76146	1.57713	1.8744	1.78502	1.65202	1.99744	1.84101	1.59545	2.17266	1.77349	2.28173	2.65976	1.66028	3.31279	1.74775	1.85809	1.9516	1.72592	2.64448	1.881	2.44426	2.21314	2.08075	1.55371	2.27438	1.84612	2.79472	2.33979	2.81519	2.32608	1.91044	2.04357	2.14754	2.31425	1.56964	0.737816	2.40278
Cre01.g000250	8.34896	8.68081	10.2031	7.95033	8.3297	5.81136	8.07114	7.92037	7.61813	5.81448	8.98582	10.0153	10.1734	7.34012	9.48445	9.53546	10.915	10.9706	8.24252	6.84571	8.73196	8.1269	7.88219	9.88064	5.36209	8.79613	10.3087	11.0556	9.24262	7.68213	10.3903	10.9627	11.0838	7.47474	6.84	6.24466	11.7257	7.13568	8.98308	7.5796	9.34629	10.5813	11.5422	7.76666	8.24084	8.59017	9.73707	11.5607	13.4448
Cre01.g000300	3.14554	6.05571	4.58495	3.4995	3.48582	2.25259	2.67632	3.64726	3.12865	1.79516	6.88266	4.66583	4.18716	4.82526	4.00778	3.8739	6.51718	3.89881	3.47632	2.54505	3.44601	2.91491	3.46329	3.46107	1.62423	5.2733	6.10909	3.46492	3.85435	3.00232	3.55602	5.88199	4.39653	2.80329	2.8846	2.40263	3.92162	3.33626	3.53912	2.12841	5.32361	5.4172	3.72073	3.54838	3.69566	3.77603	4.41717	15.6766	7.82547
Cre01.g000350	22.4343	16.5245	22.6707	25.1238	30.7918	14.9903	18.058	19.1304	19.426	15.6863	28.7599	20.0421	27.3439	19.211	22.4339	21.9941	22.9778	27.096	23.2609	17.792	25.1296	15.9399	17.1353	20.8792	17.1732	17.688	16.8972	27.5585	20.1297	17.2774	27.4055	22.4801	28.7003	26.2745	20.0753	14.2741	25.9558	14.8072	22.4005	19.3661	16.3696	19.3018	32.7423	22.4975	22.0066	22.7652	24.3263	21.2609	31.7674
Cre01.g000400	5.27953	3.87503	2.51785	2.08442	2.90495	2.88567	5.7833	5.1734	4.83625	3.73413	11.6516	7.6787	4.16213	4.27928	4.59899	5.21704	3.46154	2.17998	2.05307	2.74707	3.87105	6.81366	6.01114	4.45793	3.15198	14.1046	11.2298	4.12003	3.93367	5.5784	4.56814	3.67361	2.19599	1.71435	2.71536	2.9507	8.33646	5.70059	4.42268	3.13852	12.8282	9.97939	3.59466	4.00783	4.5849	4.79729	1.94422	0.303274	2.53592
Cre01.g000450	4.74532	4.30713	2.84722	2.41042	2.52609	2.2588	3.64977	3.79346	4.34134	1.90639	10.5824	6.39213	4.29807	3.91937	3.84841	4.37902	3.21007	1.74496	1.8196	2.0697	3.46228	4.35351	4.16026	3.13107	1.93936	10.5573	7.86523	3.76888	3.69308	4.09912	3.68955	2.95384	2.14425	1.59894	1.79957	2.25298	5.73979	5.00041	3.26077	2.23376	9.2992	8.17838	4.03746	3.68596	3.76502	4.2308	1.71405	1.4942	3.5678
Cre01.g000500	2.28912	2.45761	2.52562	2.21959	1.82238	1.11836	0.915125	1.21231	1.24826	1.31766	1.35978	1.33602	2.42076	1.95453	2.08374	2.08962	2.60199	2.06812	1.9503	1.29279	1.30328	0.856562	0.990955	1.26194	1.30677	0.742834	0.722009	1.91491	2.22673	2.09343	2.02013	1.79775	1.81104	1.72278	1.43183	0.864132	1.18567	1.07837	1.26874	1.13106	0.793117	0.986051	2.05412	1.98619	1.9719	2.06605	1.31681	0.794909	1.97847
Cre01.g000550	0.0642506	0.0743649	0.0502523	0.0321663	0.0339054	0.00594973	0.118931	0.1307	0.0907178	0.0893777	0.466027	0.302476	0.106318	0.130833	0.122794	0.0517661	0.14849	0.00647455	0.00678411	0.0107927	0.0400311	0.0929617	0.148791	0.0812877	0.0227929	0.297365	0.322023	0.0552286	0.0375644	0.101832	0.106947	0.130927	0.016944	0.0350571	0.0388489	0.0349503	0.10616	0.13333	0.0597886	0.0361036	0.178562	0.225978	0.106399	0.0732301	0.129143	0.122752	0.162812	1.3358	3.28552
Cre01.g000600	5.55034	2.87158	2.60953	2.06061	2.88095	2.5304	5.31315	3.73287	4.26177	6.75334	19.9029	13.5716	8.00906	5.39198	4.76624	6.14551	2.83705	2.90338	2.84904	2.82321	3.52611	5.12814	5.18394	5.9438	7.70633	18.8556	15.7011	9.77322	6.62603	6.08857	7.04151	2.45317	3.01516	2.25828	2.64426	3.12522	5.23798	5.14718	6.6447	8.6812	20.287	17.2775	9.89955	5.25256	5.4169	6.01787	4.1768	2.69274	2.58424
Cre01.g000650	0.217972	4.48779	0.818315	0.69736	0.126527	0.0634374	0.153503	0.222968	0.174106	0.102627	1.81364	0.460724	0.211602	0.156236	0.237303	0.141928	5.30799	0.780075	0.267635	0.120828	0.0320116	0.318593	0.233792	0.28365	0.0567055	1.56415	0.987126	0.229001	0.345449	0.0940985	0.156791	4.86129	0.806953	0.306505	0.129442	0.0512391	0.174931	0.090824	0.127496	0.101048	2.10158	0.614821	0.234994	0.660674	0.118025	0.294481	9.98887	105.379	23.8855
Cre01.g000700	0.15902	0.226753	0.333322	0.251041	0.313844	0.149022	0.327196	0.27043	0.230513	0.104819	0.329876	0.180383	0.347339	0.142476	0.200583	0.161066	0.187237	0.176269	0.199473	0.123409	0.174375	0.151853	0.30701	0.297756	0.0744643	0.388596	0.38575	0.200479	0.209651	0.133073	0.283884	0.301933	0.393642	0.175615	0.200955	0.133213	0.189177	0.229893	0.337386	0.127779	0.231849	0.483694	0.190356	0.177898	0.291319	0.180463	0.258565	0.403448	0.399287
Cre01.g000750	1.69074	1.61444	2.02824	1.75628	1.55007	1.24512	1.27934	1.57849	1.31297	1.41863	1.8799	1.72547	1.96849	1.61208	1.48601	1.60546	1.58967	1.47525	1.57232	1.26125	1.1842	1.05844	1.14107	1.19961	1.40424	1.49276	1.73201	1.69827	1.49235	1.55349	1.64068	1.46111	1.61279	1.39874	1.40566	1.0638	1.25523	1.1952	1.30224	1.22248	1.71932	1.67646	1.73168	1.53141	1.59217	1.55452	1.3069	1.52062	2.49584
Cre01.g000800	7.23491	3.88918	5.12421	4.39008	3.6164	4.54461	4.04897	4.00231	4.49471	2.98059	4.40951	4.50982	8.43794	7.2745	7.28807	6.0049	4.84018	4.23262	3.96815	3.1193	4.68298	4.98057	4.14945	4.83095	2.30042	6.95737	4.37653	7.60098	5.71921	4.67162	5.93357	3.92184	3.77002	3.52213	5.24644	3.81804	4.71525	4.10324	3.74026	2.91921	5.71844	4.45065	7.47865	5.34936	6.22079	6.79985	3.03434	0.933582	2.91888
Cre01.g000850	60.5491	61.2598	67.9256	52.6094	49.6166	34.6717	49.017	48.4467	54.0801	47.3103	58.7156	81.0058	82.756	59.9288	62.0604	59.0288	67.3563	64.8539	59.3188	46.509	49.5483	49.7804	46.33	55.0922	57.0381	46.8514	70.4345	80.3243	64.7455	67.8243	60.5725	61.6759	62.4089	56.5877	43.9302	39.3393	59.4628	48.1888	51.8071	55.7529	54.4251	72.3626	74.8977	62.0971	61.4794	61.2865	54.7862	68.1107	100.594
Cre01.g000900	12.7919	13.2133	10.0378	10.7585	12.4264	8.74375	8.4118	11.5176	11.5826	19.1454	10.8425	12.3305	18.426	13.8774	14.6843	18.0291	13.1983	13.5863	14.8087	11.1299	10.8238	7.86156	14.4491	15.374	19.8468	11.0944	8.11404	22.1597	20.3475	15.5629	19.9345	16.853	13.9421	12.4958	12.1444	9.09686	8.63469	12.9417	16.1025	21.7697	13.0665	8.97376	21.778	15.9496	14.4347	14.1693	15.0762	3.92793	10.8625
Cre01.g000950	0.263511	0.296023	0.248532	0.149384	0.191202	0.126314	0.299005	0.225452	0.256795	0.100349	0.432858	0.219789	0.150477	0.236097	0.193485	0.235502	0.23851	0.197594	0.0990197	0.0787645	0.0663962	0.23789	0.155866	0.176498	0.0302438	0.355114	0.480701	0.138422	0.24922	0.306271	0.328162	0.327015	0.127403	0.176765	0.128871	0.121735	0.24331	0.162171	0.165878	0.0838348	0.510317	0.351547	0.181518	0.216761	0.263159	0.342044	0.0900141	0.0900082	0.228947
Cre01.g001000	1.02945	0.628814	0.204782	0.0600784	0.0518127	0.181842	0.669586	0.778945	0.499072	0.37823	4.72401	2.38452	0.917053	0.83172	1.01643	1.16777	0.366249	0.0329804	0.0414687	0.0274883	0.0917606	0.493828	1.19672	0.180684	0.0851429	4.31194	3.8958	0.693938	0.698419	1.21034	1.36194	0.572771	0.0978184	0.0285721	0.0296836	0.022254	0.37362	0.856499	0.249181	0.206895	4.28198	3.8026	0.882658	0.533711	0.826995	1.18178	0.518337	0.196689	0.175783
Cre01.g001100	13.6614	10.8496	6.06217	4.12384	4.9082	6.24015	13.2367	11.6119	9.61331	9.70873	22.3223	21.3722	15.1996	10.7398	13.3755	16.1	11.6462	6.45979	4.43862	3.97487	5.72395	11.5066	12.2589	10.6242	7.93616	29.7391	26.8502	16.5038	12.0553	13.3154	19.4947	15.1276	7.94369	4.35847	4.93464	6.20653	11.0808	11.2957	10.4447	10.0365	25.8197	27.6479	16.589	11.7362	13.8445	14.843	11.6304	16.8624	4.95882
Cre01.g001150	172.963	231.887	229.565	202.047	197.759	166.84	258.376	280.009	240.142	118.76	363.295	252.035	232.146	189.015	213.488	248.847	231.425	180.105	216.11	144.06	154.91	204.075	296.896	273.533	132.944	418.042	373.844	216.13	221.208	156.864	296.899	298.897	257.208	177.737	218.967	165.631	175.367	230.143	293.857	216.655	406.737	428.281	230.165	176.916	215.214	225.806	304.368	367.558	616.092
Cre01.g001200	2.01169	1.74015	1.61104	1.46357	1.61099	1.82691	1.95985	1.92046	1.91019	5.42689	2.69427	1.65754	1.94667	2.36871	1.81273	2.27886	1.92322	1.36924	2.00858	1.86153	1.96802	1.91124	2.52075	2.37463	5.68831	3.9311	1.68042	2.17415	2.67469	2.31202	2.89324	1.82334	1.72806	1.60217	2.10462	1.79983	1.90315	2.2541	2.68705	5.20333	3.1236	2.07596	2.05392	2.09171	2.58164	2.04305	1.51662	1.31273	2.34576
Cre01.g001250	0.322057	0.390126	0.337484	0.430478	0.254102	0.280279	0.254662	0.377815	0.339939	0.552062	0.580022	0.458775	0.25042	0.257736	0.213634	0.269195	0.418363	0.422844	0.41764	0.300432	0.332154	0.252374	0.5324	0.431191	0.585669	0.668575	0.560249	0.269368	0.326769	0.352512	0.386442	0.395789	0.408169	0.420373	0.379535	0.289997	0.39264	0.408416	0.430624	0.44935	0.768375	0.533936	0.42718	0.174898	0.35307	0.348268	0.406727	0.421784	0.550345
Cre01.g001300	1.26274	1.51447	1.34546	0.587893	1.00919	0.987993	1.8043	1.76086	1.45906	0.969347	3.86935	2.03079	1.19919	1.39372	1.37061	1.69142	1.34675	0.791143	0.573902	0.490321	1.03474	1.62275	2.18371	1.7365	0.78555	6.45971	2.47192	0.922876	1.00041	1.14859	1.5707	1.78564	0.831714	0.30755	0.715101	0.889724	2.60046	2.344	1.78812	1.11704	5.16426	2.88092	0.881036	1.11191	1.45954	1.30764	2.29551	2.79563	0.878484
Cre01.g001350	1.02929	1.08883	0.781358	0.520983	0.867658	0.801758	1.49235	1.3294	1.1206	0.436511	1.96249	1.25976	1.16636	1.24091	0.9447	1.22651	1.12403	0.654361	0.588953	0.524416	0.97255	1.24755	1.21764	1.27349	0.433157	2.22192	2.00282	0.874635	0.784856	1.01158	1.16056	1.09771	1.0026	0.526923	0.541128	0.701933	1.10044	1.2717	1.12683	0.684163	2.34927	2.1708	0.935508	1.16783	1.03389	0.994078	0.966897	0.473276	1.10853
Cre01.g001400	0.667235	1.30459	0.842438	0.55992	0.290485	0.16506	0.306449	0.634538	0.602043	1.16124	1.29287	1.78054	0.913771	1.25542	0.657526	0.887015	1.44755	0.565275	0.348739	0.136499	0.081659	0.189632	0.440899	0.403993	0.545542	0.922019	1.28751	0.891266	0.973166	0.67026	0.899914	1.21913	0.695887	0.274608	0.0950969	0.053471	0.244117	0.492582	0.554373	0.935321	0.694871	1.24621	1.0356	0.707838	0.835474	0.550879	2.19198	3.72118	1.36095
Cre01.g001450	1.21338	1.21463	1.75315	0.544088	0.322596	0.132088	0.605494	1.05702	0.930278	0.915809	1.07157	3.71163	1.49488	1.58507	1.2657	1.18443	1.31368	0.841905	0.645482	0.111246	0.04761	0.284302	1.0804	0.691391	0.518069	0.471552	2.14475	1.23585	0.94565	1.47486	1.35675	1.25794	1.06582	0.633754	0.146313	0.152413	0.413213	0.927943	0.896393	0.558207	0.45741	1.95239	1.42211	0.982605	1.18486	1.06087	1.23712	0.115843	1.49348
Cre01.g001501	0.262609	0.245185	0.392531	0.171401	0.321814	0.172388	0.287681	0.221991	0.296081	0.109905	0.593655	0.345379	0.27618	0.271889	0.253037	0.31032	0.335756	0.26522	0.203342	0.145572	0.309965	0.291905	0.273845	0.361777	0.197363	0.514974	0.434344	0.380124	0.20642	0.210265	0.467478	0.32318	0.293435	0.18914	0.252293	0.144042	0.318198	0.210917	0.293246	0.16683	0.425423	0.498267	0.379659	0.258891	0.262665	0.245285	0.447334	0.14076	1.10617
Cre01.g001550	10.6451	12.9193	13.2832	9.75181	8.85905	6.39425	9.52472	10.1939	8.22455	5.97806	9.76568	15.4798	15.9374	10.6479	12.5322	11.9729	13.917	13.7139	10.6415	7.46997	7.69243	8.69511	8.87923	11.5659	5.65493	7.48105	11.8861	15.5911	13.751	11.6169	14.0185	13.5406	13.4561	9.36422	7.35548	6.46539	10.0363	7.88334	8.80938	7.2595	8.93351	13.28	16.2166	13.3324	11.3575	11.666	15.938	19.3461	34.019
Cre01.g001600	1.34682	1.32752	1.00581	1.02083	1.52576	1.4427	0.903243	1.22492	1.7544	1.52393	1.19589	0.642814	1.39181	1.23784	1.24445	1.44116	1.11611	0.645323	1.39272	1.3888	1.39945	1.47182	1.38632	1.81388	1.4015	1.56303	0.610787	1.41496	1.29925	1.49467	1.75007	1.35194	0.705776	0.91787	1.93605	1.40381	1.32084	1.75204	1.60097	1.8328	1.25665	0.649156	1.51498	1.30726	1.70846	1.49739	1.01927	0.170773	0.673785
Cre01.g001650	0.113685	0.112575	0.108675	0.104344	0.219971	0.0257337	0.067684	0.0423976	0.0653953	0.104078	0.277153	0.0467238	0.183938	0.101858	0.0995827	0.239891	0.118309	0.0560074	0.0880278	0.105032	0.151499	0.0717996	0.15242	0.0799057	0.180737	0.128616	0.226332	0.0663539	0.13201	0.0734069	0.144553	0.033311	0.0732862	0.0606515	0.0420072	0.0283438	0.18784	0.0480564	0.152807	0.0585582	0.13367	0.134814	0.147921	0.0609105	0.0598467	0.0929118	0.352096	0.428807	0.217667
Cre01.g001657	11.6237	11.3227	10.3899	6.8877	6.41823	8.26205	9.15421	8.36021	8.19993	8.26924	11.0512	13.9381	13.95	9.47024	11.5594	10.0469	10.938	6.81393	5.67468	5.69398	6.12791	8.73069	8.79818	7.31253	6.91593	13.7103	11.7075	11.6582	10.1914	10.188	9.15409	9.51584	7.47253	5.65399	5.04428	6.31748	8.67947	7.55249	7.65173	6.76034	15.0751	10.693	11.2392	11.287	9.79629	9.47922	9.14215	14.9911	18.8859
Cre01.g001664	4.01456	2.00246	1.87534	1.99883	3.16034	2.96895	3.37106	3.45789	3.40512	2.93881	11.7153	4.9092	3.49684	3.28156	3.81524	3.84341	1.47165	2.03604	1.89067	2.36765	4.14592	3.50102	3.98151	2.97788	3.2047	9.6125	5.1391	2.84261	4.83654	4.46146	4.10326	1.46475	1.77612	2.15206	2.67013	2.70656	5.90628	4.31694	3.63341	2.76188	11.083	6.0014	3.34879	3.73379	3.40455	3.629	1.69897	0.393028	0.852883
Cre01.g001671	0	0	0	0	0	0.021119	0	0	0	0	0.08271	0.0511268	0	0	0	0	0	0	0	0.0191548	0	0	0	0	0	0.035184	0	0.021782	0.0166672	0.0481946	0.0237261	0	0	0	0	0	0	0	0	0	0	0	0.0809299	0.0199951	0	0	0	0	0
Cre01.g001678	4.55764	3.73901	4.04163	3.75233	3.88922	3.77204	3.56429	4.02638	4.33275	7.1875	6.43406	7.80596	4.63478	5.36318	4.34372	4.59699	3.36043	3.45103	4.24045	3.59914	4.10383	3.9224	4.9164	4.40585	7.52527	6.2297	6.74075	4.32039	4.48956	4.78894	5.16053	3.18461	3.3829	3.7083	3.42894	3.30989	4.85243	4.44422	4.8534	6.06637	5.53812	6.82963	4.3641	4.44961	4.83444	4.27056	3.59258	1.6236	5.5505
Cre01.g001685	0	0	0	0	0.00900344	0	0.00664875	0	0	0	0.0123752	0.00764965	0	0.0222349	0	0	0	0	0	0	0	0	0.00831809	0	0	0	0	0	0	0	0.00709987	0	0.00599922	0	0.0103162	0	0	0.00393391	0.00577332	0	0	0	0	0	0	0.0130385	0.00720567	0.00554246	0
Cre01.g001700	0.289424	0.691425	0.577364	0.56412	0.571024	0.361064	0.369408	0.523923	0.508439	0.325361	0.467029	0.328788	0.524839	0.641002	0.380284	0.452898	0.661374	0.544311	0.604329	0.477705	0.423459	0.317933	0.388038	0.42377	0.401849	0.562898	0.380984	0.502226	0.467951	0.389304	0.390751	0.574576	0.515703	0.445012	0.462323	0.391604	0.386868	0.45776	0.420631	0.319099	0.33648	0.347072	0.43159	0.326167	0.341528	0.392967	0.65718	0.246935	0.276184
Cre01.g001750	32.2316	22.2682	20.2772	16.7513	18.2513	17.5421	22.4173	17.9979	19.6727	22.1436	42.9616	42.3664	35.1938	28.6792	28.423	28.7952	17.72	17.0275	17.7057	18.3642	22.6512	23.2617	19.356	20.5298	23.3899	38.6356	36.2976	35.8536	28.6949	32.2675	26.7231	16.7837	16.1321	17.2878	16.0879	17.0199	30.3104	21.7873	20.9027	20.6549	37.1962	39.3007	33.5352	29.4936	28.4261	28.9264	20.572	2.28888	16.4017
Cre01.g001800	4.53764	4.72102	4.44475	3.57389	2.82085	2.67995	3.09149	3.55999	3.32026	3.30813	6.7049	5.70169	5.43117	5.16377	3.9124	4.15398	4.57218	3.10163	2.98389	2.4879	2.84259	3.36392	3.2784	2.92917	2.63311	5.81996	6.45045	5.00137	4.52866	4.89262	3.51377	3.82005	3.38209	2.66773	2.23882	2.13453	3.805	3.42281	3.05311	2.64979	5.8958	5.73152	4.81674	3.75525	3.64665	4.82661	4.21321	2.32823	8.58724
Cre01.g001950	2.47475	2.22636	2.76739	2.24326	2.21119	1.84375	2.23564	2.21962	2.01181	1.86573	4.09995	3.29089	2.48185	2.25394	2.27078	1.57957	2.47658	1.87036	1.7935	1.49276	1.80471	2.09257	2.57759	1.91481	1.66273	2.51633	3.07266	2.12725	2.35939	2.07999	2.16498	2.1709	1.80958	1.62036	1.75991	1.5833	2.90623	2.29541	2.10305	1.82517	3.2104	3.86089	2.5015	2.14012	2.21256	2.03091	1.41336	0.895284	4.15369
Cre01.g001983	24.5877	25.9768	19.456	14.9393	16.1277	12.4544	15.6123	15.2901	17.7674	12.8101	34.4571	26.7664	28.439	26.4323	24.2615	21.9199	20.7767	15.2976	13.1977	10.8173	12.5299	10.8665	12.8156	10.3692	8.96311	24.1364	26.3759	21.1535	23.2533	24.5843	23.7224	18.1462	16.0916	12.9718	9.51086	9.34603	15.2863	10.7953	10.6274	9.16504	20.0859	27.2199	22.452	25.86	22.7954	23.6985	17.7449	41.4271	18.2858
Cre01.g002050	1.56438	1.13272	1.17716	1.29294	1.7968	1.0422	1.75593	1.82491	1.48929	1.5883	3.13518	2.21224	1.9973	1.5212	1.70479	1.83983	1.01185	1.4793	1.55864	1.23296	1.32113	1.84585	2.1471	2.03548	1.67805	4.32815	3.035	1.83048	1.78211	1.59418	2.42656	1.29042	1.82098	1.85116	1.41156	1.25327	2.15605	1.81933	2.16636	1.94767	3.30393	3.06624	2.15125	1.73036	1.58657	1.86196	1.3433	2.56986	2.1719
Cre01.g002100	1.7587	1.26883	1.32135	1.26201	1.29157	1.53088	2.1246	2.1704	1.73823	1.90701	2.06228	2.01075	1.98539	1.21284	1.4285	1.90954	1.56877	1.42962	1.50416	1.37865	1.35143	1.80546	2.29363	2.2318	2.05887	3.01167	2.49012	1.74131	1.60233	1.44944	1.82354	1.13136	1.43263	1.49698	1.5818	1.69412	1.66428	1.90927	1.96388	2.10826	3.06422	2.63777	1.8376	1.51622	1.78432	1.67441	1.1389	1.52352	2.73539
Cre01.g002150	2.54881	1.8072	0.680707	0.0950971	0.255608	0.263849	1.82097	2.27205	0.954793	1.20737	10.54	5.55711	1.88592	2.13512	2.35516	2.61047	1.19223	0.218213	0.0722041	0.0478619	0.213028	1.27209	2.84771	0.419469	0.579516	9.07269	7.8543	1.23003	1.74914	2.34825	2.0038	1.2432	0.350656	0.0994979	0.103368	0.178241	1.40379	2.81181	0.453149	0.51234	7.13891	8.18292	2.23788	1.44888	1.92265	2.25364	1.86519	1.20327	0.561124
Cre01.g002200	57.465	48.752	42.2642	29.1981	36.4502	34.7501	52.859	42.3626	50.3508	64.8665	145.388	127.906	78.1156	61.0834	50.3836	52.5494	39.9132	35.6189	35.207	34.6353	46.7979	55.0381	52.488	50.1399	69.314	113.151	107.696	76.4645	67.895	62.8061	56.6906	41.7338	35.9396	32.9151	29.1196	34.2889	79.9056	49.8165	55.5673	56.6064	121.784	110.458	83.6899	53.044	49.9862	60.6646	55.4206	42.5806	85.6281
Cre01.g002201	0.177805	0.226374	0.214394	0.169995	0.161268	0.113197	0.301697	0.240375	0.24547	0.122085	0.620652	0.447596	0.269701	0.245598	0.223889	0.309535	0.168515	0.205304	0.137677	0.17796	0.215791	0.227399	0.327782	0.356175	0.163823	0.540611	0.377813	0.365819	0.291831	0.249711	0.432383	0.234445	0.243569	0.160076	0.129347	0.0942015	0.318267	0.159717	0.420536	0.171724	0.548788	0.593018	0.289188	0.228636	0.257403	0.241328	0.369991	0.0198551	0.246207
Cre01.g002203	0.112178	0.0375845	0.12468	0.124637	0.04284	0.0360844	0.177162	0.145324	0.0916988	0.0416973	0.28264	0.196552	0.136125	0.0952181	0.108607	0.194353	0.150095	0.163614	0.0891472	0.0709115	0.141624	0.214782	0.205811	0.239031	0.115197	0.350678	0.260404	0.105449	0.118658	0.150968	0.148643	0.124558	0.137018	0.0354362	0.0883552	0.0971527	0.331681	0.157234	0.170317	0.0684263	0.30545	0.315065	0.199736	0.11388	0.111891	0.0868554	0.075429	0.0158232	0.356087
Cre01.g002227	3.34942	2.85852	3.2674	2.61815	3.25823	2.68069	3.25415	3.43854	3.02979	4.96061	6.75434	4.67437	4.55573	3.21532	3.28859	3.77465	2.21615	3.22315	2.62913	2.31236	2.90094	2.69886	2.78815	3.37609	5.24248	5.84015	3.93163	4.87232	3.59507	3.1229	3.24328	2.03833	2.95404	2.20912	2.96827	2.42263	3.70974	2.60222	4.04158	4.59279	6.88109	4.32111	4.98067	2.98174	2.79016	3.22944	2.60764	0.723385	3.35246
Cre01.g002234	3.30236	2.1391	2.73014	2.08715	2.14395	2.24257	2.7629	2.5766	2.86444	2.91533	4.70917	3.536	3.60307	3.08857	2.87369	2.29225	1.84107	1.70185	1.93462	2.2481	2.80428	2.51926	2.73809	2.54714	2.73182	3.85899	2.87471	2.86078	2.92258	2.77767	2.02216	1.43235	1.90476	1.65171	2.20366	2.37252	3.54191	2.04802	2.38563	2.52915	4.24054	2.97574	3.09072	2.90546	2.56193	3.53094	1.98501	0.426994	4.33211
Cre01.g002250	4.37244	7.62412	10.6725	7.06668	4.90453	3.58245	4.5273	5.06921	4.65854	2.2874	2.65436	4.18009	7.22823	3.83239	5.10674	4.13185	7.94178	7.86715	6.72221	3.47369	3.8363	2.62941	3.63911	4.23575	1.79965	2.2762	3.72654	5.12627	4.80554	4.67687	4.99159	6.58691	8.42535	4.88096	4.2674	3.27829	3.87402	3.44212	3.94102	1.94212	2.78165	3.36748	5.68918	5.19464	4.89542	4.77204	5.97368	11.7183	23.1911
Cre01.g002300	2364.85	1869.4	1811.99	1293.55	888.828	1398.5	2545.34	2274	2003.03	2046.68	3353.85	3251.52	2502.15	2001.26	2402.35	2310.84	2073.56	1674.79	1250.68	968.21	1483.35	2683.62	2478.44	2077.43	2003.77	3637.06	3963.04	2440.85	1908.18	2237.97	2350.56	2291.22	1925.44	1395.38	1117.63	1460.37	2560.61	2432.17	2177.36	2211.89	3711.26	3665.11	2527.67	1795.52	2230.92	2702.19	2379.83	2365.22	1580.2
Cre01.g002350	5.22631	4.46498	4.08765	3.4699	4.73491	3.25388	4.533	4.05486	4.33926	3.89801	12.8019	7.58821	5.46477	4.1837	4.47961	4.737	4.56168	3.35682	2.91597	3.11371	4.55264	4.70868	3.91608	4.52346	3.74851	9.51563	8.06512	4.88523	4.60195	4.39399	5.88022	4.57264	3.66508	3.04885	3.43547	3.22954	7.82833	4.06956	4.92699	4.00031	9.09701	7.80644	4.80463	4.07935	4.63602	5.0298	4.2206	4.06674	3.41479
Cre01.g002400	5.8574	5.00476	5.17172	6.02127	8.04686	5.93996	7.69994	8.41745	6.41529	5.88336	5.97155	5.58508	6.38122	5.4113	6.02016	7.15229	6.1653	8.71475	8.46621	6.90275	5.84315	7.90179	7.67864	10.4736	6.19681	9.71918	7.5709	5.98968	7.45032	5.17399	8.63946	6.96812	9.69157	8.12489	7.48864	6.67872	6.49509	6.71826	10.6105	8.40766	10.1623	8.71727	7.35036	7.93362	6.43422	5.52569	6.40986	14.698	8.20288
Cre01.g002451	1.9168	2.05303	2.1179	3.09974	4.45946	2.82027	3.94528	3.67638	3.0558	1.82645	5.94744	2.25085	2.84287	2.78054	2.91832	3.35135	2.48328	5.80084	4.5233	3.14827	4.84812	4.116	3.14099	5.1581	2.92862	4.07895	2.30644	3.19649	3.03292	2.01567	5.91905	3.81117	5.26624	3.90789	4.32551	2.84462	4.82607	3.76194	4.84143	4.04335	3.43431	3.57194	2.37528	2.55281	2.45057	2.68552	3.67503	2.03853	1.23582
Cre01.g002500	227.581	240.848	225.807	239.678	215.281	109.837	99.4025	112.238	118.544	151.922	140.579	201.979	285.814	251.043	213.046	204.641	247.76	240.713	240.946	173.28	169.723	110.675	127.648	136.422	170.433	89.7449	145.17	275.08	232.695	231.709	198.611	217.882	236.779	237.611	175.841	103.735	179.741	120.738	129.487	129.398	82.5074	137.787	295.362	202.579	202.395	207.228	200.582	102.095	91.4017
Cre01.g002550	3.22189	3.90025	2.98984	2.64206	2.10784	2.43451	2.39146	2.90297	2.88483	6.1937	5.61005	4.56679	4.02183	4.10527	2.64584	3.31852	3.11834	2.15893	2.33116	1.9702	1.776	2.19162	3.27515	2.58941	5.64223	5.90453	4.84111	3.81496	3.12083	2.93898	3.34704	3.33416	2.47704	2.07641	1.66317	1.93577	3.01082	3.15229	2.73396	4.64203	5.01482	4.72106	3.79699	2.54054	3.32093	3.29532	3.23589	2.78388	4.32321
Cre01.g002600	0.120213	0.0510169	0.0548463	0.0459733	0.0726883	0.153064	0.118092	0.0784564	0.103726	0.424497	0.199819	0.0988139	0.0486251	0.0897557	0.0789759	0.0887833	0.120634	0.0333132	0.0581767	0.037021	0.0343284	0.0683303	0.107448	0.101393	0.182429	0.204003	0.0552297	0.0315739	0.0483197	0.13972	0.103176	0.0396268	0.0581209	0.060126	0.024986	0.0224786	0.115866	0.120688	0.0745764	0.147062	0.141346	0.0534583	0.0912421	0.0483062	0.0316417	0.0421059	0.127983	0.0268479	0.172624
Cre01.g002650	0	0	0	0	0	0	0.0107029	0	0	0	0	0	0	0	0	0	0	0	0	0	0	0	0	0	0	0	0	0	0	0	0	0	0	0	0	0	0	0	0	0.00771651	0	0	0.0259897	0	0	0.0104944	0	0	0
Cre01.g002700	0.536633	0.552097	0.487549	0.358211	0.338247	0.298159	0.615749	0.727751	0.521965	0.267974	0.691972	0.454473	0.368349	0.344819	0.519921	0.377457	0.565711	0.522741	0.415522	0.390619	0.306485	0.363568	0.559592	0.466336	0.246777	0.735895	0.784465	0.318909	0.418327	0.491409	0.626512	0.550338	0.602768	0.383898	0.423617	0.308128	0.474683	0.580856	0.55485	0.343425	0.764812	0.846081	0.409069	0.371161	0.432307	0.330356	0.780645	0.426131	0.900698
Cre01.g002750	0.27079	0.215475	0.308864	0.30032	0.261978	0.252846	0.326468	0.39133	0.280382	0.252334	0.405098	0.361703	0.410745	0.293164	0.3558	0.299988	0.196256	0.287657	0.157257	0.208482	0.193319	0.243706	0.529455	0.428243	0.23482	0.382944	0.482087	0.284492	0.26304	0.262276	0.271148	0.476068	0.458228	0.189614	0.272034	0.219417	0.260997	0.300477	0.367477	0.322552	0.291861	0.240838	0.249573	0.23939	0.383106	0.237118	0.550378	0.272147	0.861027
Cre01.g002787	4.81516	3.47752	3.56786	2.97219	1.06246	0.975227	2.59519	2.7409	1.74937	2.02183	3.70702	3.85385	3.34865	3.10321	3.62588	3.99296	1.65777	2.06008	1.92963	0.85851	0.771946	2.36885	3.13351	1.88816	0.952318	6.3555	6.44265	2.60336	1.96941	2.22551	4.31802	3.56437	3.10406	1.14925	0.819382	1.13732	1.53537	1.96402	1.51979	1.08783	5.09878	5.37198	2.89446	2.33547	4.58047	5.20762	7.16223	1.93697	1.73296
Cre01.g002824	0.236546	0.383296	0.437296	0.276323	0.249653	0.109523	0.414812	0.457127	0.200393	0.278431	0.12868	0.662858	0.443611	0.52021	0.282551	0.517297	0.201409	0.214531	0.274742	0.0794696	0.0736896	0.220018	0.288312	0.136032	0.111887	1.13128	0.503865	0.112961	0.328458	0.174956	0.59061	0.567088	0.27032	0.129067	0.0715134	0	0.213187	0.368152	0.200108	0.19938	0.581545	0.516393	0.335762	0.435517	0.441495	0.881253	1.07394	0.172896	0.185279
Cre01.g002861	2.02074	1.89337	1.43725	0.979517	0.458199	0.620726	1.3873	1.27526	0.86308	0.932836	2.67661	2.29299	1.53257	1.55591	1.79635	1.89084	0.980113	0.860975	0.568421	0.387971	0.411147	1.10912	1.44352	0.667105	0.706404	3.56317	2.91138	1.18754	1.0686	1.57066	1.57176	1.12406	0.931195	0.462394	0.349129	0.505383	1.11643	1.29932	0.716904	0.62208	3.00338	2.62002	1.23658	1.4403	1.9098	2.01719	1.84821	0.682596	1.4729
Cre01.g002900	16.7284	26.9874	19.239	21.0163	12.4537	3.26295	2.07666	6.63689	6.4288	14.4769	11.9112	6.29014	31.8648	22.6415	15.3288	12.7678	17.5675	13.6771	13.3664	7.41697	3.59122	1.75335	4.71892	4.00268	10.4425	3.62403	1.63522	30.4131	17.7716	14.2489	10.8615	16.1649	13.7666	14.4314	5.03047	1.8635	4.50866	5.01514	4.63687	6.63054	4.04543	1.95209	33.1894	14.9125	12.7722	17.7441	20.8066	11.0227	25.7011
Cre01.g002950	3.37903	3.18157	2.74481	2.42327	3.81567	2.98818	4.48278	4.03579	3.95996	3.35069	8.06196	6.12216	4.37722	3.34873	3.56898	3.79667	2.6749	3.10725	2.96556	2.82069	4.63536	4.18719	4.39924	4.385	3.53318	6.2505	6.06497	4.018	3.81694	3.13177	4.09065	3.35231	2.99424	2.89538	3.12544	3.3319	5.72674	4.75357	4.40817	4.18058	6.3492	6.30528	3.95836	3.74077	3.5519	3.24237	3.26829	0.543547	3.93172
Cre01.g003000	0.227171	0.254518	0.29139	0.216846	0.237361	0.212889	0.652445	0.49816	0.338713	0.224612	0.616252	0.291302	0.231559	0.268669	0.322366	0.368151	0.243165	0.362611	0.274407	0.268646	0.295815	0.712777	1.13301	0.609308	0.484609	1.55747	0.9769	0.505971	0.328721	0.39077	0.405549	0.251611	0.47448	0.152708	0.219086	0.305845	0.645605	0.760549	0.625728	0.58273	1.44238	0.654623	0.472933	0.245377	0.287013	0.324642	0.211073	0.259765	0.313166
Cre01.g003050	0.462837	0.514893	0.625589	0.28458	0.332572	0.205976	0.60676	0.688765	0.595549	0.27504	1.20105	1.30756	0.534375	0.350269	0.572711	0.59168	0.709465	0.45327	0.370559	0.373638	0.392658	0.577246	0.753078	0.608306	0.257181	1.39549	1.73417	0.561791	0.469609	0.423041	0.678783	0.67545	0.538795	0.253519	0.239097	0.299128	0.519726	0.695217	0.631406	0.32983	1.30503	1.5047	0.713308	0.398695	0.383216	0.580776	0.506235	1.73819	0.868349
Cre01.g003100	0.027866	0.0946078	0.0871793	0.0341019	0.0134796	0.0189233	0.0398171	0.0831388	0.0192354	0	0.166749	0.0801695	0	0.0166447	0.0488187	0.047041	0.111855	0.102962	0.0431541	0.00858166	0.015915	0.0633573	0.0498142	0.0587586	0.0362468	0.15763	0.192038	0.058552	0.0298687	0	0.031889	0.0367428	0.0449091	0.0446001	0.0077225	0.0138951	0.0613903	0.0824559	0.0691488	0.0502375	0.196589	0.0991353	0.0120859	0.0179162	0.0366736	0.00976038	0	0.564263	0.514482
Cre01.g003150	2.66331	1.79617	1.81931	1.66124	1.69779	1.63335	2.16828	2.2021	2.01658	1.12597	4.92802	3.36019	2.46356	2.09027	2.07975	2.3874	1.88766	1.663	1.79847	1.87565	2.0517	2.20624	2.74958	2.57722	1.68292	4.90507	4.90393	2.27027	2.07465	2.29562	2.32327	1.66058	1.64369	1.5035	1.51622	1.63173	2.45613	2.21674	1.94682	1.46225	4.79842	4.39776	2.47142	2.12385	2.16827	2.16943	1.36678	0.68857	3.09178
Cre01.g003200	2.13616	4.01802	3.71932	4.08878	8.24064	5.19383	5.77485	5.11624	4.70152	1.03609	0.856462	0.886775	1.74548	2.08705	2.2567	2.25607	4.65355	4.78335	5.54817	6.56533	7.39367	4.55179	5.36821	5.32372	0.907589	1.23872	0.591812	1.59015	2.51117	1.82155	2.28486	4.40189	4.81626	4.98671	7.17532	5.44362	5.85303	4.30849	5.18429	1.67536	1.07283	0.830603	1.78779	2.10155	1.98347	1.95137	3.71525	0.287687	2.81426
Cre01.g003250	0	0	0	0	0	0	0	0	0	0	0	0	0	0	0	0	0	0	0	0	0	0	0	0	0	0	0.0163096	0	0	0	0	0	0	0	0	0	0	0	0	0	0	0	0	0	0	0	0	0	0
Cre01.g003300	0	0	0	0	0	0.0115062	0	0	0	0	0	0	0	0	0	0.0143016	0	0	0	0	0	0	0	0	0	0	0.0155691	0	0	0.0262577	0	0	0	0	0	0	0	0	0.0105114	0	0.0132817	0	0	0	0	0	0	0	0
Cre01.g003376	3.54182	0.987017	1.97954	1.98118	2.32727	2.46196	3.88522	3.01876	2.73865	3.20277	8.52009	6.4568	4.095	2.7852	3.04589	4.00311	0.966102	2.7718	2.49825	2.57004	2.90402	3.11918	4.05568	3.66365	4.79488	7.75175	6.6416	4.15223	3.88598	3.20667	4.14883	0.641384	2.52819	1.94331	2.21163	2.87084	4.37025	3.68192	4.56186	4.72143	7.87315	7.6859	3.72828	3.40844	2.9228	3.15465	2.15388	0.203695	3.02167
Cre01.g003450	1.26054	1.04963	1.10272	0.965053	1.56052	0.833694	1.56214	1.37689	1.50313	0.738353	2.32367	1.89306	1.2034	1.13475	1.19314	1.44467	1.15904	1.15225	1.27673	1.03765	1.3409	1.41263	1.69804	1.3756	1.07238	2.05804	2.44553	1.13603	1.40716	1.31927	1.6818	1.03191	1.1438	1.10437	1.0033	0.920486	1.79651	1.34475	1.94017	1.04779	1.73501	2.49461	1.54687	1.07164	1.26898	1.09856	1.01996	0.272184	2.33097
Cre01.g003463	3.33144	1.86998	0.929459	0.55762	1.11418	1.33291	4.7149	3.29405	2.23281	1.74456	10.5469	5.25182	2.36562	1.93806	3.18428	4.26861	1.37566	0.821448	0.47301	0.567462	0.777846	3.31669	4.50235	1.54572	0.833677	13.3463	8.5485	2.15331	2.11998	2.61498	3.85824	1.91905	0.729493	0.512901	0.427392	1.04864	2.54818	3.75487	1.91969	1.32053	11.6806	9.28967	2.24987	2.34366	2.70445	3.17792	2.5743	0.351886	1.58596
Cre01.g003475	0.172917	0.195689	0.390702	0.114623	0.250935	0.12721	0.257371	0.236454	0.159148	0.0339224	0.0958077	0.0829124	0.186515	0.103285	0.138845	0.121626	0.167096	0.191673	0.278941	0.257383	0.0987571	0.109208	0.270472	0.25523	0.0374869	0.114116	0.0397217	0.0605553	0.0926718	0.0334959	0.175894	0.278666	0.260095	0.322882	0.175708	0.107778	0.126981	0.146189	0.169847	0.0519563	0.225905	0.0897111	0.0624972	0.12044	0.197227	0.121132	0.1562	0.0257456	0.437491
Cre01.g003487	1.98352	1.45848	1.49329	1.25588	1.5085	1.13448	1.75053	1.72077	2.04279	1.82284	3.80832	3.89734	2.03367	1.74865	1.75605	1.42352	1.44761	1.68134	1.46605	1.16616	1.58113	2.13432	1.76342	2.06663	1.68325	3.36605	3.24556	1.87215	2.03795	1.76294	2.16063	1.48251	1.64106	1.52791	1.29633	1.25351	2.40105	2.0715	2.15175	1.76201	2.99321	3.55183	2.0702	1.85155	1.46575	1.99508	1.53991	1.07076	1.86696
Cre01.g003500	137.584	115.586	105.412	119.407	184.72	117.265	167.503	164.403	142.457	113.472	162.419	178.871	134.018	115.723	129.126	190.783	155.285	92.3348	131.536	121.923	101.028	133	165.639	182.355	136.352	265.247	221.881	142.579	174.558	115.309	227.066	191.284	115.843	84.2623	133.061	123.208	159.284	129.967	195.092	188.018	196.986	232.246	137.612	126.369	170.723	167.191	210.883	25.9197	110.592
Cre01.g003508	3.36765	4.24859	4.50164	4.21493	4.79824	2.24533	2.65751	2.97998	3.55034	2.45044	6.04556	2.71784	3.93795	3.89506	2.49401	2.98461	3.52283	3.8687	3.30694	2.54563	4.51114	1.67058	2.83219	2.98245	3.22563	2.38988	2.02543	2.76611	3.71633	2.84663	3.22321	4.23859	3.96689	2.79299	1.95988	1.67161	3.9962	2.36829	3.50413	2.05793	2.15982	3.10408	3.78429	2.45061	3.2636	2.41273	4.40906	1.14869	0.904377
Cre01.g003516	5.42386	8.49438	7.83666	7.04659	5.63935	4.2536	4.19617	4.97642	5.34038	6.23108	5.722	6.5125	6.23718	5.93538	5.22253	5.18962	6.80606	6.09744	5.90808	4.71593	4.08411	3.61082	4.71841	4.37767	4.34693	5.42022	4.41856	5.40002	5.86755	5.43779	4.96822	6.48093	6.05112	4.71443	3.78647	3.48612	4.58351	4.46299	4.64539	4.37805	4.95166	4.82131	5.32564	6.1207	5.67939	5.15236	6.3887	4.10562	7.02539
Cre01.g003524	2.53695	2.97128	2.32647	2.33328	1.15664	1.28944	1.63013	1.91169	1.85549	2.05413	1.91191	2.56279	3.26816	2.3617	2.49148	2.60521	2.71138	2.33864	1.93616	1.5016	1.1157	1.48052	2.07433	2.07607	1.37554	2.38688	2.82174	3.25639	3.07803	2.71249	2.34283	3.22146	2.25165	1.96977	1.36426	1.31307	1.44603	1.95544	2.09415	1.69852	2.47455	2.72429	2.90104	2.37633	2.46399	2.32093	2.80126	2.20587	4.27032
Cre01.g003532	0.381119	0.698131	0.678294	0.560401	0.38941	0.324833	0.350082	0.461211	0.442939	0.444025	0.255985	0.354832	0.401128	0.400704	0.296371	0.280655	0.603602	0.495744	0.582683	0.37726	0.319837	0.198948	0.469263	0.398536	0.268105	0.475172	0.284088	0.433089	0.397046	0.397763	0.387186	0.692254	0.571595	0.536851	0.274826	0.293787	0.430521	0.436463	0.481312	0.360572	0.301794	0.295729	0.500952	0.322548	0.353152	0.326917	0.758811	0.486386	1.28284
Cre01.g003541	0.0102209	0	0.0239823	0	0.0148325	0.0104113	0	0	0.010583	0.0240614	0	0.0378067	0.0124028	0	0.0268592	0	0	0.0113296	0.0118713	0.0188859	0.0175123	0	0.0274069	0	0.0265898	0	0.0140875	0.0214762	0.00821661	0	0	0.0134768	0.0296498	0	0.0254927	0.0152896	0	0.0129617	0.00951111	0.0157942	0.0480709	0	0	0	0.0161417	0	0	0.0365232	0.0503216
Cre01.g003550	4.3521	6.25808	7.61551	6.3272	6.02377	5.04107	6.5899	6.75987	5.79772	3.67035	2.16688	3.10884	4.39417	4.01949	4.7932	4.45734	6.24484	8.13941	7.35249	4.99971	5.64142	6.06818	6.70705	7.14354	3.52395	2.23046	3.0131	3.64234	4.36658	3.86583	4.72716	6.60498	8.84461	6.17406	5.43021	4.75487	7.29063	5.35753	5.68477	4.29521	1.99483	2.9433	3.67335	4.52057	4.21498	3.65003	6.43315	6.54775	23.9197
Cre01.g003600	0.322967	1.87972	2.11103	1.24924	0.167388	0.187989	1.06305	2.86492	1.45706	0.624538	0.460147	0.625763	0.503886	0.289367	0.363734	0.0584148	2.06806	1.09957	0.482293	0.170505	0.237156	0.236028	0.989736	0.466979	0.0900214	0.156594	0.349756	0.266599	0.315269	0.294937	0.131998	1.94674	1.40534	0.581528	0.0191794	0.189801	0.495518	1.15557	0.472274	0.124768	0.135623	0.307762	0.180098	0.244729	0.309676	0.266646	3.67063	35.7559	28.5364
Cre01.g003650	5.62158	2.78276	1.87139	1.4362	2.40294	2.86735	3.60222	3.15866	3.51471	5.12597	12.4682	10.9533	4.73194	5.22219	5.37389	4.33962	2.38169	1.40412	1.04815	1.78222	2.69523	3.57655	3.29674	2.62912	4.22153	9.18863	11.5824	4.52302	4.71886	4.59002	4.4151	2.19423	1.70522	1.53049	1.66574	2.45842	4.21333	3.83223	3.35905	3.71656	8.90721	10.0732	4.71834	4.17592	5.53734	5.75047	2.54815	1.13901	1.30438
Cre01.g003700	0.220695	0.203848	0.175997	0.0714924	0.188394	0.211581	0.57968	0.532568	0.309164	0.173182	0.690525	0.533556	0.220547	0.178349	0.358208	0.399952	0.191071	0.172683	0.100522	0.0719635	0.18536	0.33944	0.493152	0.30659	0.0788034	0.910602	1.04377	0.25914	0.229598	0.296744	0.411023	0.262469	0.163192	0.0779176	0.169093	0.15536	0.271701	0.425299	0.378522	0.180548	0.676715	1.07379	0.287157	0.350561	0.32462	0.304656	0.251294	0.0966453	0.234358
Cre01.g003751	10.4528	18.4266	11.1801	11.2339	7.13072	7.2803	6.31897	9.69568	7.9554	4.10122	6.41529	4.84682	9.54024	7.36421	7.51276	7.57852	14.4641	11.6857	8.30129	7.67622	6.12294	5.68757	11.4989	10.9639	6.74015	6.8225	3.94039	12.8589	8.18755	6.85327	10.4283	16.7276	13.8222	6.32733	5.86784	5.27899	9.44741	7.64752	9.97629	6.07443	6.61789	5.00588	12.0895	9.64999	7.1252	8.26119	22.9313	13.6478	19.7935
Cre01.g003800	1.14917	0.610336	0.611608	0.471203	0.710482	0.647621	1.06027	1.02705	0.85192	0.660316	2.31253	1.4169	1.02317	1.28854	0.884514	1.31289	0.791542	0.403251	0.422531	0.543413	0.582532	0.854182	1.35838	1.05385	0.592606	3.35218	1.39645	1.07158	0.981213	1.21314	1.43179	0.802448	0.424099	0.30609	0.635994	0.546741	0.881966	1.18568	1.24021	0.601559	2.62642	1.84152	1.11922	0.931208	1.32356	1.19681	0.845027	0.452555	0.489617
Cre01.g003826	7.17763	3.76525	2.81958	2.63515	3.14833	3.82606	4.46481	3.80391	4.28031	3.77327	12.573	8.01149	4.84608	7.52368	4.72255	5.38417	3.43712	1.71088	1.56703	2.63258	3.8281	4.46635	5.36875	4.02837	2.90619	13.3711	6.84321	4.45645	5.04993	6.18463	5.00242	2.46208	2.12912	1.72319	2.51259	2.83363	5.10048	5.26975	4.47956	2.82706	12.0056	8.33725	4.95748	5.54816	5.23308	6.18115	3.3345	2.58412	3.52054
Cre01.g003850	16.1345	26.582	26.6332	21.4643	32.9727	25.6712	23.6653	27.4233	26.5987	11.9974	15.1726	13.1596	14.1091	20.0626	18.0439	15.604	20.8133	15.2588	18.5945	21.2775	29.6287	20.7357	22.8052	23.8593	10.9728	13.3105	12.9783	11.0609	15.1235	13.5215	15.9111	21.0225	17.1667	16.6189	22.9329	22.1917	29.7465	21.746	20.6044	11.8306	11.4196	11.491	11.4213	16.6581	18.4767	13.8355	20.7565	1.09337	37.499
Cre01.g003950	5.95028	2.90054	4.93959	5.20846	3.50608	2.24557	1.52806	2.00041	1.49298	2.35726	3.34268	3.16458	4.57648	5.46044	5.15323	3.89863	2.12221	3.21085	3.08524	2.03672	1.04861	0.444403	0.919346	0.660787	1.01697	1.11472	0.998106	1.9424	3.18638	2.95701	3.65217	2.45893	3.62512	3.13861	2.04593	1.44757	1.00063	1.0951	0.855753	1.26509	1.57483	1.40639	1.98454	6.12479	6.27996	5.83495	3.42748	1.56006	3.44305
Cre01.g004000	15.8458	21.8769	19.0668	15.5227	16.4602	11.4848	13.3528	14.3003	14.7593	13.5303	27.5884	25.1317	20.3993	17.3674	15.9711	14.1678	18.8913	13.0046	13.0954	12.012	15.2282	13.722	13.6412	13.0866	13.4327	21.5468	22.4701	17.6613	15.7597	15.013	14.2006	15.246	12.965	11.6443	12.6673	10.1552	22.4895	12.7095	12.9022	11.1181	20.0845	21.2074	18.6352	14.7757	14.1166	16.0634	14.1173	11.7662	21.4624
Cre01.g004050	0.404933	0.317259	0.146174	0.314483	0.49723	0.0317287	0	0.243948	0.129008	0.293313	0.186392	0.268841	0.869356	0.92097	0.4502	0.433806	0.250063	0.069055	0.21707	0.115111	0.0533695	0.070821	0.250571	0.315267	0.0810335	0.317158	0.0858643	0.556321	0.651052	0.506845	0.534684	0.0821424	0.150599	0.112172	0.0258967	0.0465958	0.102933	0.217257	0.318841	0.192534	0.146498	0.166221	0.89164	0.901205	0.418137	0.785533	0.0723536	0.0834795	0.268375
Cre01.g004124	420.105	324.949	190.222	137.7	133.996	137.985	162.596	186.521	175.692	489.332	831.192	873.299	620.802	400.217	304.885	409.255	289.471	113.637	173.431	183.156	178.314	251.089	301.054	266.735	539.647	961.76	779.379	508.063	385.92	491.397	434.799	182.53	175.835	149.199	156.237	158.644	259.57	322.504	286.717	407.293	750.163	721.368	499.702	335.196	487.939	425.54	256.359	332.349	166.212
Cre01.g004157	382.437	603.115	381.71	470.567	347.593	357.66	266.682	269.101	256.285	357.221	465.803	646.106	550.585	380.556	254.749	557.586	562.07	406.196	510.353	469.666	396.123	287.821	293.889	300.929	384.791	520.669	484.868	624.38	654.785	703.525	452.516	564.44	401.371	399.489	394.949	338.122	326.956	291.499	263.188	313.245	486.095	488.427	591.233	417.339	447.983	305.594	408.962	226.475	144.332
Cre01.g004200	0.760387	0.689401	0.603731	0.444124	0.476496	0.440083	0.493863	0.812065	0.560667	0.718733	1.0571	1.22875	0.894747	0.810311	0.688771	0.889781	0.732221	0.683234	0.648994	0.452373	0.434276	0.543539	0.810941	0.7288	0.831722	1.25128	1.84201	1.06515	0.930806	0.769955	0.975637	0.949441	0.857812	0.470209	0.454976	0.422244	0.466383	0.74878	0.793347	0.801141	1.22594	1.72144	0.98188	0.594438	0.868806	0.962433	0.548611	0.499173	0.843745
Cre01.g004250	96.0176	101.3	77.4894	80.9123	49.7566	37.6688	40.0202	56.2787	57.8874	92.7117	99.6085	136.968	124.553	101.421	77.0928	78.7094	85.4208	68.1848	73.3895	49.5668	49.3917	44.688	71.052	59.8642	94.2157	63.6205	128.026	146.304	102.821	96.115	74.7247	85.4266	69.2646	66.3238	40.6705	29.5653	64.4698	71.9601	66.1145	75.7617	69.8438	111.392	132.51	74.8385	78.0036	89.8786	65.1008	32.5808	71.2323
Cre01.g004300	83.8177	63.0148	44.1402	43.551	42.8501	43.4486	60.3612	56.2548	63.7234	70.0693	144.319	141.653	127.382	88.646	79.4212	88.9268	51.9092	57.5102	58.2824	55.5002	57.3927	72.3117	69.6679	76.2314	91.2438	142.513	134.479	127.018	97.2734	98.2501	85.0468	52.2835	48.9897	58.2036	46.6856	50.6735	83.4774	73.3193	75.9062	81.9395	133.745	125.999	121.066	89.2873	74.2124	84.5808	62.4336	8.99076	14.8674
Cre01.g004350	3.44069	3.51711	3.39181	3.31217	3.51232	3.44138	3.80725	4.25325	4.09082	4.0426	7.42143	5.09384	4.03927	4.37046	4.05485	3.96233	4.53706	3.6208	3.28083	3.17305	3.46463	4.41363	4.44617	4.17987	4.95297	7.24316	5.87426	4.05927	3.81634	3.72421	4.27918	3.61789	3.67597	3.24139	3.20712	3.36926	4.89342	4.63157	4.55075	4.17269	6.64991	6.15897	4.04778	3.81027	3.56194	4.06652	4.09003	8.20398	5.00843
Cre01.g004400	41.4563	29.294	27.4661	11.1749	6.18158	5.84226	13.8744	28.6698	23.8239	20.0951	81.152	130.682	38.4214	46.5795	37.4156	39.0681	29.1256	15.7267	9.93392	3.65655	4.31009	10.9432	26.6665	13.4942	9.03102	37.2249	156.3	35.1673	30.3877	48.7681	31.6275	24.6776	17.0596	8.21342	4.62897	2.53379	14.8523	27.2009	17.7281	13.8644	34.744	131.509	33.8657	28.8859	38.2709	38.4512	17.3349	4.43458	12.8804
Cre01.g004450	61.3958	64.4818	66.7348	59.0525	52.2177	36.6527	53.1792	58.1252	56.0978	49.6741	74.4273	92.5818	89.595	57.1639	64.9663	68.1737	66.2936	77.1334	77.0463	52.0883	45.0769	53.6198	52.3603	72.6896	57.2907	76.915	100.389	89.2654	67.1317	64.8443	69.9958	67.2532	77.0863	73.0844	48.1501	40.7148	62.4983	51.6193	63.7049	61.8319	79.1099	112.226	86.2784	71.3046	68.3255	63.2766	58.2579	52.9499	63.1262
Cre01.g004500	88.6148	84.4667	85.9009	86.1026	78.9865	65.6238	77.4377	79.0466	80.2611	66.8064	93.7749	102.854	136.26	92.4044	98.2237	102.243	94.2436	103.827	108.847	82.5571	69.3877	80.2093	74.5345	90.0392	67.8328	96.3166	95.8245	131.334	103.62	91.0004	104.017	102.525	99.5644	99.5303	88.1486	72.8587	68.3809	83.5559	86.7819	76.0138	91.6502	106.566	119.719	105.701	92.913	97.6288	105.637	53.0722	57.6741
Cre01.g004550	1.37911	1.75583	1.0314	1.33509	0.876504	0.635745	0.755148	1.23889	1.19344	1.0901	1.23487	1.2598	2.0583	1.37092	1.32267	1.69509	1.86546	1.69608	1.42642	0.753323	0.71578	0.606521	1.37663	1.31816	0.779094	1.11893	1.07528	2.22093	1.80867	1.49175	2.14844	2.56173	1.40169	1.27483	0.602581	0.632462	0.773423	1.20637	1.4941	1.4	0.9824	1.23552	2.37074	1.43197	1.51029	1.63954	2.01678	0.692449	1.67889
Cre01.g004600	42.3079	37.6871	31.4152	33.9832	38.1226	33.5458	44.8295	46.3765	43.7572	24.5355	46.0392	35.9111	38.75	35.8597	32.2032	41.1531	36.5502	19.0965	22.7733	24.4902	22.5867	36.7892	48.8751	37.7516	22.409	68.6472	49.0641	39.3987	36.0008	36.5065	43.4599	33.1322	21.3985	18.2235	28.448	31.4309	36.8789	45.5957	42.1154	29.6368	60.9367	47.4904	37.7106	27.538	33.2201	39.0056	39.4646	59.2653	30.9284
Cre01.g004651	8.76097	7.47501	8.91505	6.58867	5.6247	1.35497	1.52383	4.79833	5.5805	6.82984	11.1621	7.46535	15.6128	14.9799	10.1854	9.66932	9.5128	5.59289	5.51401	2.50028	0.982385	1.27755	4.58157	5.22287	5.22061	5.68232	2.49723	22.095	12.4634	11.4888	8.16235	8.58824	6.18734	6.19431	3.9279	0.754776	1.78103	5.33697	4.92994	5.33373	8.81796	3.94696	21.1275	10.4619	9.2542	9.92885	5.62032	6.26944	4.40369
Cre01.g004700	16.4593	27.3645	32.7653	26.2362	19.5023	15.3835	24.2063	23.3615	19.5352	14.3757	11.351	13.3315	15.7764	12.3153	14.5518	13.8002	36.3139	26.7847	21.3032	14.7212	19.0507	22.2943	21.7739	23.5929	12.8115	12.4058	13.3943	13.475	10.4516	15.4669	13.8261	30.5335	27.6406	19.5999	19.0703	15.8469	26.1829	18.1804	18.2899	13.0553	10.294	11.9135	15.9481	12.2429	15.5894	13.2473	21.6074	30.5417	25.8624
Cre01.g004750	0.0621146	0.0564871	0.0416414	0.0488666	0.0386315	0.036155	0.0285281	0	0	0.0313342	0.0353991	0	0	0	0.0116592	0.0112346	0.0593641	0	0	0	0	0	0	0	0.0115422	0.0301169	0.0122303	0	0.00713343	0	0	0.163803	0.00858038	0	0.022132	0	0.0146616	0.0168794	0.00825727	0.00685602	0	0.0118381	0	0.393655	0.0140138	0.0745931	0.0309177	0.0158542	0.0109219
Cre01.g004800	18.0145	14.638	19.996	17.8771	21.9819	13.6006	12.2658	13.6157	14.284	15.4205	18.998	17.4376	15.8705	19.2387	15.33	14.3414	19.9017	21.0333	19.5416	18.07	17.4331	12.18	14.3151	16.1633	9.46714	13.8308	14.4515	12.2421	15.2125	16.0597	14.2226	16.3972	19.72	19.6464	18.0118	14.2478	17.0801	16.014	16.3234	9.51128	14.8478	14.333	12.4697	16.1975	16.7747	15.4664	7.6807	5.45898	2.46468
Cre01.g004850	0.218995	0.26388	0.315038	0.31586	0.44833	0.195189	0.406513	0.433154	0.275342	0.303803	0.569425	0.337522	0.365399	0.224243	0.36482	0.351535	0.313947	0.411809	0.399704	0.26736	0.160809	0.351209	0.487606	0.395808	0.325553	0.637093	0.382691	0.336897	0.295514	0.309074	0.384868	0.360946	0.518058	0.206548	0.338131	0.283724	0.381228	0.342189	0.26929	0.332366	0.570165	0.479976	0.325652	0.248916	0.305711	0.324629	0.299765	0.363328	0.649807
Cre01.g004900	15.6219	16.0136	15.9165	13.6292	13.1851	12.9695	7.46818	7.4338	8.04762	11.5312	13.3147	10.8025	9.82524	18.3577	12.3035	10.0947	11.7433	9.57457	7.17879	7.49479	5.00377	3.0038	2.77605	3.69481	4.06002	6.87018	4.70671	5.0974	10.2853	8.56659	10.5566	10.4316	9.14418	9.53383	7.15553	5.51286	3.49775	3.08626	3.49405	4.51285	7.88504	5.44215	5.56915	13.0094	11.2497	14.272	12.0598	126.457	39.1029
Cre01.g004926	0.00386146	0	0.0120806	0.00354419	0	0.00393337	0	0	0	0.0136356	0	0	0	0.0207584	0.0050737	0	0.00516666	0.00428033	0	0	0	0	0	0	0	0	0.0106445	0	0.00620846	0	0	0	0	0.00463525	0	0.00288821	0	0	0	0	0	0	0	0.0148961	0	0.00811511	0	0.0172481	0.00475287
Cre01.g004950	22.3412	34.0722	32.9705	26.4461	19.3442	18.6353	23.7964	24.9324	21.5599	13.8891	27.4703	32.1025	21.361	20.931	20.4039	21.4548	34.1848	30.3307	24.1319	18.8814	21.2467	23.6713	21.4431	23.0741	13.1664	28.7572	38.9011	21.864	20.6118	23.2526	20.0538	33.6279	29.988	23.7839	17.8957	16.6001	28.6361	20.9723	17.7308	13.2331	26.482	35.37	22.1964	19.1958	22.5733	21.4033	33.3462	64.766	74.9201
Cre01.g005001	14.204	22.3745	18.6099	15.7149	12.407	11.3352	15.9489	15.1831	12.7867	6.38943	16.6021	17.6248	12.9271	12.3615	13.6407	12.743	21.9707	17.7504	13.9756	11.472	14.4548	14.9132	12.9787	13.2202	5.97228	15.852	17.8939	11.6197	12.3095	13.1965	12.2686	21.2636	15.5937	14.2267	11.1697	11.3683	20.0309	12.1471	11.3443	7.93381	15.2915	18.9795	11.6539	11.6917	12.109	12.715	19.9643	57.141	44.9878
Cre01.g005050	116.613	98.9307	76.4741	61.7333	65.9054	83.1396	124.522	122.005	111.291	97.3845	223.914	235.051	100.27	106.451	106.505	111.057	88.3194	66.8012	66.4823	69.0924	81.3726	120.366	117.109	89.5301	94.8032	229.002	289.002	91.9275	100.866	125.531	100.353	84.1474	64.7817	66.4179	60.1075	78.5392	141.977	136.901	92.3825	87.4656	197.36	254.047	91.3874	90.3821	109.174	109.242	55.7831	24.2666	38.5691
Cre01.g005100	2.62253	2.94397	2.65768	2.26469	1.75966	1.91017	2.38737	3.17076	2.26285	1.92516	2.44677	2.12092	2.90861	3.17082	2.59363	2.48133	2.66001	1.95363	1.96515	2.09725	2.15006	2.16388	3.15691	3.31793	2.56761	3.90013	2.70124	3.42181	2.33494	2.58923	2.53322	2.04502	2.71313	1.9633	2.321	1.83499	2.0501	2.61054	2.61096	1.87375	4.16114	3.59273	3.65079	2.16205	2.23786	2.25197	2.35808	0.95728	2.44698
Cre01.g005126	0	0	0	0.00482996	0	0.00536033	0	0	0	0	0	0	0	0	0	0	0	0	0	0.00486179	0	0	0	0	0	0	0	0	0	0	0	0	0	0	0	0	0	0	0	0	0	0	0	0	0	0	0	0	0
Cre01.g005150	51.9046	116.663	87.9597	70.1898	50.1937	49.0971	58.4081	61.838	48.8191	27.5626	56.6663	38.2453	54.6782	51.8788	61.3421	51.3712	131.099	81.0371	61.9519	44.3012	41.3791	35.866	38.3009	33.8701	13.2973	41.5205	36.2292	35.0445	49.6537	49.8634	51.2154	132.573	90.7132	61.126	44.3738	40.4023	41.0609	39.1427	28.6857	18.747	45.4233	36.3331	33.8045	58.718	56.2654	54.22	91.8219	190.52	169.956
Cre01.g005200	1.33285	1.29062	1.47193	1.27072	1.24634	0.812689	1.09139	1.3967	1.12737	0.673944	1.23567	1.01265	1.40666	1.16896	1.37512	1.35475	1.36892	0.868769	0.774034	0.958236	0.989056	0.955009	1.06338	1.06877	0.524996	1.37782	0.905593	1.17348	1.14316	1.01457	1.17081	1.27476	1.12545	0.794335	1.17055	1.00042	0.992564	0.946303	1.06997	0.638193	1.48439	0.976724	1.29457	1.34878	1.35635	1.34629	0.833958	0.423451	1.09176
Cre01.g005250	0	0	0	0	0	0	0	0	0	0	0	0	0	0	0	0	0	0	0	0	0	0	0	0	0	0	0	0	0	0	0	0	0	0	0	0	0	0	0	0	0	0	0	0	0	0	0	0	0
Cre01.g005300	0	0	0	0	0	0	0	0	0	0	0	0	0	0.0123406	0	0	0	0	0	0	0	0	0	0	0	0	0	0	0	0	0	0	0	0	0	0	0.0227579	0	0	0	0	0	0	0	0	0	0	0	0.0169531
Cre01.g005350	0	0	0	0	0	0	0	0	0	0	0	0	0	0	0	0	0	0	0	0	0	0	0	0	0	0	0	0	0	0	0	0	0.0131344	0	0	0	0	0	0	0	0	0	0	0	0	0	0	0.0121344	0.0501564
Cre01.g005400	0.464516	0.924069	0.772037	1.01258	0.589838	0.177437	0.311126	0.844528	0.601212	0.375902	0.347455	0.28637	1.05689	0.364167	0.610342	0.441088	0.50499	0.997626	0.741843	0.536449	0.198973	0.231031	0.739561	0.55096	0.339874	0.24634	0.120045	1.18955	0.630155	0.269947	0.531578	0.382806	0.701829	0.6273	0.820661	0.130289	0.575636	0.736344	0.783465	0.47106	0.34136	0.0387316	1.47323	0.55998	0.32095	0.457599	0.438343	0.18155	1.21496
Cre01.g005450	56.611	64.5435	48.2571	51.9012	34.2459	24.4915	22.0176	34.6577	37.7383	64.6135	63.9453	59.1343	84.5963	62.1766	47.3878	50.4137	55.9158	42.9392	43.8101	30.4997	30.7336	23.2117	36.7559	35.5698	60.3161	47.8188	53.9173	96.6309	65.2475	60.844	46.9501	58.1221	44.6538	47.3396	23.2156	17.841	40.8833	42.5504	36.9349	49.5391	52.7269	45.7387	92.6949	52.2652	49.4237	58.9512	48.684	14.7742	39.6938
Cre01.g005500	3.33212	1.84705	2.01031	2.04902	3.17242	2.15256	2.71898	2.7497	3.14834	3.23595	7.20137	5.88087	3.73796	3.73331	3.72536	3.82454	1.83477	2.20292	2.6314	2.4787	2.93971	2.83913	3.43718	3.43624	4.23947	6.27293	6.42787	4.18972	4.11656	4.1423	4.10882	2.09633	2.42133	2.34583	2.7097	2.32877	3.26177	3.63336	3.674	3.8541	5.52243	6.49567	4.08561	3.25186	3.4472	3.57094	2.2466	0.254471	1.32906
Cre01.g005534	29.2236	19.2617	23.2612	21.1257	15.7627	16.3328	21.6175	17.7947	15.2633	11.7197	31.9826	29.1766	26.0474	24.6773	20.7281	19.6458	20.7618	18.2035	14.418	13.6191	15.9519	16.023	19.0703	22.7399	12.1102	28.9657	24.7733	28.9362	15.3847	15.3297	16.1294	21.9944	18.1303	16.6085	17.9534	11.7995	23.7156	16.8901	21.6591	13.9872	28.2794	22.0811	28.2658	14.9647	21.953	26.2238	21.0254	6.00686	18.6215
Cre01.g005543	0.00752915	0.00958582	0	0.00691052	0	0	0.00403433	0.0168475	0.00779584	0.0221558	0	0.0232083	0.0045682	0.0202376	0.00989278	0.0142988	0.010074	0	0	0	0	0.0128389	0.020189	0	0	0.00638852	0.0155661	0.0118652	0.0121054	0.0087509	0	0.00992757	0	0.00451895	0	0	0.0186605	0.0119351	0.00700627	0.00290865	0.0221318	0.00502227	0	0.00726119	0.00594532	0.00395575	0.00874452	0	0.0185345
Cre01.g005550	11.5173	9.56669	8.85402	7.25813	9.38065	6.41736	7.59543	8.44365	9.07133	9.50122	27.3581	18.0845	9.51635	9.34891	9.87304	7.9764	8.25389	6.7652	6.47888	5.63862	10.6819	8.61681	9.28249	7.76305	10.4142	19.6006	17.7737	7.7909	7.91346	9.38177	7.58508	6.92245	5.86983	6.85352	6.24716	5.93929	16.4275	8.48873	8.09151	8.31558	19.0591	15.8466	10.8016	8.5125	7.95445	10.1024	6.66916	4.10383	20.7592
Cre01.g005600	2.47953	1.79016	2.16399	2.01214	1.84302	1.35526	2.17113	2.01295	1.76897	1.53047	3.25699	2.68439	2.25663	1.50363	1.25152	2.08649	1.73973	1.42453	1.598	1.20127	2.48685	2.35472	2.22976	1.83631	1.86829	3.56636	2.89657	2.25554	1.7016	1.82754	2.07622	1.59483	1.7836	1.27042	1.57123	1.44748	3.44739	2.16658	1.96968	1.96251	3.67984	3.46928	2.41968	1.82263	1.87437	1.76345	1.43989	0.742861	3.83352
Cre01.g005651	0	0.0235296	0.0144547	0.00848139	0.0268198	0	0	0.0206772	0.0382718	0	0.0184318	0.0683614	0.0560663	0.0248379	0.0121416	0.0116994	0.012364	0	0	0.00853728	0	0.0210099	0	0.0233819	0.0120198	0.0940887	0.0636817	0.0097082	0.0371428	0.0107401	0.0211494	0	0	0	0.00768256	0	0.152682	0.093748	0.0171978	0.0142793	0.0217302	0.0616391	0	0.0356471	0.0218903	0	0.0214646	0.429263	0.0227476
Cre01.g005701	1.37059	1.05194	1.04157	0.463934	0.296232	0.099015	0.489601	1.32681	0.915897	0.743709	2.65629	4.09894	1.69856	1.40219	1.1878	1.35377	0.819383	0.441771	0.169351	0.0449031	0.0666195	0.25416	0.78195	0.455028	0.455182	1.5671	4.6892	1.03145	0.961161	1.15238	0.867659	0.512679	0.498167	0.256704	0.0808151	0.0218115	0.321221	0.764276	0.407044	0.375521	1.23437	4.18866	1.1383	0.918706	1.08227	1.17462	0.812851	0.877058	0.550364
Cre01.g005750	0.0520888	0	0.0271601	0.0318726	0.0251969	0	0.0372142	0.038852	0.0719118	0.0817494	0.069266	0.107041	0	0.0466698	0.0228137	0	0	0.0192463	0	0	0	0	0	0	0	0.0294651	0.095725	0.0364829	0	0	0.0198696	0	0	0.0208423	0.0144353	0	0	0.0110094	0	0.0402458	0	0.0231637	0	0.016745	0.0137105	0.054734	0.0403314	0.0155111	0.0427422
Cre01.g005813	2.93978	2.27604	1.83322	1.57701	0.951244	1.16341	2.41605	3.60022	3.10561	3.01609	6.99303	6.68611	3.09732	3.05217	3.34069	3.44538	2.13948	1.43117	1.32657	1.08274	1.58256	1.81778	3.68844	2.62614	1.74402	5.19109	7.95321	3.35982	2.7146	2.79348	3.50058	2.81553	1.50777	1.28757	0.933053	1.18856	2.42868	3.42581	3.17	2.95434	4.72945	7.83061	3.73463	2.58612	3.10562	3.50652	3.82959	0.80739	2.12705
Cre01.g005850	67.4833	22.2259	10.081	7.43353	9.56735	28.8994	40.7505	32.7919	35.0774	80.6531	173.761	158.1	68.4955	53.4939	53.1102	58.8354	12.7197	7.36265	7.5426	16.7672	30.207	42.667	53.6304	37.5499	79.7495	178.882	159.818	77.2794	71.5391	61.0997	53.7161	14.1952	6.99576	7.41	12.2146	31.5812	52.8746	51.197	49.0564	69.5584	176.171	156.339	81.6371	55.4848	45.5079	73.427	34.0119	5.55873	5.59214
Cre01.g005900	4.17	7.92227	4.55184	4.37584	2.99745	3.21551	4.67763	4.11317	4.19664	0.779834	3.49809	4.48483	4.72913	4.1319	3.92583	4.62168	7.59574	5.34232	3.28924	3.33651	2.98255	3.57386	5.25989	5.06208	0.77729	3.7036	6.55321	4.39464	4.50101	3.62367	3.74625	8.907	4.22066	4.10117	2.93767	3.4299	4.48603	3.97025	3.94084	1.06393	3.60474	6.18704	5.37507	3.4077	3.67234	3.69924	13.2168	22.4791	12.7916
Cre01.g005950	16.9996	18.2627	12.4684	8.84255	10.8954	10.0622	18.6647	16.6179	17.8124	3.90374	24.0665	25.1749	24.9493	23.1884	19.9837	20.7115	13.1355	8.45763	7.53862	9.45536	12.7593	18.5506	16.9131	21.1856	3.82433	24.7569	28.3521	26.6347	23.3491	17.1923	19.4887	14.903	9.60114	8.13314	9.61672	10.4626	22.3395	16.0814	16.9172	6.35898	26.9378	26.9542	26.8975	20.0738	17.5607	17.1146	19.4601	2.4811	7.9889
Cre01.g006000	0.35507	0.831209	0.662922	0.367947	0.423854	0.151673	0.362101	0.602296	0.421015	0.195489	0.559738	0.46604	0.416968	0.364311	0.368715	0.348038	0.927184	0.431674	0.27937	0.111112	0.0883116	0.247399	0.353199	0.239102	0.0446959	0.7289	0.710407	0.192535	0.290045	0.366093	0.458761	1.07228	0.625765	0.192487	0.21902	0.059969	0.189251	0.395812	0.27179	0.132745	0.54543	0.916828	0.320418	0.26511	0.411522	0.463368	0.572019	0.291619	1.7411
Cre01.g006050	1.94705	1.88923	1.762	1.96867	2.15341	1.55275	1.94682	2.20858	1.98808	1.74664	3.20202	2.03476	2.07895	1.83715	2.07381	1.95844	1.89521	1.69968	1.66605	1.60775	1.81825	1.65114	2.35122	2.2756	1.69037	3.28127	2.64642	1.80936	1.8002	1.92851	2.61408	1.8558	1.73054	1.68409	1.89166	1.54712	2.11748	1.85328	2.05871	2.00813	3.28331	3.04745	2.00097	1.86908	1.9529	1.9845	1.81221	1.06452	2.66772
Cre01.g006100	0.54823	0.247286	0.632154	0.652703	0.591007	0.408458	0.412939	0.508221	0.522237	0.589992	0.749848	0.695272	0.88955	0.4519	0.617432	0.642544	0.406588	0.736183	0.6222	0.526761	0.595801	0.498591	0.432615	0.844214	0.627538	0.558211	0.50087	0.941299	0.742933	0.538882	0.656058	0.243711	0.799723	0.631766	0.614669	0.473318	0.548677	0.550231	0.717135	0.743087	0.73301	0.668697	0.982355	0.595187	0.507117	0.737371	0.411144	0.0559723	1.12207
Cre01.g006150	4.35488	5.44315	7.10072	6.19479	4.10469	3.66963	3.94597	4.20056	4.85369	3.78063	4.28552	4.78082	6.93484	5.06848	4.43884	4.2772	5.3913	6.87204	6.78891	4.41773	4.41248	3.61846	3.44308	4.76832	4.19671	3.67059	3.3601	6.30044	5.36765	4.70001	4.13092	4.63568	7.05101	5.98303	4.81143	3.41959	3.98025	3.76126	4.55732	3.99634	3.53838	4.09195	5.72282	4.94639	4.10712	4.76607	4.57055	1.67378	12.5457
Cre01.g006202	0	0	0	0	0	0	0	0	0	0	0	0	0	0	0	0	0	0	0	0	0	0	0	0	0	0	0	0	0	0	0	0	0	0	0	0	0	0	0	0	0	0	0.0415835	0	0	0	0	0	0
Cre01.g006250	0	0	0	0	0	0	0	0	0	0	0	0	0	0	0	0	0	0	0	0	0	0	0	0	0	0	0.0226507	0	0	0	0	0	0	0	0	0	0	0.0208405	0	0.0126974	0	0	0	0	0	0	0	0	0
Cre01.g006301	2.21948	3.71327	5.33937	6.3467	4.22088	3.16677	3.1084	3.15555	2.64655	1.94286	1.00688	1.9166	1.82793	2.33317	1.70553	1.5927	3.65582	3.98789	4.29955	3.76057	4.06365	2.81464	2.42784	3.09186	1.7718	1.14218	0.938714	1.74252	2.21581	1.88118	1.39374	3.23289	3.52528	4.07812	3.85704	2.82273	4.95141	2.14908	2.27412	1.77677	0.885588	1.09033	1.94958	2.00913	1.97404	2.21432	3.32223	10.1572	23.0974
Cre01.g006352	0.282952	0.386603	0.696302	0.804448	0.350527	0.421787	0.436352	0.3629	0.428744	0.235575	0.110125	0.289312	0.276359	0.321532	0.262966	0.305816	0.581739	0.703789	0.705376	0.465447	0.354735	0.305975	0.351603	0.384176	0.224421	0.105404	0.209264	0.268267	0.255205	0.401057	0.213235	0.482284	0.580577	0.521905	0.481962	0.320035	0.478922	0.35445	0.327522	0.202623	0.146061	0.0920691	0.359183	0.212981	0.190733	0.224804	0.512979	4.20467	3.83948
Cre01.g006402	0	0	0	0	0.0194496	0	0	0	0	0	0	0	0	0	0	0	0	0	0	0	0	0	0	0	0	0	0	0	0	0	0	0	0	0	0	0	0.0221449	0	0.00623589	0	0	0	0	0	0	0	0	0	0
Cre01.g006450	0	0	0	0	0	0	0	0	0.00849021	0	0	0	0	0	0	0	0	0	0	0	0	0	0	0	0	0	0	0	0	0	0	0	0	0	0	0	0	0	0.00763032	0	0	0	0	0	0	0	0	0	0.0100927
Cre01.g006500	0	0	0	0	0	0	0	0	0	0	0	0	0	0	0	0	0	0	0	0	0	0	0	0	0	0	0	0	0	0	0	0	0	0	0	0	0	0	0	0	0	0	0	0	0	0	0	0	0
Cre01.g006550	0	0	0	0	0	0	0	0	0	0	0	0	0	0	0	0	0	0	0	0	0	0	0	0	0	0	0	0	0	0	0	0	0	0	0	0	0	0	0	0	0	0	0	0	0	0	0	0	0
Cre01.g006576	0	0	0	0	0	0	0	0	0	0	0	0	0	0	0	0	0	0	0	0	0	0	0	0	0.0076591	0	0	0	0	0	0.00673828	0	0	0	0	0	0	0	0	0	0	0	0	0	0	0	0	0	0
Cre01.g006600	0	0	0.00525201	0	0	0	0	0	0	0	0	0	0	0	0	0	0	0	0	0	0	0	0	0	0	0	0	0	0	0	0	0	0	0	0	0	0	0	0	0.0103766	0	0	0.00873722	0	0	0	0	0	0
Cre01.g006614	0	0	0	0	0	0	0	0	0	0	0	0	0	0	0	0	0	0	0	0	0	0	0	0	0	0	0	0	0	0	0	0	0	0	0	0	0	0	0	0	0	0	0	0.016215	0	0	0	0	0
Cre01.g006628	0.0135644	0	0	0	0	0	0.0145364	0	0	0	0	0	0	0	0	0	0	0	0	0	0	0	0	0	0	0.0230189	0	0	0	0	0	0	0	0	0	0	0	0	0	0	0	0	0	0	0	0	0	0	0
Cre01.g006642	0	0	0	0	0	0	0	0	0	0	0	0	0	0	0	0	0	0	0	0	0	0	0	0	0	0	0	0	0	0	0	0	0	0	0	0	0	0	0	0	0	0	0	0	0	0	0	0	0
Cre01.g006656	0	0	0	0	0	0	0	0	0	0	0	0	0	0	0	0	0	0	0	0	0	0	0	0	0	0	0	0	0	0	0	0	0	0	0	0	0	0	0	0	0	0	0	0	0	0	0	0	0
Cre01.g006670	0	0.0103575	0	0.0149337	0.0118058	0.00828677	0.00871823	0	0	0	0	0.100307	0.0592316	0.0145779	0.0213784	0.0103	0.0217701	0.0180355	0.0188978	0.0150321	0	0	0.065443	0	0.0423279	0.0690283	0.0560641	0.0854691	0.0326998	0.0189108	0.0186195	0	0.00786653	0.019531	0.00676358	0.00608484	0.0672091	0.118643	0.0454218	0.00628563	0.0573926	0.0108532	0.0423408	0	0.0128479	0.0170968	0	0.0436056	0.0100133
Cre01.g006700	0	0	0	0	0	0	0	0.00940557	0	0	0	0	0	0	0	0	0	0	0	0	0	0	0	0	0	0	0	0	0.0135163	0	0	0	0	0	0	0	0	0	0	0.00649533	0.00988455	0	0	0	0	0	0	0	0
Cre01.g006733	0	0	0	0	0	0	0	0	0	0	0	0	0	0	0	0	0	0	0	0	0	0	0	0	0	0	0	0	0	0	0	0	0	0	0	0	0	0	0	0	0	0	0	0	0	0	0	0	0
Cre01.g006766	0	0	0	0	0	0	0	0	0	0	0	0	0	0	0	0	0	0	0	0	0	0	0	0	0	0	0	0	0	0	0	0	0	0	0	0	0	0	0	0	0	0	0	0	0	0	0	0	0
Cre01.g006800	4.85275	5.30901	4.48209	3.01038	3.64499	2.35978	4.65168	5.63397	4.09041	3.28656	10.093	8.7345	4.95654	4.23865	4.678	4.60027	4.81265	3.09503	2.23754	2.39939	3.2172	3.74248	4.62626	3.82564	2.53758	9.70424	9.69667	4.64994	3.79331	4.80409	4.67429	4.83914	3.6667	2.92723	2.61534	2.4988	5.39915	4.48407	4.50439	3.39143	7.72725	10.02	4.82286	4.18617	4.68881	4.74044	3.9226	1.92795	4.21711
Cre01.g006850	13.2487	16.8424	14.2868	9.88463	11.2537	7.35377	7.37532	10.0077	10.4322	8.96455	17.8418	25.0166	11.3838	14.3048	11.8571	9.26585	16.9307	8.46412	8.82274	7.43943	11.8257	7.7787	10.4237	8.53145	6.55276	10.5348	24.0832	11.6061	10.6028	13.1395	10.4178	10.5651	8.82195	7.83274	7.37068	6.9277	11.4696	10.3247	9.67093	6.39011	10.8904	19.3154	10.5547	10.8835	11.7616	11.3789	9.76679	10.117	11.9618
Cre01.g006876	0.0309525	0.078815	0.0726266	0.0284093	0.0898359	0.0315289	0	0	0	0	0.0617394	0.0381639	0.07512	0.0554648	0.0406695	0	0.0414146	0.06862	0.0359505	0	0	0	0.0414988	0	0	0.0525267	0	0	0.0248827	0	0	0.081625	0	0	0	0	0.153427	0.0785047	0.0288029	0.0717453	0	0	0	0	0	0.0650487	0	0	0.114293
Cre01.g006900	0.6123	0.519705	0.83009	0.593213	0.547948	0.353431	0.499423	0.810646	0.672732	0.460459	1.11276	0.641713	0.767776	0.71318	0.960955	0.930269	0.518866	0.625929	0.564985	0.424271	0.448782	0.37124	0.670423	0.520745	0.238935	0.871672	0.792357	0.750495	0.806708	0.770963	0.903121	0.753527	0.717066	0.436916	0.432701	0.379101	0.370955	0.578052	0.629921	0.449432	1.13591	0.966621	0.641781	0.636437	0.709129	0.632671	0.679533	0.103321	1.11372
Cre01.g006950	49.4512	68.4204	81.2964	98.0876	106.244	116.988	93.5451	81.4306	62.2269	53.483	28.3263	29.0507	48.7236	42.6732	52.8177	51.4568	80.6577	76.2965	86.6702	88.1048	94.4665	78.3869	83.3273	67.1574	51.7897	41.5696	32.7912	35.0862	43.4977	41.7535	53.873	67.1229	75.4	78.9268	102.566	102.426	68.0896	76.7185	60.2439	57.1697	41.2487	35.0094	33.9257	56.9251	51.9438	52.9443	71.2405	82.7153	113.192
Cre01.g007000	3.10659	2.51781	3.20609	2.49666	2.35308	1.67483	1.68084	1.74633	1.71815	2.59534	4.21668	4.86737	3.29164	2.77661	2.3595	2.93551	2.80826	2.3517	2.36734	1.51207	1.41507	1.14563	1.32063	1.28455	2.0993	3.11171	3.04947	2.76227	2.2111	2.6772	2.61862	2.24791	2.65228	1.90094	1.60636	1.1618	1.79028	1.51819	1.57939	2.07828	3.02017	3.63904	2.99709	2.56489	3.09328	2.81052	1.87443	3.45891	4.87759
Cre01.g007050	7.58949	8.09866	9.99791	9.44416	10.0254	9.44052	8.27671	10.2195	9.64659	9.506	9.60705	7.63314	6.84819	6.01532	7.06355	7.11431	8.83662	8.66891	8.92799	9.47269	10.7322	7.342	10.0776	9.81741	11.2959	10.3407	6.13552	6.31236	8.00782	6.91264	6.24943	7.40913	8.53838	8.97894	8.676	8.897	10.5706	10.6117	8.78276	8.59856	11.412	6.91229	5.22238	7.69474	6.70367	7.01638	4.36492	9.8658	24.2071
Cre01.g007051	3640.49	3493.58	3206.08	3233.42	3757.07	2834.95	2706.29	2672.04	2612.54	3201.65	6589.25	4643.89	3939.11	3523.31	3196.88	3031.22	3424.04	2636.1	2691.36	2705.28	3986.02	2696.1	2701.61	2567.68	2854.52	3912.83	4064.38	4061.73	3685.1	3218.03	2937.39	2839.7	2616.56	2786.26	2561.72	2503.65	4580.58	2560.81	2900.1	2888.47	4096.44	4158.01	4297.48	3133.82	2995.73	3271.43	3672.35	4675.83	5055.64
Cre01.g007100	0.635987	0.562158	0.61782	0.542833	0.676037	0.474525	1.09397	0.756877	0.700458	0.228871	1.37361	0.948986	0.771752	0.515381	0.707902	0.702639	0.58537	0.646601	0.602237	0.497758	0.520551	0.79208	0.901563	0.830255	0.468957	1.53986	1.28416	0.612841	0.553605	0.607359	0.93641	0.779828	0.799079	0.510575	0.555695	0.621125	0.937049	0.891288	0.916001	0.719868	1.31935	1.45374	0.664119	0.679767	0.614157	0.621462	0.465773	0.698433	1.17171
Cre01.g007150	2.42292	1.61279	1.10085	1.0704	1.22554	1.44396	2.5319	2.31713	1.8217	1.77507	5.27406	3.28493	1.65917	1.83757	1.7569	2.90215	1.69493	1.25929	1.0159	0.900973	1.98095	2.1144	2.31841	1.6281	1.70005	6.2273	4.54505	1.72166	1.76998	1.88129	2.66917	2.05472	1.32212	1.00167	1.11168	1.39866	2.75751	2.38415	2.08626	1.77883	5.00029	4.73458	1.59591	1.68707	2.07995	2.01776	2.00836	1.59868	1.88092
Cre01.g007200	4.27279	5.63928	4.23984	4.71804	3.46478	3.63471	4.72577	4.54693	4.38361	3.0944	6.87023	6.41846	5.03451	4.63484	3.79705	4.54251	5.02749	4.80135	4.40963	3.85114	4.06841	4.3457	5.44001	4.55572	2.74074	6.48713	6.57249	4.96187	4.79837	4.71593	4.27751	5.36726	4.55427	4.00141	3.2161	3.41543	5.13054	4.80223	4.47989	2.6965	6.35086	6.83163	4.42216	3.9257	4.12603	4.51034	4.80341	5.43714	6.62412
Cre01.g007251	0.0942769	0.0144036	0.0147473	0.031151	0.0273627	0.0192065	0.0767847	0.0337532	0.0234279	0.115409	0.150439	0.106942	0.0320326	0.0844688	0.0842339	0.066843	0	0.00418013	0.01752	0.0104521	0.0452289	0.0771666	0.0556157	0.0811077	0.147157	0.230384	0.0987555	0.0554664	0.0363788	0.0482131	0.107887	0.00497236	0.0109395	0.018107	0.0219466	0.0169236	0.124618	0.0478228	0.0982571	0.151511	0.146322	0.0855261	0.0932278	0.11638	0.136978	0.178316	0.0875962	0.0101066	0.00464161
Cre01.g007300	2.14187	0.775309	0.624102	0.530019	0.472334	0.470575	1.08017	1.45662	1.0219	0.605566	5.25659	3.30112	1.4397	1.58039	1.47612	1.40907	0.449544	0.418978	0.353647	0.223105	0.143915	0.680347	1.19653	0.34537	0.32777	4.18712	4.71763	1.03688	1.31671	1.39115	1.59802	0.470695	0.406101	0.352893	0.497557	0.20418	0.537788	1.11178	0.586214	0.348826	3.51836	5.30869	1.07924	1.24546	1.55037	1.84244	0.951149	0.581532	1.07262
Cre01.g007350	11.765	6.22764	3.47797	0.909575	0.921878	1.22946	6.35846	8.59992	5.30153	4.3668	46.1737	30.3592	9.21956	11.5313	9.96612	11.0348	4.60688	1.36608	0.26562	0.375618	0.609523	5.83515	9.65832	2.28252	1.43778	34.799	49.82	7.72849	8.222	12.4779	9.75591	5.49478	2.2728	0.793057	0.232384	0.684208	5.0592	10.9239	2.36456	1.81605	29.7428	45.2389	8.38135	6.99644	9.81177	11.4546	7.17143	0.794503	0.578608
Cre01.g007400	1.64508	1.89707	0.902687	0.837963	1.12492	0.631683	0.950707	1.36837	1.25745	0.466351	1.94133	1.56109	1.30645	1.63599	1.52778	1.53757	1.34834	0.534647	0.820307	0.724124	0.900195	1.20434	1.05084	1.057	0.750626	1.81242	1.35332	1.38447	1.71023	1.58168	1.54746	1.30602	0.882817	0.48593	1.02399	0.702194	1.63658	1.44724	1.53083	0.811876	1.81275	1.51674	1.35602	1.545	1.58467	1.34851	0.810269	0.207748	0.349842
Cre01.g007450	0	0	0.0239077	0.00935195	0	0	0.0218385	0.0227996	0	0	0	0	0	0	0	0.0129003	0	0	0	0.00941358	0	0.0347496	0.0546433	0.012891	0.0132535	0	0	0	0	0	0	0	0	0.0122309	0	0	0.0336708	0.00646067	0	0.0393626	0	0	0	0	0	0	0.0118339	0.0182048	0
Cre01.g007500	1.0209	1.5164	2.1711	1.65094	1.91187	1.24295	1.05759	1.25099	1.06713	1.42484	0.882417	0.971042	1.10906	1.42431	0.996467	1.18792	1.56762	2.71595	2.79499	1.97173	1.62425	1.23796	1.58384	2.10964	1.76427	1.35299	0.737057	1.11853	1.27014	1.07921	1.6968	1.53201	3.34701	2.69606	2.12596	1.69808	1.46192	1.63682	2.26644	2.24242	1.37186	1.05067	1.0437	0.979883	1.51249	1.08297	0.863868	1.44186	1.07707
Cre01.g007550	2.76432	2.75807	3.21219	2.44398	2.25956	1.78142	3.37351	3.20638	2.73372	1.52729	8.10197	3.14403	2.14957	2.86088	2.1941	2.81417	2.33998	2.62643	2.31955	2.11609	2.1845	2.57816	2.81367	2.95488	1.77583	6.31858	4.5565	1.74251	1.99548	2.34737	2.31122	2.30595	2.4657	1.80134	2.03557	2.05071	4.69794	3.14785	2.21536	1.97018	5.43923	5.11782	1.68829	2.19804	2.53028	2.57273	1.71665	3.13473	3.59687
Cre01.g007600	62.9004	46.2267	52.8326	51.4104	48.621	51.5179	40.5711	38.8338	37.5437	60.3713	61.2356	53.4424	45.3131	46.7691	47.5777	44.8485	38.1803	40.547	42.7714	47.7492	53.6121	39.0391	35.3555	29.1926	50.4922	46.0868	38.0754	37.8873	41.5086	46.003	42.5075	29.127	34.6096	44.736	42.8461	43.8821	53.7329	34.2839	34.7027	46.6986	47.03	36.2307	38.7609	48.1356	50.2126	53.4547	38.7697	10.8779	32.5791
Cre01.g007651	1.77373	0.267022	0.360882	0.362998	0.965257	0.824028	1.33572	1.05928	1.02376	3.30803	4.94838	3.28786	1.9924	1.45498	1.48022	2.03326	0.112249	0.245766	0.612473	0.847041	1.31419	1.66218	1.75946	1.44803	3.46077	4.63708	3.47712	2.09641	2.19184	1.75511	2.98984	0.165925	0.301307	0.410008	0.961517	1.0219	1.68318	1.44764	1.84014	3.88449	5.09408	4.11706	2.25331	1.4621	1.70344	1.89529	0.661164	0.0856513	0.272899
Cre01.g007700	13.2463	13.13	8.71355	6.00392	4.7909	4.5393	12.7168	9.51423	8.15946	6.24394	14.9234	16.4081	19.4848	10.6411	14.2219	18.5179	15.5219	11.4882	9.11717	4.42874	4.15042	10.7828	10.812	11.1855	4.99888	23.2423	23.7092	19.0064	12.6618	13.7564	21.2643	20.2018	13.9058	7.85221	5.9143	5.79477	7.5489	8.84633	10.1769	8.59992	23.1461	26.344	19.1239	14.0268	15.1651	17.4739	19.1357	13.824	7.27147
Cre01.g007737	3.35585	3.86738	1.89612	2.03394	1.79685	1.93902	2.319	2.63468	2.73184	4.49489	6.75144	5.69291	3.86159	3.42144	2.89649	3.75798	3.31342	2.00744	2.00262	2.00992	1.71504	2.30215	2.76162	2.98663	3.8684	6.50004	7.75144	3.50133	3.58152	2.96565	3.42319	3.16606	2.36101	1.91692	1.72211	1.72673	2.18925	2.69651	2.82128	3.87587	8.69434	7.37932	3.4254	3.64375	3.17532	3.25875	2.88285	3.0186	1.69494
Cre01.g007774	5.10868	3.3246	2.1863	2.23589	3.28083	3.09729	4.6202	3.48039	3.76535	4.04322	12.8643	7.03362	4.88071	3.79209	4.36367	4.72621	3.28289	2.27291	2.57495	2.64731	3.7835	4.66206	4.26468	3.50328	3.89817	11.3462	8.0558	4.5018	4.67747	4.28775	6.21724	3.03874	2.5674	1.87233	2.6154	2.68065	5.92174	3.67267	4.09341	4.31954	10.159	9.04827	4.82289	4.56348	4.3108	4.35526	4.23374	0.88458	3.88281
Cre01.g007811	1.25785	0.697839	0.340759	0.148344	0.152965	0.186107	0.926271	1.06138	0.807638	0.463198	3.74244	2.65128	1.10854	1.1144	0.951014	1.09432	0.4043	0.12463	0.0652944	0.0454457	0.108361	0.886731	1.16826	0.302276	0.319919	3.11245	4.55216	0.730885	0.734383	1.09443	0.973035	0.481812	0.292184	0.0759174	0.0642649	0.162935	0.952087	1.15849	0.398885	0.249753	2.80097	4.4999	0.850328	0.718365	0.921116	1.12236	0.481525	0.307604	0.311375
Cre01.g007850	309.14	315.378	285.417	284.635	226.247	264.714	259.853	265.375	273.225	321.294	291.731	376.799	306.882	312.613	258.251	255.474	254.675	252.398	280.618	271.197	229.93	277.229	269.228	277.688	307.327	329.103	339.228	292.487	285.359	282.004	245.185	236.694	233.078	268.46	243.406	243.506	281.002	284.167	268.092	272.834	345.143	325.267	286.187	275.174	263.763	266.332	210.931	126.119	192.21
Cre01.g007901	11.7763	6.26297	5.93314	5.08766	4.75916	3.48115	5.27173	5.05898	5.688	10.4303	21.9259	16.3376	12.6623	11.0607	9.24191	9.18497	5.13408	4.24109	4.14889	4.26426	5.54332	5.05879	5.44059	5.52515	9.1923	14.9252	12.8374	11.856	10.2659	10.1002	9.03486	4.16402	4.11075	4.1885	3.73635	3.94779	8.00027	5.19159	6.36035	8.36088	16.3004	13.5673	12.5211	9.10495	9.177	10.3265	5.65559	2.72256	6.44896
Cre01.g007950	1.11965	1.28436	2.08957	1.86199	3.78053	6.52681	8.09028	4.53943	3.20245	3.70579	0.552799	0.437389	0.25559	0.913776	0.815683	1.54389	2.59572	3.12119	3.66956	8.47001	14.2454	20.9326	11.9348	7.36322	6.24372	1.80599	0.473658	0.279517	0.819882	1.28845	1.68725	2.76261	3.79468	4.85708	9.30864	15.2731	21.632	13.1445	8.61367	8.35963	1.73358	0.517623	0.591386	0.855289	1.16424	1.06002	1.18451	1.85191	2.38783
Cre01.g008000	2.37377	1.45065	1.60905	1.32176	1.56164	1.6281	3.00177	2.39024	2.34315	1.78822	6.37626	3.6878	2.43883	2.02757	2.34963	2.60468	1.82098	1.77172	1.36015	1.46206	2.57587	2.66257	2.77945	2.84305	2.03788	6.36474	4.44959	2.29437	1.921	2.48307	3.18733	1.96143	1.9434	1.61469	1.44725	1.96486	3.81757	2.40824	2.73906	2.38429	4.76343	5.57361	2.71799	1.77039	2.31179	2.56083	1.78283	0.325158	1.40244
Cre01.g008051	3.86051	4.20489	3.65085	2.33077	2.5988	2.66147	4.82929	5.28816	4.01245	2.24612	10.1891	8.1082	4.23931	2.90652	3.5295	4.12577	3.61381	2.60336	2.19931	1.95285	4.32584	5.77373	5.23492	3.89992	2.27212	10.786	12.7864	3.46983	3.30407	3.97513	4.0315	4.62577	3.64782	2.16728	2.13566	3.16197	6.69397	5.12838	3.37386	2.48376	9.52708	10.3984	3.59065	3.58155	3.92932	4.41131	3.00049	2.91112	4.66136
Cre01.g008100	4.55481	3.86601	3.49779	3.26995	2.60687	2.51122	2.89972	3.46041	3.0118	3.94137	8.02081	6.12571	3.64371	4.4143	3.63922	3.72081	3.09747	2.50778	2.2523	2.14572	2.68508	2.47365	3.28515	2.35829	3.3583	7.49359	5.91011	2.96119	3.0302	3.9355	3.78457	2.97315	2.26395	2.04356	1.85279	2.05757	3.89333	3.24314	2.75922	2.8688	6.21719	5.67042	3.26641	3.37789	3.73317	4.48205	3.12952	1.64506	2.32207
Cre01.g008150	0.610089	0.672267	0.686452	0.589433	0.636834	0.534228	0.97115	0.918088	0.912453	0.671921	1.31654	0.849007	0.649408	0.607354	0.5766	0.817595	0.644449	0.6209	0.4724	0.448284	0.501261	0.900413	1.2102	0.984014	0.751807	1.56207	1.08675	0.663448	0.544945	0.547366	0.857397	0.635079	0.638233	0.50536	0.471626	0.507022	0.896037	0.827976	0.929599	0.851788	1.38434	1.08046	0.947008	0.550527	0.57472	0.603581	0.621553	15.0533	2.36695
Cre01.g008200	0.577884	0.657837	0.701898	0.804963	0.552502	0.59557	0.990869	1.00405	0.929206	0.624191	1.19336	0.871791	0.717745	0.639591	0.616373	0.76608	0.473024	0.715929	0.805434	0.628115	0.640674	1.04339	0.975314	0.946154	0.654407	1.19988	1.13383	0.771404	0.617593	0.703264	0.871376	0.636469	0.723144	0.563109	0.723495	0.793273	1.02223	1.14237	0.866728	0.89299	1.18308	1.20631	0.64576	0.845811	0.751586	0.821546	0.529037	0.747042	1.47278
Cre01.g008250	0.182421	0.0691811	0.0941057	0.210181	0.275992	0.28861	0.241246	0.347397	0.273276	0.351777	0.0929017	0.0957113	0.084777	0.15301	0.183591	0.196562	0.0467387	0.0860461	0.166796	0.272525	0.339156	0.295626	0.353854	0.30936	0.307964	0.0922122	0.0588452	0.0897088	0.0967253	0.0766888	0.173223	0.0460591	0.0450368	0.158408	0.200065	0.322237	0.352715	0.295323	0.314222	0.251902	0.127781	0.0673137	0.126253	0.14224	0.211473	0.179449	0.193836	1.15809	0.05255
Cre01.g008300	0.458745	0.503497	0.309308	0.275862	0.367297	0.161133	0.508569	0.460157	0.253876	0.0558593	0.410188	0.380334	0.355119	0.162991	0.207848	0.140195	0.222239	0.201649	0.183731	0.160762	0.203277	0.395629	0.222691	0.250168	0.0823053	0.214757	0.29434	0.249288	0.171676	0.137893	0.108615	0.239866	0.168258	0.0949434	0.118364	0.177477	0.405126	0.265803	0.198723	0.0488888	0.204596	0.11607	0.257282	0.228837	0.206104	0.282576	0.156164	0.0565264	0.0292057
Cre01.g008350	0.341532	0.187572	0.345688	0.424107	0.330419	0.395642	0.653068	0.666824	0.734995	0.370476	1.4159	0.776152	0.243788	0.354001	0.211176	0.144136	0.456972	0.33404	0.287787	0.445463	0.596647	0.776521	0.74521	1.076	0.45296	0.840964	0.359972	0.323635	0.296092	0.225718	0.183924	0.309049	0.343201	0.377817	0.261676	0.515911	0.730283	0.713363	0.916051	0.398408	1.19684	0.598578	0.165555	0.20021	0.169216	0.288508	0.139999	0.179474	0.0164852
Cre01.g008402	0.0191046	0.014594	0.0209192	0.0210419	0.0166347	0.0700573	0.221115	0.153897	0.178032	0.0944472	0.312478	0.0895116	0.0278195	0.0342342	0.00502044	0	0.0153373	0.00847079	0.0044379	0.0176505	0.0130934	0.0173748	0.0870877	0.0338388	0.0397606	0.11023	0.0526636	0	0.00921494	0	0	0.0100762	0.0036947	0.00458659	0.01906	0.0142894	0.0378796	0.058146	0.074667	0.0383785	0.148257	0.0917541	0.0248579	0.0257946	0.00301716	0.0240898	0.0266262	0.102402	0.117574
Cre01.g008450	2.49876	2.02712	0.905674	0.223751	0.187942	0.26384	1.51851	1.7899	1.65648	1.15675	8.50951	5.80491	2.36657	2.46404	2.50243	2.71996	1.29453	0.464449	0.168117	0.0844595	0.182739	1.24711	2.02234	0.587933	0.406283	6.23134	7.69655	1.86484	1.60455	2.45266	2.35385	1.788	0.604052	0.228619	0.0380019	0.148149	0.956641	2.01914	0.595484	0.57095	5.25799	7.80541	1.75448	1.44736	2.33405	2.80976	1.92884	0.639729	0.496969
Cre01.g008500	2.15102	2.44008	1.5867	2.06785	1.13914	1.03842	1.74799	1.38009	1.21388	1.53594	1.52507	1.1564	3.12977	1.47055	1.70114	1.93605	2.41432	2.68946	2.56939	1.41277	1.69429	1.51819	1.72216	1.6509	1.56473	1.1937	1.41914	2.97745	1.96687	1.61142	2.28657	2.68837	2.48413	2.11705	1.73748	0.968373	1.63388	1.26048	1.65064	1.59895	1.35448	1.45523	3.13041	1.77952	1.70658	2.00317	2.33248	0.519106	2.08293
Cre01.g008550	16.0855	14.6895	11.9371	8.83727	6.32537	6.02756	12.0754	15.5509	11.5623	6.40126	28.3974	31.5884	15.3109	15.2161	15.5678	16.8205	12.8377	10.3213	7.93082	6.05293	5.41038	8.49119	13.3251	9.26204	3.967	23.2096	39.6913	12.4052	12.7251	15.9039	14.4235	14.4482	11.509	7.15174	5.35157	5.66237	9.91098	15.098	8.59555	4.6189	22.8721	38.6703	12.484	12.0903	14.8809	16.3494	13.2358	4.68951	13.5868
Cre01.g008600	0.587116	0.367997	0.385022	0.402084	0.537426	0.446236	1.25353	0.960051	0.757552	0.446541	1.09902	0.523439	0.597361	0.445107	0.545935	0.697595	0.308183	0.490605	0.393415	0.49653	0.533928	1.186	1.16863	1.00564	0.411219	1.60947	1.01464	0.635802	0.504659	0.524913	0.656372	0.428756	0.458544	0.319856	0.521915	0.611415	0.985009	1.01087	0.857337	0.621122	1.65679	0.843516	0.5465	0.509599	0.538501	0.621677	0.498304	0.0524496	0.483619
Cre01.g008650	5.0024	6.77494	7.55267	6.98416	6.99493	4.44244	4.99114	5.41835	6.41635	6.12951	10.2637	7.80917	6.35068	6.98687	5.66194	6.38291	8.77046	9.02645	8.547	7.75184	7.77357	6.30472	7.00792	8.86124	6.1936	10.251	9.42482	7.09853	6.7896	6.41182	5.76556	7.8104	9.32811	7.57537	7.81729	6.8624	8.21701	6.21584	8.31055	6.99581	12.2496	8.90977	7.05515	5.10686	5.24538	4.65795	4.60407	13.1275	2.8843
Cre01.g008700	0.845158	1.32626	0.737886	1.19063	0.855687	0.540563	0.947846	0.703687	1.05825	0.763457	1.80341	0.630087	1.14483	1.07421	0.723103	0.970503	1.07823	1.19828	0.730513	0.744511	0.909256	0.513912	0.895958	0.870333	0.613586	0.833861	0.541804	1.32156	0.979634	1.14221	1.10213	1.32171	1.0453	1.03811	0.620951	0.411627	1.07169	0.872384	0.969363	0.744118	0.577752	0.81286	1.40656	0.739258	1.19506	1.11526	1.43814	0.456522	0.749955
Cre01.g008750	0.00755084	0	0	0.0138609	0	0.00769145	0.00809191	0	0	0.062215	0.0602451	0.00931006	0	0.0135306	0.0396852	0.00956001	0.0101031	0	0	0	0	0	0.050618	0	0.0982178	0.102511	0	0	0.0303506	0.00877611	0	0	0.0073014	0	0.0125554	0	0.0124762	0.0478779	0	0.0758429	0	0.0100735	0.0196495	0.0218463	0.0178873	0.0714086	0	0	0.0278818
Cre01.g008800	4.57596	1.43152	1.87812	1.96399	2.35266	2.60582	2.34451	2.51108	2.66233	11.5214	8.22339	4.91667	3.69129	5.16588	3.29829	4.97694	1.37614	1.24634	2.07532	2.48425	3.12867	2.4078	3.7278	2.74581	11.2752	8.51981	4.12059	3.94673	4.24618	4.70561	4.64809	0.936651	1.66878	1.86236	2.76453	2.89782	4.18365	4.04828	3.99863	9.79856	6.06191	5.20356	5.00703	3.58512	4.95547	4.02527	1.09836	0.829261	0.944082
Cre01.g008850	29.3788	18.8776	16.4784	20.7301	26.9717	26.5539	37.5074	38.3093	33.0615	33.8909	36.9348	30.8666	25.2314	24.1598	28.7701	33.2669	18.6395	20.5255	26.0325	27.7479	28.5361	37.9456	46.2773	42.4914	38.1697	51.7287	41.3006	26.6268	26.9718	28.6555	40.4074	23.097	22.3065	21.1513	28.9548	30.0467	38.1729	38.328	42.7726	42.9207	43.5442	44.6682	28.5799	24.2096	27.9637	31.6316	22.9878	4.71308	10.0164
Cre01.g008891	1.47766	1.90706	1.55151	1.35624	2.46748	1.54641	2.55969	2.40058	2.57794	0.810085	3.31078	1.94671	2.33348	1.41461	1.75536	2.28088	1.38127	1.59307	2.02189	1.6831	2.35837	2.64631	2.68673	2.63776	1.1585	3.67552	1.92505	1.50989	1.31807	1.38806	2.01528	2.02844	2.01604	1.65227	2.00263	2.0439	3.01008	2.07924	2.26033	1.17297	3.26064	2.26837	1.76462	1.79597	1.82215	1.8292	1.36354	0.289327	2.41672
Cre01.g008900	0	0	0	0	0	0	0	0	0	0	0	0	0	0	0	0	0	0	0	0	0	0	0	0	0	0	0.0199928	0.0152394	0.0233218	0.0168592	0	0	0	0	0	0	0	0	0	0	0.0170554	0.0193515	0	0	0	0	0	0	0
Cre01.g008950	7.09141	4.23127	4.08115	2.77836	1.61276	0.981096	2.71089	4.48804	3.17814	3.08966	14.1238	14.7075	5.31726	5.88899	5.75746	5.4272	3.328	1.44307	0.639248	0.518264	0.562176	1.99737	3.81724	1.87471	1.37674	10.4177	17.6662	3.44712	4.27985	5.46195	5.01446	3.37731	2.02644	1.05453	0.791962	0.609572	1.81877	3.52336	1.50692	1.88906	9.75676	17.2126	4.69611	4.30757	5.29042	6.06132	3.33133	3.00679	2.70972
Cre01.g008976	0	0.0693179	0	0.0499721	0	0.0277297	0.0291735	0.0609147	0.028187	0	0.2172	0	0.0660681	0.0487813	0	0	0	0	0	0	0	0	0.0729964	0.0688827	0	0.0923946	0.037521	0.0858006	0.0218844	0	0	0	0.0263235	0	0	0	0.0449799	0.0172613	0	0.0210334	0	0.0363176	0.0354208	0.0262539	0.0644886	0.0286052	0	0	0.100521
Cre01.g009000	4.95141	3.77597	5.77948	5.7211	4.30397	4.30115	5.46783	5.37101	3.66943	1.92299	2.90775	2.82008	3.93443	3.58056	4.7225	5.02785	4.50636	5.96213	4.08695	5.03895	2.79917	4.60024	5.35796	4.99241	2.3866	3.45487	3.08315	3.30073	3.96024	3.53472	3.62409	4.54026	5.12809	4.07304	6.12258	4.92539	3.11465	5.24323	5.07532	3.67029	4.49198	3.35311	3.1722	4.75095	4.62432	4.0408	3.44457	0.449067	3.49579
Cre01.g009025	3.87311	4.64464	5.78202	6.94751	4.40787	4.91108	3.78897	5.41215	4.20998	2.76183	3.04532	4.1414	4.66091	3.94534	3.80092	3.72355	5.13924	6.41314	5.97313	5.37488	3.60718	3.85494	4.24472	5.6321	3.07295	3.40908	3.65485	4.45742	3.30739	3.66105	3.62306	4.85262	5.812	6.3083	5.86559	4.17109	4.06275	4.44293	4.42666	3.00493	3.85483	2.80866	4.45399	3.58028	3.99745	3.25922	3.35974	1.36391	5.63757
Cre01.g009050	0.00340521	0	0	0	0	0	0	0	0	0	0	0	0	0	0	0	0.00455618	0	0	0	0	0	0	0	0.00442933	0	0	0	0	0.00395777	0	0	0	0	0	0	0	0	0	0	0	0	0	0	0	0	0	0	0
Cre01.g009101	0.495443	1.6936	0.445891	0.386214	0.364415	0.145179	0.145464	0.296139	0.274064	0.0399432	0.297824	0.234308	0.518849	0.127697	0.276443	0.171856	0.917171	0.504047	0.512381	0.326056	0.279084	0.347196	0.391272	0.369222	0.0617965	0.31097	0.21515	0.270951	0.245519	0.189317	0.201934	0.349006	0.465951	0.334023	0.321625	0.167518	0.560695	0.288327	0.34104	0.0262191	0.14364	0.135815	0.141292	0.484356	0.305474	0.235341	1.68684	0.369845	0.400974
Cre01.g009150	3.85195	1.38322	2.16298	0.63457	2.2933	1.00607	4.55136	4.86216	4.29519	3.25519	9.65338	4.38406	2.5169	2.21232	2.07639	3.12622	1.58583	0.985336	0.803014	1.00375	2.36918	3.70529	3.70778	5.74807	1.67015	14.0793	6.26205	2.80167	2.38199	1.95152	3.27778	3.25577	1.43258	0.71136	1.31383	2.2901	7.67008	4.00808	4.96308	3.51035	9.17435	5.53414	3.46982	2.76234	2.6517	3.00973	1.83538	0.352935	1.33725
Cre01.g009200	1.41079	1.93904	1.9059	1.03001	0.767745	0.277614	0.670038	1.30937	1.62675	1.05674	1.50295	2.37202	1.82868	1.88166	1.62197	1.5832	1.71604	1.65267	1.0055	0.222171	0.412025	0.729006	1.18217	0.791027	0.792423	1.19706	1.17111	2.25694	1.48211	1.60245	1.76123	2.17728	1.72073	0.846747	0.253243	0.179865	0.50329	1.35198	1.13379	0.929002	1.18755	1.02661	1.98166	1.36058	1.72166	1.58351	1.63852	0.673124	0.907697
Cre01.g009250	5.19787	3.45079	1.12491	0.341057	0.190322	0.730297	3.88846	5.23344	2.91052	1.65692	18.4948	11.5834	5.07674	4.88037	5.51426	6.63629	3.182	0.644496	0.187868	0.149438	0.262159	3.04646	5.64428	1.21678	0.528836	20.6166	18.9499	4.46882	4.2102	6.47321	6.34349	4.59985	0.883487	0.204658	0.119939	0.359677	2.57868	6.0151	1.196	1.00993	14.1405	18.622	4.33436	3.46559	6.09625	5.86607	4.39695	0.679534	0.963164
Cre01.g009300	3.59801	3.27782	2.80343	2.26282	2.24434	1.92749	3.32937	3.47589	3.23092	2.32368	7.89353	6.50019	4.09561	3.5212	3.7115	4.10042	3.58475	3.01013	2.62573	1.98356	2.04972	3.01471	3.47616	3.37234	1.81643	8.55282	8.47626	3.93776	3.76639	4.19243	4.41415	3.50264	3.14926	2.21137	1.92868	2.157	3.104	3.2851	3.39469	2.46014	6.89398	8.88405	3.90029	3.44802	3.53076	3.75682	3.78258	2.06834	2.74897
Cre01.g009325	0.293954	0.204137	0.0104505	0.0245274	0.0387803	0.0680518	0.28638	0.119593	0.110679	0.0786372	0.98611	0.428339	0.259422	0.155629	0.22823	0.287587	0.0357557	0.0148109	0.0155191	0.0370336	0.0228934	0.121517	0.340369	0.084523	0.0521402	0.770939	0.957641	0.126339	0.139638	0.186357	0.259939	0.211415	0.0129202	0	0.0333259	0	0.132463	0.288055	0.0124336	0.0722655	1.38252	0.695194	0.26078	0.219062	0.295423	0.280802	0.186221	0	0.0822301
Cre01.g009350	1.86334	2.5867	3.45906	1.9369	0.765606	0.400188	0.878137	2.27312	1.78987	1.54586	7.99316	6.35263	3.07837	2.112	2.34506	2.40178	3.7097	3.64566	1.52538	0.466674	0.538511	1.0719	2.88951	2.48525	1.44548	8.45767	15.4403	3.644	2.55371	2.06133	2.47917	3.07853	3.72296	1.79208	0.550604	0.55412	1.16845	2.21352	2.18308	1.84731	7.11384	15.9484	3.62211	1.86197	1.40932	1.85181	2.32056	45.5358	15.9577
Cre01.g009400	0.0120767	0.0076878	0.00472277	0.00554222	0.0087628	0.0123016	0.0841236	0.0810699	0.0812791	0.0284302	0.0722664	0.0148904	0	0.0432813	0.00793398	0.0152901	0.00807935	0.0133867	0.00701338	0.00557874	0.010346	0.0549162	0.0809576	0.0381976	0.039272	0.0409886	0.0499358	0.0126878	0.0242712	0	0.0069101	0.00796188	0.0175166	0.00724837	0	0	0.099771	0.0306301	0.011238	0.00933093	0.056799	0.0563899	0.00785679	0.0291173	0.0143044	0.006345	0.0280523	0.296688	0.505395
Cre01.g009450	1.01406	0.607558	0.664825	0.46537	0.584308	0.440519	0.687192	0.583959	0.895569	0.824999	2.05244	1.01129	0.940995	0.627976	0.881738	0.679703	0.698362	0.628149	0.415694	0.344438	0.459917	0.491636	0.679786	0.886747	0.834098	1.92332	1.2949	0.783359	0.479531	0.641302	1.05806	0.412925	0.576799	0.37592	0.632308	0.513084	0.862398	0.46333	0.915881	1.03699	2.13917	1.37274	1.20302	0.560894	0.812517	0.595457	0.381037	1.30557	1.17473
Cre01.g009500	1.53029	1.31818	1.40156	1.07561	0.916365	0.730137	0.432848	0.572828	0.712728	2.82576	2.20135	1.3327	1.59464	1.97763	1.32302	1.52693	1.26354	0.857602	1.01754	0.85144	0.682296	0.245752	0.579661	0.61177	2.93769	1.83425	0.964426	1.33877	1.7607	1.36206	1.40618	1.02764	1.14968	0.833111	0.785116	0.497833	0.545174	0.624033	0.629955	2.17132	1.40466	0.887957	1.36196	1.55812	1.90016	1.41672	0.977852	0.879197	0.987289
Cre01.g009550	0.488926	0.83257	0.884308	0.622646	1.32149	0.597637	0.792492	0.588047	0.68343	0.424431	1.51162	0.791225	0.889947	1.01849	0.682567	0.858894	0.817733	0.623256	0.709843	0.570286	0.827244	0.562769	0.663709	0.734556	0.23054	0.985284	0.825509	0.532928	0.751705	0.667711	0.811292	1.13624	0.868723	0.469521	0.670705	0.598827	1.20167	0.573529	0.949754	0.50998	0.898246	0.799032	0.683878	0.66603	0.598418	0.616506	1.17829	0.704306	0.887645
Cre01.g009575	0.0166849	0.0212426	0.029362	0.0421135	0.024213	0.00849781	0.0312909	0.0980039	0.0431898	0.0441884	0.174723	0.0720028	0.045555	0.0224237	0.0328843	0.0369679	0.0334868	0.0231185	0.0387581	0.0192687	0.00714689	0.0379355	0.0671096	0.13721	0.0705346	0.191123	0.166726	0.0788812	0.0838314	0.0242405	0.0763748	0.0274999	0.0161337	0.0300426	0.0346791	0.0124796	0.0137842	0.0476077	0.0815126	0.0741256	0.230512	0.0890366	0.10312	0.0442506	0.0527003	0.0613628	0.0242228	0.0372634	0.0564756
Cre01.g009601	0.049067	0.084781	0.0383767	0.0257345	0.0203444	0.0214203	0.0676067	0.113715	0.0544339	0.0206268	0.188752	0.116676	0.0935651	0.0628034	0.0414454	0.0576856	0.0375154	0.0349647	0.028495	0.0194281	0.0180151	0.0358588	0.0751832	0.0487755	0.0455886	0.130848	0.135258	0.0441855	0.050715	0.0529556	0.0762046	0.0554549	0.016945	0.042071	0.0203969	0.0288357	0.0926547	0.0955587	0.0489208	0.0243714	0.189562	0.149622	0.0684037	0.0574609	0.0498153	0.0773381	0.0407054	0.0313098	0.0129416
Cre01.g009650	0.478546	0.414301	0.278468	0.214343	0.188893	0.124789	0.451297	0.394059	0.356757	0.274881	1.19889	0.585319	0.385586	0.343009	0.402417	0.339293	0.343199	0.18672	0.10227	0.106109	0.209902	0.391695	0.436287	0.24702	0.234049	0.98751	0.886473	0.390141	0.273909	0.360417	0.460012	0.328114	0.222114	0.13327	0.0986687	0.143173	0.480743	0.327708	0.295687	0.21593	1.03982	0.806966	0.378577	0.380288	0.371833	0.454574	0.346815	0.277024	0.207334
Cre01.g009676	2.1661	2.35061	1.22799	0.947362	0.843873	1.12543	1.41772	1.64276	1.24936	1.12937	4.69758	2.72454	2.34625	1.84958	1.75733	1.71174	1.34215	0.628467	0.50655	0.550674	0.871794	1.33866	1.69571	1.04837	0.737483	3.65123	3.58664	1.68005	1.5076	1.45311	1.18118	0.881755	0.702868	0.593326	0.519715	0.532802	2.08977	1.37347	1.00107	1.28048	3.98273	2.7928	1.68349	1.68243	1.74488	2.12334	1.4014	1.83118	1.25255
Cre01.g009700	0.487279	0.241524	0.340386	0.228742	0.215919	0.185659	0.410582	0.607602	0.435213	0.845017	0.890338	1.09613	0.66352	0.509905	0.635364	0.857119	0.268756	0.346347	0.371547	0.151209	0.23581	0.287546	0.782971	0.409425	0.759628	1.42028	1.36374	0.719054	0.615994	0.570673	1.0514	0.431605	0.492763	0.348276	0.179365	0.180841	0.325738	0.643887	0.584971	0.994395	0.817862	1.75172	0.759859	0.444826	0.69612	0.609739	0.33265	0.119627	0.453258
Cre01.g009731	0.314021	0.0666331	0.0744257	0.0655044	0.124283	0.0969297	0.311028	0.196959	0.2611	0.15681	0.635852	0.263988	0.207848	0.123624	0.125031	0.24698	0.0572948	0.021096	0.0165785	0.0439574	0.163041	0.351576	0.223266	0.216703	0.111399	0.872012	0.314773	0.0799781	0.0994466	0.138249	0.283129	0.0501882	0.06441	0.0171339	0.130537	0.103202	0.220119	0.2685	0.225801	0.172778	0.693694	0.603007	0.148577	0.156011	0.259234	0.214979	0.127096	0.0255026	0.14055
Cre01.g009765	0.0364654	0	0.00713016	0.0251019	0.00661477	0.00464305	0	0.0152993	0.00471963	0.0697486	0	0.0337209	0.0276561	0.0245038	0.0239565	0.0288552	0	0.0202104	0.0158826	0.00842245	0	0.0103636	0.0122225	0.0115337	0.0118581	0.00773526	0.0188475	0.0335217	0.0329789	0.0158935	0.0208649	0.00601019	0	0.00547158	0	0	0.00753141	0.00578044	0.00424162	0.0281745	0.00535948	0.006081	0.0118617	0.0131879	0.0143973	0.0239482	0.0211759	0	0
Cre01.g009800	1.74142	1.83281	1.94314	2.02456	1.56682	0.993355	0.734041	1.50671	1.79108	3.82624	1.96833	2.505	2.95843	2.73564	1.98303	2.27828	1.49122	2.34212	2.21139	0.836613	1.07414	0.646696	1.99233	1.90943	3.14102	1.00477	1.48812	2.7321	2.82786	2.11845	2.07254	1.76039	1.96454	1.79773	0.704595	0.955172	1.53458	1.73726	1.86896	3.27402	1.25583	1.08416	2.59817	1.24279	2.13598	1.90305	2.6967	1.14084	2.18629
Cre01.g009850	1.37104	1.61322	1.21169	1.49916	0.861936	0.726014	0.769119	1.18507	1.08648	1.54972	0.878671	1.14122	1.47152	1.55657	1.19663	1.35359	1.39737	1.67338	1.6729	1.13407	1.20423	0.742738	1.04849	1.10839	1.46791	0.865149	0.845929	1.77321	1.44437	1.31738	1.53499	1.84694	1.41668	1.35465	0.773627	0.703396	1.22672	1.06078	1.33109	1.56794	0.785661	0.884828	1.75172	1.34134	1.19988	1.45106	1.51187	0.512916	1.41948
Cre01.g009900	12.4359	17.2078	19.362	14.5097	13.5381	11.0343	10.1132	13.8299	11.1303	9.86614	10.1077	9.20814	9.63701	14.1491	11.6246	11.2539	15.7723	13.039	11.9063	10.3534	9.09512	7.90446	10.8815	8.56565	8.6553	9.7413	8.22094	7.36604	10.9388	10.4083	9.87726	14.5791	14.5875	12.0161	11.3336	9.38849	9.10027	11.1827	9.7247	8.56865	11.4574	7.8686	7.64189	12.1696	12.5881	12.0025	10.7674	12.8535	40.7871
Cre01.g009950	51.5997	20.0425	15.4086	10.9845	19.1711	18.5673	27.2786	24.4622	28.9299	55.2641	135.15	99.0931	61.8328	46.644	41.0662	45.9813	13.6111	13.6232	14.2211	21.6885	30.9158	34.8504	33.7573	30.632	69.1542	105.219	87.2342	69.2019	51.7681	50.1824	40.0333	14.2629	12.5072	15.3053	18.1777	22.7228	44.0358	33.8271	35.3804	49.1503	109.164	81.6729	63.9047	41.7284	35.4749	49.0447	22.9345	2.385	10.0848
Cre01.g010000	15.749	15.4512	11.7504	8.68067	10.729	8.55397	11.2866	11.752	11.3527	9.45763	32.1371	25.5241	16.1994	14.6105	14.553	13.7228	12.7105	8.81371	8.3116	8.46723	9.6559	12.0363	12.7551	10.642	8.38292	26.8919	30.8778	13.6881	13.2998	15.5159	12.6111	11.882	9.48254	8.17147	7.93266	7.90868	14.2671	13.3737	10.6832	8.62233	24.6846	27.6356	14.0121	12.9015	13.163	14.0862	9.49393	6.36792	14.6286
Cre01.g010050	1.04616	1.40979	1.33938	1.36496	1.11177	0.911528	1.20736	1.49098	1.29652	1.18214	1.54096	1.6074	1.17183	1.19977	0.917794	1.20226	1.4213	1.24527	1.15526	1.06467	0.915533	0.911179	1.4285	1.38465	1.15144	1.55683	1.89445	1.21069	1.0739	1.15231	1.374	1.45156	1.32286	1.06259	1.05709	0.905268	1.07436	1.14299	1.27005	1.21618	1.51393	1.82939	1.05964	0.943731	1.13364	1.15678	1.39822	2.17684	2.65059
Cre01.g010100	5.86242	4.1273	6.60158	6.06016	11.1005	5.5729	8.06057	8.56762	7.70872	6.55995	10.7261	6.27359	5.44124	6.05298	6.30535	7.84245	9.82486	14.1096	13.0054	11.3276	17.5816	14.6058	18.1382	21.9602	11.5103	10.1796	7.10677	8.42958	7.92079	6.86316	10.1946	9.63714	15.4101	13.1449	15.3151	11.7544	22.1986	15.2789	22.5496	14.6799	10.2645	8.39989	9.08923	5.63737	7.0345	6.43729	4.50622	3.99817	1.09964
Cre01.g010150	0.56645	0.603057	0.828785	0.918803	0.765335	0.93016	1.27688	1.00527	0.991007	1.04036	1.72403	1.04161	0.645892	0.573147	0.417052	0.642984	0.764448	0.80652	0.816723	0.915835	1.43071	1.6765	1.81352	1.53216	1.08616	1.9474	1.51436	0.620763	0.471072	0.57891	0.558817	0.637435	0.783831	0.71513	0.962179	1.07016	2.37212	1.46765	1.58588	1.22621	2.13015	1.4723	0.667144	0.419137	0.508987	0.502855	0.561473	0.920459	1.11795
Cre01.g010201	1.49575	1.01267	1.15813	1.16164	1.17605	1.78858	2.53038	1.94772	1.82843	2.14334	2.85378	2.03544	1.26871	1.25498	0.926786	0.975374	0.983927	1.19775	1.08071	1.67307	2.5285	3.88419	3.59494	3.10121	3.62441	5.3907	2.79245	1.34018	0.989293	1.30821	1.03045	0.923449	1.08838	1.35712	1.78838	2.43208	4.38902	2.82939	3.19805	3.20032	5.22315	2.65616	1.48405	1.06138	1.30356	1.1249	0.999323	0.473709	0.548001
Cre01.g010250	1.13022	0.951991	0.466245	0.698952	0.615062	0.673913	1.28506	1.06019	1.04181	1.0221	2.20629	1.48702	0.819551	0.947807	1.10925	1.22591	0.530208	0.71808	0.896492	0.773595	0.73209	1.25744	1.70935	1.12475	0.927801	2.97056	2.10395	0.796433	0.880886	0.969198	1.13566	0.845085	0.623078	0.665944	0.78209	0.796389	1.02482	1.28909	1.13189	1.07293	3.05487	2.16059	0.874281	0.910547	1.02852	1.33969	0.960487	0.129288	0.894904
Cre01.g010296	6.45224	3.25336	0.816098	0.410442	0.401731	0.303675	2.66999	4.5267	3.04273	3.40885	25.2302	22.1336	5.16806	5.11321	5.20419	6.71321	0.91175	0.283253	0.049466	0.137716	0.109457	2.88076	5.42451	0.942939	1.27415	23.1638	28.4696	4.16119	3.81747	7.25174	5.62919	1.9093	0.411821	0.383425	0.194744	0.207056	2.95551	4.79332	1.54562	1.54658	21.6829	26.0508	4.57171	3.81982	6.40652	5.95199	1.83016	0.34242	0.89115
Cre01.g010300	1.5164	1.09525	0.330717	0.133827	0.253913	0.13367	1.23442	1.51713	0.815249	0.720826	5.11869	3.77534	1.23853	1.77668	1.51349	1.91989	0.487728	0.113137	0.0677405	0.134709	0.174876	1.04427	1.23157	0.350494	0.360353	5.22091	4.88347	0.995703	0.855667	1.593	1.33486	0.672891	0.211486	0.0875128	0.0606113	0.163586	0.530015	1.29434	0.189954	0.461891	5.55465	4.39615	1.06242	1.39212	1.48525	1.94579	1.21928	0.234461	0.32304
Cre01.g010350	3.7159	3.20974	3.64457	3.61895	5.37514	3.33478	4.46874	4.81245	4.52795	5.54117	8.24606	4.287	4.23366	3.93952	3.7992	3.13139	2.38203	3.41703	3.76081	3.66488	5.46598	5.14795	5.41452	4.24774	6.76064	6.95476	4.57816	3.50223	4.09181	3.15236	3.88318	2.55221	3.21188	3.59997	4.00325	3.28873	6.88993	4.70474	5.41469	6.02827	7.40365	5.53118	3.82442	3.61822	3.80222	4.23103	2.80314	1.6758	6.04435
Cre01.g010400	556.035	467.672	568.213	550.393	601.283	548.792	585.552	614.806	646.122	614.895	951.105	866.704	676.337	622.485	560.162	505.059	467.355	565.579	549.455	601.71	748.728	670.454	674.037	776.367	825.987	922.109	957.794	779.613	651.814	617.784	503.271	465.131	536.899	582.501	624.615	588.61	923.827	702.564	738.921	696.517	912.14	868.948	767.024	521.598	523.397	376.044	305.801	53.2005	67.0797
Cre01.g010450	64.0525	99.3852	106.464	86.3613	45.8187	43.9464	79.3233	90.4562	79.3113	52.5051	31.8363	142.827	70.706	75.8107	73.1712	73.2422	109.483	113.184	89.7761	47.8439	56.1269	64.4966	87.3718	89.1496	45.6926	22.3546	113.452	72.2727	68.469	75.9044	66.9986	103.756	105.272	87.4296	45.2559	44.8849	89.0196	73.6267	74.9106	58.6441	19.7501	101.073	84.8834	56.5971	68.0249	62.1786	104.505	167.429	212.582
Cre01.g010500	14.3838	12.6256	12.8047	15.4979	17.3082	13.5141	14.481	17.0424	16.1652	20.0592	16.9292	17.0465	17.644	14.2081	14.2625	16.7972	12.0733	17.0829	20.4419	17.4985	18.4453	17.799	18.6558	20.0911	24.5783	16.9046	17.6394	16.3083	17.9552	15.4458	16.8693	13.0169	14.7509	17.4806	16.5636	15.8871	18.1567	20.8466	22.0725	23.6765	18.9608	20.1427	17.4367	17.943	16.455	16.3346	12.4514	3.4718	33.5665
Cre01.g010550	0.210077	0.556322	0.611225	0.485898	0.878003	0.505015	0.495288	0.42307	0.435037	0.227493	0.251419	0.186496	0.0815753	0.20328	0.231863	0.276615	0.460979	0.512303	0.585597	0.481336	0.748679	0.353454	0.473182	0.499672	0.491866	0.213902	0.115819	0.150081	0.14186	0.1172	0.317336	0.531836	0.641914	0.33287	0.503009	0.421105	0.499836	0.346332	0.48481	0.324628	0.197606	0.123315	0.098403	0.259329	0.285323	0.141277	0.439179	0.0825754	2.07893
Cre01.g010650	0.232957	0.200917	0.232162	0.206919	0.190843	0.214331	0.350316	0.353121	0.276223	0.163639	0.569594	0.407685	0.250771	0.151492	0.217225	0.309215	0.367	0.266557	0.187656	0.17704	0.309015	0.324631	0.458422	0.446849	0.234596	0.612125	0.46609	0.20527	0.220501	0.222721	0.374085	0.39139	0.207095	0.198454	0.206174	0.241691	0.378704	0.304954	0.272722	0.220635	0.552238	0.416052	0.332445	0.184806	0.246259	0.272425	0.379659	0.0637759	0.19424
Cre01.g010700	6.36164	7.2365	7.96341	6.95583	7.15308	5.19349	6.3883	6.2386	7.36848	6.72658	10.8458	7.78682	7.25237	6.9419	5.54552	6.4552	7.37836	6.82974	7.19206	6.70282	7.41614	6.8468	7.29009	7.19106	7.95434	9.77631	7.60054	6.02003	6.61245	5.92589	7.19192	6.84457	8.14736	7.34059	6.07018	5.96795	9.34051	7.79403	7.49655	6.3553	9.18245	7.31566	5.7922	6.64031	5.81401	6.83037	7.56745	11.3387	6.95807
Cre01.g010750	1.66375	1.50789	1.26346	0.972432	1.35628	1.1859	1.36421	1.65411	1.66846	2.0437	3.4311	2.3196	2.03847	2.0068	1.59852	1.89734	1.73022	1.05831	1.07616	0.904404	1.35284	1.67157	1.71213	1.89596	1.65585	3.801	2.90391	2.03573	1.97871	1.58725	2.22665	1.58821	1.07902	0.996157	1.21576	1.12992	1.66404	1.69353	1.99056	1.94222	4.03088	3.54167	2.0652	1.81434	1.71776	1.62972	1.62352	2.26004	1.40323
Cre01.g010800	0.921321	0.933346	0.883306	0.818343	0.848211	0.797201	0.668843	1.06404	0.830864	1.35266	1.48203	1.52685	1.16608	1.06512	0.950218	0.802732	0.742291	0.889484	0.851468	0.649836	1.06935	0.979803	1.39462	1.06536	0.914915	1.26088	1.44736	1.04079	0.915858	1.13991	1.04299	0.822935	0.842988	0.784862	0.708321	0.733567	1.29313	1.19978	1.29983	1.19407	1.53757	1.50667	1.17299	0.95541	0.727512	0.86401	0.977996	1.72576	2.82891
Cre01.g010816	1.89009	1.06512	0.565467	0.170635	0.119907	0.305099	0.929749	1.31733	1.20844	0.534915	7.39591	4.26612	1.45385	1.64718	1.41136	1.41227	0.953538	0.183179	0.107965	0.0667954	0.176964	0.810162	1.26012	0.300543	0.295562	4.38183	5.53761	1.45403	1.61078	1.36849	1.40651	1.00777	0.369524	0.136378	0.0772818	0.108152	0.989793	1.46041	0.557442	0.383044	4.04396	5.99383	1.61264	1.10565	1.55773	1.71475	1.23554	0.415204	0.419516
Cre01.g010832	2.14814	1.89281	0.541056	0.211645	0.317019	0.154529	0.149569	0.658552	0.78539	0.299992	3.64327	1.62359	3.93214	4.69203	3.69955	2.38936	1.52642	0.127802	0.112768	0.10652	0.187148	0.0827812	0.178987	0.245672	0.0947184	4.99441	1.89021	1.5683	4.67333	2.8423	2.57631	1.24019	0.416608	0.131115	0.191711	0.0907748	0.0601583	0.373225	0.406567	0.173475	3.33915	1.31147	1.94232	3.34162	2.94209	2.92036	0.916204	0.319837	0.07469
Cre01.g010848	12.2096	12.7836	14.1973	10.7048	7.1617	7.06208	9.47938	10.0112	8.23943	4.4019	10.8315	12.675	15.0646	9.33287	10.9493	11.0695	13.6632	12.0197	8.96481	7.44653	6.75864	8.69689	9.18074	9.89481	5.97504	11.2147	13.8158	14.8546	10.4879	11.5908	9.32134	11.8885	12.219	8.89622	7.86517	7.30578	10.3267	8.36977	9.02575	5.91083	11.043	13.2359	15.5309	11.2316	8.87257	10.0125	8.56777	10.1598	42.6252
Cre01.g010864	1.5922	2.01587	2.21388	1.53445	1.55323	1.00014	2.00016	1.72201	1.52953	0.541415	0.635177	1.38512	2.10383	1.18087	1.72012	1.73588	1.79898	2.24536	1.82875	1.54456	1.63682	1.85027	1.71962	2.30537	0.621318	1.26092	1.36548	1.98873	1.54308	1.58326	1.72084	1.85447	2.49758	1.28479	1.4414	1.32322	1.62231	1.2844	1.95081	0.785958	1.09206	1.5813	2.07169	1.81705	1.64842	1.62658	2.37316	0.355596	6.55429
Cre01.g010880	1.18311	1.23094	1.40791	0.817342	0.719995	0.447067	1.24062	1.39485	1.13939	0.756195	2.05538	2.79202	1.62091	1.07142	1.48766	1.77978	1.40428	1.31144	0.886545	0.640553	0.566719	0.94004	1.54358	1.1186	0.744643	1.92139	3.51559	1.81099	1.49313	1.6782	1.7761	1.6187	1.3593	0.771177	0.698054	0.637518	1.16659	1.45196	1.15421	1.06647	1.50328	3.99684	1.75458	1.141	1.51687	1.6108	1.47751	0.193201	1.87117
Cre01.g010900	804.302	877.398	1080.08	1070.96	1035.43	931.585	825.646	866.528	714.623	636.384	220.032	430.884	904.014	673.925	848.442	861.368	1034.21	1124.6	1148.11	983.459	764.05	704.798	664.962	711.361	526.066	183.042	277.562	762.32	797.943	793.876	883.04	969.225	1110.19	1058.08	988.244	873.961	591.907	682.149	686.487	663.163	201.157	316.475	732.255	886.936	903.596	878.003	965.753	989.533	989.263
Cre01.g010950	1.42375	2.1661	1.96345	1.82365	1.16831	1.25231	1.40252	1.53523	1.67539	1.42377	3.03764	2.23466	1.53518	1.5741	1.44341	1.36575	2.17561	1.72325	1.46479	1.08821	1.42696	1.53288	1.78124	1.64072	1.38767	2.75262	2.75493	1.26663	1.53032	1.4197	1.56575	1.89297	1.40739	1.26155	1.0551	1.17762	1.95927	1.59178	1.51677	1.25019	2.46675	2.57134	1.57901	1.48399	1.3873	1.47938	2.87417	6.25319	3.86117
Cre01.g011000	1031.43	1089.13	928.476	938.022	838.263	834.651	820.883	856.203	859.237	1036.34	1416.68	1313.9	1192.65	1087.94	891.887	909.302	1018.63	843.022	838.644	820.274	892.885	905.043	905.507	859.722	869.424	1264.73	1259.08	1210.42	1018.92	975.019	856.514	890.02	839.142	848.406	812.365	793.634	986.161	884.119	877.479	915.916	1334.18	1288.94	1197.94	962.856	886.759	985.617	976.048	1451.83	1525.08
Cre01.g011050	25.3914	19.0372	22.0292	18.8168	18.3556	16.9554	22.8269	27.7771	21.3734	18.5966	22.6974	23.5384	24.1359	20.0957	21.2532	21.5509	21.2651	18.4511	14.9642	16.2039	16.9186	20.7938	23.6409	22.9035	14.8014	24.4174	28.1919	21.4891	21.6974	18.5814	22.2233	20.0879	19.6876	15.1269	18.2173	16.1078	19.0347	25.5812	25.8596	17.9835	28.1965	30.4242	25.9409	22.2657	23.2432	22.9752	14.8543	8.73726	30.8478
Cre01.g011100	9.18127	8.78749	6.51935	5.91985	5.83927	7.53324	10.0532	9.58211	9.27535	7.85459	14.1774	10.951	9.65144	7.31033	8.28935	10.5979	9.34509	7.92427	7.66182	7.08768	6.93451	12.4809	12.1442	9.31942	7.83945	19.5481	14.9619	7.50436	8.12694	9.88597	9.34382	9.33314	7.93507	7.4179	6.17298	7.87772	10.5016	12.254	9.29252	7.90166	18.524	14.8582	7.45203	8.18037	8.16831	9.11051	7.61374	6.55427	5.97934
Cre01.g011150	0	0.0047188	0	0	0	0	0	0	0	0	0.0073929	0	0.00449757	0	0.00486991	0.00469257	0	0.0041084	0	0	0	0.00421347	0	0	0	0	0.00510846	0	0	0	0	0	0	0	0	0	0.00612398	0	0	0	0	0	0.00482253	0.00357446	0	0.00389458	0	0	0
Cre01.g011200	9.38217	7.77438	8.15893	6.24683	7.01534	6.02569	9.03198	8.46872	8.26555	7.37477	26.2632	15.9992	9.30096	8.43459	8.10691	8.7781	6.38308	7.3328	5.68867	4.73069	7.6289	8.31574	8.61334	8.12794	6.95	18.6742	18.4985	9.08838	7.38893	8.57583	7.89781	5.66125	6.24292	4.08495	4.38928	4.90032	14.8714	8.28825	7.69477	7.05244	18.9966	17.1839	9.93159	8.40415	8.23728	8.9563	5.02354	1.76153	12.8398
Cre01.g011250	0.282397	0.215722	0.235596	0.0863981	0	0.00958852	0.121053	0.221166	0.185187	0.25484	0.807373	1.03297	0.262722	0.23615	0.321577	0.560144	0.289684	0.0834746	0.0327996	0.00869674	0	0.0963104	0.328134	0.119093	0.0244886	0.527154	1.21958	0.257128	0.234587	0.15317	0.452433	0.33512	0.191148	0.0451982	0	0.0070407	0.108874	0.22681	0.166431	0.101822	0.464858	1.38139	0.269456	0.226956	0.512882	0.385759	0.393579	0.00840925	0.0347588
Cre01.g011300	10.2216	8.01229	8.06652	8.76672	11.3443	9.24759	10.7147	11.4214	11.4543	7.91789	22.5898	13.818	9.62952	10.453	10.2886	11.0284	7.6469	9.34971	9.00323	8.94588	11.0978	11.2766	11.89	13.1813	9.68982	22.2066	18.7422	9.19282	11.4068	8.99415	11.0808	7.43177	8.90567	9.39953	10.4424	10.3182	14.4794	11.6462	13.1917	11.1256	20.9165	17.1245	9.33377	10.8461	9.71053	9.52577	5.20334	0.38732	5.07775
Cre01.g011350	5.16012	4.023	4.55737	4.09756	4.5014	2.95293	5.46775	5.2543	4.92267	3.61699	11.9695	7.18445	5.5581	4.46745	5.25644	4.62459	4.57699	3.79181	3.2997	3.61569	3.27821	5.30588	6.21869	5.64818	4.37414	11.8561	8.11107	5.72578	4.70754	5.49205	6.50222	3.47839	4.45705	3.82784	3.92854	3.25243	6.80164	4.94461	5.26036	4.97243	11.4528	10.8288	6.07285	4.52915	4.89872	5.54401	3.4679	3.1854	9.74106
Cre01.g011376	0.14284	0.290974	0.156408	0.235987	0.165831	0.1455	0.183691	0.12785	0.05916	0.0672531	0.3419	0.17612	0.173333	0.358344	0.225219	0.108509	0.305794	0.0950009	0.298629	0.105574	0.146844	0.0974303	0.0766038	0.144574	0.07432	0.0969606	0.236252	0.180081	0.275591	0.398446	0.261539	0.113006	0.110497	0.0342928	0.118756	0.149574	0.141608	0.199257	0.0797523	0.331092	0.201541	0.457348	0.185856	0.137757	0.293261	0.300188	0.132718	0.22969	0.773584
Cre01.g011400	0.805736	0.496669	0.410621	0.371439	0.333323	0.315669	0.472761	0.615938	0.660625	1.08573	1.30173	1.37556	1.0618	0.744777	0.627544	1.06629	0.51221	0.577912	0.516617	0.319994	0.337324	0.464205	0.625676	0.631929	1.11446	1.10748	1.67838	1.15293	0.858757	0.87292	1.20994	0.663402	0.574644	0.494539	0.366767	0.299964	0.397585	0.66116	0.620858	1.00283	0.810203	1.70237	1.01517	0.604771	0.869433	0.808343	0.567408	0.322444	0.421825
Cre01.g011450	4.42832	3.67042	3.3991	3.73686	3.09648	3.6278	3.57289	3.8179	4.31307	9.89854	6.5719	4.74429	3.86007	5.00082	3.3499	3.76921	3.29582	2.84347	3.33021	3.12733	3.50135	3.58057	4.0177	3.63745	10.4183	6.64959	4.925	3.93125	3.87209	3.98441	4.19684	2.54453	3.25798	3.25346	3.26751	3.33273	4.36808	4.32499	4.44198	8.52493	5.49274	4.90308	3.77662	3.60874	4.36091	4.33172	2.46452	2.75414	4.17122
Cre01.g011500	44.3322	41.8839	26.123	16.7953	17.2255	20.9588	32.1511	28.6397	28.2037	31.2146	99.5474	83.5395	50.0781	36.6151	37.3298	36.5004	39.0442	20.6363	16.5672	17.4937	20.8827	31.6509	31.3123	24.0194	28.4189	102.649	89.9006	43.8667	31.5876	42.2443	35.2138	34.0616	23.6355	15.5548	15.617	19.0837	37.0674	30.7319	24.8019	25.2886	96.397	83.7786	40.5391	32.4856	36.3549	42.6429	28.8358	100.191	38.5961
Cre01.g011550	0.208374	0.218867	0.199644	0.114752	0.0982766	0.0689825	0.111653	0.198163	0.107877	0.190084	0.800092	0.314729	0.145392	0.135354	0.095826	0.105527	0.271835	0.127037	0.072606	0.0336898	0.107107	0.0888313	0.230481	0.158176	0.196506	0.707224	0.28002	0.147769	0.146573	0.224022	0.196726	0.164851	0.0705215	0.0562791	0.0563028	0.0467563	0.189361	0.165155	0.169665	0.177097	0.465509	0.416983	0.223678	0.120575	0.172767	0.147795	0.169407	0.153573	0.153886
Cre01.g011600	1.71826	4.3883	3.63455	3.12121	2.29999	1.83907	2.58344	3.05866	2.98468	0.645995	2.41448	2.52333	2.25311	1.68196	1.68483	1.68842	3.74023	3.26348	2.93697	2.19877	2.27613	2.19242	2.99826	3.06291	0.493708	2.4894	2.59449	1.63276	1.76066	1.60959	1.5848	4.01048	3.02045	2.19803	2.03407	1.84913	2.69499	2.55952	2.79216	0.638037	2.67165	2.78499	1.98878	1.73625	1.75777	1.71928	6.22516	14.0028	7.69576
Cre01.g011630	11.41	2.56705	1.03299	0.88227	0.669126	0.310462	0.477378	2.00229	1.64265	2.78725	9.92974	9.97308	24.173	11.7774	7.95804	6.45122	0.585569	0.537092	0.898618	0.462093	0.0535605	0.222108	2.06413	1.63141	3.53757	3.40839	2.01426	29.5823	6.70345	7.39372	6.0725	0.56675	0.733017	0.788012	0.474306	0.0467625	0.232429	2.0961	1.76717	3.02514	5.43064	2.89842	24.5875	7.79317	5.43672	11.2421	2.02407	0.18152	0.0865721
Cre01.g011660	1.76222	0.53313	0.511739	0.208184	0.595018	0.764222	1.17797	0.595385	0.984581	0.472354	1.7227	1.23698	1.67261	0.914504	0.790916	0.883611	0.443558	0.135382	0.212783	0.298214	0.567996	0.793396	0.374281	0.596005	0.487946	1.52486	0.961924	1.03567	0.701311	0.811158	0.798664	0.333583	0.160278	0.167552	0.297369	0.50243	0.994588	0.575283	0.69003	0.390942	1.84634	1.47808	1.30537	0.715137	0.757757	1.50337	0.476208	0.0623472	0.0751641
Cre01.g011750	0.725785	1.18539	1.00344	1.1439	1.28731	0.776638	1.46131	1.30416	1.26008	0.638566	1.55005	1.03047	1.00527	0.939291	0.963264	1.26233	1.14767	1.23521	1.22615	0.988879	1.03001	1.17512	1.60214	1.66025	0.572161	1.50537	1.20244	1.05519	1.0962	0.681663	1.69469	1.9043	1.29019	0.924025	1.21291	1.10216	1.01751	1.18072	1.67822	1.3651	1.30161	1.4475	1.19237	0.883781	0.995704	0.993746	1.6348	1.61766	2.01225
Cre01.g011800	1.13609	1.03571	1.06043	0.553556	0.400298	0.200018	0.17035	0.381847	0.304975	0.544808	1.74387	1.4469	0.663777	1.3195	0.76173	1.04771	1.13851	0.466417	0.28237	0.211651	0.136179	0.191338	0.344754	0.09464	0.322313	1.1901	1.92028	0.432241	0.883237	1.07592	0.845337	1.17127	0.655519	0.319892	0.21767	0.118895	0.208572	0.27866	0.239282	0.354005	0.819077	1.74019	0.583989	0.730439	0.945096	1.01201	0.488697	0.885444	0.397063
Cre01.g011850	1.5517	1.5763	1.66277	1.61485	1.43028	1.11596	1.5756	1.78619	1.39581	1.70661	2.64017	1.97348	1.39367	1.66029	1.33781	1.68098	1.69473	1.59812	1.32922	1.16267	1.12347	1.27786	1.81284	1.5561	1.32439	2.37061	1.82435	1.32214	1.56827	1.3112	1.56132	1.39622	1.57132	1.3542	1.20541	1.27331	1.72942	1.65015	1.74713	1.71811	2.30335	1.8908	1.38309	1.50826	1.66587	1.39084	1.26294	1.46624	1.97507
Cre01.g011901	0.363128	0.27633	0.332981	0.233688	0.296798	0.140303	0.0402568	0.219482	0.194478	0.869592	0.516178	0.329366	0.73441	0.688098	0.37841	0.523165	0.307158	0.222079	0.38298	0.16196	0.0786659	0.0189798	0.218245	0.137297	0.803521	0.842892	0.218608	0.605141	0.734831	0.606398	0.592282	0.269671	0.28252	0.260535	0.229028	0.0468283	0.0206894	0.214371	0.201969	0.535334	0.726331	0.289553	0.662563	0.430712	0.586665	0.565775	0.213296	0.454903	0.693551
Cre01.g011950	0.486032	0.309399	0.434857	0.179115	0.336632	0.232539	0.647129	0.461391	0.385061	0.2037	1.01353	0.848965	0.576382	0.382684	0.517663	0.559416	0.39413	0.232644	0.179618	0.119063	0.170337	0.481372	0.715811	0.368015	0.148473	1.35592	1.27382	0.479677	0.441042	0.440793	0.7416	0.568034	0.320438	0.159117	0.162245	0.261632	0.346778	0.557993	0.472837	0.14509	1.3421	1.1298	0.42639	0.326694	0.526258	0.4875	0.333561	0.263148	1.15114
Cre01.g012000	28.5681	38.9905	35.5715	27.1648	29.8495	23.5128	54.1276	51.3957	41.2937	19.5034	27.352	30.5744	34.5279	29.0771	31.2304	40.6547	41.8938	30.4003	28.403	16.364	28.9772	40.0114	52.0906	53.3477	11.7426	55.8493	40.1628	30.6138	26.6404	33.071	50.4771	59.6669	37.0166	19.3411	26.8863	29.5729	38.1398	47.7493	48.2767	26.1342	50.3853	48.6313	37.4687	25.4575	36.8155	36.3828	48.5749	12.3522	70.1852
Cre01.g012050	0.0170837	0	0.0133617	0.0392002	0	0.0435046	0.0274619	0.0764545	0.0353777	0.0502718	0.017038	0	0.0207306	0	0	0	0	0.0189369	0.0198423	0.0078917	0.0292709	0.0194211	0.0572614	0.0324207	0	0.0144956	0	0.0269222	0.0137336	0.0297839	0	0.0112629	0	0	0.00710161	0.0127779	0.0282273	0.059578	0.0635893	0.0131996	0	0	0	0.0247136	0	0	0.00992072	0.0305233	0.0630824
Cre01.g012100	0.033621	0.00856099	0.0105184	0.00617171	0.0780647	0	0	0	0.0208871	0.0158297	0.0536497	0	0.0163193	0.00602465	0.00883514	0	0.017994	0	0.0234299	0.00621238	0	0.0229326	0.0090153	0	0	0.0342331	0.0278038	0.0141289	0.0162168	0	0.0153899	0.00886621	0	0.00807165	0.0111809	0	0.0444413	0.0213182	0.00625722	0.00519538	0.0158126	0.00897068	0	0.0389093	0.0318582	0.0353284	0.00780964	0	0.0165529
Cre01.g012126	1.36574	0.957607	1.11463	0.971939	1.0197	0.655264	0.286358	0.708647	0.912005	1.36294	1.30287	0.341669	1.1529	1.3478	1.02728	1.0024	0.834236	0.745975	0.724168	0.768046	0.830882	0.258768	0.636899	0.63857	1.04273	1.69627	0.24553	0.987758	1.32865	1.03524	1.2911	1.0309	0.689023	0.700913	0.896852	0.762437	0.605031	0.753029	0.856474	0.77995	1.48947	0.567732	0.888517	1.0308	1.50826	1.4455	0.724137	0.813386	0.718698
Cre01.g012150	62.5449	48.8529	54.1711	49.4511	40.4552	36.7971	50.5412	48.2348	41.3668	41.0386	32.063	45.5759	77.1549	49.7329	60.6696	54.3024	53.8851	51.2648	43.2194	37.4126	32.1108	50.0776	42.0436	49.2335	40.1156	48.5651	46.6931	75.3078	45.1586	50.1368	55.6376	49.3575	51.4057	46.2384	45.6352	35.515	40.5535	41.0202	45.334	45.8063	46.7718	49.8073	77.6211	50.8175	59.1173	66.6811	52.3658	25.8304	39.2666
Cre01.g012175	3.49829	4.98131	4.42818	5.95697	6.01185	2.90701	2.51575	4.99543	5.14733	3.19665	3.21349	1.87289	3.85408	4.00041	3.14498	2.03973	4.43437	2.90832	4.11662	4.38022	2.99694	2.09312	4.0731	5.12474	2.5147	2.65586	2.34739	2.75647	2.55325	2.56797	2.37039	3.27742	2.49253	3.70202	5.05149	2.85757	2.73798	3.99855	4.36901	2.63178	3.57205	2.08788	3.89297	2.79669	3.74376	2.22491	1.60381	2.63172	8.15846
Cre01.g012200	5.04076	6.34158	5.16415	5.16504	4.35977	4.24396	4.6211	6.0703	5.94668	6.46551	7.52041	8.46351	5.75407	5.75173	5.003	5.01952	5.86462	5.09879	5.47277	4.81588	4.981	4.80014	6.7783	6.05593	6.99908	9.11857	10.3313	5.3704	5.80655	5.76752	5.34087	5.60198	4.85617	4.85774	4.63507	4.5165	6.43335	6.89472	6.73526	6.11485	8.03141	9.80058	5.75168	5.06677	5.62978	4.78238	4.70439	5.25087	6.25499
Cre01.g012222	0	0	0.00660336	0	0	0	0	0.00472298	0	0	0	0	0	0	0	0	0	0	0	0	0	0	0	0	0	0	0	0	0.00678718	0	0	0	0	0	0	0	0	0	0	0	0	0	0.00549266	0	0	0	0	0	0
Cre01.g012244	27.1174	17.8423	20.2639	21.6736	23.4894	17.2193	17.7592	19.7167	22.1286	24.5372	58.5273	30.0442	25.5937	24.1079	24.329	19.2291	16.6415	15.5149	16.2974	17.3172	30.5246	21.3284	21.2082	20.8552	34.6122	40.4594	27.6938	26.9435	22.6587	22.9664	19.2649	12.7501	15.7363	17.4953	17.3603	16.5746	36.1514	22.1373	20.6372	22.5626	41.8741	23.3234	27.7848	18.8878	20.6383	22.4201	13.489	13.9435	22.4672
Cre01.g012300	26.6791	24.7299	25.3545	22.4742	20.1	18.2237	19.8617	21.6581	23.2534	27.2497	42.2962	38.7502	31.2739	30.4187	25.6735	24.154	22.4595	20.2333	20.6644	18.5853	22.658	21.8192	23.8536	23.1143	31.6144	38.643	36.3854	29.9	25.1059	26.4088	22.0773	19.3065	20.7116	21.2381	18.4382	17.0812	28.7702	24.6534	23.3073	23.7601	37.1855	35.6803	29.0495	23.2807	26.6136	28.1553	18.1931	11.9463	32.1073
Cre01.g012350	2.50479	0.920855	1.14659	0.940089	1.45115	1.05815	1.9924	1.45008	1.91498	4.07964	10.2635	6.05703	3.79348	2.49211	2.31527	3.74899	0.863837	1.16225	1.14453	1.27367	1.92958	1.81556	2.12167	2.40744	4.65354	7.45512	6.02153	4.30428	3.81648	3.08614	4.53847	0.857677	1.29551	1.12461	1.10984	1.32886	2.6067	1.80984	3.031	5.49834	7.83654	7.92014	4.49074	2.37351	2.35353	2.97374	1.79283	0.277537	0.711005
Cre01.g012400	2.21187	2.10314	2.11319	1.59327	2.74259	1.51154	2.77543	2.66263	2.69608	1.33472	2.2618	2.58911	1.98755	2.01939	1.96815	2.32186	2.21026	1.93971	2.17879	2.17285	2.08677	2.21212	3.71627	3.68395	1.09257	3.68229	2.3154	1.80902	2.34082	1.75725	2.30691	2.455	2.8021	1.83168	2.60708	2.07321	4.14039	2.61857	3.04831	2.20652	3.17681	2.29716	1.96722	2.02514	1.89029	2.11825	1.2682	3.31411	2.44678
Cre01.g012450	21.9316	19.7699	16.5551	15.5094	12.4417	14.694	23.2744	20.7365	20.0379	22.842	35.8695	33.511	23.0088	20.5105	19.9356	21.7994	18.2541	15.931	15.4532	14.7242	13.0133	22.2025	27.1387	20.3659	22.4658	54.7255	38.3921	21.6398	19.3467	23.1337	27.0723	19.1614	16.6148	13.7504	13.0579	14.9671	21.3368	21.2936	21.0871	21.9477	54.9622	42.6897	22.38	20.2591	21.7424	22.7463	19.5635	36.7378	46.4138
Cre01.g012500	35.2658	34.37	25.716	23.808	26.7253	26.9233	32.9125	35.9506	33.9121	43.9331	81.9335	64.8638	33.1123	34.0777	29.3674	31.227	32.9765	24.3108	19.1472	23.8976	29.6188	36.7154	38.2698	30.4438	40.8963	75.1789	77.9564	27.7685	30.7664	33.0913	26.4114	25.5316	20.7669	23.7028	21.8988	26.3364	49.4807	42.1927	32.8845	35.3685	74.3206	70.4986	28.4654	28.8985	28.1925	30.7019	27.1223	34.1895	19.3492
Cre01.g012550	0.381161	0.676836	0.478556	0.538574	0.378462	0.291194	0.386975	0.308615	0.332346	0.218422	1.0804	0.779152	0.535558	0.319039	0.322896	0.285739	0.671046	0.622641	0.431057	0.379949	0.39528	0.353491	0.32948	0.456851	0.397941	0.995782	0.746553	0.60067	0.580576	0.489644	0.441927	0.773709	0.543154	0.367237	0.379437	0.262584	0.439193	0.333906	0.420028	0.294499	0.790189	0.669081	0.632984	0.386942	0.261377	0.484836	1.79405	4.66853	0.944473
Cre01.g012600	2.63895	3.83562	1.58081	0.98005	1.19537	1.21974	2.22321	1.68105	1.61892	1.05935	4.2445	3.01868	3.01719	2.07057	2.6256	2.76175	2.74515	0.938433	0.752979	0.796253	1.12385	2.13296	1.72815	1.47637	0.952403	5.73381	3.42701	2.68433	1.84554	1.91477	3.04612	3.4092	0.936633	0.659188	0.837015	0.952682	2.58342	1.59591	1.49754	1.03126	4.81572	3.82585	2.63975	2.22139	2.59574	2.5165	2.374	0.347491	0.948157
Cre01.g012650	0.0172049	0.0657137	0.0645909	0.050532	0.019974	0.0175252	0.0110626	0	0.00356286	0	0.0343177	0.038184	0.0167021	0.015415	0.0135636	0.0261394	0.0874768	0.0457707	0.0319727	0.00317906	0	0.00782354	0.0046134	0.021767	0.00447585	0.0175181	0	0.00723016	0.0193634	0.023996	0.0275642	0.0589823	0.033273	0.024783	0.0143039	0.0025737	0	0.0065455	0	0	0.0242753	0.0137717	0.0134316	0.00995553	0.00543426	0.00723143	0.0399642	0.0215178	0.0889415
Cre01.g012700	0	0.0217126	0	0	0	0	0.00456903	0	0	0	0	0	0	0.00381997	0.00560198	0.00539798	0	0	0	0	0	0	0	0	0	0	0.0058764	0	0	0	0	0	0	0.0102358	0	0	0	0	0	0	0.00501303	0	0	0	0	0	0.00495175	0.0266615	0.00524774
Cre01.g012750	0.324757	0.525823	0.6212	0.780822	0.476406	0.345187	0.510693	0.548965	0.551905	0.569236	1.04912	0.726849	0.462619	0.306784	0.343222	0.437985	0.656513	0.551715	0.545294	0.495714	0.374986	0.413332	0.468538	0.629705	0.482119	0.904548	0.695743	0.378275	0.476741	0.455408	0.460512	0.395628	0.512003	0.525429	0.475433	0.374917	0.338286	0.452128	0.53214	0.422745	0.996124	0.673427	0.390405	0.48682	0.434835	0.404306	0.381279	0.283812	0.212897
Cre01.g012800	2.58194	2.48508	2.15468	1.92758	1.72105	1.19546	1.74755	2.88872	2.28965	3.15544	2.83377	2.34573	3.313	2.19157	2.90553	3.06562	3.23977	2.82093	2.4536	1.58647	1.778	1.48867	4.05793	2.89147	2.12113	3.52203	3.81408	4.28302	3.09854	2.484	3.50604	3.76278	2.63999	2.03162	1.56116	1.46917	2.14326	3.00012	2.58656	3.12121	2.70174	4.54876	4.8383	2.66876	3.0143	3.2972	3.32872	0.993254	2.85865
Cre01.g012850	0.084537	0.181013	0.108194	0.0846448	0.0557632	0.027399	0.0823587	0.0515899	0.0835526	0.0723678	0.291256	0.165825	0.13056	0.0722994	0.0555379	0.145951	0.179949	0.0511129	0.0624828	0.0887527	0.0395028	0.15726	0.0515185	0.136122	0.0699756	0.352129	0.132406	0.104962	0.105028	0.142916	0.0879468	0.212799	0.133763	0.046126	0.0351415	0.0747263	0.0698397	0.0779676	0.10012	0.0593786	0.35693	0.246065	0.0949957	0.0778225	0.106199	0.0928677	0.129423	0.377603	0.104052
Cre01.g012900	1.46341	1.51476	1.14922	1.12476	1.28629	1.08466	1.57464	1.67056	1.65691	1.77854	2.55114	1.40828	1.35712	1.35913	1.18026	1.48374	1.26557	1.16715	1.26441	1.28057	1.30465	1.61629	1.77061	1.58051	2.0196	3.06893	1.83662	1.39996	1.27686	1.05095	1.40237	1.51385	1.34028	1.22109	1.41943	1.38823	1.89702	1.73511	1.75481	2.10509	2.51105	1.7301	1.52483	1.38838	1.35755	1.21267	1.01563	2.06727	2.16733
Cre01.g012950	0.307107	0.356997	0.375961	0.396257	0.400457	0.167747	0.243258	0.15437	0.184339	0.167645	0.292969	0.203048	0.221439	0.303072	0.263164	0.21977	0.196523	0.419358	0.465256	0.304291	0.388923	0.298527	0.346105	0.399804	0.237366	0.241699	0.368073	0.0841685	0.339912	0.248307	0.275043	0.299301	0.460506	0.406047	0.314531	0.316257	0.536845	0.296326	0.439023	0.33701	0.303529	0.433459	0.127406	0.313347	0.23196	0.313349	0.222279	0.42942	0.454697
Cre01.g013000	0.911719	1.39805	0.85885	1.0541	1.44003	0.769637	1.16058	1.34128	1.06397	0.871567	0.96454	0.72665	1.23471	0.902617	1.16484	1.10329	1.31424	1.50196	1.34561	1.03312	0.983875	1.05364	1.07379	1.29368	0.681413	0.906092	0.680379	1.01606	1.09737	0.831338	1.52755	1.54088	1.09104	0.997672	1.27728	1.03984	1.28171	0.954978	1.54212	1.17145	0.852858	0.719036	0.996213	0.991002	1.03018	0.968604	1.77262	0.539985	0.911388
Cre01.g013050	1.40827	3.97381	3.03428	2.40491	2.53493	1.86208	1.72685	1.85587	1.81568	0.573794	0.594213	0.876535	1.74176	1.99577	1.69914	1.26009	3.65984	2.09388	1.90303	1.69515	1.60086	1.58556	1.62486	1.72174	0.422725	0.505545	0.503917	1.25191	1.56209	1.10169	1.3249	3.35666	2.15392	1.56043	2.14463	1.64076	1.49904	1.35659	1.63179	0.528348	0.366195	0.532916	1.25094	1.97846	1.68408	1.64342	3.00383	0.858874	4.12507
Cre01.g013100	22.3447	10.0851	4.58495	5.49115	5.07463	2.94785	2.21666	4.66994	4.36025	16.4096	22.6087	21.9353	43.8968	25.5882	19.5608	14.9966	3.89696	3.95844	4.43858	4.01053	3.41688	1.66605	5.27283	6.20786	15.4675	10.7981	9.69059	51.3846	16.0839	16.268	16.1873	3.4367	4.12579	4.44256	3.60901	2.42125	2.14562	4.99917	6.69794	13.8603	14.5161	12.6714	48.4926	17.0679	15.4324	22.4463	7.58405	1.48324	0.753505
Cre01.g013150	64.4925	83.6733	114.214	102.884	54.3718	58.6548	92.1517	96.8944	96.6674	73.3816	82.3908	88.9846	68.3841	72.7791	61.5364	59.1012	105.193	89.19	70.2691	44.6877	53.1452	81.3462	84.202	91.8901	69.1083	90.4218	98.4135	66.1424	48.7595	57.8244	52.8922	86.049	91.4642	90.3186	55.2779	53.4059	99.4561	82.5649	81.7328	58.2529	97.8567	88.7017	75.1232	57.4584	67.5373	79.0621	79.3615	210.291	381.592
Cre01.g013200	24.0226	22.3293	17.4153	15.6635	13.9837	16.0304	25.8405	25.2396	21.0271	16.3509	59.2783	37.864	17.1571	18.2757	20.8553	19.1267	18.9782	12.0539	9.20463	11.2322	16.5102	26.5927	28.9175	18.4862	14.2327	63.3467	52.6598	16.0369	15.0585	19.3639	18.3701	18.1976	12.8228	9.97249	11.7923	14.0105	32.7359	23.5548	18.8346	15.3252	57.3913	48.1775	17.4301	18.9988	20.3381	21.6466	18.5131	69.9324	52.5132
Cre01.g013250	4.66007	4.31293	4.90902	4.68754	5.26538	4.01117	5.39942	5.84867	4.57587	3.86597	5.72805	5.42776	5.40446	4.62206	5.44519	5.81296	4.55561	5.08932	4.79339	4.54367	5.09709	5.57134	6.15565	6.78775	5.77082	7.93737	7.06288	5.16685	4.63096	4.67677	6.11998	4.73878	4.68903	4.76823	5.66138	4.57878	5.82456	5.081	7.23274	4.92917	6.95526	6.28577	5.41459	4.3118	4.94258	5.29424	4.73328	0.737366	6.3073
Cre01.g013300	7.85161	6.33541	5.59555	5.32584	5.80953	5.33187	7.04876	6.94478	6.9887	6.98207	8.89529	8.46017	7.88752	7.02705	7.43193	8.7963	6.68113	6.26026	6.94956	6.01316	6.25435	7.35992	7.58348	8.22353	7.9845	11.3081	9.99121	8.90916	8.39512	7.57472	9.06395	7.24238	7.14269	6.58301	6.72099	5.71812	7.2547	7.88808	8.58815	8.52097	10.234	10.5207	9.11831	7.23176	7.30125	7.5809	6.5393	2.5611	6.46394
Cre01.g013350	132.961	124.433	95.0751	67.6562	85.2394	60.4092	108.295	104.303	124.808	62.2277	173.394	176.423	171.015	186.824	144.405	117.278	85.7636	54.5458	50.8619	61.263	82.1737	117.685	98.258	111.954	75.7391	139.386	150.11	172.465	134.225	124.605	113.89	88.1441	61.2127	62.3371	73.6398	60.5222	152.068	103.729	106.097	71.8326	141.929	138.106	173.149	143.027	128.193	128.656	120.034	12.4658	67.2352
Cre01.g013400	1.45103	1.29557	1.157	0.977234	0.998165	0.873392	1.24198	1.26502	1.19999	1.00925	2.95068	1.84718	1.78365	1.5871	1.57229	1.6224	1.34895	0.835546	1.09437	0.870508	0.936346	1.08185	1.7812	1.45433	1.05402	2.86215	2.02592	1.59374	1.6967	1.56602	1.89773	1.56539	1.22998	0.836968	1.06536	0.873883	1.24546	1.12916	1.52562	1.15752	2.90261	2.42603	1.66733	1.47208	1.33924	1.72273	1.18187	0.235685	1.04376
Cre01.g013450	0.608404	1.22644	0.62125	0.542904	0.662182	0.361511	0.398445	0.737419	0.402471	0.477422	1.28097	0.916853	0.615235	0.575393	0.621757	0.320955	0.768824	0.243533	0.39258	0.343503	0.347475	0.576372	0.498485	0.662826	0.395692	1.26191	0.768681	0.514902	0.638543	0.39285	0.502839	0.534809	0.310495	0.547741	0.463669	0.366576	0.586401	0.364342	0.644785	0.522307	1.25188	0.631295	0.417801	0.60305	0.640561	0.781368	0.844012	0.301952	1.26889
Cre01.g013500	2.32349	2.64123	1.61329	0.892203	1.37626	1.63016	1.53719	2.16188	2.92132	2.21862	3.31039	1.71013	1.05012	2.80401	2.24295	1.48588	3.64814	0.604461	0.481905	0.722847	1.40148	0.956831	1.35096	1.63478	0.971449	1.77032	0.865971	0.722353	1.88692	1.79116	1.85854	3.53257	0.928498	0.498052	1.08413	0.753669	1.31234	1.8942	1.88635	1.14491	1.86776	0.980531	0.755801	2.77813	2.49934	2.24218	2.61595	39.5967	15.7292
Cre01.g013550	1.6889	1.52698	1.30179	1.39287	1.89442	1.26325	1.65253	2.33686	1.78251	2.4105	3.85698	2.52501	1.97022	1.76174	1.76884	1.51849	1.3755	1.1938	1.31721	1.36436	2.027	1.99417	2.1112	1.83739	2.68502	3.43375	2.67641	1.92864	1.92834	1.89657	1.91405	1.40929	1.29386	1.24382	1.14637	1.44019	2.56137	2.16764	2.28528	2.17484	3.24251	3.09126	1.97457	1.46355	1.9199	1.85182	1.25083	0.976688	2.14907
Cre01.g013600	9.36689	7.49666	5.21962	5.04967	4.36197	5.23139	8.83511	8.60287	7.77852	5.87573	15.4276	14.4137	11.5511	7.79558	8.22298	10.5786	7.87849	7.37472	5.86474	5.62619	5.26278	8.45614	9.12938	8.8594	5.61063	17.7728	17.8013	11.3658	8.9911	9.99793	10.578	8.31153	6.75929	5.69599	4.74841	5.58821	7.79954	9.17489	8.91153	6.67806	16.6315	18.4207	10.9518	8.50214	9.0524	9.32408	8.09949	9.31924	8.19899
Cre01.g013650	0.378433	0.505896	0.543869	0.464566	0.226536	0.236106	0.704643	1.03732	0.925715	0.334081	0.679356	1.34148	0.482178	0.339063	0.410218	0.353357	0.537992	0.587275	0.450527	0.37148	0.210729	0.349545	0.90693	0.73014	0.147674	0.778672	2.25589	0.332974	0.315631	0.406853	0.460133	0.673627	0.544322	0.380448	0.318557	0.268899	0.437696	0.764854	0.550237	0.380109	0.533951	2.05731	0.356988	0.323906	0.395944	0.467239	0.653786	2.22704	1.59534
Cre01.g013700	227.113	268.137	294.089	240.446	223.229	197.448	224.662	196.632	197.115	171.887	187.353	201.271	250.314	206.323	229.813	245.416	296.321	315.763	283.058	233.219	218.488	231.222	197.862	216.988	174.476	221.626	232.243	225.516	213.343	240.897	253.86	306.467	320.967	276.573	236.583	202.826	223.083	193.411	205.773	191.763	216.204	239.677	221.098	216.111	236.75	239.349	242.806	322.53	256.887
Cre01.g013750	1.34992	1.34056	0.992463	0.916864	0.901136	0.880037	1.62025	1.35929	0.894551	0.794474	3.12344	1.7643	1.17942	0.967586	1.70275	1.02547	1.48109	0.867883	0.815305	0.823132	0.832652	0.767308	1.70128	0.81978	1.05355	3.52787	2.12107	1.64514	1.41076	1.09828	2.03914	1.60195	1.30533	0.745397	0.538708	0.767358	1.51671	1.09562	1.53253	1.50192	2.60306	3.02553	1.37003	0.989427	0.980675	1.13478	1.94411	0.62709	3.25663
Cre01.g013769	0.538379	0.352952	0.383373	0.302386	0.355662	0.229184	0.443482	0.32365	0.303685	0.269562	1.34635	0.896642	0.468041	0.435572	0.459277	0.625678	0.499947	0.285028	0.368654	0.215292	0.413035	0.379099	0.430936	0.360902	0.313566	1.10454	0.841723	0.388336	0.387585	0.48565	0.390812	0.492678	0.411813	0.308663	0.300628	0.237403	0.550994	0.420346	0.377612	0.198673	0.949535	0.959446	0.460037	0.290607	0.472714	0.493949	0.499295	0.0969093	0.32144
Cre01.g013800	1.81333	0.995113	1.22264	1.22434	1.31574	0.966011	1.15033	1.13099	1.49989	1.64374	4.55238	3.44366	1.9728	1.54998	1.61578	1.87361	1.00396	0.877944	1.33146	0.962821	1.46418	1.27951	1.55092	1.48989	2.33158	3.94382	3.49041	1.7518	2.10283	1.92589	2.56408	0.838214	1.38057	0.850665	1.25632	0.904196	1.84246	1.48018	1.75528	2.16599	3.93337	3.86507	2.29161	1.47743	2.01615	2.21204	1.07723	0.381707	1.30837
Cre01.g013801	2.09652	2.68371	2.5933	3.18967	2.67867	2.69266	2.52759	2.77905	2.84325	2.9908	2.38636	1.86848	2.44728	2.25613	2.63491	2.89961	3.17104	3.52379	4.06282	3.40017	2.83075	2.57766	2.74974	3.45971	2.8308	2.475	1.79031	2.37019	3.01355	2.11888	2.89467	3.36532	3.76806	3.55611	2.75662	2.2158	2.84278	2.91878	3.46712	3.65346	2.67943	2.0065	2.6834	2.51639	2.31229	2.71781	2.48787	2.70758	4.03903
Cre01.g013850	2.96837	3.05036	2.78598	2.62717	2.61537	2.37572	2.65847	2.7043	3.33695	2.39587	4.86356	2.84953	2.57288	2.31761	2.20085	2.71128	2.75182	2.51477	2.95515	1.97847	2.72461	3.08526	2.84269	2.95074	2.97857	3.59811	2.65934	2.82898	2.06242	2.14396	2.1352	3.07525	3.28035	2.18882	2.45024	2.12506	3.78355	2.82325	3.09764	2.78493	3.34062	2.99833	2.37255	1.71764	2.02584	2.13882	1.87152	0.644002	3.91458
Cre01.g013900	9.00534	10.8312	9.44982	8.43449	5.6729	4.58652	5.50525	6.72453	7.02856	5.26783	8.95404	9.67345	11.1595	9.46212	7.69106	7.66148	10.0136	7.84206	6.69563	5.62853	4.40677	4.38194	6.97895	5.95557	4.3039	9.43557	11.7068	10.2494	9.37283	9.4279	6.90932	9.17537	6.60345	6.42043	4.69068	4.25058	5.43324	6.96454	5.20572	3.97969	9.96276	9.14696	9.24955	7.51371	8.26382	8.31567	7.47977	2.4805	10.5552
Cre01.g014000	107.534	101.629	108.551	122.741	106.599	62.3766	56.3285	73.4419	71.9949	60.6941	66.9429	114.21	134.75	118.243	108.185	98.7979	97.2254	107.713	108.226	81.7305	79.7376	53.61	57.8261	75.4274	64.5197	52.047	86.1098	135.251	118.186	105.219	102.102	84.7374	109.407	115.116	88.6868	55.2509	77.5771	56.6384	70.7251	58.6965	48.4462	91.0627	146.904	107.292	100.786	94.6202	96.2276	26.4762	131.68
Cre01.g014050	15.2406	12.7633	13.5101	10.374	12.188	10.8505	15.5983	12.2298	13.8801	12.6067	32.9485	28.402	22.2436	16.0385	13.9047	15.5456	12.9937	13.2627	12.3317	11.859	14.4895	15.3582	14.0947	15.2698	12.9644	27.1646	26.5778	21.4182	17.5935	16.5931	16.9092	11.7939	13.2994	12.4939	9.93776	11.9728	22.3605	14.7091	16.6468	12.7628	26.0603	28.5459	21.3569	16.9724	15.2175	15.2456	15.6636	11.7576	15.4561
Cre01.g014100	2.41251	1.30991	1.55391	1.87237	1.41585	1.57203	1.90102	1.8656	1.96531	3.2364	6.19205	5.90542	3.20734	2.05027	2.0744	2.15608	1.75638	3.12645	2.08094	1.95027	1.64126	1.81495	2.80641	2.44627	2.67659	4.30477	5.50116	4.06278	2.92339	3.01016	3.2277	0.771864	1.62954	2.27843	1.56329	2.00347	3.13617	2.3733	3.08683	4.08434	6.31981	5.23006	4.31616	2.63459	1.84898	2.53502	1.44217	0.982517	2.64192
Cre01.g014150	1.76609	1.68276	1.7556	1.25495	1.45508	0.963321	1.6118	1.52975	1.34494	1.08634	2.38636	2.19161	1.4103	1.57214	1.7067	1.91865	1.90567	1.64191	1.31016	0.989523	1.34705	1.61913	1.69568	1.65778	1.05229	3.38379	3.14089	1.31677	1.44724	1.43025	1.7342	1.89299	1.81792	1.3267	1.18412	1.05677	2.0709	1.52441	1.45259	1.17967	3.24211	3.07055	1.24534	1.74719	1.39457	1.86775	1.33657	1.99506	3.08537
Cre01.g014200	1.18937	1.47148	1.53463	0.974464	1.17992	0.917194	1.10177	1.69155	1.43327	0.0632754	1.13928	1.19306	1.27203	1.5533	1.11247	1.19957	1.52845	0.841681	0.63998	0.713936	1.35856	0.924317	1.20722	1.41974	0.0874054	0.74121	1.73192	1.10836	1.19922	0.960629	1.07656	1.50623	0.916165	0.742084	0.966482	0.82426	1.12137	1.11631	1.33188	0.155755	1.03502	1.61362	1.33771	1.10168	0.912644	1.11561	1.03017	0.192093	2.78726
Cre01.g014250	3.25328	2.18774	1.87628	1.63919	2.84388	1.65201	2.8605	2.88379	2.88873	1.92035	3.98592	3.66606	4.16448	4.47603	3.9004	4.1556	2.25396	1.73888	1.84445	2.14053	2.72916	2.74362	3.56576	4.17091	2.12841	3.9891	4.23783	4.55381	4.01998	3.14164	4.69512	2.5394	2.10499	1.88307	2.785	2.37916	2.84719	2.85551	4.01551	3.05437	4.19977	4.45607	4.62239	3.58904	3.53703	3.34241	3.1842	0.474322	1.91897
Cre01.g014300	2.33759	1.46874	1.89953	1.23796	1.42237	1.41807	3.39745	2.77061	1.98481	0.89845	4.14364	3.70035	2.59451	1.70971	2.20528	2.79486	1.41588	1.79795	1.40538	1.10588	1.21864	2.88914	3.12243	2.13441	0.880033	6.12332	5.25425	2.03668	1.81643	2.36406	2.78425	1.2409	1.7781	1.25464	1.38096	1.53108	2.55819	3.00291	2.42547	1.1594	5.43587	5.39237	2.40954	2.23348	2.53762	2.69327	1.46072	0.271204	2.39679
Cre01.g014350	134.072	119.282	122.218	148.975	149.055	158.03	160.614	176.085	170.888	140.131	156.915	173.187	140.914	121.741	134.444	129.549	95.0132	147.21	182.119	163.654	160.275	190.451	189.105	182.643	167.036	161.806	178.473	144.545	138.872	132.304	119.885	98.6477	122.381	183.069	156.312	157.552	191.468	194.98	180.629	159.51	177.483	178.994	139.355	141.342	118.616	141.803	103.772	16.7307	177.449
Cre01.g014400	3.49672	2.23398	3.26804	5.36447	5.9354	5.6835	5.07304	6.01659	5.80338	5.27486	3.97837	2.95728	3.29343	3.34783	3.63243	3.72391	1.43568	4.35178	7.11101	6.63607	6.22912	5.92683	6.29598	6.72374	6.71582	3.34187	3.44499	3.23599	3.76493	3.85872	4.05932	1.53132	3.29576	7.12198	7.96575	6.16553	7.13334	6.33937	6.83667	6.81764	4.40828	3.77236	3.49854	3.17748	2.98045	3.8202	1.97927	0.293206	9.27597
Cre01.g014450	0.739556	1.00403	0.832229	0.72035	0.580424	0.557309	0.78042	0.911861	0.7931	0.630674	0.782736	0.651329	0.86538	0.767419	0.78333	0.888569	1.05516	1.02054	1.0036	0.739041	0.53013	0.643425	1.06237	1.06455	0.593875	0.973292	0.811301	1.02672	0.976728	0.780624	0.988819	1.34829	0.915798	0.688463	0.815629	0.581378	0.473821	0.899587	0.923447	0.717177	1.04259	1.09738	0.991729	0.66593	0.929606	0.693851	0.823878	1.07866	1.28647
Cre01.g014500	2.42801	2.73072	2.94492	2.65689	2.75488	2.53198	3.91704	3.64939	3.21446	2.49992	4.59199	3.98944	2.57087	2.45263	2.32206	2.70226	2.50493	2.74952	2.64952	2.42246	2.78538	3.43983	3.55059	3.51636	2.93996	5.10818	5.22577	2.39109	2.31443	2.56601	2.78454	2.65521	2.9918	2.32913	2.74236	2.55345	3.44857	3.13561	3.22561	3.0591	4.41484	5.46393	2.84533	2.04827	2.93179	2.52376	1.97944	2.00977	3.86635
Cre01.g014600	32.0561	25.0734	23.913	26.3082	38.2003	23.0796	20.6871	24.9571	27.9827	34.6567	63.2406	33.5623	26.5953	30.6429	28.2847	21.1322	22.437	19.3229	18.0273	21.6536	40.3579	19.9057	24.9923	22.0544	37.639	37.1929	25.6389	23.8041	23.5754	24.5213	23.3403	15.529	15.9511	19.7548	21.8202	18.4637	39.4989	22.7492	26.3461	25.9429	33.748	25.3889	25.0157	22.1146	25.4052	25.6523	17.6189	11.0089	27.2641
Cre01.g014650	18.0076	22.6167	24.1716	19.7065	13.1205	9.81974	12.6781	16.8382	16.5134	13.22	23.6347	36.5589	21.6018	19.74	17.0692	14.7412	21.2641	17.4295	15.7626	12.0713	12.5083	11.3635	13.9288	14.399	13.5135	18.8373	28.9994	22.2226	17.7418	19.0369	13.0884	17.9437	16.6706	15.4144	10.9717	9.66064	16.8254	15.5723	14.9629	13.1323	17.6737	24.1735	20.0207	15.1282	15.4316	16.07	13.5444	7.50836	17.0266
Cre01.g014700	8.40659	9.54722	10.1455	9.9135	7.5221	6.78082	7.66962	9.69983	7.43752	7.12325	14.1441	11.8089	9.86591	9.17043	8.36637	8.41149	9.25897	8.38517	7.80816	7.40208	7.66392	8.24067	8.50169	9.07117	7.1188	14.4893	14.2704	9.86856	8.18582	9.28142	8.23516	8.13559	8.30697	7.78552	7.3829	6.82897	10.26	8.9841	8.55731	7.30843	14.1692	14.2164	10.2022	7.53646	8.38343	9.45557	7.07441	6.68728	13.9258
Cre01.g014751	0	0	0	0.0197589	0	0	0	0	0.0222903	0	0	0	0	0.0385763	0	0	0	0	0	0	0	0	0	0.0272362	0	0	0	0	0	0	0	0	0.0208166	0	0	0	0.0355701	0.0409506	0	0	0	0	0	0.0207616	0.0169992	0	0	0	0
Cre01.g014800	0.89967	1.48822	1.79767	1.37424	1.25794	0.869599	1.73826	1.63843	1.4891	0.572	1.37537	1.0526	1.26704	0.841376	1.27702	1.25546	1.59916	1.79798	1.67801	1.09208	0.978893	1.17207	1.26784	1.54534	0.495434	1.35959	1.14045	1.24876	1.21421	0.740358	1.42033	1.38542	1.9177	1.1036	1.24481	0.864474	1.12845	1.23669	1.38717	0.776302	1.32036	1.1652	1.32441	1.10831	1.09933	0.98676	1.46438	2.25861	2.1258
Cre01.g014850	6.86311	9.26445	5.21207	3.37457	3.33471	3.55787	7.68324	6.51308	4.80621	2.7048	14.3006	8.99098	8.08652	5.504	5.91784	5.93509	9.24438	4.26228	2.98924	2.53346	3.59597	7.19258	6.59306	5.52377	2.57056	19.7319	9.9028	7.7254	5.33253	5.48404	6.22354	9.31196	5.18468	2.62967	2.61096	3.55207	6.02429	5.3328	5.16051	3.05379	18.8951	11.0771	7.07616	5.2744	6.01213	7.82334	7.27707	22.3895	9.72963
Cre01.g014900	1.69825	1.23202	1.21297	1.15286	1.14389	0.933479	1.36667	1.42682	1.347	1.04097	2.64602	2.007	1.63307	1.67086	1.41461	1.3063	1.00323	0.852437	0.848534	0.852581	1.09802	0.97623	1.4005	1.07834	0.875265	2.88195	2.32302	1.42061	1.36007	1.44499	1.32006	0.861893	0.811779	0.692341	0.990998	0.905929	1.01651	1.30437	1.05553	0.82194	2.62221	1.91509	1.38417	1.7367	1.49788	1.74409	0.632652	0.795773	1.43559
Cre01.g014950	4.40649	3.49122	3.46504	2.93149	4.12892	3.15651	4.36553	4.13203	3.86505	2.57471	5.65936	4.39732	4.23156	4.09718	3.39475	4.03373	3.28729	2.45981	2.80754	2.98009	4.63047	3.82912	3.83587	3.90046	2.91742	5.4201	4.00891	4.13819	3.58061	3.79509	3.68222	2.64384	3.11139	2.85405	3.41971	3.2188	5.19869	3.70361	3.66535	2.66369	4.84566	4.52529	3.5989	3.6917	3.88632	3.76417	2.71538	0.672605	2.02901
Cre01.g015000	37.7789	37.3423	33.0301	28.3255	26.6236	29.4837	32.5341	30.279	31.2646	26.4774	28.5293	35.674	45.6593	40.3084	35.974	36.1583	31.7393	30.012	30.8497	30.3474	29.6919	35.2828	29.7671	34.5354	31.7828	30.9352	32.9044	43.4471	37.895	39.6446	33.2705	31.2933	29.0846	30.0459	26.7457	29.4194	35.6998	32.7718	32.8717	29.7672	29.4715	32.7065	42.4051	39.1278	36.7522	37.8556	29.5727	4.39485	21.4737
Cre01.g015050	0.800605	0.49575	0.648946	0.547777	0.639006	0.459653	0.904772	1.00566	0.730994	0.749609	1.29932	1.19802	0.861112	0.606456	1.03281	1.01363	0.856971	0.762399	0.642462	0.581646	0.573636	0.786033	1.28807	1.10958	0.657968	2.13058	1.48467	1.00551	0.968335	0.807859	1.38261	0.839713	0.848053	0.541675	0.686792	0.672309	0.625337	0.867607	1.10058	1.04315	1.86558	1.84486	1.18849	0.908986	0.890812	1.15482	0.803043	0.770481	1.33928
Cre01.g015100	0.585256	0.745125	0.534037	0.503596	0.477741	0.385016	0.496528	0.736645	0.64386	0.832403	0.778254	1.09745	0.754578	0.447899	0.416534	0.447678	0.505737	0.513586	0.52398	0.270354	0.376036	0.38811	0.784666	0.740446	0.634394	0.372444	1.09235	0.589249	0.450884	0.453483	0.348827	0.369768	0.353701	0.395176	0.385205	0.346549	0.604382	0.765385	0.589996	0.697128	0.802831	1.02478	0.967745	0.399802	0.414002	0.38436	0.594763	0.185171	1.65083
Cre01.g015103	18.7698	18.8265	19.9873	16.8215	12.5222	12.7337	26.4377	28.5501	21.3819	22.484	22.1399	27.6442	24.7008	19.262	20.1077	29.4601	22.6471	24.7299	22.4431	14.786	10.5514	22.2183	30.0103	29.4854	21.2011	49.5623	45.9466	23.5937	21.7887	23.7443	32.1983	31.3617	27.3138	15.4929	17.2606	16.5765	13.2217	25.2292	27.4863	25.899	42.1878	47.523	25.238	17.2483	24.8965	26.8915	27.8385	22.7964	32.2259
Cre01.g015150	2.76829	2.45245	1.9306	1.83152	2.62799	2.15012	2.54638	2.51649	2.18559	1.60208	3.08299	1.97684	2.43545	2.28393	2.15209	2.05912	2.33042	1.68771	1.56745	1.58783	2.54943	2.20293	2.95374	2.26193	1.84544	3.97356	1.82827	2.45999	2.51288	1.83665	2.50795	2.403	1.80686	1.34305	1.88917	2.01017	2.43947	2.34771	2.2111	1.7824	3.45837	2.23127	2.13115	2.33605	2.38633	2.77555	2.02287	0.989213	1.46232
Cre01.g015200	0.446904	0.853471	0.699073	0.574258	0.265902	0.418808	0.617817	0.640006	0.499752	0.210415	0.668563	0.617149	0.493498	0.524538	0.557841	0.407389	0.783328	0.490427	0.3893	0.383985	0.428801	0.492808	0.653101	0.684144	0.0871967	0.841825	0.640605	0.333357	0.416749	0.316848	0.347768	0.79551	0.531533	0.370156	0.375266	0.417831	0.553811	0.532736	0.478248	0.169195	0.882786	0.709489	0.22678	0.396519	0.359951	0.450815	0.633234	5.88478	4.01001
Cre01.g015250	7.82724	4.31684	2.26809	1.30579	1.26609	2.39341	7.33097	6.47228	4.40896	2.30476	15.7214	11.4356	5.84685	5.47178	6.50676	7.96436	3.07753	1.31875	0.846354	1.16326	1.35044	6.83564	7.43696	2.52743	1.01233	25.9096	18.8777	4.37464	4.4632	6.86767	6.25135	4.58839	1.61535	1.08298	0.927284	1.93541	4.30003	7.90505	2.8415	1.80395	25.1384	19.8594	4.46333	4.86672	6.74045	7.5632	4.76126	1.81121	2.86156
Cre01.g015300	0.534099	0.353597	0.456723	0.398708	0.516719	0.297411	0.511318	0.406341	0.390799	0.301762	1.07955	0.957071	0.449359	0.56148	0.626914	0.676215	0.419248	0.560459	0.454917	0.322384	0.439254	0.307635	0.477386	0.567608	0.324208	0.700927	0.863745	0.643422	0.446537	0.562829	0.619356	0.394373	0.557771	0.384676	0.384838	0.324913	0.635389	0.30705	0.596409	0.632753	0.720097	1.26356	0.620814	0.521959	0.522965	0.613603	0.28948	0.235386	1.09566
Cre01.g015350	163.269	305.385	247.432	204.986	222.746	197.527	231.033	278.736	248.243	103.386	68.1984	162.453	236.554	195.374	200.377	186.001	258.106	208.89	202.961	222.271	213.469	218.797	242.897	284.237	100.494	63.3868	143.825	212.983	198.425	171.574	164.94	261.429	210.421	202.226	216.976	210.08	215.338	225.519	220.285	129.06	74.3173	148.262	222.845	214.476	188.402	159.112	251.077	103.08	408.358
Cre01.g015400	4.48376	6.28201	5.97291	5.05493	5.80857	3.55578	3.9713	4.00863	4.208	3.19312	3.73668	4.15261	4.57136	5.74161	3.88722	4.43259	6.78003	5.36728	6.15895	4.43566	4.49015	3.73564	5.05074	5.25826	3.30229	3.47442	3.35805	4.05458	4.28754	4.31899	5.41223	6.00656	5.23642	4.95217	5.43843	3.92792	4.60069	4.58261	5.42028	3.71743	3.06931	3.83759	4.19571	4.56113	4.34082	4.09832	5.76634	5.0938	8.29083
Cre01.g015451	0.302032	0.130597	0.129257	0.209219	0.430035	0.278631	0.470244	0.439932	0.430741	0.409174	0.193238	0.0983698	0.179796	0.265504	0.179705	0.295817	0.137248	0.132654	0.231661	0.300102	0.429618	0.330399	0.611231	0.612834	0.622659	0.241769	0.164945	0.197573	0.297778	0.264937	0.378242	0.120225	0.220418	0.212061	0.388503	0.473125	0.668529	0.53117	0.922713	0.629635	0.214416	0.167257	0.24469	0.219836	0.346494	0.2515	0.119135	0	0.203413
Cre01.g015500	8.5936	11.2047	7.76054	8.26763	9.04018	6.41581	5.67728	7.43304	9.21961	24.8006	26.951	11.5319	10.1349	22.2484	9.5002	8.89207	11.4983	5.52801	6.45372	6.74378	7.00724	5.47321	7.93559	6.87708	18.4956	17.1897	9.96557	9.89863	9.76609	8.66436	6.6549	7.91813	6.22394	6.52496	5.33695	7.2795	11.8611	7.92181	7.73987	14.4394	18.4028	10.1984	9.2955	7.65536	8.05309	8.03272	12.3858	12.0859	9.53665
Cre01.g015550	1.5641	1.39154	1.72445	0.985882	1.75021	1.28609	1.85793	1.51802	1.40486	1.13125	1.57871	1.4638	2.3096	1.65464	1.38658	1.88484	1.94149	1.37865	1.26947	1.27094	1.93727	1.56387	1.54118	2.12189	0.735362	2.0147	1.68827	1.62344	1.30283	1.35795	1.7899	1.73932	1.58531	1.35724	1.15937	1.73367	2.08615	1.91181	1.75358	1.25216	2.4373	1.6844	2.18224	1.50843	1.369	1.60392	1.64148	0.202016	1.39168
Cre01.g015600	2.6636	1.9493	1.52999	1.28029	1.35433	1.42764	3.5663	2.50075	2.4347	2.41984	4.61736	5.02454	3.82464	2.57099	2.74921	4.26379	2.13302	2.67642	2.15633	1.63239	1.434	2.86946	3.54889	4.0464	2.50131	7.50729	6.41778	4.57091	3.20923	2.95686	5.24113	2.98222	2.7683	1.69835	1.52419	1.85563	2.21698	2.48916	3.50159	3.55403	6.6503	7.23987	4.70165	3.05566	2.90841	2.90705	3.01642	2.74741	3.32754
Cre01.g015650	17.1451	3.26709	4.19053	4.6588	4.91069	6.54914	8.8242	9.02324	10.3361	29.3089	33.2423	29.4842	18.752	11.3695	12.857	16.2804	3.50896	3.71971	4.45435	5.47109	8.26201	9.00813	10.4726	9.9538	28.3171	29.9568	29.772	24.8562	14.6444	15.7976	14.9089	2.04502	4.85364	4.739	6.30657	6.34863	11.5551	10.3527	13.0942	25.8403	30.8024	25.8451	25.3904	13.3258	14.8522	16.3564	3.53713	1.83898	2.22137
Cre01.g015700	4.41766	4.57578	6.06121	5.15426	4.0747	2.66944	4.05217	4.43993	4.26403	1.322	4.40584	5.35458	6.58731	4.42767	4.96826	4.50295	5.30975	6.59831	3.91346	2.69788	3.52798	3.53248	2.91124	5.39962	2.28877	3.87547	4.69563	9.00705	4.0028	3.35049	4.75553	4.93637	5.97317	4.80857	5.04231	2.85619	3.40219	3.98804	4.25022	2.97936	5.5024	5.49398	9.35272	4.0077	4.55261	4.76002	6.04387	0.602006	9.40036
Cre01.g015750	15.1363	17.3877	17.1159	12.4048	11.5562	7.98769	12.2037	13.4208	11.7281	8.0615	19.1173	22.3353	19.1788	14.9776	15.9211	16.034	17.6226	12.9598	12.4969	8.4429	10.5542	11.5866	13.1487	13.4588	6.43106	21.0786	27.5929	19.4572	13.5363	15.4257	15.0954	17.1793	15.9098	9.87519	10.1583	8.71449	15.6686	12.8609	11.8978	8.64198	17.8448	25.5455	20.2745	14.3435	17.2003	15.543	15.038	5.7744	19.4784
Cre01.g015850	7.99052	12.1611	7.30319	9.4555	3.88747	4.08525	2.78875	4.79537	5.02436	7.78376	5.5265	6.79461	12.1668	9.58679	6.99933	8.23676	9.72873	9.06089	8.10733	4.72355	3.69808	2.14043	4.72032	4.45431	6.23223	3.84459	3.41792	14.0879	10.7429	7.66812	6.79676	11.0001	8.30382	8.5076	3.6525	3.28596	3.64211	4.89187	5.79749	6.5286	4.30164	4.20684	13.5039	8.69524	7.42168	8.52498	10.9515	2.6119	8.17708
Cre01.g015950	8.92785	9.92595	10.452	8.03851	8.60449	4.4145	4.29268	6.35526	6.10414	4.4885	6.95164	7.26883	11.3417	11.7299	10.0505	8.91093	11.0674	7.12432	7.93808	6.63836	7.73563	4.05202	5.59803	7.05772	3.48829	5.95272	6.39434	11.7691	10.2517	8.81153	9.16788	9.93668	7.76853	6.2617	6.45354	4.90879	5.94542	5.68244	5.79126	4.75603	6.3862	6.17415	11.8078	10.1488	10.0162	9.40501	8.27943	3.06289	13.2451
Cre01.g016001	0.241715	0.123097	0.178249	0.126774	0.19042	0.161799	0.236832	0.247255	0.228824	0.0731608	0.385709	0.255454	0.20951	0.142316	0.199632	0.323519	0.147847	0.153105	0.144383	0.0957069	0.153826	0.259084	0.305554	0.174748	0.053899	0.609428	0.494972	0.290223	0.188763	0.192643	0.418867	0.118379	0.247085	0.165801	0.160767	0.170461	0.239629	0.192676	0.334179	0.128063	0.462851	0.562016	0.287549	0.233112	0.245401	0.27576	0.184481	0.0370173	0.331515
Cre01.g016050	35.7651	26.2211	20.1366	15.9489	13.4214	20.3771	28.7368	26.9702	27.4382	26.8277	46.9655	58.9924	43.0621	35.7951	31	38.1416	23.9542	21.0116	21.5154	22.4781	17.19	31.5727	29.5563	27.2807	29.0196	68.8004	66.4081	43.924	36.4158	42.5907	34.6847	26.0502	20.6865	18.3115	17.3542	21.5905	24.616	32.135	27.6481	27.5259	61.2343	63.182	39.0477	29.9703	34.9226	37.5492	22.2203	8.30762	15.3703
Cre01.g016100	0.0127878	0	0	0	0.037115	0	0	0	0.0132407	0.0301042	0.0255072	0	0	0	0	0	0	0.0141749	0	0	0	0.0145374	0	0	0	0	0	0	0.0205602	0	0	0.0168614	0.0123653	0	0	0	0	0	0	0	0	0	0	0	0.0201955	0.0134372	0	0.0228478	0.125918
Cre01.g016150	8.65276	8.23594	10.6237	10.3259	7.27478	7.85329	8.66997	9.10706	7.77724	6.40694	4.98307	7.22127	10.2389	6.84836	8.2823	8.83951	7.76995	12.1588	10.8954	7.12289	6.8883	8.06867	6.76538	6.84461	5.40159	5.44677	6.90936	8.77771	7.58107	8.40314	9.22036	10.3184	11.7265	10.7442	7.68898	7.35049	7.87284	8.56019	6.82021	6.48093	5.03831	6.97469	8.07255	8.40864	9.00122	8.90094	7.66683	5.21731	9.59131
Cre01.g016200	0.592325	0.532675	0.569901	0.440103	0.422966	0.234638	0.518898	0.552254	0.530558	0.304336	1.1721	0.707142	0.519111	0.572822	0.617678	0.678511	0.679315	0.536725	0.431345	0.238874	0.314128	0.315307	0.668089	0.535278	0.226249	1.07698	0.920068	0.414864	0.442158	0.420714	0.597143	0.66324	0.59094	0.338581	0.351752	0.323485	0.411672	0.509713	0.446201	0.377745	1.01151	1.10379	0.403701	0.557643	0.464011	0.51867	0.469546	2.19219	1.37133
Cre01.g016250	2.70019	1.9987	2.11189	2.07488	1.73142	1.08739	2.22073	2.81025	1.88556	1.70002	6.38796	3.01958	2.286	2.25049	2.72278	2.78263	3.27679	2.92348	1.23989	0.87023	0.753141	1.0708	2.18896	2.38339	1.14353	4.04942	7.27021	2.83681	1.96876	2.26253	2.80257	3.72593	2.97531	1.7337	1.82725	1.08026	0.933799	2.90662	1.69459	1.69812	4.65155	6.11551	2.20605	2.18017	2.13217	2.70534	2.04208	3.30975	1.46853
Cre01.g016300	35.3117	72.4472	64.297	52.5015	44.5411	29.0005	28.9403	37.7987	38.658	23.4566	32.2205	39.8339	50.1721	45.5325	40.6709	36.2188	81.1709	56.4146	48.4548	38.2218	40.6114	31.3353	31.4789	42.8687	24.807	28.5293	36.8447	45.5381	42.8002	38.8193	34.513	69.9386	57.2567	47.7234	35.7268	28.1482	39.6147	29.1766	28.2031	22.64	26.1467	34.4372	44.1686	44.0176	38.2075	35.6437	62.2242	193.61	122.993
Cre01.g016350	3.85097	4.53344	4.25722	2.54834	2.87961	1.48598	2.16012	3.25553	2.98038	4.18204	5.52243	8.00712	3.71178	5.82552	3.09159	3.40601	5.17361	2.66902	2.32294	1.94196	2.392	2.30038	4.26927	3.13562	2.80554	3.99295	3.95651	3.08175	3.50563	4.2662	3.36578	4.1056	3.39005	2.29721	2.23007	2.2292	3.88772	4.22217	3.75869	3.2784	3.22766	4.53065	3.15336	3.2979	3.79645	2.9257	2.35927	6.46709	1.65078
Cre01.g016400	7.96886	7.77539	6.13921	4.90686	5.46727	4.16433	3.95652	4.99618	5.35313	9.46872	13.4864	10.3993	8.59385	8.22179	6.42116	5.87677	6.24427	3.5347	3.38958	2.96352	4.19201	3.24614	4.2753	4.24921	7.91117	9.3179	8.59084	7.25535	6.71965	6.71072	5.9164	4.36217	3.91058	3.4654	3.44072	2.67675	5.23764	4.72184	4.50662	6.70131	8.22349	8.00483	7.38982	6.89671	6.66005	6.82043	4.86501	9.06301	3.41399
Cre01.g016450	0.613602	0.53189	0.377806	0.443359	0.65363	0.538588	0.853443	0.613477	0.729961	0.437961	1.61453	0.853143	0.625771	0.549766	0.737615	0.752078	0.480374	0.390731	0.470066	0.500558	0.704616	1.09086	0.901437	1.06536	0.517945	1.56193	1.05266	0.651507	0.608722	0.561432	0.814238	0.516425	0.599643	0.399623	0.515569	0.576126	1.24034	0.749165	0.941524	0.75653	1.52737	1.01889	0.620024	0.535106	0.634005	0.631044	0.644418	0.233258	0.819526
Cre01.g016500	21.3504	22.1634	21.6167	20.6597	18.7829	14.6666	20.4424	18.2277	17.0738	15.5842	10.9919	16.8646	24.3821	19.8762	25.5466	24.9026	24.1241	27.4098	24.6174	16.7228	15.6155	15.9348	21.9566	20.4511	14.3729	11.1741	15.3466	22.2674	21.8209	20.7914	29.9791	23.1213	29.3759	21.9482	18.89	14.0774	18.3273	13.1704	20.9065	17.6425	11.1314	19.9252	26.6034	25.5645	21.6793	20.8905	26.0441	16.5992	46.558
Cre01.g016514	23.3591	23.966	27.7195	26.2457	24.0014	17.6229	26.7673	25.9312	23.2993	13.9666	12.2223	20.702	32.893	23.418	30.0326	33.596	29.9576	36.6376	32.2776	21.3412	17.1272	22.6097	22.627	28.3486	15.6256	15.5977	19.3604	31.0695	27.4266	25.872	37.9528	33.79	37.8186	26.5439	25.0904	18.5526	18.0181	20.3704	25.7395	19.4657	12.191	21.0255	32.8823	23.1036	29.9675	27.8192	35.4928	7.36051	17.662
Cre01.g016528	10.4979	7.28031	6.95214	6.88365	7.38093	6.93704	10.5522	9.21617	10.2549	10.4288	20.0417	17.3725	15.0868	10.161	10.1564	12.4181	6.34389	8.88675	8.96677	8.52189	8.71444	10.8889	9.16916	11.6941	12.1725	16.921	16.1062	14.7423	12.8976	11.7116	12.3314	6.76946	8.60436	8.07144	7.26258	8.0884	11.7114	11.0961	12.0417	12.1444	18.5376	18.2859	14.5317	10.7432	9.83252	11.4235	9.04426	0.761554	5.65897
Cre01.g016542	0	0	0	0	0	0	0	0.0345215	0	0.0181594	0	0	0	0	0	0	0	0	0	0	0	0	0	0	0.0200676	0	0	0	0	0	0	0	0	0	0	0	0	0.0195646	0	0	0	0	0	0	0	0	0	0	0
Cre01.g016556	26.9296	19.8864	18.1553	14.8142	17.9239	17.5753	20.8308	21.5695	24.4841	26.4377	48.032	48.0224	30.0633	28.6244	24.3619	25.8918	18.2288	14.5566	16.0589	18.1053	17.916	20.2724	25.4791	23.9152	29.3662	47.1478	46.8845	32.8505	26.1947	28.8452	24.7764	17.8112	16.3904	18.038	16.7857	17.308	24.255	26.1816	23.7943	26.8857	45.1828	45.0528	30.523	23.5442	25.4331	27.5677	16.7133	3.52721	10.2714
Cre01.g016570	1.52056	1.82454	1.45972	1.08591	1.74716	1.08634	2.20097	1.92962	1.66501	1.18667	4.14647	2.52203	1.56207	1.33998	1.7297	1.69836	1.70565	1.01592	1.17578	1.01224	1.7559	2.11695	2.04983	1.77619	1.39806	4.31247	3.23842	1.16858	1.5104	1.44774	1.97369	1.93353	1.43408	1.08516	1.12218	1.16224	2.69137	1.98113	1.6243	1.5611	3.46798	3.28461	1.45811	1.22941	1.45728	1.58465	1.57248	1.80498	1.84594
Cre01.g016600	0.0955665	0.243343	0.0498302	0.0292381	0	0.048673	0.0512072	0.0178203	0.0164919	0.018748	0.158851	0.137471	0.0193279	0.0428121	0.020928	0	0.0852457	0.0176555	0	0.0441462	0	0.018107	0	0	0	0.0270295	0.0439063	0	0.0640216	0	0.0911361	0.0420031	0.0462047	0	0	0.0119133	0.0263172	0.0403975	0.0296432	0.0123064	0.0374556	0	0	0.0768044	0	0	0.0554965	51.2242	8.39077
Cre01.g016651	0.0160448	0.0367696	0.0150589	0.0441794	0.0372544	0.0130748	0.0275112	0.014361	0.0166131	0.0188858	0.0192022	0.0158264	0.0428337	0.00862534	0.00421634	0.00406281	0.0343488	0.00711408	0.00372711	0.0088941	0.00549815	0.010944	0.0516278	0.0162394	0.0250443	0.0108912	0.00884577	0.00674264	0.0103187	0.00745934	0.00734445	0.00423117	0.00310295	0.00385199	0.0213431	0.0120008	0.0212085	0.0162777	0.0119444	0.00743808	0.0188654	0.00428103	0.0334026	0.0061895	0	0.00337191	0.00372695	0.186335	0.213285
Cre01.g016700	9.59212	12.741	12.2548	10.2523	6.80934	6.65481	5.75531	6.84484	6.20563	3.48655	7.70286	7.98701	9.90975	8.99105	7.40199	7.0273	12.575	7.34923	8.98673	7.23794	7.35184	6.93923	6.19822	5.70882	4.08697	7.42254	7.7455	7.75077	8.10056	7.01414	6.25668	10.0379	9.38231	8.07494	6.85854	6.0978	7.4785	7.00365	6.37569	3.93555	7.12832	6.81384	8.6807	7.04818	6.89667	7.79577	10.9637	32.9531	15.7249
Cre01.g016750	0.0665702	0.275452	0.0390499	0.0611005	0.0966059	0	0.0178351	0.01862	0.017232	0.0783576	0.16598	0.04104	0	0.0447334	0	0	0.111339	0	0.0579895	0.0153758	0.0570299	0.0189196	0.0446261	0.0421112	0.0432956	0.0564851	0	0	0.0267579	0.0193431	0.0571356	0.0219441	0	0	0.0276728	0	0.0549965	0.0105526	0.0154868	0.0257173	0.0195682	0.0444052	0.0649632	0.0160502	0.0131416	0	0.0773161	53.5528	9.15653
Cre01.g016800	0.670386	0.572133	0.829707	0.371887	0.128289	0.120065	0.473686	0.700588	0.472925	0.667691	1.41066	1.90748	0.500612	0.950468	0.755007	0.690205	0.73927	0.481793	0.282362	0.115704	0.189334	0.535988	0.780279	0.307571	0.335387	0.90012	1.23876	0.472118	0.692902	0.719234	0.834612	0.650812	0.584128	0.238764	0.134744	0.099182	0.559922	0.742713	0.438737	0.421203	0.571689	1.15971	0.508026	0.674946	0.552633	0.681207	0.787157	0.447519	0.308295
Cre01.g016850	7.22862	10.8224	12.5255	11.834	10.1087	7.5483	10.4273	10.4397	9.84294	8.03503	12.037	11.721	8.87409	6.50566	6.06195	6.65454	10.271	12.9542	12.3752	9.33418	13.2803	11.9834	10.3745	11.362	10.0863	9.34343	12.0113	8.84193	8.34367	7.36083	6.43806	8.86823	11.4824	11.1697	8.25133	7.94503	20.076	9.59692	8.86113	7.68579	8.99912	12.1887	8.72584	7.09652	5.78487	6.52863	9.54854	33.6041	40.4732
Cre01.g016900	150.827	133.726	203.387	240.532	242.242	124.669	156.032	183.252	162.953	128.227	67.2872	93.9286	155.705	134.698	184.347	171.369	172.431	251.553	227.314	163.558	135.421	128.597	147.084	151.493	133.814	59.1391	95.296	152.234	146.799	130.18	206.1	187.385	264.393	246.058	217.53	133.873	129.672	128.78	175.116	146.637	58.103	110.65	157.161	164.347	182.941	170.643	195.087	204.725	421.303
Cre01.g016950	7.02374	6.00274	4.81058	4.57676	5.744	3.43892	6.40423	6.94656	6.46894	5.82374	16.4868	10.0477	7.58133	6.08442	7.11274	6.73091	5.99695	4.7316	4.21415	3.4776	5.01984	7.03627	6.55541	6.57874	5.27474	16.8912	12.462	7.15491	5.83357	6.76532	7.52707	7.16334	4.95307	5.14724	4.38766	4.57138	7.69409	6.63115	6.96929	5.4418	15.6501	14.8061	7.59894	5.81946	6.08247	6.66685	6.69278	2.46131	6.44804
Cre01.g017050	11.0826	8.77192	7.21636	5.64973	5.52244	4.02593	7.58391	7.17072	6.98184	6.82108	21.3068	14.6195	16.1056	12.4897	9.68442	11.0899	8.95071	6.15716	5.33493	4.82343	6.06262	7.25573	7.66205	6.28424	4.98469	21.6169	16.6553	14.491	10.7341	10.7858	12.056	9.47199	6.11999	4.71228	4.98439	5.51286	8.38361	8.24633	7.59178	6.05586	20.6609	18.615	13.9683	11.3706	10.997	11.9961	9.64589	1.81311	4.7661
Cre01.g017100	1.50274	0.71641	0.528127	0.315957	0.326635	0.714789	1.63171	1.04433	0.884231	0.911689	4.72726	2.82418	1.46204	1.32268	1.46131	1.91098	0.478312	0.432949	0.453649	0.440361	0.419676	1.67072	1.76625	0.686785	0.51666	5.11158	4.10596	1.10584	1.28789	1.56193	1.43182	0.584832	0.505705	0.333757	0.330229	0.450586	1.88137	1.59928	0.806996	0.624015	4.81817	4.41584	1.30066	1.27688	1.46891	1.6834	0.761175	0.248386	0.293336
Cre01.g017150	0.249164	0.119475	0.091112	0.0297002	0.0328713	0.04285	0.319035	0.300492	0.180928	0.0799863	0.406632	0.287266	0.125653	0.144963	0.280615	0.31956	0.12989	0.0573905	0.0112752	0.00896878	0.0110886	0.147145	0.50326	0.0695972	0.0210455	0.708384	0.673463	0.142784	0.106655	0.169244	0.296245	0.153601	0.059451	0.0194217	0.0134514	0.0242031	0.149706	0.264682	0.12948	0.0575041	0.798998	0.751153	0.176836	0.0842598	0.186529	0.214214	0.154088	0.0693784	0.0995723
Cre01.g017200	2.15897	3.22936	2.18686	2.08986	1.79766	1.8747	2.7941	2.42869	2.87064	1.88858	4.58877	3.24382	2.82027	2.36774	2.21668	2.44963	2.98342	2.74624	2.34315	2.19083	2.60758	3.08471	3.54309	3.0449	2.51671	4.54469	3.95133	2.68962	2.53226	2.55044	3.14569	3.7645	2.52114	2.26588	2.03034	2.17073	3.17737	2.84262	2.82143	2.49759	4.52214	4.35972	2.91659	2.43484	2.38486	3.0248	3.4118	8.41038	5.61965
Cre01.g017250	8.56056	5.54344	4.90616	3.8157	3.71262	2.80642	4.63971	5.53196	5.3743	6.68861	22.1783	23.2029	10.6566	7.2512	7.20776	6.75842	5.13459	3.49026	3.57142	2.68177	4.17264	4.92184	7.12387	4.26374	4.57566	17.2408	26.8867	8.60605	7.67285	8.09126	5.51753	4.96263	3.99616	3.01193	2.33148	2.2999	6.46258	6.39509	5.33359	4.58053	14.404	25.1711	10.7865	5.05318	6.83746	7.72871	3.34271	1.58224	7.11532
Cre01.g017300	396.575	357.267	301.042	297.844	193.478	110.54	130.713	167.596	228.468	233.921	325.575	540.397	624.336	426.048	374.907	355.349	337.26	290.432	283.713	214.568	137.476	158.676	158.942	241.947	312.018	270.816	422.629	648.967	412.938	414.486	338.065	294.532	276.61	274.156	203.061	117.87	169.371	161.501	227.933	237.874	285.468	431.302	601.95	396.97	352.367	384.02	333.99	179.222	242.452
Cre01.g017350	1.115	1.04203	1.66993	1.62218	1.6525	0.74912	1.20761	0.809537	0.736911	0.767911	0.473199	0.672763	1.26666	1.02026	0.935128	1.24649	0.61897	1.64355	1.84612	1.3041	1.30071	0.90347	0.667937	1.23058	0.740599	0.241553	0.359676	1.2088	1.06799	0.937482	1.41171	0.828934	1.77783	1.73712	1.34119	0.8251	1.17594	0.729556	1.10379	0.980634	0.306833	0.284842	1.51251	1.30411	1.20828	1.4209	1.171	0.169545	3.56238
Cre01.g017400	1.61883	1.08256	0.933612	0.772925	1.00851	0.732876	1.34931	1.61908	0.981996	1.33768	2.72344	2.70164	1.8255	1.55297	1.52544	1.50095	1.26897	0.851899	0.778677	0.581625	0.938562	1.15252	1.56751	1.73777	1.37189	3.871	4.50752	1.62343	1.52484	1.66295	2.16129	1.46613	1.20168	0.804768	0.7681	0.709365	0.87808	1.45674	1.43793	1.5603	2.98008	4.12298	1.734	1.21428	1.70439	1.99313	0.94007	0.912985	1.26797
Cre01.g017450	2.12905	1.01212	0.443098	0.209669	0.198904	0.484	1.64511	1.57438	1.16373	0.591552	10.2613	4.11225	1.4969	1.79294	1.89696	2.12868	0.574626	0.324119	0.10613	0.0928623	0.187873	1.81785	1.77638	0.473981	0.213942	7.73774	5.90669	1.45918	1.42506	2.15592	2.01815	0.963865	0.309249	0.120655	0.167131	0.246041	1.88723	2.16691	0.552692	0.31064	6.2207	5.65629	1.4386	1.34829	1.60181	2.34278	1.47514	1.04486	0.562345
Cre01.g017500	6.64904	7.11643	5.80045	4.96265	4.798	4.35397	6.91015	5.90629	6.2604	7.86937	24.4482	15.1351	9.42054	9.18145	5.97626	6.35994	7.33224	6.41862	5.47376	4.32031	6.88546	5.98056	6.85732	7.30285	5.70247	16.1503	13.0919	8.77021	7.5919	7.2609	6.52196	7.22563	5.61688	5.37211	3.56886	4.30372	9.89958	7.13474	7.80209	7.01439	16.903	13.2812	8.77021	7.04659	6.43311	7.10186	8.91039	10.46	7.91414
Cre01.g017550	0.517038	1.13787	0.751011	0.583026	0.396598	0.278381	0.554088	0.44625	0.420634	0.260824	0.456723	0.70125	0.663263	0.30442	0.417317	0.542395	1.24524	0.74506	0.712051	0.477683	0.329042	0.436636	0.633788	0.588726	0.0864693	0.438709	0.295233	0.40352	0.558155	0.454996	0.346557	1.28557	0.849928	0.398987	0.399155	0.287279	0.512578	0.44961	0.515498	0.142673	0.512399	0.423719	0.374814	0.491514	0.402442	0.551056	0.986535	0.758824	0.990957
Cre01.g017600	18.1563	15.0584	11.4781	7.90753	9.808	10.8497	14.281	14.2215	15.1211	13.718	24.2349	22.6735	17.1924	19.937	15.7681	16.6604	13.4367	9.06021	7.56559	10.1054	12.071	13.948	13.5201	13.8685	12.7986	25.0868	20.6633	16.6035	16.7797	19.5134	16.1724	13.8397	9.19679	8.52145	9.09864	11.7804	16.3758	15.1884	14.5563	13.041	22.2466	21.0121	15.972	16.6464	18.1934	16.6064	10.1587	23.6229	15.9762
Cre01.g017650	5.28809	7.67098	4.70329	4.52072	3.10696	2.14509	2.78336	4.03154	4.04598	5.65983	11.318	8.13573	8.44708	6.13208	5.07279	6.54705	7.26334	4.5519	3.85911	2.42117	2.22503	2.261	4.29784	3.43397	4.0784	8.37832	9.91694	9.59949	6.67761	5.58868	6.06491	7.77478	4.58169	3.74967	2.08151	1.72386	2.95759	4.29516	3.55999	4.98971	8.14355	8.89651	9.57497	5.70917	5.01637	6.08525	6.30476	3.4908	4.06082
Cre01.g017701	0.0176403	0.305442	0.13797	0.194291	0.0204796	0.014375	0.0718366	0.0513144	0.0328773	0.00415277	0.00703725	0.0217502	0.00856241	0.0189661	0.0139069	0	0.297396	0.199449	0.118835	0.0260762	0.0120898	0.0280754	0.0189206	0.0357087	0	0.00598716	0.0243136	0.00370658	0.0170173	0	0.00807481	0.348895	0.143284	0.088936	0.0175992	0.0263884	0.0116588	0.0178964	0	0	0.00829656	0.0141202	0.0137716	0.0170125	0.0083577	0.0185361	0.758051	5.81817	4.17315
Cre01.g017750	2.78632	3.60947	1.89862	1.97597	1.6971	2.07563	2.60146	2.65151	2.55477	2.21079	4.96573	3.53926	2.94571	2.22259	2.39218	2.53502	3.05243	2.24399	1.73388	1.88259	2.3908	2.60856	2.78543	2.75736	2.11466	5.202	4.12733	2.57826	2.4251	2.61548	2.51436	3.21832	1.98751	1.88769	1.5026	2.16025	3.22046	2.78071	2.79068	2.22469	4.69285	3.69355	2.85307	2.19159	2.3541	2.85799	2.85023	5.35422	2.67711
Cre01.g017850	5.30274	4.6817	3.41097	2.62911	1.89865	1.3529	2.05003	2.89432	2.52464	1.42334	8.3233	6.52598	5.50861	4.39586	4.80558	4.19137	5.2517	2.98841	1.93404	1.61167	1.61333	2.50145	3.3222	3.81213	1.99836	7.40089	7.29509	5.30031	4.07165	4.37761	4.49167	4.35199	2.89444	2.43906	2.07659	1.47529	3.35727	2.94126	3.82768	2.51187	7.94809	7.12722	5.05545	3.5368	4.66468	4.69717	3.81035	16.1152	9.84519
Cre01.g017900	5.66317	4.57864	4.47267	3.04141	3.15223	3.61809	4.64971	4.43896	4.82527	3.29383	5.99066	5.31551	6.05847	6.36981	5.03106	5.02324	4.2706	3.85124	3.32098	3.41981	3.46541	4.97654	4.21241	4.50783	3.27234	7.73914	5.24696	5.19872	5.43909	6.09909	5.37103	4.39117	3.32744	3.0132	3.317	3.96226	4.37645	5.53738	4.6872	3.63062	6.93237	5.39654	5.08305	5.55781	5.58764	5.11812	2.73519	0.277214	1.02989
Cre01.g017951	0.577874	0.83564	0.691908	0.491105	0.207063	0.254348	0.466373	0.367169	0.347186	0.260322	0.953431	0.90603	0.597347	0.421874	0.515565	0.650344	0.964112	0.585201	0.422597	0.210919	0.220026	0.308193	0.258256	0.324936	0.102079	0.73852	0.629318	0.412237	0.64808	0.414596	0.644972	1.01594	0.765741	0.37681	0.201665	0.165419	0.200393	0.230706	0.331939	0.17639	0.662685	0.818523	0.436287	0.522906	0.608416	0.569737	1.19317	0.63096	0.851772
Cre01.g018000	22.0031	10.0155	10.9463	7.73755	6.54289	9.8071	10.3681	10.2463	12.4246	23.909	48.385	53.2455	29.7776	21.2499	18.7903	19.3845	8.86036	8.98025	8.34592	8.91668	9.49531	12.6002	11.4915	13.9039	28.1013	47.7403	48.9371	33.0834	23.1628	24.6456	17.7359	6.87376	8.85563	7.61079	6.8526	8.34285	14.4335	11.7777	13.8103	20.3025	52.5706	47.2108	29.882	19.4989	16.8553	20.5789	7.71828	2.22366	7.65938
Cre01.g018050	2.86505	3.16393	1.93563	1.79551	1.81807	1.81485	4.15432	3.5961	3.31741	1.83122	6.41119	5.07093	3.33335	2.40137	2.94817	3.75741	3.53117	2.69205	2.27212	1.73144	2.01459	3.68898	4.1579	3.12457	1.58953	8.26891	7.35992	3.03699	2.88521	3.0077	3.83099	4.00113	2.77537	2.04008	1.94229	2.30423	3.86007	3.90678	3.42099	2.34853	6.35105	7.32936	3.40049	2.62938	3.25568	3.16161	2.90413	2.03198	2.33832
Cre01.g018075	4.85151	5.86	5.31231	6.37106	3.57439	2.3062	2.79955	3.81349	3.96716	3.4849	5.55811	4.17195	6.88346	6.24154	4.41315	4.63044	6.49135	6.09481	4.99916	3.241	2.64294	2.5738	5.5372	5.09924	3.65692	4.30652	4.45788	7.24034	5.38018	3.93268	4.38459	6.13453	5.29268	4.50963	2.58557	1.99114	4.27525	4.03852	4.35252	4.01758	3.86143	4.51404	7.02472	3.79107	3.75236	5.43774	5.23011	1.95589	6.18583
Cre01.g018100	3.27581	2.59175	3.71505	3.0496	2.98811	2.63369	3.71114	3.15455	3.13745	1.79021	5.22727	3.90919	3.37883	2.90356	2.98219	3.30315	3.22467	3.47552	2.83998	2.23742	2.84644	2.8196	3.10574	3.22674	1.82615	5.26127	3.77328	3.2449	2.7745	2.78754	3.58807	2.96182	3.37122	2.57	2.60675	2.40641	2.93826	2.90053	3.26605	2.81123	5.98386	4.08927	3.27284	2.60636	2.98395	3.52821	2.1197	1.50502	6.85443
Cre01.g018150	8.2811	8.81852	9.34885	8.97695	10.4102	8.76508	8.48191	9.16021	10.6298	16.9176	10.3152	7.92046	7.0611	9.06838	7.02998	8.24097	10.3278	10.2371	10.7364	10.8543	12.0282	9.94682	11.9594	12.8052	19.1829	10.4097	6.56411	8.09146	8.97898	8.74359	8.13119	9.91928	10.6767	10.2371	10.4689	10.2658	13.5702	11.4362	13.3824	15.7193	9.08576	7.93344	7.77081	8.18358	8.78606	7.72584	5.79842	4.26215	8.52543
Cre01.g018184	0.358019	0.122917	0.176191	0.0812276	0.163455	0.0983422	0.319009	0.324047	0.254075	0.132579	1.29986	0.734066	0.375869	0.241481	0.317132	0.24956	0.183001	0.0847217	0.102789	0.0929124	0.14474	0.324688	0.355958	0.122145	0.109883	1.07859	0.925923	0.278931	0.239304	0.308579	0.234775	0.0583453	0.0855755	0.0820893	0.110366	0.0962814	0.618137	0.331589	0.179679	0.142972	1.21084	0.837192	0.376856	0.228892	0.273177	0.388881	0.112129	0.0107809	0.0792209
Cre01.g018200	1.80159	1.28691	1.03748	0.87507	0.795902	0.906199	1.87259	1.73382	1.59467	1.08469	3.21828	3.24353	1.92306	1.64273	1.8644	2.31326	1.39086	1.21234	0.974028	0.898513	0.895991	1.96471	2.34703	1.84362	1.15305	4.77806	5.47605	1.7487	1.84818	1.87898	2.44482	1.51779	1.25491	0.822938	1.13463	1.17579	1.36983	2.2867	1.92572	1.5398	3.95541	5.24936	1.80062	1.52528	1.89093	1.94669	1.81465	0.481407	0.871292
Cre01.g018350	11.1734	11.9532	9.50046	6.72858	6.03637	6.04757	6.93151	8.52379	8.40005	10.4607	25.4646	24.325	12.4667	11.0815	8.72143	9.23488	10.5193	5.6654	5.49941	5.41016	5.35786	5.5336	7.55449	6.72753	8.62436	20.5008	25.8907	9.8404	9.02973	10.9978	8.69312	9.50089	6.53962	5.79876	4.66618	4.61715	7.51871	9.03014	7.01397	6.99756	19.494	23.791	9.46184	9.30341	10.0518	10.5009	7.59777	8.73644	5.76434
Cre01.g018400	4.77951	5.36224	4.06922	4.01729	4.95855	3.07042	4.00467	4.5043	4.69228	4.07051	10.9542	6.94948	5.11084	4.62449	3.97414	4.36528	5.13811	4.4512	3.54897	3.77672	5.14693	4.06042	5.39767	4.46659	4.3371	8.8116	8.79293	4.15373	4.61402	4.46326	4.83161	5.45813	4.20238	3.91572	4.04229	3.45905	6.66907	4.38548	4.58207	4.19531	8.13222	9.32343	4.90255	4.12159	4.58923	4.05683	4.17227	3.92854	5.1459
Cre01.g018450	3.49517	3.20245	2.74511	2.2013	1.99491	2.24936	2.49186	2.94512	2.39246	2.25498	6.94247	5.04877	3.69116	3.74738	3.99674	3.83269	3.09162	1.63726	1.34186	1.68888	2.38038	2.9925	3.58807	2.7753	2.05442	7.743	7.45786	3.36474	3.53866	3.21247	3.96629	3.20093	2.03631	1.54481	2.3344	2.35172	2.97208	3.18057	2.85779	2.09035	7.68616	7.16013	3.61535	3.93493	4.00709	3.64193	2.5647	0.927571	2.30401
Cre01.g018500	1.1629	1.92922	1.6606	1.26951	1.39354	0.825601	1.48226	1.15323	1.18585	0.404423	1.01921	1.22746	1.34701	2.24171	1.22701	1.48349	1.83888	1.24022	1.03347	1.09067	1.05663	1.09166	0.933118	1.04772	0.412541	1.52495	1.10498	1.35132	1.21815	1.19802	1.56267	2.05608	1.61006	0.983501	1.12064	0.909338	1.17907	1.05578	1.2543	0.462866	1.40877	1.26934	1.65067	1.3849	1.39133	1.45339	2.19988	1.07035	1.72413
Cre01.g018550	1.49517	1.57292	1.36981	1.32078	1.36502	0.890212	1.50452	1.50005	1.67169	1.19807	3.55641	2.56622	2.06137	1.60063	1.71553	2.02633	1.90663	1.3928	1.42678	1.19978	1.04637	1.16109	2.01873	1.80727	1.0409	3.98467	2.46714	1.84738	2.35597	2.01111	2.17292	1.95758	1.50008	1.08698	1.14969	0.960814	1.4034	1.57786	1.73101	1.23387	3.80491	2.86093	2.07788	1.61797	1.70168	1.54897	1.45933	1.40155	0.540002
Cre01.g018600	243.283	191.849	230.931	182.003	216.774	178.408	266.333	301.51	278.131	222.611	642.083	411.441	205.645	190.971	219.8	189.124	216.815	174.295	181.614	176.746	262.674	316.789	302.166	257.508	220.436	604.827	503.877	203.74	178.371	209.659	196.433	179.684	187.944	170.921	188.464	199.607	454.656	292.179	271.909	240.278	549.506	443.431	262.558	188.711	202.798	217.086	158.271	672.296	383.31
Cre01.g018650	7.97757	6.40806	5.05015	4.67486	5.85396	5.94736	6.75485	7.09699	7.48154	7.43894	11.586	8.90493	6.61863	8.58794	6.92505	7.67148	4.88761	3.87874	4.56105	5.42201	7.54722	6.24234	7.4292	7.08664	7.75981	12.313	9.04234	6.33069	7.84251	7.23666	7.89394	4.78129	4.1107	4.16426	5.23484	5.84939	7.63706	7.31101	6.86686	6.92295	13.5336	8.71219	6.07493	6.92332	7.91715	7.85592	4.88303	4.50532	6.61056
Cre01.g018700	1.64274	2.90345	1.88946	2.3592	1.26208	1.1418	1.01485	1.64332	1.78097	2.38858	0.770984	1.48931	3.16601	2.28567	1.549	1.9942	3.28406	2.12085	2.24469	1.46413	1.02651	1.0436	1.9563	1.73602	1.82256	0.655938	0.745846	3.13699	2.52467	1.7296	2.18952	3.61855	2.58827	1.91392	1.1167	0.780583	1.22941	1.74624	2.10414	1.84413	0.761246	0.902404	3.08043	1.82657	1.99917	2.0917	3.09755	0.733763	1.9387
Cre01.g018750	0.542995	0.82252	0.706787	0.669358	0.552167	0.39969	0.543677	0.567604	0.595059	0.783765	0.434815	0.58154	0.76472	0.671164	0.510357	0.667406	0.85911	0.733698	0.736553	0.41012	0.325964	0.319908	0.589845	0.691994	0.618659	0.558262	0.644614	1.07015	0.81249	0.658747	0.893527	1.19676	0.896813	0.666078	0.309747	0.376492	0.523903	0.50514	0.649126	0.768644	0.549907	0.565775	0.974684	0.619231	0.641591	0.670524	1.04494	0.371778	1.12204
Cre01.g018800	135.395	99.1347	78.3339	83.871	114.292	112.506	140.019	138.099	129.84	138.51	187.546	132.842	145.282	144.488	144.509	160.567	109.785	99.3128	112.07	127.74	138.982	153.606	173.508	173.986	162.296	230.128	174.9	170.285	156.665	146.413	161.106	125.517	101.623	107.548	142.722	135.487	142.541	160.566	177.876	176.897	233.149	181.706	170.571	126.673	141.335	143.365	119.95	42.9567	42.9965
Cre01.g018850	0.809317	0.714965	0.904272	0.773139	1.05463	0.672969	1.27441	1.01635	1.16292	1.38033	2.9321	0.916416	0.921956	0.932297	0.954878	0.669168	0.685082	0.787256	0.537142	0.869791	1.72626	1.53967	1.26222	1.08661	1.05272	2.29837	1.43419	0.503219	0.5975	0.36474	0.869453	0.544452	0.878407	0.594793	0.700321	0.938886	2.04677	1.5395	1.46012	1.14853	2.13623	1.82888	0.623228	0.669012	0.46952	0.746284	0.460388	0.516427	1.60603
Cre01.g018900	1.17992	0.867598	1.21895	1.08297	0.924819	0.886958	1.28476	1.67309	1.67904	2.85939	2.45422	1.58708	1.38586	3.19977	1.26846	1.58974	1.05531	1.18901	1.22387	1.00267	0.832444	1.44178	1.72576	1.86799	1.59224	4.20812	1.72194	1.23299	1.39491	1.18805	1.40081	1.23132	1.4155	0.977064	1.02294	1.37807	1.0217	1.69636	1.72623	1.93056	4.08043	1.9445	1.33821	1.25355	1.54953	1.11387	0.820766	0.856788	2.60948
Cre01.g018950	25.1526	6.61934	8.28391	6.86774	10.2213	11.0213	13.7222	11.5159	15.3497	48.5857	73.364	54.4455	29.9251	22.8349	18.9707	20.3926	5.38187	5.97727	8.36434	10.8076	16.6726	15.4351	16.4374	14.7111	57.9635	60.3003	46.7965	36.7961	23.2278	24.7836	21.809	3.6361	6.60693	8.22292	9.98849	10.8122	19.3286	16.8619	18.8292	46.8339	63.7954	51.8333	35.3326	22.6143	21.3317	23.0708	4.89599	2.18109	7.67488
Cre01.g019000	92.0816	72.6718	80.2325	62.769	99.2441	72.9526	77.9052	85.8522	86.9797	99.5125	194.412	110.215	108.144	83.2256	79.9517	76.6994	73.1309	62.6745	65.6711	69.8989	128.708	109.884	84.1089	83.4566	144.291	118.797	94.6301	73.8285	86.3619	85.1182	81.9585	55.737	55.4545	55.2668	66.0348	71.6924	181.507	92.7015	87.9417	94.4449	124.415	104.167	96.3398	85.4289	72.7113	93.6456	47.8441	19.4827	49.047
Cre01.g019051	0.18651	0.111744	0.19307	0.0805578	0.12737	0.111755	0.311569	0.319143	0.215836	0.148509	0.448614	0.243491	0.139789	0.162191	0.129738	0.215302	0.0807372	0.0851287	0.0764562	0.0608165	0.150382	0.274389	0.367733	0.145744	0.09276	0.558545	0.347795	0.0864471	0.127886	0.114763	0.182048	0.0506312	0.132609	0.0658483	0.114016	0.168222	0.14502	0.333914	0.204185	0.114436	0.503094	0.343958	0.164164	0.206324	0.142944	0.16716	0.101937	0.0147015	0.121534
Cre01.g019100	1.9635	1.46456	1.84596	1.62013	2.44646	2.06067	2.5718	2.37432	2.42323	2.70804	5.73628	3.22795	2.81586	1.83031	2.08477	2.36041	1.37993	1.51695	1.75073	2.23549	3.772	3.20167	2.28683	3.36239	2.86361	3.66865	3.28034	2.04201	1.96112	2.37432	3.15483	1.33372	1.16987	1.73796	2.80317	2.71471	6.52131	2.84213	3.19288	3.18739	4.26755	3.43972	2.39997	2.62047	2.34918	2.14657	1.95796	0.124026	1.83088
Cre01.g019150	1.49395	0.64194	0.489295	0.248531	0.582653	0.43751	2.08131	1.45209	1.08281	0.450612	4.39538	2.92421	1.00841	1.07919	1.48448	1.73779	0.674636	0.300152	0.206053	0.250169	0.383956	1.68774	2.14069	1.09862	0.315781	5.38742	4.99334	1.18697	0.930768	1.37825	2.04088	1.04649	0.406294	0.212957	0.310514	0.41903	1.54278	2.21426	0.99052	0.577143	5.34661	5.15706	1.16631	1.01755	1.5852	1.7268	1.29049	0.166827	0.402244
Cre01.g019200	4.98143	2.86451	2.17171	1.50563	1.19027	1.51766	3.13691	2.65196	2.71918	3.65803	14.5741	13.3417	5.63393	4.50365	4.01416	4.72543	2.59761	2.31048	1.80041	1.78668	1.83079	2.76306	3.58149	3.11309	3.75857	11.1096	14.1777	6.60905	5.408	5.04637	5.64032	2.73844	2.07373	1.72525	1.66411	1.70536	3.89158	3.12997	3.32607	3.54652	11.555	14.5763	6.30534	4.16553	4.18904	4.57813	3.26857	3.45524	2.63038
Cre01.g019250	112.029	87.9639	52.0736	27.1879	31.9075	49.9912	76.2848	67.6656	62.8488	71.9628	211.53	201.64	121.841	102.999	95.7572	103.829	74.7074	43.9936	27.0655	34.0708	51.4022	84.6399	69.1933	59.8969	70.6568	214.977	225.239	113.718	95.9731	119.828	100.782	83.0309	46.3573	29.6713	30.262	46.5183	98.9744	74.6746	60.8982	65.3494	196.834	207.749	111.399	90.5473	98.6464	109.234	72.6963	35.9362	25.8605
Cre01.g019300	7.85111	9.16849	8.9356	9.46723	8.13256	6.14965	9.08099	10.6013	8.15723	10.8983	9.77413	7.84437	10.0199	7.5437	8.53723	12.4081	11.338	9.513	11.3828	8.00388	6.5868	7.04791	9.98171	11.577	10.0715	18.9744	12.2391	8.58967	9.72843	9.56563	14.2204	12.1012	12.1206	6.33708	9.16076	7.16824	6.79927	9.47572	12.1681	10.396	13.8151	13.1829	8.55984	8.09388	9.42759	9.44461	11.7597	13.8098	11.7628
Cre01.g019400	0	0	0	0	0	0	0	0	0	0	0	0	0	0	0	0	0	0	0	0	0	0	0	0	0	0	0	0	0	0	0	0	0	0	0	0	0	0	0	0	0	0	0	0	0	0	0	0	0
Cre01.g019450	11.0726	6.04863	5.81343	2.28576	1.94601	2.84897	9.85415	9.60196	6.78368	4.91564	35.307	22.8641	9.159	8.71921	9.11179	11.1569	4.87006	2.37829	1.513	1.55748	2.56018	7.09956	10.8386	2.85991	3.48855	33.1594	34.8001	6.5611	6.06765	10.2421	8.9005	5.35495	2.88973	2.29956	1.75194	2.55046	6.52041	10.2519	3.95746	3.28588	33.6065	33.3772	8.72402	6.1337	9.22744	9.94402	6.27424	0.444953	2.64085
Cre01.g019500	2.7997	8.22848	5.08462	4.53829	2.74073	2.65849	4.56659	3.47214	3.75379	0.625574	3.72926	2.71478	3.66223	2.38089	2.83066	2.39114	8.16504	5.72287	3.63758	3.12145	2.7806	3.528	3.93176	3.98635	0.370344	4.15521	3.61028	3.22054	2.73896	2.42672	2.43278	8.7471	4.97393	4.56831	2.18561	2.91748	4.45342	3.11114	3.0645	1.10724	3.92793	4.02625	3.50699	2.58107	2.52551	2.68259	8.99435	28.3853	16.0151
Cre01.g019550	0.165386	0.121905	0.139565	0.095872	0.132635	0.177332	0.223879	0.277556	0.405579	0.901633	1.25878	0.794209	0.290474	0.257366	0.280211	0.15429	0.0757037	0.101312	0.136486	0.164861	0.365397	0.277074	0.425969	0.357912	1.07563	1.02663	0.779832	0.329219	0.356877	0.23775	0.293855	0.0918191	0.0967953	0.0679173	0.1375	0.15951	0.409898	0.452584	0.490052	0.807055	0.798311	0.807077	0.266158	0.289619	0.298995	0.315557	0.0859319	0.198292	0.0482128
Cre01.g019600	31.6661	24.2078	28.4988	21.4387	22.0122	21.931	22.2589	32.4542	30.3299	55.3509	29.4034	58.9462	35.9199	34.8373	32.3126	31.6168	26.2665	28.2861	27.488	23.2687	28.6735	26.8506	40.5142	33.4859	63.2668	28.3191	32.2268	37.9569	35.3031	39.1221	33.4669	24.5701	27.1081	27.7536	22.7548	24.5549	37.0252	41.3615	36.1821	52.0142	29.0551	32.1432	39.8124	27.6318	37.3011	32.6756	22.6897	8.63082	27.3768
Cre01.g019650	1.70152	0.948491	1.13658	1.45197	1.88195	1.37719	2.64153	2.28443	2.29509	2.63071	2.10974	2.18867	1.81921	1.49154	2.06649	2.67828	1.02141	2.13077	2.15787	1.93739	2.41107	2.4362	3.37874	3.96796	4.01975	3.10601	2.23111	1.92289	2.10723	1.7959	3.94696	1.7342	2.18782	1.87688	2.20987	2.2564	3.00896	2.4727	4.08248	4.66171	2.89822	2.74851	2.52507	1.67644	2.02627	1.99088	1.50617	0.205411	1.61884
Cre01.g019700	0.516126	0.413737	0.29603	0.126325	0.227473	0.163563	0.721092	0.710052	0.372106	0.229506	1.7692	1.3576	0.52424	0.524089	0.512383	0.861598	0.383655	0.207655	0.0621668	0.0600466	0.163763	0.421585	0.794498	0.343422	0.0994596	2.29024	1.96023	0.381577	0.445648	0.573216	0.800643	0.428488	0.232902	0.0826069	0.0889988	0.203028	0.379017	0.715128	0.384226	0.194958	1.85204	2.04017	0.517347	0.401893	0.643029	0.843634	0.466231	0.174185	0.155289
Cre01.g019750	6.39007	5.63321	4.35207	2.776	2.91741	3.36423	5.17444	4.89006	4.59989	3.39103	12.7997	9.46126	5.90275	5.82981	5.56596	5.43146	4.76732	2.49703	2.01183	2.64505	3.1062	4.99935	4.99359	3.16794	2.72004	13.7225	13.743	4.45045	4.14133	5.49722	5.35093	4.698	3.09816	2.0146	2.35039	2.94691	5.62018	5.33787	3.42413	2.72517	11.8822	12.4162	4.56592	4.84703	5.52776	6.56368	4.62805	1.47524	3.4134
Cre01.g019850	5.96949	6.5941	5.36484	4.61968	4.33625	4.71437	6.17666	5.51241	5.72029	6.05733	7.49654	7.44216	7.14712	5.60428	5.78448	6.78444	6.67231	5.96195	5.69942	5.42923	5.15382	6.98251	6.54342	7.12396	6.59018	10.5134	8.48399	6.39711	5.63695	6.1664	7.82674	7.21444	6.7932	5.53968	5.53159	4.88211	6.11109	6.39131	7.29741	6.78243	10.0716	8.49534	6.90321	6.0196	6.21859	6.16798	6.1002	9.3072	7.81339
Cre01.g019900	1.43834	3.06805	1.72574	1.90076	1.07097	1.03556	1.19439	1.21325	1.25537	1.24983	0.916274	1.34634	1.98298	1.51136	1.1082	1.60177	2.86158	2.23712	1.93299	1.25233	1.31608	0.993068	1.43369	1.5625	1.09709	0.575077	1.0068	2.53172	1.69508	1.38291	1.39608	3.4356	1.80589	1.34691	0.745041	1.0026	1.59267	1.27969	1.35948	0.878582	0.894298	0.964461	2.06746	1.43799	1.4331	1.54304	4.56551	2.63714	11.7531
Cre01.g019950	0.209988	10.0844	2.76576	3.15313	1.19455	1.09516	3.06947	2.40577	1.51328	0.187849	0.0502622	0.165703	0.224236	0.481643	0.220727	0.21269	10.6317	5.13947	2.08774	1.40459	1.91407	2.37763	2.28607	3.09239	0.32777	0.0285081	0.034731	0.370629	0.303857	0.136675	0.297976	14.1762	3.63867	2.64166	1.3757	1.112	4.20516	1.32083	1.38346	0.389387	0.108637	0.0784397	0.480876	0.307822	0.318364	0.264782	82.4329	163.174	38.1284
Cre01.g020000	0	0	0	0	0	0	0	0	0	0	0	0.00484391	0	0	0.0103239	0.00497396	0.0157695	0.00435476	0	0	0	0	0.00526718	0	0	0	0	0.00412739	0	0	0	0	0	0	0	0	0	0	0	0	0	0	0	0	0	0	0.0501905	0.0456248	0.00967103
Cre01.g020050	0.767714	0.76118	0.749236	0.224486	0.00985928	0.0692044	0.371319	0.782922	0.612008	0.43983	0.880848	2.43765	0.709005	0.846111	0.93731	0.937585	0.645413	0.429261	0.205165	0	0.0349217	0.20081	0.664941	0.386796	0.15907	1.00305	2.72494	0.785146	0.568011	0.923876	1.01849	0.788317	0.51242	0.154952	0.0056484	0.0508157	0.157157	0.6031	0.385649	0.335952	1.0225	2.65566	0.583434	0.478306	0.922739	0.928063	0.733828	0.097109	0.10871
Cre01.g020100	0.786194	0.33365	0.204968	0	0	0.800833	0.84253	0	0	1.23387	0.522727	1.93873	1.90805	0.704402	0	0.995388	0	0	0	0.242117	0.898031	1.4896	0.351356	0.994666	1.36352	3.11308	2.16721	0.825974	1.47472	0.913769	0.599797	0.345546	0.253407	0	0	0.196013	0.433006	1.66168	0.731595	1.21489	1.84881	2.0977	2.72788	0	0.827747	0.550746	0.304368	0	0
Cre01.g020141	5.92034	6.08217	4.06334	3.727	3.13207	3.37156	3.90365	4.53357	4.62845	6.64732	7.6231	7.1945	6.14898	4.69296	3.64287	5.35712	4.12052	2.85574	3.74531	3.32596	3.82949	4.36407	6.07325	5.52592	7.45677	8.64263	7.96009	5.8614	4.92395	4.58074	5.3888	3.68942	3.23358	2.96966	3.18447	3.34345	6.14553	5.43617	5.97755	7.19098	8.22494	7.67064	5.77188	4.29457	4.15625	5.51284	3.1804	1.60039	2.18401
Cre01.g020182	2.46869	2.52304	1.99961	1.73198	1.4232	1.8326	2.49338	2.67878	2.59815	3.39145	3.81792	3.88613	3.29115	2.60576	1.49299	3.29684	2.47961	1.79183	1.79895	1.64341	1.87734	2.20672	3.2917	3.32012	3.90617	5.36013	4.2509	3.31128	2.81104	2.68848	3.62231	2.33654	2.04705	1.42892	1.98496	1.806	3.05086	3.29792	3.2665	3.44378	3.72974	3.95214	2.89532	1.84596	2.36062	2.72909	1.93241	0.507542	0.899087
Cre01.g020223	2.06196	0.923238	1.20831	1.58001	1.2079	1.24608	1.08121	1.20639	0.790014	0.6012	1.93696	1.02628	1.01003	0.841803	1.11022	1.66058	0.793083	1.1533	1.11323	1.16515	0.767086	0.580643	0.498797	0.382932	0.180447	0.952373	0.651833	0.470357	0.608298	0.373775	1.29167	0.615264	1.12192	1.06727	1.13238	1.00459	0.625129	0.675709	0.457687	0.345913	1.34939	0.757111	0.492278	0.991248	0.936095	2.0209	1.12051	1.22803	2.21974
Cre01.g020264	1.33137	1.62986	1.40176	1.44131	1.51098	1.07798	1.80176	1.55641	1.37853	1.05479	2.57051	1.78888	1.34632	1.41462	1.53627	1.52355	1.907	1.58932	1.57609	1.11965	1.27218	1.85311	1.85366	1.55484	1.22113	2.98351	2.3526	1.19252	1.07715	1.1804	1.49428	1.9918	1.65876	1.51621	1.17075	1.13625	1.83318	1.51521	2.06486	1.62213	2.34814	2.11774	1.55464	1.34161	1.48261	1.47073	1.57602	2.94294	3.45601
Cre01.g020305	486.521	360.841	259.405	380.478	400.802	510.835	433.392	455.797	554.411	658.699	607.246	553.188	447.999	501.62	409.624	458.589	412.69	445.452	527.132	680.916	627.018	681.444	668.717	710.261	945.724	840.936	684.525	626.274	576.344	579.314	441.571	370.003	360.858	537.951	651.157	628.132	699.698	719.326	739.433	775.411	838.266	598.663	606.908	420.218	435.44	429.868	289.347	59.6686	53.2017
Cre01.g020350	135.197	82.9874	69.9489	91.3626	145.309	156.175	167.559	170.68	163.724	225.697	214.538	141.335	117.644	124.723	120.917	142.63	108.19	136.47	165.413	206.226	241.994	247.962	283.508	263.355	288.471	256.334	184.839	158.539	166.699	153.094	148.679	107.277	112.609	172.37	204.444	210.332	288.481	288.303	261.021	298.827	263.843	184.021	162.415	124.787	132.958	125.497	76.3543	18.5852	42.8349
Cre01.g020400	10.3514	6.9637	7.73629	6.52158	6.23127	6.84718	10.0112	9.10778	9.38159	7.5362	19.9336	17.2696	12.8557	9.61798	10.0412	11.1965	8.46402	8.28694	6.73872	5.71447	7.55414	10.126	9.71484	9.45838	8.46108	21.8604	19.5514	12.8622	10.3967	9.98135	10.2956	8.89702	7.76039	6.39692	6.88482	6.67183	9.73419	10.4368	9.58494	8.60018	19.4437	20.7656	12.1717	8.93538	10.0811	11.0248	8.04457	2.36321	5.20649
Cre01.g020450	0.0098389	0.0125265	0	0	0	0	0.00351464	0.00366932	0.0033958	0	0.00654172	0.00404373	0	0.00587688	0.0172369	0	0.00438817	0.00363539	0	0	0	0	0.00439708	0	0	0.00556557	0.0271218	0.00689115	0.0026365	0.00762364	0.00375311	0	0.00317129	0	0	0	0	0.00831812	0.00305187	0	0.0115685	0.0218766	0.0170691	0.00316291	0.00258973	0.0137847	0.388522	2.85366	3.12442
Cre01.g020500	0.00328511	0	0.00256938	0.0030152	0	0	0	0	0	0	0	0	0	0	0	0	0	0	0	0	0	0	0	0.00415622	0	0	0	0	0	0	0	0	0	0	0.00273121	0	0	0	0	0	0	0	0	0	0	0	0	0.00293474	0.00404347
Cre01.g020575	0.641916	0.544841	0.454246	0.308614	0.177436	0.18682	0.360335	0.512991	0.253201	0.359799	0.97554	1.20605	0.445112	0.657296	0.401635	0.541813	0.613491	0.237182	0.0710063	0.0564815	0.209494	0.416996	0.204912	0.154691	0.119282	1.19308	1.72737	0.513825	0.221158	0.319748	0.314823	0.725485	0.561595	0.146771	0	0.0685893	0.151518	0.407022	0.227557	0.212558	1.04229	1.42729	0.198864	0.265316	0.506882	0.513915	15.2657	999.225	209.038
Cre01.g020650	0.760866	0.910192	0.487259	0.674915	0.437218	0.504552	0.355706	0.56561	0.46	1.26825	0.804666	0.591843	0.731195	0.60393	0.644118	0.633593	0.840398	0.707549	0.593103	0.542546	0.472464	0.313478	0.629867	0.484541	1.04948	0.684594	0.274491	0.847648	0.693762	0.635056	0.911616	0.888777	0.587597	0.606846	0.309919	0.317012	0.51468	0.41445	0.589229	0.966638	0.702489	0.367875	0.803958	0.600819	0.762101	0.665359	0.581216	0.269149	0.773091
Cre01.g020701	0.320708	0.145826	0.250835	0.168204	0.166217	0.256677	0.392788	0.281926	0.0948766	0.647135	0	0.254204	0.250181	0.307868	0.150496	0.290031	0.214555	0.228534	0.0532134	0.10582	0.156998	0.286462	0.214991	0.231857	0.536351	0.388747	0.599899	0.120334	0.202571	0.3195	0.131074	0.030205	0.132906	0.329978	0.285679	0.222742	0.189251	0.392181	0.532921	0.743375	0.430957	0.305609	0.298063	0.220925	0.1628	0.264782	0.106422	0.122787	0.197371
Cre01.g020750	16.1588	11.0553	14.1055	11.5048	13.1581	12.0733	12.4735	11.4642	11.5219	14.8379	30.2467	20.309	15.8659	14.5159	11.9509	12.8472	11.8466	10.6808	10.1185	11.8039	15.1944	12.2141	12.4994	12.0468	17.2844	28.7239	19.4705	14.9607	13.7555	15.6589	12.8319	9.1446	10.9114	11.157	11.2483	12.1179	16.4138	13.3277	14.3224	14.099	29.8944	18.5805	15.1631	12.3902	12.8382	13.7089	6.89944	12.5436	14.1689
Cre01.g020751	0	0	0.0105076	0.0123308	0	0	0.0143973	0	0	0	0	0	0	0	0	0	0.0179756	0	0.0156039	0	0	0	0	0.016997	0.0174751	0	0	0	0	0	0	0	0.0129908	0	0	0	0	0	0	0.0103801	0	0	0	0	0	0	0	0.0480069	0.52915
Cre01.g020800	2.60576	2.79622	1.93128	1.59444	1.58461	1.47881	1.23667	1.31886	2.05566	7.24432	4.57881	2.93747	3.35775	4.02452	2.29883	3.39337	2.30774	1.29291	1.70061	1.21517	1.48821	1.14259	1.7468	1.86814	7.29537	3.26385	2.36013	2.881	3.67083	3.53336	3.49314	2.7323	1.90775	1.75759	0.990352	1.73553	3.19834	1.52636	2.06685	6.21249	2.62615	2.86381	4.45605	2.40532	3.56652	2.67289	4.35223	9.35568	4.12365
Cre01.g020850	23.9492	32.3837	25.9655	20.617	16.7782	14.4688	25.8423	29.7515	31.9802	26.0513	44.8052	18.532	21.4455	25.4532	27.5613	25.9303	30.2762	18.8575	15.7306	15.2595	17.8286	22.7196	26.3517	38.0314	22.1286	71.4738	24.8137	10.7585	31.2028	40.1214	32.51	37.2405	18.8458	11.8959	18.2633	14.8245	27.5632	29.9522	39.6537	23.8638	56.3187	27.1027	18.267	21.1854	32.8664	24.4712	30.5007	19.9193	22.1591
Cre01.g020887	0.485305	0.407233	0.465837	0.516294	0.608232	0.381991	0.54372	0.555308	0.411132	0.960716	0.330004	0.44878	0.602288	0.247055	0.347813	0.391005	0.368944	0.586852	0.653342	0.417795	0.396857	0.401239	0.547146	0.558174	1.20514	0.374349	0.486468	0.521448	0.372403	0.538416	0.807807	0.465382	0.490603	0.503115	0.486006	0.329988	0.564949	0.48256	0.574766	0.724364	0.609525	0.500294	0.401834	0.351025	0.531277	0.428821	0.230581	0.256185	1.03176
Cre01.g020918	14.2217	16.2087	16.6285	14.2365	13.7895	13.0502	17.0973	15.5767	15.1486	10.9748	11.1357	14.4411	19.8068	13.1856	16.0471	17.2991	18.9055	20.4854	19.66	14.3143	12.6421	16.8414	14.9082	16.2161	11.1847	14.5431	13.1762	16.8944	14.5004	14.8103	19.7459	20.4444	22.4393	17.5828	15.3551	14.546	15.0348	15.3529	17.1009	13.1761	13.2773	15.7174	17.531	17.0903	16.5155	15.5245	18.9973	23.204	27.132
Cre01.g020950	14.9887	6.14801	5.80319	5.19161	6.61401	6.03803	8.69277	8.08888	9.4522	21.9057	44.697	37.4132	24.4925	16.018	14.3116	18.685	4.57362	7.03675	6.36489	7.04296	7.8322	10.4858	10.6934	13.1798	22.9901	37.3137	36.4381	28.1167	19.5517	19.36	22.7252	4.38192	7.03035	6.87124	6.56339	6.98017	12.1475	11.2843	14.44	25.9075	42.0415	41.5306	27.7624	17.2416	15.1989	19.4414	11.0908	6.7132	5.79341
Cre01.g021000	0.536792	0.249712	0.508653	0.397939	0.524318	0.294424	0.453568	0.45043	0.416854	0.486031	0.535356	0.585488	0.450957	0.351461	0.393345	0.522788	0.345303	0.560691	0.683417	0.524545	0.194558	0.598501	0.664329	0.430987	0.537103	0.630651	0.483753	0.563953	0.614097	0.443927	0.484342	0.490007	0.62886	0.483269	0.300383	0.486429	0.375242	0.52364	0.557149	0.574264	0.703983	0.41315	0.711877	0.517688	0.570597	0.661676	0.443603	0.147551	0.787768
Cre01.g021050	10.9523	2.92731	8.14072	8.32786	9.22061	7.4543	7.445	8.65778	8.85718	17.5477	14.3503	14.3271	13.8903	10.4331	9.68036	10.4547	3.07641	8.93398	9.677	9.45628	9.78515	11.1299	10.2424	11.8547	25.4053	14.1389	13.9029	15.7403	12.7199	11.379	12.5618	2.83608	8.6541	10.5651	9.14674	8.72812	11.7238	11.5534	11.5491	23.1134	18.895	15.7987	14.6366	10.0141	10.7763	12.2619	4.1348	1.19265	13.2068
Cre01.g021100	0.148221	0.238369	0.253211	0.196903	0.249059	0.143034	0.183922	0.235656	0.21809	0.247925	0.396791	0.240465	0.137263	0.153769	0.220377	0.227167	0.172225	0.276713	0.276353	0.194597	0.187127	0.230579	0.313773	0.320765	0.177577	0.410394	0.295686	0.163916	0.219496	0.222141	0.276747	0.277726	0.256475	0.17324	0.201058	0.157542	0.335131	0.232484	0.290373	0.192877	0.348554	0.416293	0.228383	0.199371	0.178641	0.172142	0.194798	0.0836286	0.355272
Cre01.g021150	4.12898	4.35445	4.61971	3.56255	3.59189	3.25467	4.14754	4.46853	4.31018	3.9331	8.99886	7.5879	5.70667	3.87079	3.39999	4.40147	4.01926	3.90343	3.38443	3.40932	3.41195	4.05441	4.49503	4.8253	3.87808	7.86608	7.00902	5.53171	4.12424	4.01441	4.57058	3.39711	4.10137	3.06566	3.54503	3.38282	4.31271	4.77247	4.78447	4.34633	8.33391	7.44462	4.94789	3.78673	3.90005	4.79972	2.91388	2.31165	7.78246
Cre01.g021200	1.16912	0.625594	0.768631	0.622066	1.20485	0.77667	0.562897	1.00473	0.771936	0.737929	1.68985	1.52508	0.863556	0.743873	0.935047	1.09407	0.362735	0.544672	0.688792	0.626165	1.16125	0.770483	1.24943	0.921781	0.881589	1.1214	1.54134	0.92566	1.04883	0.768039	1.10523	0.536192	0.884741	0.630514	0.859301	0.354851	0.839882	0.741311	1.0564	0.890219	1.19535	1.4919	1.01414	0.702655	1.03022	0.712171	0.334542	1.12011	3.10743
Cre01.g021251	18.1139	16.1612	12.5493	13.8959	14.9026	17.2877	22.6107	19.6875	20.5742	18.4041	18.5706	18.7203	28.0088	19.8017	20.0201	24.53	16.5518	18.6096	21.3267	18.2484	19.3121	25.5168	24.6036	28.8475	23.2534	20.4625	17.7928	26.8985	24.7663	21.6043	25.7109	20.0621	18.1615	18.6523	19.6287	20.5443	22.6652	25.6358	27.8359	27.0918	22.692	20.9454	27.1161	22.6965	20.7277	24.0045	21.6136	2.20444	6.22044
Cre01.g021300	0	0	0	0	0	0	0	0	0	0	0	0	0	0	0	0	0	0	0	0	0	0.0408483	0.048175	0	0.0467387	0	0	0	0	0.0417628	0	0	0	0	0	0	0	0	0	0.0277625	0	0	0	0	0	0	0	0	0
Cre01.g021350	36.7247	33.7055	39.5645	36.9798	36.931	33.7312	33.577	32.5615	33.1339	29.1156	29.6923	22.6954	28.8262	31.5464	32.0325	27.029	34.5277	33.0508	26.4004	27.1353	34.3634	28.0694	30.9528	27.1221	27.3053	25.1104	16.0944	25.004	29.2722	27.7653	28.3067	30.1471	32.1931	27.1779	33.9415	29.2019	37.483	31.0577	29.5292	24.0705	25.9399	13.9728	27.0236	29.0563	34.1727	31.5648	25.6228	12.3029	56.4482
Cre01.g021400	2.50201	2.2656	1.91504	1.95258	1.35916	1.48555	2.3085	2.05082	2.18888	2.63006	4.10994	3.20042	2.41915	2.22973	2.54911	2.5918	2.18407	2.195	1.72496	1.45864	2.01736	1.96214	2.38583	2.53914	2.64537	4.33676	3.52228	2.90974	2.40934	2.03716	2.35795	2.22288	2.21235	1.62215	1.56845	1.30097	2.23283	2.12094	2.25355	2.21227	3.68125	4.14114	2.55913	2.47748	2.49338	2.68531	1.81812	1.9722	2.68435
Cre01.g021450	3.03631	3.39111	1.90923	1.90388	1.99809	2.41303	5.27709	4.1034	3.18744	2.12313	5.36079	3.44719	3.648	2.10093	2.8045	3.32659	3.56383	3.01244	2.3883	2.1164	2.92567	4.36081	5.07849	4.82272	2.31495	7.42797	5.31196	3.21521	2.74057	2.65549	4.16959	5.39882	3.29065	2.15798	2.29941	2.76121	3.86447	3.77043	4.17383	3.13106	7.81883	5.96777	3.25443	2.41798	2.75367	3.37372	4.8602	16.7045	7.68907
Cre01.g021500	14.0967	17.2633	12.4964	9.04693	6.6525	5.8754	8.80859	10.5771	11.1274	7.4811	21.905	27.2465	14.2227	14.744	12.6643	12.1075	14.9297	8.21777	6.9139	5.58493	4.83349	7.79798	8.949	6.9257	4.47761	18.2089	29.1384	13.3458	12.2098	15.0766	10.8186	14.1591	8.89794	7.64948	5.41669	4.73496	7.82407	11.1211	7.4222	4.742	15.8542	25.2132	13.0983	11.5384	12.8485	13.8951	9.19538	4.13274	7.21319
Cre01.g021550	1.5798	1.70617	1.59776	1.66999	1.36764	1.27072	2.16003	1.90159	1.81625	0.80152	1.84722	1.3635	1.36837	1.26414	1.60333	1.27596	1.36302	1.19562	1.32871	1.23307	1.58674	1.78356	1.79671	1.88154	0.914087	2.94902	1.53921	1.31634	1.13424	1.01305	1.465	1.41503	1.11147	1.28822	1.35871	1.41387	2.17823	1.56474	1.60188	1.00174	2.34431	1.83869	1.21206	1.2136	1.29049	1.2765	1.20844	0.262794	1.75674
Cre01.g021600	23.9205	12.7157	13.1592	15.3477	13.9242	19.9367	30.7481	25.7804	21.891	28.4842	37.9272	39.7577	26.6831	17.1751	21.4553	28.7946	14.2202	23.756	17.7182	17.9966	17.5371	23.8939	29.5089	26.696	25.781	41.6974	46.3366	30.1873	25.9883	23.6365	31.5815	16.1243	20.5635	18.0887	17.0879	21.1129	22.4239	28.4944	29.8135	35.232	41.144	51.2576	29.0142	23.4775	23.839	26.9368	23.7992	29.6087	18.7511
Cre01.g021650	11.3756	10.2531	10.7681	9.58713	7.36697	6.52471	8.431	8.66822	7.224	5.52176	16.0105	14.9435	15.6101	11.2042	10.8434	10.4149	10.9354	10.6651	8.05713	6.9001	8.56135	7.28182	7.66142	8.62515	6.4477	12.8772	16.9428	15.5952	10.8008	11.0128	9.91551	10.093	10.0746	8.53448	6.82801	6.00364	10.6714	7.54162	7.97631	6.9205	12.5629	14.9811	15.1299	9.72759	9.60178	10.2497	11.4369	7.18249	13.6254
Cre01.g021700	2.86842	3.01425	3.04266	2.60822	2.10312	2.1463	1.97177	2.38732	2.15404	6.7723	3.5368	2.83678	2.78784	3.07563	1.76818	2.80724	2.8014	2.269	2.53263	1.88807	1.44179	1.43114	2.42654	2.29402	5.79428	4.08572	2.18157	2.58204	2.26297	2.80993	3.04943	2.54932	2.67356	2.42909	2.12658	1.60597	2.22351	2.53657	2.68164	5.00785	2.50497	2.67737	2.98492	2.29615	3.02705	2.88075	2.17959	5.30693	3.37851
Cre01.g021750	3.53266	2.56577	2.39212	1.91497	3.16539	1.9562	3.25223	3.42188	3.04406	3.18142	14.8495	8.79911	4.51694	4.03608	3.61365	3.84227	3.07712	2.339	2.25807	2.08092	3.49355	2.85702	4.35487	3.11958	4.62595	9.69653	9.28059	4.58321	4.4981	3.41699	5.58918	2.62598	3.04914	1.84991	1.75432	1.8088	5.36687	3.30733	4.41251	4.87274	9.31094	9.77368	4.93585	2.65238	4.19365	3.93627	3.16667	4.27843	4.46489
Cre01.g021800	0.289597	0.128245	0.265894	0.208019	0.182722	0.0256513	0.121441	0.056349	0.0260743	0.0889241	0.276265	0.326019	0.412534	0.101531	0.215071	0.20724	0.168471	0.390796	0.438729	0.162859	0.0215735	0.0858835	0.0506439	0.0477899	0.196536	0.235041	0.138835	0.357164	0.253052	0.23415	0.187316	0.132817	0.474834	0.272058	0.0942135	0.0470883	0.187238	0.119756	0.0937341	0.165383	0.148047	0.335955	0.458724	0.206432	0.099425	0.21169	0.307097	0.19122	0.154978
Cre01.g021850	0.239093	0.174584	0.184252	0.074225	0.18369	0.175496	0.406946	0.354046	0.320374	0.182101	0.918747	0.41185	0.209066	0.207918	0.244854	0.284905	0.183477	0.136411	0.130682	0.14618	0.216877	0.351748	0.46198	0.378116	0.160074	0.865187	0.465234	0.254885	0.21482	0.179811	0.370179	0.250351	0.176796	0.0633098	0.201702	0.20776	0.238192	0.370089	0.382811	0.247215	0.744153	0.736448	0.224171	0.233975	0.235997	0.302959	0.204182	0.0345517	0.328909
Cre01.g021900	0.791096	0.524875	0.453161	0.306801	0.485083	0.442637	1.22988	0.934958	0.646064	0.432799	1.31126	0.851765	0.987014	0.519117	0.732004	0.733563	0.62615	0.506384	0.349416	0.380882	0.362725	1.05133	0.806685	0.761224	0.463784	2.09883	1.67394	0.620417	0.546391	0.55686	1.12207	0.411364	0.420191	0.213999	0.444648	0.550036	1.04938	1.00323	0.964262	0.602622	2.20096	1.70944	0.811868	0.666231	0.976614	0.924934	0.569395	0.0298614	0.397716
Cre01.g021950	1.04826	2.16873	1.7236	1.53066	0.950763	0.291212	1.12337	1.51932	1.20873	0.588893	1.56818	1.2778	1.73459	0.981894	1.65907	1.61374	2.42263	1.92781	1.34204	0.49524	0.591884	0.609382	1.64499	0.979596	0.635278	1.41504	2.23289	2.07745	1.42684	1.2322	2.11292	2.85861	2.28067	1.00093	0.752668	0.472213	0.649509	0.845948	1.18607	0.883554	1.20453	1.92289	2.01491	0.964999	1.64609	1.45197	2.89149	1.08544	2.47786
Cre01.g022000	0.752383	0.260172	0.130769	0.0426274	0.0808778	0.179771	0.796342	0.862565	0.461649	0.273335	2.87179	1.28271	0.721379	0.657464	0.96417	1.17603	0.22371	0.0308887	0.0431541	0.0600716	0.03183	0.633573	1.3948	0.246786	0.132905	3.54667	2.72694	0.58552	0.485366	0.885268	0.9673	0.367428	0.0898183	0.0223	0.046335	0.0555802	0.429732	1.17794	0.224734	0.165066	3.86624	2.92449	0.676813	0.555402	0.968182	0.956517	0.453099	0.0995757	0.228659
Cre01.g022050	0.00358273	0	0	0	0	0.00364944	0	0	0	0	0	0.00441744	0	0	0.00941492	0	0	0	0	0	0	0	0	0	0.00466024	0.0121598	0	0.00376401	0	0	0.00409996	0	0	0	0	0	0	0	0	0	0.00842511	0.00477967	0	0	0	0	0.0166442	0	0
Cre01.g022100	0.932101	1.74737	1.07344	1.18223	1.15561	0.971885	1.518	1.32615	1.1855	0.479461	0.973525	0.642502	0.961861	1.11789	0.945057	0.952458	1.59577	1.21219	1.04425	0.823859	0.880258	1.34331	1.55473	1.11426	0.367548	1.23304	0.627181	0.616859	0.94402	0.806116	1.23465	2.08063	1.28454	0.854579	0.939688	0.82892	1.30969	1.27046	1.03811	0.411124	1.2254	0.802892	0.826041	0.937857	0.851933	0.871466	1.91792	4.60928	2.82301
Cre01.g022150	0.951499	0.876917	0.860823	0.697352	0.587357	0.31825	0.319601	0.508444	0.551419	0.568347	0.835646	1.49712	1.06845	1.12608	0.80237	0.773152	0.931081	0.543097	0.494838	0.26241	0.231159	0.153373	0.514087	0.449181	0.360216	0.457901	1.09613	0.813142	0.810577	0.841803	0.861341	1.08607	0.576758	0.545513	0.259753	0.143398	0.14079	0.540287	0.574862	0.411473	0.559384	1.12729	0.93315	0.808067	0.824233	0.947589	0.527805	0.291796	0.716673
Cre01.g022200	11.9553	9.80273	11.4089	6.45959	2.90248	0.99568	3.73885	13.9311	12.6902	13.7536	6.20913	25.5876	13.5038	18.4724	11.974	12.9469	11.0867	9.91827	7.6328	1.16705	0.721448	2.29082	10.4641	10.2929	8.74372	2.67958	5.74138	13.8242	12.6574	15.0489	10.2911	9.77548	9.20467	6.7152	1.08772	0.821095	2.7829	11.2135	11.6568	12.5369	4.79176	5.0958	12.6989	11.2688	14.1665	10.84	9.74582	22.0456	12.8827
Cre01.g022250	6.38935	3.79618	5.6398	4.84508	5.67367	4.49384	5.36363	6.77407	5.85958	6.37468	9.28528	8.2531	7.29178	5.32936	5.81665	7.31903	4.62052	6.79575	6.67894	5.59381	4.97844	6.43342	6.46555	7.37146	6.78728	9.81013	9.14189	8.98214	6.71401	5.92323	7.93849	4.67369	6.3695	6.09923	5.4891	4.7562	7.28938	7.07052	7.6019	8.45108	9.56958	8.40218	8.2343	6.07392	6.96729	6.90564	4.32876	0.951313	5.28032
Cre01.g022283	2.66611	0.315757	2.03675	1.65034	2.06948	1.7684	1.79403	1.66487	2.37536	3.72205	5.44164	4.2811	3.61145	2.16654	3.01429	2.51202	0.49776	1.85566	3.24064	1.7185	2.97455	2.67846	2.07821	3.21619	4.75836	5.26095	6.32389	5.47175	3.2897	3.31494	2.34148	1.47157	2.0984	2.60495	2.8867	3.06077	2.76605	2.83063	3.5195	7.04213	5.54059	4.54943	3.95306	2.45164	3.08447	2.73635	1.36821	0.609286	2.4421
Cre01.g022350	0.929169	0.293081	0.366638	0.318849	0.522353	0.56703	0.820821	0.575979	0.793066	1.45826	2.7884	2.39967	1.36623	0.873753	0.791912	1.51025	0.212806	0.514979	0.631966	0.607098	0.688439	0.856457	0.965182	0.942561	1.4645	2.57119	2.72863	1.7413	1.27185	1.04103	1.86319	0.132449	0.562558	0.406957	0.601993	0.607323	0.74688	0.942128	1.22296	1.83358	2.65254	2.84213	1.80259	1.08985	1.00802	1.13468	0.651383	0.0560856	0.257582
Cre01.g022400	0.560951	0.164811	0.421861	0.475256	0.814045	0.461512	0.739873	0.506909	0.524972	0.660277	0.88221	0.678342	0.287987	0.386609	0.566962	0.669237	0.187639	0.550053	0.664057	0.697649	0.850221	0.551856	0.679764	0.81888	0.617403	0.878712	0.624472	0.521334	0.572358	0.25076	0.666624	0.426717	0.563282	0.543866	0.618834	0.790722	0.623842	0.738729	0.752876	1.00018	0.761034	0.935446	0.463193	0.655426	0.519613	0.476084	0.350808	0.163828	0.730277
Cre01.g022450	0.631312	0.482257	0.658357	0.309035	0.427538	0.214356	0.992273	0.847589	0.348626	0.0990796	1.67899	0.778397	0.612863	0.603343	0.940101	0.959153	0.788386	0.373222	0.43995	0.505491	0.576893	0.81338	0.564276	0.585724	0.218981	2.35695	0.928143	0.486387	0.710517	0.538087	0.577963	0.554945	0.569759	0.202085	0.384901	0.629592	0.764947	0.77391	0.704963	0.325184	1.63305	0.842225	1.15	0.527665	0.731147	0.751821	1.02651	0.0375986	1.76131
Cre01.g022462	2.13515	1.33493	1.46122	0.927367	0.968285	1.12629	1.63439	1.62101	1.16461	1.03221	2.54772	1.92745	1.43427	1.7593	1.25243	1.18269	0.714212	0.824139	0.376416	0.616448	0.783926	0.931904	1.15017	0.94064	0.84311	2.84694	2.1546	0.600854	1.30266	1.44023	0.938092	0.854648	0.737363	0.411913	0.887571	0.641653	1.22846	1.36593	1.02892	0.810121	2.89156	1.72943	1.017	1.5076	1.0688	1.56249	0.863506	0.136245	3.14427
Cre01.g022500	1.32822	1.0524	1.27645	1.16721	1.94801	1.28818	1.77925	1.51766	1.61667	0.823283	2.50841	0.958214	1.81751	1.47489	1.70806	1.6727	1.38014	1.5976	1.38678	1.13574	1.6826	1.88744	1.65764	2.08265	1.24982	2.28997	1.44117	1.64037	1.613	1.10854	2.02933	1.66749	1.78305	1.24667	1.77388	1.43733	1.83273	1.15577	2.18269	1.57756	1.74447	1.63058	1.62709	1.71702	1.62901	1.50703	1.60827	0.738443	1.24352
Cre01.g022550	3.30744	1.74304	1.00717	0.597183	0.511445	0.994138	3.10864	3.71559	2.38598	1.72316	11.3828	6.45128	2.74693	2.57471	2.47565	3.15778	0.997522	0.450763	0.188926	0.237943	0.487724	2.00326	3.54385	0.806023	0.740535	10.9725	7.99627	1.69467	1.96145	3.24546	2.69909	1.35835	0.471862	0.406783	0.191582	0.425821	2.8668	3.75598	0.807277	0.858799	10.0409	8.87907	2.02827	2.40537	2.9542	2.93415	1.4956	0.702341	0.717421
Cre01.g022600	5.83503	6.63509	4.3745	4.78331	3.18722	4.04777	6.78173	5.06025	5.21302	3.73535	8.29755	7.84854	7.37426	4.99452	5.49028	5.1254	5.75275	4.63177	4.12903	3.66271	4.48059	6.37947	5.78939	6.35795	4.10365	9.60204	8.64526	6.53114	5.18455	5.4082	6.53898	6.87165	4.6524	3.74233	3.68287	4.10681	7.31928	5.4819	5.95806	4.40051	9.53072	9.12531	6.90203	4.93629	5.21016	5.47616	4.50715	4.16516	3.35619
Cre01.g022650	11.1865	30.2719	20.6993	16.2853	15.1067	10.9841	12.2922	14.7883	12.9746	11.7082	5.7496	6.44524	10.3667	9.68821	10.4596	9.81395	31.5739	18.691	19.3939	15.1507	15.4306	18.5068	17.0605	17.0628	14.8423	8.84552	6.91664	8.7085	10.5657	10.7625	10.1011	25.3448	20.3631	18.5556	17.5453	13.1929	18.7055	18.5045	16.2746	13.0397	7.81458	7.07337	7.65661	9.40565	11.0033	11.5192	19.5144	12.5952	26.8025
Cre01.g022666	0.23009	0.391964	0.329504	0.324213	0.338607	0.25418	0.340346	0.250177	0.258372	0.0610323	0.226242	0.139851	0.137637	0.264224	0.183096	0.254386	0.251492	0.240679	0.222075	0.218564	0.3276	0.309464	0.204209	0.246002	0.0505842	0.307972	0.187599	0.139592	0.13547	0.14313	0.118674	0.273474	0.197419	0.225626	0.274817	0.25451	0.326629	0.291788	0.241251	0.122691	0.236245	0.151318	0.151799	0.150018	0.179129	0.183885	0.139261	0.159228	0.586354
Cre01.g022681	1.52974	3.00994	3.2268	2.97829	2.21994	1.9832	3.77549	3.423	2.44788	1.03671	1.20203	1.31459	1.51879	1.82746	1.64452	1.40857	2.85312	2.00398	1.77675	2.44116	3.01815	3.16189	3.16966	2.28726	0.723568	3.69731	1.72508	0.974026	1.19249	0.808168	1.59144	2.68939	2.10675	2.83789	2.38946	2.70442	1.99142	3.11566	2.19996	0.931222	1.96218	2.04081	1.02537	1.20706	1.61059	1.85097	0.538386	2.19482	7.30327
Cre01.g022700	0.895875	1.15445	1.16309	1.12853	0.942166	0.639159	0.598586	0.766959	0.6835	0.0896543	0.803045	0.514287	0.889061	0.714931	0.910241	0.872503	1.02883	0.920685	0.985768	0.804228	0.689805	0.560765	0.612717	0.628664	0.0471786	0.812472	0.659883	0.605877	0.87473	0.796745	0.838432	1.29604	1.14686	0.714029	0.823222	0.621244	0.527374	0.604848	0.573773	0.0840713	0.788958	0.658072	0.622947	1.00391	0.876397	0.861334	0.842501	0.421223	0.625003
Cre01.g022750	0.569559	0.583545	0.574628	0.615559	0.366807	0.357024	0.462293	0.591986	0.561817	0.944127	0.840289	0.847695	0.924251	0.567677	0.650942	0.644306	0.685415	0.743413	0.587154	0.345615	0.358011	0.367803	0.632586	0.737643	0.609342	0.949389	0.840762	0.874552	0.709832	0.505299	0.798341	0.950962	0.694132	0.614918	0.386665	0.360466	0.384226	0.617575	0.784031	0.856691	0.867817	0.912709	0.894558	0.604543	0.726514	0.609107	0.739782	0.481715	0.896003
Cre01.g022800	1.24074	1.36653	0.901101	1.08456	0.857402	0.742255	1.53015	1.37714	1.29488	1.24021	1.90523	1.79692	1.42195	1.19106	0.90569	1.2966	1.14627	0.960543	0.812037	0.736905	0.843591	1.47766	1.43905	1.60711	0.806945	2.25594	1.90011	1.60353	0.918268	0.9156	1.17195	1.29839	1.03788	0.567377	0.843238	0.788078	1.78973	1.4111	1.59441	1.14124	2.29248	1.85231	1.57594	0.921176	1.08859	1.00368	0.731946	2.04087	2.41194
Cre01.g022850	0.94771	0.572777	0.33168	0.0947688	0.107028	0.116444	0.608582	0.915915	0.584185	0.347243	2.34639	2.33248	0.738339	0.921802	0.978738	1.0925	0.67596	0.212555	0.0471133	0.0272552	0.0189547	0.435981	1.01353	0.279925	0.105526	2.27787	4.06607	0.689603	0.773723	0.805763	1.32929	0.967593	0.292393	0.0752511	0.0153291	0.0661957	0.304648	1.05687	0.415211	0.227934	1.92512	3.73395	0.88285	0.519227	0.925974	1.04234	0.937943	0.36896	0.113471
Cre01.g022900	0.147128	0.124879	0.129826	0.0588634	0.114968	0.126811	0.299171	0.308116	0.210932	0.16874	0.308519	0.241876	0.123602	0.145342	0.173489	0.191053	0.0959055	0.0878165	0.0569618	0.0697075	0.077565	0.158681	0.232664	0.190915	0.0686996	0.640201	0.59276	0.118902	0.13344	0.149079	0.181321	0.129331	0.124028	0.0815128	0.0439101	0.062077	0.105966	0.23203	0.161484	0.13991	0.669793	0.528452	0.0981722	0.127339	0.187673	0.194241	0.223456	0.0370717	0.139302
Cre01.g022950	1.10005	0.805619	0.974589	0.59865	0.776998	0.436313	0.563356	0.784198	0.786221	0.504182	2.13596	1.46437	1.18131	0.941994	1.06166	1.20788	1.06808	0.70141	0.508808	0.467686	0.767263	0.719347	0.691749	0.70203	0.316569	1.73463	2.41517	1.06366	1.11128	1.21066	1.1029	0.949866	0.734241	0.666085	0.631294	0.458723	0.836416	0.586404	0.788122	0.436252	1.49947	1.68834	0.899328	1.12662	1.19919	1.03316	0.768833	0.530495	1.05443
Cre01.g023000	1.40703	0.990805	0.871619	0.822853	1.039	0.868817	1.48117	1.33738	1.21835	1.20915	2.80653	1.89605	1.60918	1.40568	1.51335	1.57648	0.924647	0.786729	0.715878	0.920306	1.02405	1.39429	2.0033	1.43355	1.14185	3.48653	2.29112	2.26312	1.51149	1.36761	1.66003	1.2724	0.878939	0.822071	0.952394	0.963922	1.7179	1.4922	1.61637	1.32283	3.29412	2.55817	1.66064	1.54909	1.46993	1.82521	1.09908	0.216909	0.344835
Cre01.g023050	7.32201	8.92647	6.27361	5.25867	5.04506	4.21387	7.61774	7.4532	6.69653	5.66947	14.4499	11.5902	10.1577	7.16931	7.47703	7.32771	10.0048	5.64047	5.43644	4.28849	5.69034	6.07174	6.48377	6.56067	4.42101	17.633	13.9734	11.0184	7.01032	7.99096	8.17905	9.34715	5.61527	4.40628	3.93988	4.15462	8.50395	6.87169	6.10867	5.2521	14.9348	12.3852	11.1696	6.78047	7.65277	7.77547	7.96258	11.6941	5.42649
Cre01.g023100	6.68178	4.97161	5.22601	2.30975	2.89636	2.47498	4.41724	6.3592	5.5707	4.5453	13.4144	12.7858	7.89755	7.61936	8.1523	6.97651	5.57315	2.74139	3.02365	2.16462	3.41965	5.08043	4.88641	3.78764	4.96648	11.7072	12.379	6.6552	6.87132	5.84974	7.79537	4.97723	4.27939	2.91663	2.81365	1.78489	6.38039	5.50226	5.08725	4.29099	10.8663	10.94	5.02444	5.90001	6.26977	6.74755	3.7794	1.6667	0.961275
Cre01.g023150	10.255	5.44365	1.7609	0.748086	0.853166	2.01433	7.28837	7.056	5.1258	4.4666	29.0769	23.641	9.41215	9.09235	9.68222	11.3766	3.90631	1.04417	0.271584	0.771533	1.09888	7.16953	8.33008	2.65402	2.01609	33.6719	36.9428	7.26447	7.18597	9.99338	10.5046	6.1046	1.11759	0.481171	0.633193	1.84886	5.28747	9.63291	3.46277	3.43261	27.8782	35.9094	7.84948	6.73295	9.91249	11.1899	7.95318	0.978789	0.402927
Cre01.g023200	17.1457	14.932	13.425	12.4046	9.90302	7.26094	11.5298	13.4834	12.5964	10.1356	33.4035	31.2653	18.9605	17.9337	17.1585	14.6083	15.9468	12.4737	9.3831	7.81496	9.24954	11.669	13.4307	13.7079	9.27203	28.8384	39.2991	17.0347	13.1111	16.1721	15.7055	14.4618	11.8187	8.1459	8.80255	7.2794	15.5154	12.9568	11.869	10.457	27.0661	34.8687	17.1152	13.6024	14.6347	16.3985	12.6722	25.1831	22.2268
Cre01.g023250	2.25274	2.01829	2.29331	1.92542	1.57403	1.67549	1.94155	3.40055	2.43126	2.30088	3.61376	2.95394	2.82042	2.64845	2.44313	2.08253	1.83402	2.08752	1.59204	1.72888	2.40982	2.58806	3.05226	2.48817	1.98451	3.64087	3.30208	2.76744	2.50087	2.27195	2.3188	1.82307	1.60204	1.96016	1.77381	1.89891	3.22982	3.17423	3.37181	2.3852	3.47562	3.11666	2.60546	2.02313	2.42827	2.59258	1.56429	0.191664	0.997612
Cre01.g023300	1.54542	1.88834	1.82525	1.22805	1.85135	1.65872	3.20117	2.85467	2.28748	1.68477	1.30337	1.36836	1.28378	1.22666	1.59448	1.49702	1.47104	1.32216	1.02397	0.862423	1.38614	2.31104	2.48916	1.95521	1.51103	2.11216	1.98709	0.915327	1.17566	1.21756	1.95844	1.88728	1.80528	0.846625	0.888181	1.34985	3.39321	2.09793	2.17162	1.75501	1.63417	1.56359	1.10663	1.39039	1.53974	1.43862	1.81898	0.71346	1.60855
Cre01.g023350	8.15685	8.00848	10.1595	6.67305	7.55745	7.58812	14.2401	10.299	8.85173	5.36742	12.7678	8.48088	8.6673	6.17803	8.74649	9.21576	8.15407	8.47477	7.20693	5.58308	7.0682	10.2224	7.46213	7.73174	4.46797	14.6667	9.21019	6.05332	5.44728	5.78535	10.8365	10.744	10.805	6.38435	5.8603	7.09548	8.52023	7.54459	7.63796	5.57789	12.7777	8.92615	6.54318	8.82007	9.48983	10.1921	10.9782	7.97976	12.8304
Cre01.g023400	19.1773	16.3567	16.083	14.5162	12.0533	13.2964	13.4167	14.9395	16.5891	18.1532	36.7017	31.935	20.044	20.5884	14.9857	16.5977	16.0245	12.6009	12.3442	12.2241	14.616	14.2005	14.3748	13.4225	16.906	30.2081	35.3373	16.7339	16.4705	17.8161	13.9519	12.2357	12.4863	12.6791	11.8021	11.7174	18.7983	15.6688	13.297	14.5711	29.0665	31.8678	16.1923	16.2191	15.0322	17.8586	9.87491	16.3958	16.1818
Cre01.g023450	0.581845	0.260495	0.0900154	0.064554	0.0649513	0.11072	0.945585	0.636672	0.483287	0.158047	1.5942	1.11947	0.387941	0.555685	0.680493	1.04428	0.196767	0.155924	0.0371317	0.053165	0.131462	0.646915	1.15728	0.307395	0.116436	2.31116	2.62618	0.483654	0.483166	0.579652	1.23657	0.396242	0.117471	0.0614013	0.116948	0.143471	0.306372	0.952738	0.481939	0.350752	2.43581	3.13052	0.673872	0.511806	0.661403	0.839825	0.542099	0.0228478	0.149528
Cre01.g023500	0.621571	0.647477	0.666614	0.726091	0.772182	0.565994	0.989074	0.890356	0.892247	0.914539	1.06136	0.714134	0.645692	0.653943	0.494971	0.631955	0.585947	0.720313	0.84226	0.696073	0.701923	0.744087	0.915428	0.941287	0.673759	0.998876	0.759356	0.682705	0.647315	0.519933	0.808303	0.62089	0.774064	0.678297	0.786896	0.577614	0.879187	0.803174	1.02097	0.884096	1.02982	0.942308	0.526917	0.722065	0.632114	0.623448	0.492209	0.399631	1.72138
Cre01.g023550	0.875059	1.07623	0.933587	0.709588	0.523978	0.320195	0.746569	0.765166	0.765308	0.595002	1.43194	1.50317	1.0464	0.738351	0.965581	1.02723	0.875284	0.593288	0.646323	0.29434	0.422135	0.593973	0.97388	0.655659	0.386779	1.45615	2.17799	1.20049	0.887863	0.928186	1.16667	1.21542	0.739355	0.504809	0.356694	0.216051	0.58957	0.880761	0.640363	0.57436	1.2936	2.07413	1.07226	0.634985	0.93249	1.06679	0.991645	0.0834855	0.6797
Cre01.g023600	0	0	0	0	0	0	0	0	0	0	0	0	0	0	0	0	0	0	0	0	0	0	0	0	0	0	0	0	0	0	0	0	0	0	0	0	0	0	0	0	0	0	0	0	0	0	0	0	0
Cre01.g023650	0.0878465	0.0911311	0.0687073	0.00895874	0.0472155	0.0298274	0.125522	0.116485	0.0909581	0.0612748	0.233631	0.172499	0.0908068	0.113689	0.0384748	0.0700281	0.0783594	0.014426	0.0151157	0.0120237	0.0445968	0.122058	0.117778	0.0535121	0.0634814	0.265025	0.233188	0.0888732	0.0967754	0.0718491	0.052126	0.0343201	0.0377531	0.0234333	0.0189349	0.0462371	0.0645101	0.107276	0.142298	0.0427352	0.141545	0.147579	0.0719675	0.0784445	0.0693671	0.0581196	0.0453453	0.122075	0.0480558
Cre01.g023750	0.52754	0.300204	0.490749	0.429172	0.510373	0.602498	0.745223	0.617049	0.533811	0.498641	0.844994	0.369572	0.339476	0.397462	0.483105	0.536352	0.342231	0.527173	0.543095	0.505847	0.49987	0.7133	0.701926	0.626975	0.467862	0.996971	0.71058	0.26452	0.417664	0.450567	0.6037	0.421569	0.444416	0.359802	0.48843	0.49621	0.739579	0.565101	0.75495	0.51876	0.888126	0.783759	0.343203	0.400845	0.492306	0.445143	0.53843	0.55339	1.0576
Cre01.g023773	28.042	23.6216	27.896	24.5716	26.8017	26.0616	31.2317	29.2887	27.5441	23.3345	51.7094	28.8302	26.0095	20.4186	28.608	25.2065	22.1042	21.9747	23.0253	23.1681	30.3376	33.9976	30.6679	26.9031	23.1417	42.8432	39.0005	26.5237	19.2058	25.9952	25.5948	23.5701	21.3812	21.6612	25.9199	25.9802	34.9951	26.8591	33.8993	27.2957	48.6109	37.0715	25.2432	23.1222	26.759	24.4809	21.942	6.05466	30.6572
Cre01.g023787	16.2336	16.2623	13.8239	12.3175	12.3623	14.399	19.5925	17.1864	17.8033	13.0272	28.0395	26.591	20.5436	15.6602	13.9365	16.234	15.2281	16.8427	15.6099	14.518	16.5945	19.4465	18.5053	19.9677	13.5162	28.031	26.2119	21.3909	18.5036	18.1273	17.2535	16.5836	14.2755	13.3559	13.0074	15.0236	23.9719	18.9395	17.7699	14.6635	25.4384	29.4385	18.8519	15.0225	14.5294	16.1515	17.2715	8.71358	16.844
Cre01.g023800	1.01092	0.852412	0.813997	0.870053	0.649341	0.543567	0.856027	0.945616	0.741285	0.546191	1.52719	1.44669	1.33531	1.03047	1.11923	1.19178	0.816001	0.841348	0.81998	0.64306	0.641721	0.746057	1.08873	0.993828	0.603584	1.67616	1.76794	1.20832	1.11643	1.14414	1.50202	0.99643	1.01918	0.704222	0.755039	0.590022	0.799564	0.937324	0.98389	0.829729	1.71864	1.92348	1.27654	0.997313	1.10186	1.14584	0.685212	0.287214	1.64408
Cre01.g023850	3.10025	2.9108	2.3499	1.91166	2.31032	2.17035	2.50142	2.90614	2.62754	2.00072	3.58141	4.04394	3.57323	3.07801	2.78383	2.6673	2.61061	2.1893	2.46081	1.97955	2.70722	2.39497	2.26284	2.83195	1.77499	3.67671	3.01919	2.71636	2.7906	2.30947	2.72593	2.46217	2.19918	2.21278	1.80127	2.11293	3.42159	2.89175	2.66217	1.94219	2.87117	3.86453	3.16169	2.65513	2.3252	3.13191	2.22437	1.43291	2.96139
Cre01.g023900	14.9442	21.0944	14.3563	16.9963	9.90051	9.10038	10.4446	10.9042	9.25047	7.07436	13.2842	14.22	15.5719	21.2485	11.0984	11.9282	20.2127	14.9447	12.6406	15.4575	7.51451	6.09382	7.40461	9.45344	5.07096	10.7506	8.05989	19.1134	13.1889	15.1036	12.2686	22.2749	10.8379	14.624	11.4791	9.71965	6.70981	7.93076	9.52282	6.65175	10.5046	11.9188	20.9241	12.8458	14.3658	17.4099	17.9225	28.4419	38.7873
Cre01.g023913	5.07222	8.4758	6.16765	7.67424	5.46306	4.64193	3.94936	3.94582	4.30818	4.1979	7.90414	4.44618	6.82819	6.39075	4.42568	4.41503	6.99874	5.79812	6.30546	5.6014	5.43164	3.24349	3.82525	3.2086	3.04113	5.04352	3.87783	6.32802	5.22437	4.83598	5.12427	7.62848	3.98503	5.9935	4.05226	3.46777	4.71418	3.16591	3.3556	2.26567	4.37973	5.39228	6.3419	4.39489	4.06781	5.07996	5.38473	8.46066	12.3399
Cre01.g023950	0.664576	1.22686	1.32545	0.955622	0.867983	0.383606	0.795287	1.01617	1.00924	0.475869	0.994198	1.00378	0.987894	0.947738	0.71312	0.848422	1.15597	0.988359	0.99702	0.639574	0.445979	0.522557	0.816762	1.02998	0.266538	0.968022	1.37397	0.721476	0.730146	0.714486	0.633767	1.22679	1.19956	0.751214	0.709069	0.463936	0.46668	0.765526	0.860639	0.466408	1.10699	1.13042	0.821476	0.753086	0.690955	0.698325	0.919792	2.25109	6.11448
Cre01.g024000	0.457261	0.957758	1.3844	1.31999	0.88833	0.548413	0.640196	1.00668	0.901096	0.260432	0.706123	0.963908	0.671217	0.614535	0.562048	0.438867	1.06575	1.34073	0.950832	0.783588	0.745551	0.503055	0.77127	1.14769	0.326171	0.475598	0.894535	0.712848	0.54546	0.514317	0.548595	0.953006	1.37639	0.858748	0.876824	0.595762	0.463065	0.514405	0.960818	0.467264	0.685064	0.875683	0.690926	0.846411	0.564902	0.488231	0.976489	2.36529	6.23639
Cre01.g024050	2.14753	10.7562	3.96465	4.43244	2.1673	2.30967	2.65189	2.90276	2.44935	0.166809	1.60906	1.97583	2.24881	4.40496	1.8334	1.76663	8.3577	4.60388	3.26665	2.72936	1.79307	2.5405	3.71233	2.75836	0.113438	1.40596	2.80969	1.92407	2.10323	2.21727	1.87125	10.4354	3.53126	3.72941	1.76731	2.2504	2.61173	2.06674	2.13027	0.143185	1.37148	2.28327	2.18434	1.54544	2.07453	1.9244	17.6746	29.3519	13.3909
Cre01.g024100	5.82701	3.57483	4.88807	3.65786	4.29377	3.4752	5.59745	5.3371	5.25188	5.50835	11.382	10.4977	7.10755	5.95117	5.6728	7.37749	4.92841	5.22082	4.06776	3.23567	3.41417	5.18271	5.22177	7.75412	5.81226	12.7065	12.2343	8.56424	6.0678	4.6671	7.49746	4.93637	5.86807	4.56647	4.89471	4.22286	4.29015	5.36027	6.01234	6.81158	12.6378	13.1711	9.86027	5.18287	6.77074	7.1064	3.82213	0.431546	2.93575
Cre01.g024150	25.217	18.2358	18.5396	15.7651	14.4078	12.1094	17.3262	17.2343	18.1429	19.9464	38.5147	38.9807	30.6001	22.2062	21.8491	23.863	17.2559	17.4582	14.4268	14.0318	13.6532	16.3321	19.2808	20.6554	20.674	36.2155	40.9729	33.5022	23.585	25.1387	24.8999	17.062	16.3581	16.0518	14.1005	13.4939	17.6186	19.4066	20.261	20.43	40.1885	40.8506	35.6609	23.583	21.7557	24.8926	16.8362	7.14441	19.7048
Cre01.g024200	5.13329	4.02567	3.31267	2.57969	4.61691	2.94249	5.94038	5.0881	4.60778	4.22726	13.6651	10.7092	5.42382	4.5293	6.4114	5.78254	3.68228	3.50494	4.738	3.48029	5.38417	5.03683	6.54213	5.63019	5.43311	12.1891	12.1865	6.7259	5.75849	5.48987	6.85716	3.62875	3.6237	3.53784	3.48885	3.43071	8.96542	5.63108	5.88472	4.73528	11.2682	13.3059	7.39026	4.85648	5.22479	5.92722	3.0603	0.54053	2.64263
Cre01.g024250	1.30199	1.67169	1.329	1.24565	0.966064	0.771761	1.1115	1.28386	1.12342	0.649375	1.39387	1.70963	1.66472	1.328	1.26613	1.28521	1.55014	1.21899	0.901351	0.822311	0.718391	1.03274	1.20318	1.15399	0.607577	2.0472	1.85535	1.41423	1.52565	1.39357	1.47312	1.61975	1.40479	1.05517	0.831718	0.773011	1.00878	1.07975	1.126	0.591075	1.63033	2.07062	1.44523	1.49685	1.35337	1.36424	1.21314	0.860841	1.38978
Cre01.g024251	1.21696	0.918732	1.5497	1.02155	1.02945	0.747511	1.38936	1.29314	1.4057	0.813399	2.22004	2.03585	1.70679	1.26569	1.70346	1.47884	1.04735	1.44387	1.29982	0.723188	1.00588	1.47384	1.15606	1.74082	0.962506	2.27275	2.18306	1.67045	1.38636	1.36468	1.81955	1.10469	1.57295	0.954308	1.10837	0.974271	1.25294	1.3339	1.59908	1.13872	1.99894	2.49649	1.73463	1.41546	1.32313	1.38158	1.08669	0.136578	1.47531
Cre01.g024300	4.48849	5.52207	4.38268	3.84215	3.48308	2.93575	3.30126	4.36633	4.28546	5.52795	7.12467	6.43136	5.06825	6.21432	3.8241	3.9002	4.96886	4.01172	3.30355	2.91588	3.61047	3.66313	4.11746	4.56686	4.80593	7.05575	6.32972	5.07299	4.38313	4.09658	4.41197	4.52283	3.79197	3.35753	3.04819	3.08862	4.54344	4.24808	4.12401	4.52662	6.64415	6.3158	4.26641	4.20116	3.78306	3.99158	4.33504	7.01497	5.0943
Cre01.g024350	69.7584	63.541	46.2198	35.422	37.7731	46.5678	65.6335	64.4641	63.6054	53.7219	135.418	122.121	59.2312	63.26	58.9269	61.1394	54.776	37.3506	34.5581	36.0266	54.1237	66.8963	63.6809	48.5793	47.3749	127.281	145.733	49.5926	52.2902	71.3219	55.9079	50.758	38.7041	36.1071	32.6275	43.112	95.7039	70.1281	49.5544	44.9793	104.966	135.438	48.8022	50.8967	57.7336	59.2546	29.4993	15.5213	24.3658
Cre01.g024400	1.73425	1.96648	1.67785	1.24771	0.852017	0.805066	1.67945	1.88978	1.59928	0.595388	2.81062	3.38565	1.87977	1.78852	1.75055	2.06991	2.04247	2.00748	1.32187	0.947161	0.758333	1.60187	1.93763	1.49703	0.370097	3.76311	4.82419	1.78404	1.68462	1.65873	2.3309	2.48917	1.92588	1.23063	1.07011	0.966103	1.11933	1.71533	1.52135	0.854915	2.97372	4.75984	1.77466	1.38071	1.75815	1.92672	2.10337	1.25072	1.70657
Cre01.g024500	1.00328	1.74835	1.5277	1.25753	0.764372	0.335331	0.591343	1.74336	1.17191	1.28057	1.51965	1.90966	1.54083	1.21071	1.45006	1.39329	1.13264	0.726345	0.782922	0.347592	0.29008	0.459783	1.34092	0.706056	0.542397	2.1495	3.81138	0.948638	1.00817	1.03854	1.35622	1.36835	1.03986	0.775283	0.370138	0.161807	0.341901	1.25839	0.793562	0.66374	1.61465	3.62639	0.966821	1.00083	1.31956	1.46274	1.46746	0.610585	1.21944
Cre01.g024550	6.14426	3.53531	3.63208	3.2154	3.57645	3.37484	3.57966	4.34487	3.82417	4.93868	8.46384	7.95247	5.72579	5.63279	5.08474	4.63311	2.97957	2.46843	2.79935	2.75361	3.64098	3.97484	4.3692	4.08861	5.06023	9.0443	8.75869	5.24971	5.04853	5.11332	4.88695	2.2917	2.76385	2.30637	3.11576	3.01637	4.16179	4.42542	4.08126	5.10924	8.52558	8.17887	5.66247	4.75357	5.49508	5.86416	2.2315	1.91658	2.766
Cre01.g024601	0.0900418	0.0655073	0.171031	0.177093	0.261335	0.131026	0.206773	0.230264	0.506112	0.4088	0.590121	0.19032	0.187308	0.0576245	0.101408	0.0977148	0.154898	0.156843	0.0896409	0.17826	0.374669	0.263215	0.362164	0.358028	0.451757	0.305604	0.0886459	0.175682	0.134429	0.0299008	0.0588806	0.0848034	0.0621909	0.138967	0.213885	0.144316	0.807636	0.269154	0.215457	0.357787	0.347861	0.120124	0.200842	0.0496213	0.0812578	0.108131	0.119516	0.264297	0.31665
Cre01.g024650	5.18194	4.87023	5.15737	5.04351	3.4642	3.87329	5.18281	5.52765	5.38912	8.28364	7.04472	6.07561	5.3186	5.26812	4.3706	5.80106	4.96557	4.68127	5.18159	4.60372	3.9504	4.56371	6.34855	5.5493	8.09359	10.0777	6.76468	5.58118	4.97323	5.95837	6.07559	4.57517	5.26618	4.61926	4.17264	3.92465	5.22129	6.55079	5.60197	7.07273	7.41578	6.73914	5.58831	4.28988	6.13651	5.28746	3.79513	6.5666	5.8965
Cre01.g024750	1.87174	0.996685	1.08851	1.01421	1.0706	1.44389	2.28551	2.35725	2.25159	3.12462	3.41216	2.71298	1.98983	2.21389	1.80323	2.25149	0.896582	0.846334	1.14124	1.20245	1.27507	2.14614	2.46629	2.42104	3.31466	4.7454	3.76092	1.94952	2.12884	2.37017	2.31523	0.849563	1.02177	1.02866	1.52668	1.69877	2.45921	2.55748	2.18243	2.8127	3.61746	3.53285	2.02461	1.7492	2.70161	1.9194	0.864312	0.210092	0.285499
Cre01.g024800	0.208821	0.175878	0.170863	0.117946	0.144526	0.209437	0.392483	0.316303	0.286072	0.707136	0.557501	0.233706	0.167632	0.221637	0.164626	0.25625	0.180538	0.103272	0.171643	0.222607	0.319257	0.496696	0.512562	0.53245	1.04889	0.752356	0.340952	0.151883	0.157541	0.190431	0.312496	0.12708	0.127366	0.146543	0.165598	0.317183	0.562667	0.50315	0.597903	0.898555	0.547722	0.428592	0.183924	0.130128	0.289197	0.205922	0.0858179	0.226728	0.300523
Cre01.g024850	4.2791	4.75544	3.99915	3.76109	4.10477	5.02368	5.59614	6.57272	5.40692	9.47599	8.3183	4.60537	4.31247	4.02887	2.47769	3.2598	4.17279	2.8942	2.61138	3.31683	5.34345	6.30744	6.0288	5.68905	10	11.3233	5.14813	3.77174	3.70234	2.78177	3.44441	2.53421	3.01564	2.08946	3.16566	4.14991	10.3059	6.04736	4.8593	7.06069	10.9155	5.80545	3.49163	3.70713	3.26441	3.7343	1.81104	5.08614	5.7579
Cre01.g024900	3.67244	2.73375	3.68875	3.53948	4.18346	2.31391	3.35018	4.20561	3.62331	2.37462	4.70368	3.92787	4.41046	3.40183	3.47509	3.50604	2.59799	2.84776	3.83198	4.17742	3.58632	3.48011	3.93753	4.02355	2.68043	6.33312	4.65915	4.26738	3.28272	3.81575	3.71985	2.603	3.16933	3.5059	4.39322	2.92078	4.07507	4.12563	4.19751	2.79568	5.49453	4.24274	3.99723	3.12445	3.72418	3.78505	1.42594	0.483173	5.12601
Cre01.g024950	6.08272	5.90415	5.18667	3.64629	3.67893	3.44834	4.93657	5.85426	5.16178	3.36609	13.5512	12.5411	6.90288	6.57175	6.47913	6.87925	6.48409	4.23229	3.19582	2.58493	3.165	4.86771	5.77189	5.4075	3.05627	14.1917	17.6518	6.48794	6.17607	6.71942	7.4385	7.12357	4.93262	3.2194	3.43138	2.80376	4.48246	5.98873	4.99861	3.70247	11.8231	16.3226	6.77813	5.52336	6.38387	6.41598	7.01972	51.8401	9.77007
Cre01.g025000	8.36558	6.76539	7.56113	5.36692	5.54354	4.54327	5.07713	6.32726	4.97175	4.69735	15.8351	10.9461	6.91434	8.08801	7.48676	6.72779	6.85298	4.04512	3.3462	4.04186	6.21601	4.85212	5.03572	4.50894	3.58092	11.2268	12.1479	6.38986	6.605	6.94504	5.61699	4.53036	3.85889	3.40709	3.74366	4.46935	6.27647	5.38559	5.36185	3.29774	12.0443	11.075	6.08108	5.76275	7.60003	7.93827	6.34512	74.7905	12.0041
Cre01.g025025	7.47105	5.03686	6.05289	4.74506	3.93419	3.90141	5.05045	5.94282	4.6512	3.43223	8.89726	9.09508	6.08219	7.04685	5.88158	4.92905	6.13697	3.49428	2.7094	3.02889	4.26691	3.58364	4.43774	4.16771	2.27573	8.02433	10.0149	4.3054	5.35977	5.77059	5.26686	3.84479	3.13965	3.44347	3.32844	3.35989	4.87002	4.3974	3.78411	2.99581	8.50644	9.86189	5.35267	5.32026	5.76253	5.89611	4.92431	91.2846	14.9382
Cre01.g025050	28.7989	29.5983	33.3339	28.654	32.7202	28.6569	28.6631	31.587	33.8995	33.5239	23.2154	26.679	24.7853	29.5965	25.4137	30.5789	43.5867	45.1657	43.0885	43.7326	41.629	39.1797	49.8051	53.5183	40.7764	31.1617	25.9326	28.4079	34.6653	34.327	31.6315	37.6322	43.0039	40.4578	41.2466	38.9771	46.1964	47.1343	52.9967	42.9895	31.3608	27.3881	26.5567	26.3841	29.9456	26.3032	19.8551	17.1146	20.9073
Cre01.g025100	6.47863	8.28113	9.97307	7.54224	8.07463	4.26394	5.39694	5.07245	5.3078	2.94116	3.85366	4.85952	7.28334	6.12775	6.21089	5.7075	9.53012	8.52343	7.6145	4.90264	5.03156	4.27553	4.48981	5.03525	3.30047	3.82505	3.99429	7.42889	5.57057	5.22453	5.17354	7.08188	8.14523	6.36992	5.97521	4.06541	6.70365	3.89559	4.95001	3.15464	3.25601	4.02083	7.54144	6.38469	5.79721	5.07527	6.44737	0.862968	6.34131
Cre01.g025150	3.05594	3.04027	4.55824	4.5368	3.6835	3.24892	4.08022	4.55872	3.61373	2.92874	4.36346	2.51195	3.44486	2.51359	2.6988	3.19251	4.15589	3.68359	3.66576	3.11646	3.80538	3.39811	3.627	3.00006	3.08444	4.25078	2.39369	2.28073	2.59091	2.50374	3.03848	3.14866	3.45555	3.12708	2.58232	2.72286	4.52504	4.11891	3.32543	2.99335	3.14156	2.45059	2.62909	2.93107	2.80868	2.84263	2.40494	8.29443	9.2082
Cre01.g025200	0.768956	1.26948	0.713776	0.837623	0.846122	0.318474	0.217334	0.198536	0.236233	0.288442	0.421373	0.239632	0.399902	0.529967	0.333084	0.171176	0.78013	0.234167	0.314064	0.281048	0.217172	0.0576372	0.181267	0.0855259	0.164872	0.344156	0.221287	0.541535	0.251341	0.166961	0.367459	0.389965	0.310495	0.344874	0.435568	0.151687	0.139619	0.198245	0.0786323	0.156692	0.238453	0.0563656	0.25288	0.48896	0.380333	0.692576	0.588845	0.739783	1.4873
Cre01.g025250	17.7051	16.0553	16.1597	13.4939	12.2078	12.3008	14.4241	14.3728	12.9107	13.0852	13.9882	17.0026	21.0648	17.6523	17.871	17.2003	15.5055	15.8608	14.6833	13.699	12.77	13.5137	15.7899	17.526	12.9876	14.5692	15.929	21.8387	17.6966	16.4661	18.5517	13.6214	16.1319	13.5521	14.027	12.9133	13.0162	15.9322	16.0951	14.6029	14.3098	15.565	19.518	17.909	16.6874	18.439	13.8061	1.23612	18.4053
Cre01.g025300	1.7868	1.28126	1.10837	0.735169	0.983548	1.04602	2.35503	1.74635	1.25466	1.4263	4.87496	3.67183	1.84425	1.25129	1.45722	2.05422	0.906838	0.887866	0.262397	0.455393	0.668597	1.58766	2.53329	1.16928	0.641156	5.71591	6.02948	1.35936	1.35386	1.43224	1.92725	1.5165	0.675223	0.542378	0.717152	0.937053	2.00214	1.84921	1.39515	1.15839	6.15786	6.52107	1.6301	1.46572	2.36777	1.89912	2.09909	0.330254	1.44091
Cre01.g025350	19.9233	22.5935	18.8017	14.7002	17.5725	9.50914	10.8992	10.6781	12.7541	13.2702	30.4594	15.0406	19.037	16.461	16.9294	14.2738	19.1152	14.3152	11.3277	9.83716	15.9949	9.56148	8.75725	10.8674	9.73761	17.563	15.9088	19.49	15.6327	16.1192	15.1883	16.6743	14.3911	12.7455	10.4889	6.49163	17.4944	9.66374	9.88041	8.80286	17.7797	16.9105	18.8602	14.7558	15.1199	17.4876	13.9598	4.343	12.922
Cre01.g025400	31.4341	41.4655	35.8754	35.3091	13.998	12.6922	22.4983	32.2235	30.5265	33.0196	22.9976	39.3734	47.233	34.7321	32.7734	40.6603	47.4645	38.0138	38.8032	17.9491	11.1606	16.8999	36.3325	32.5621	24.5623	33.9707	44.7645	60.3028	40.6691	40.439	40.8811	56.62	43.5855	30.7587	17.4541	12.9864	15.3002	36.7259	29.9692	30.793	31.4895	41.3303	51	29.5493	36.0048	41.3298	51.4016	14.8822	31.3994
Cre01.g025450	13.5572	22.967	14.6046	15.496	9.97497	9.64743	9.3011	9.63955	11.1348	14.8952	11.1201	9.52961	17.9888	13.9916	11.383	11.1891	19.1145	14.4485	14.7714	10.0671	9.76907	7.29196	10.0438	9.6982	13.4526	9.56824	6.96355	17.1884	13.1395	12.2965	11.8896	19.7137	13.8139	13.08	7.2421	7.87764	11.5143	9.8516	9.59444	11.2947	8.75241	7.47972	15.0847	10.6614	11.5308	12.1654	15.1755	5.12183	13.4899
Cre01.g025500	1.16318	0.189862	0.388787	0.538369	1.31289	1.14434	1.59812	0.945457	1.1838	1.89574	1.42778	0.784513	0.80829	0.872932	1.18871	1.19577	0.172928	1.04692	1.25863	1.35938	1.61823	1.74051	1.47953	1.93701	2.68981	2.29449	1.0414	1.24293	1.6384	1.29416	1.9796	0.275283	0.740226	1.00245	1.78534	1.4872	1.36341	1.92897	2.49786	2.8037	1.83525	1.36611	1.17715	1.17932	1.31102	1.27449	0.36949	0.044407	0.171315
Cre01.g025551	0.606129	0.588186	0.59837	0.461344	0.412987	0.301178	0.58619	0.640933	0.608464	0.26537	0.759321	0.733676	0.802794	0.569562	0.655583	0.753373	0.563747	0.901299	0.673953	0.430238	0.329289	0.567214	0.703637	0.743475	0.379789	1.02233	0.978058	0.95908	0.787353	0.683007	1.0616	0.687128	0.872011	0.417033	0.436329	0.348312	0.403043	0.501505	0.907959	0.61681	0.730066	1.11926	0.908886	0.723568	0.700425	0.652444	0.785529	0.112258	0.877975
Cre01.g025600	1.44023	1.30974	1.2779	1.12194	0.579591	0.71503	0.817109	0.988476	1.10277	1.59552	2.02782	1.98469	1.70361	1.81089	1.74924	1.57828	1.47361	1.27448	1.1105	0.670891	0.829462	0.591621	1.37925	1.16371	1.46407	1.70469	1.96838	1.90727	1.44968	1.20973	1.5235	1.61177	1.00645	1.03149	0.603725	0.850918	1.01986	1.31226	1.23885	1.60838	1.67918	2.43806	2.34637	1.23723	1.45263	1.69141	1.88356	0.270297	0.953383
Cre01.g025650	0.086357	0.0659678	0.0405254	0.0634092	0	0.017593	0.074036	0.0386471	0.0178832	0.0609888	0.0344504	0.063886	0.0419167	0.0154746	0.113467	0.0437341	0.115546	0.0574346	0.0601807	0.0319135	0.0887772	0.0196345	0.0463123	0.0655536	0.134795	0.0879291	0.0476102	0.0725812	0.0138845	0.060222	0.0790593	0.159413	0.0668033	0.0829295	0	0.051673	0.0285373	0.0657081	0.0964316	0.106756	0.0812305	0.0691247	0.0449453	0.0666268	0.0681909	0.036297	0.120356	0.0154293	0.0637753
Cre01.g025700	1.26465	1.6772	1.63824	1.44186	1.14225	0.912478	1.59527	2.05606	1.53451	0.957501	2.24664	2.31052	1.55061	1.51078	1.33712	1.80964	1.76262	1.32517	1.59892	1.1471	1.02699	1.16438	1.99139	1.80417	0.818217	2.77767	2.97774	1.72655	1.7818	1.59619	1.88818	1.81516	1.65279	1.09507	1.13082	1.03459	1.22436	1.58915	1.71008	0.972031	2.26531	2.93056	1.76977	1.49915	1.71378	1.50537	1.5759	1.60934	1.64578
Cre01.g025726	0.125762	0.0114368	0.0210776	0.0247348	0.0391082	0.0183006	0	0.0301511	0.0279036	0.0845889	0.0537539	0.0221518	0.0327019	0.0482908	0.0590153	0.0341198	0	0	0	0.00829927	0.0307826	0	0	0.011365	0.0116847	0.0762213	0.0123813	0.0283126	0.0288858	0	0.0513994	0	0.0173725	0.0215662	0	0	0	0.0113918	0	0.0277625	0.0211244	0	0.0116882	0.0173266	0.0354667	0.047196	0.0104331	0.0160498	0
Cre01.g025750	2.47899	1.01448	0.750166	0.595913	1.04927	0.420858	0.363705	0.478766	0.611142	0.92054	1.972	0.909688	1.98755	3.19943	1.76433	1.1583	0.414613	0.098139	0.188524	0.354451	0.353954	0.150973	0.0791343	0.112012	0.15355	1.12684	0.488111	1.27121	1.38789	1.40633	2.00945	0.389128	0.513663	0.247979	0.502983	0.143478	0.146286	0.299402	0.192236	0.228019	1.09304	0.531513	1.36317	1.19538	1.9109	2.91498	0.736926	0.329552	0.0181622
Cre01.g025767	0.321631	0.200649	0.261619	0.0472326	0.0606771	0.0360382	0.234381	0.320263	0.2864	0.181719	0.660787	0.808993	0.29662	0.314105	0.312724	0.464221	0.28833	0.160433	0.0597704	0.00891448	0	0.193787	0.383784	0.162767	0.0251017	0.671346	1.54712	0.239912	0.230118	0.228031	0.397509	0.339269	0.233254	0.0733555	0.010696	0.0288679	0.100971	0.338536	0.200527	0.144132	0.540786	1.48034	0.313867	0.210925	0.335243	0.348103	0.373549	0.192509	0.273156
Cre01.g025808	0.389425	0.347061	0.365497	0.255306	0.314858	0.28334	0.637919	0.622423	0.558746	0.26848	0.69909	1.02204	0.614323	0.418694	0.533607	0.56348	0.357294	0.468667	0.491075	0.246709	0.257361	0.480653	0.64891	0.675686	0.296691	0.915761	1.21917	0.555247	0.442755	0.459083	0.64937	0.403446	0.618635	0.333901	0.34689	0.257985	0.468794	0.426826	0.641931	0.356763	1.00735	1.53632	0.535654	0.445314	0.430508	0.543653	0.439364	0.0795178	0.691594
Cre01.g025850	3.72016	5.56755	3.9651	3.76264	3.41386	2.52257	2.58747	2.97882	3.05133	2.31394	4.25583	3.8359	4.08943	4.12067	3.15805	3.17697	5.28992	3.72346	3.44822	3.0933	3.13703	2.53335	3.15888	3.04546	1.93086	3.54031	3.26248	3.45625	3.66793	3.42939	3.10528	5.03507	3.51262	3.19599	2.8109	2.52063	3.41086	2.61556	2.77963	2.14448	3.90243	3.59089	3.48799	3.52093	3.20255	3.20391	4.26984	5.62368	7.51037
Cre01.g025900	1.48289	1.50706	1.60746	1.76698	1.52902	0.967254	1.61703	1.39713	2.20885	0.872733	4.15137	2.30954	1.57846	1.45682	1.4015	1.92688	1.5142	1.86003	1.45039	1.46616	2.22873	1.73015	1.81375	1.82674	1.3536	3.20079	1.95422	1.85858	1.67312	1.55722	1.80118	1.64655	1.97477	1.43653	1.52485	1.3621	3.41734	1.72382	2.56615	1.5578	3.19656	2.67245	1.79406	1.43012	1.34557	1.58554	1.54097	0.697228	1.85724
Cre01.g025950	0.103811	0.0660839	0.0202984	0.0238203	0.0439393	0.0616839	0.0417186	0.0774303	0.0806159	0.336029	0.301972	0.159996	0.215201	0.0736336	0.181867	0.0547639	0.0289374	0.0143839	0.00502389	0.0359659	0.0518779	0.0295035	0.133382	0.103976	0.551381	0.587226	0.220585	0.136329	0.0973625	0.100547	0.123748	0.00570333	0.0125477	0.0259611	0.0395574	0.0582345	0.0857626	0.101478	0.108677	0.578167	0.544185	0.282756	0.146329	0.0917732	0.0888042	0.086357	0.0502367	0.0231847	0
Cre01.g025983	1.7739	2.29566	1.38416	1.65114	1.33862	1.13093	1.09588	1.55038	1.40456	2.12731	3.41343	1.37922	2.49193	1.54448	1.60139	1.35283	1.68658	0.643103	1.14894	0.921629	1.26581	1.3618	1.78513	1.98553	2.63316	3.82489	2.24937	1.9996	1.63743	1.56208	1.32786	1.56299	0.948461	0.861769	1.10697	1.00213	1.73101	1.86582	1.93813	1.91237	3.37646	1.88767	1.9008	1.35654	1.20629	1.7061	1.05194	1.28268	0.508604
Cre01.g026016	12.758	20.6387	15.8666	14.3917	10.4975	8.74946	10.4504	11.3249	11.8409	6.68082	14.9998	18.1185	14.3676	13.6867	11.1533	10.278	15.4139	11.9389	10.5144	9.2739	9.75368	8.87442	11.1775	9.42887	5.67405	13.4904	17.9789	12.156	11.7793	11.9115	9.14536	14.0017	10.0239	9.69413	8.1074	7.41977	13.6497	10.4977	8.62774	5.2377	14.4958	16.4023	11.8117	12.1983	11.4573	11.5653	15.3749	23.5994	19.6936
Cre01.g026050	3.00291	3.65008	3.7033	3.60798	2.37619	1.9208	3.63618	4.17979	3.40306	1.31505	3.49009	4.06696	3.57938	2.90765	2.83494	3.6298	3.89927	3.58418	2.84241	2.35382	1.66102	2.29152	3.47129	3.32054	1.00727	4.30348	5.14102	3.47778	3.10784	3.31842	3.26055	4.77009	3.34955	2.47642	2.39338	2.22394	2.85198	3.42207	2.60734	1.35647	3.22499	4.84207	2.86119	2.38296	3.34677	3.16782	5.51981	3.15789	2.08816
Cre01.g026100	5.24805	2.60557	3.88278	2.51071	3.44039	2.45616	4.99438	4.60208	3.90236	4.93707	19.4002	8.39449	4.64718	3.6491	4.81891	3.30941	2.25027	2.98727	2.54173	2.22773	4.79104	4.90647	5.81368	4.51189	4.71786	12.4134	10.473	4.47048	4.34922	3.86232	4.98543	3.17938	2.78225	2.18908	2.40901	2.65224	8.57084	6.16707	5.03443	4.80632	12.1507	10.3263	5.56297	4.31869	3.85606	4.23705	3.53004	0.597352	5.36216
Cre01.g026150	0.260329	0.185607	0.228044	0.172036	0.211561	0.201534	0.457533	0.250485	0.280332	0.36771	0.810054	0.481472	0.240085	0.345204	0.294167	0.296639	0.0835972	0.271254	0.217703	0.187601	0.258704	0.266353	0.48166	0.388644	0.379258	0.645	0.581273	0.339142	0.267877	0.248109	0.423036	0.116708	0.221522	0.124998	0.251064	0.245341	0.490358	0.379656	0.41667	0.4586	0.752991	0.750172	0.352276	0.200851	0.160342	0.339201	0.247929	0.0325589	0.634442
Cre01.g026200	7.80413	18.2158	34.8145	29.1822	13.2128	4.26915	15.7974	11.1568	6.88344	3.23211	4.03576	10.8697	11.3992	8.02812	6.64617	5.3063	27.6519	37.4862	27.3607	9.0794	10.1524	7.39324	4.84406	12.6162	3.57173	2.20728	9.36205	8.35084	6.62229	4.19931	5.78848	26.1065	35.2162	20.1238	10.4533	4.10762	12.6559	3.66548	4.03453	2.56823	1.69927	10.2186	11.6587	8.22327	6.39069	7.28928	22.4919	97.4756	163.83
Cre01.g026250	5.04679	4.70499	3.51489	3.10061	3.9219	3.5245	6.90041	6.49398	5.59653	3.89199	13.3336	7.16925	5.72663	4.76022	5.08432	5.6509	4.72548	3.91483	3.22215	3.3102	5.12158	6.81958	7.09575	6.41093	4.64717	13.9498	9.31225	4.99026	4.42744	5.24703	5.90425	5.29117	3.80111	3.39156	3.08092	4.2495	8.77852	6.59481	6.75391	5.13321	10.6282	10.2837	5.26129	4.63024	4.96325	4.91584	3.4598	1.68269	4.00681
Cre01.g026300	1.82622	1.53943	1.66314	1.64939	1.22224	0.985327	1.82304	2.07587	1.85206	1.33	2.5033	2.226	2.23125	1.90894	1.75308	2.21713	2.23709	1.78861	1.5303	1.32897	1.38591	1.72533	2.23045	2.59533	1.21485	3.30431	2.49984	2.22526	2.0044	2.10318	2.8199	2.18807	1.79815	1.28127	1.29645	1.36594	1.56384	2.09385	2.36674	1.56564	3.015	2.50865	1.98016	1.47975	2.13346	2.01535	1.5496	1.93315	1.66276
Cre01.g026350	0.090476	0.0383969	0.0336971	0.0197719	0.0500182	0.0658291	0.0554053	0.096406	0.0847588	0.0912826	0.0773434	0.143428	0.0836496	0.115805	0.0849138	0.109096	0.0576464	0.0811873	0.0300244	0.0398045	0.0590551	0.0979571	0.12708	0.103566	0.134499	0.175473	0.0712587	0.0769484	0.131613	0.0851275	0.0640949	0.107936	0.0541587	0.0310304	0.057311	0.0547822	0.121018	0.144787	0.108248	0.143139	0.157039	0.109207	0.100905	0.0747909	0.0782476	0.0950706	0.0400308	0.0307909	0.0954532
Cre01.g026400	2.1415	2.01684	2.53534	1.61551	1.83057	1.29986	2.10632	2.19902	1.80729	0.915044	1.78468	2.55001	1.53071	1.62959	2.06215	1.67136	2.49245	1.59337	0.936992	1.057	1.68381	2.01763	1.80922	2.15264	0.610533	1.4437	2.30469	1.57182	1.33243	1.6707	1.42676	1.5859	1.29067	0.95078	1.1463	1.22874	3.61108	1.84149	1.84264	1.20129	1.51768	2.52429	1.03059	1.54189	1.89949	2.0653	1.63541	1.63792	2.32894
Cre01.g026450	69.1872	64.9716	45.4143	38.1315	36.791	41.9021	75.0214	57.6747	54.2224	37.4782	122.399	126.952	89.018	68.242	72.3891	75.8621	71.4541	52.5181	34.2586	33.4212	44.4189	63.964	55.408	63.7359	38.5087	121.39	144.769	91.934	69.163	66.5683	78.115	84.11	53.6689	34.0321	39.6622	41.7173	58.1495	54.8978	59.0298	45.2634	115.967	141.035	111.659	55.6304	67.3118	75.823	92.925	84.505	24.0243
Cre01.g026500	4.11843	2.56747	3.54696	2.1203	0.522095	0.829379	0.862416	3.2837	2.90169	7.48881	7.85601	13.5996	4.80229	6.50622	3.99319	4.20738	2.90092	2.69712	1.63846	0.314892	0.519093	0.764174	2.64025	1.76079	6.02207	5.83221	12.6708	4.89377	3.75986	5.90913	3.79207	2.37188	2.5359	1.84111	0.212525	0.262012	1.1576	3.14567	2.07038	4.74016	4.36375	10.5592	5.21086	3.38749	4.80709	3.59139	1.6164	1.86919	1.60814
Cre01.g026550	43.175	36.228	20.763	15.4963	15.1346	26.9173	44.888	32.2986	30.2056	25.8964	85.5614	66.5876	46.8457	33.739	36.2542	41.259	34.2024	22.6222	18.1132	18.9449	26.4286	47.2859	35.1845	30.6181	27.2895	95.2366	77.434	44.5678	36.0471	39.3452	43.093	41.7828	25.6698	16.9692	16.1589	25.5926	47.3977	38.5208	30.3134	27.1978	86.1519	77.772	41.4369	34.1243	36.0315	43.0174	37.9895	31.5662	20.4369
Cre01.g026600	176.601	161.476	150.448	122.91	89.6703	97.4899	119.451	117.657	129.036	136.516	278.385	248.269	195.338	161.401	144.535	131.087	154.269	125.788	103.842	95.8664	117.115	125.902	120.739	123.593	158.003	268.986	250.663	199.326	138.496	155.265	122.946	124.996	123.112	110.012	102.447	89.6638	161.357	121.104	116.118	115.665	279.727	225.72	203.492	126.045	135.065	163.21	127.231	134.954	165.226
Cre01.g026650	4.40158	4.37035	5.54281	5.66606	5.38319	5.66787	7.50564	7.27845	6.82189	6.38658	5.6322	5.35881	6.81925	4.19169	4.58305	4.13577	5.2967	6.13714	5.27307	4.57806	4.64826	6.57732	7.05187	8.54572	6.22948	8.73793	6.67716	5.14779	4.56213	3.41055	5.41718	5.11018	5.78197	6.24728	5.84587	4.96934	6.26639	6.79301	9.50558	7.25082	8.59304	7.12776	7.74419	3.52409	3.71612	4.24695	5.11209	1.68166	11.3464
Cre01.g026700	0.0917379	0.0116797	0.0287003	0.0336801	0.00665645	0.0186892	0.137636	0.128298	0.213721	0.313147	0.384268	0.243189	0.111321	0.0739746	0.0482149	0.116148	0.0184119	0.0254222	0.0426204	0.0381398	0.0707317	0.125147	0.129145	0.261143	0.23269	0.443688	0.126442	0.120475	0.0589985	0.0586433	0.152224	0	0.0354829	0.0110121	0.022881	0.0823392	0.128841	0.171597	0.337199	0.435913	0.296629	0.281489	0.119365	0.0928966	0.0833059	0.0481983	0.0799098	0.00819534	0.022583
Cre01.g026750	0.0664279	0.0596989	0.0764047	0.0358646	0.0113411	0.0398029	0.087938	0.257937	0.145653	0.220772	0.140295	0.366161	0.109058	0.115533	0.0667448	0.0989451	0.0156849	0.0129942	0.0181539	0.0144404	0.0200852	0.0355372	0.220034	0.059324	0.0813235	0.212195	0.436243	0.0821047	0.0628252	0.11354	0.120734	0.0463705	0.0151138	0.0187622	0.0162434	0.0409172	0.0710199	0.173436	0.0872677	0.13284	0.1654	0.463955	0.0559269	0.090443	0.123421	0.131391	0.117995	0.0558522	0.0865721
Cre01.g026800	0.541774	0.113076	0.177136	0.0815179	0.0837772	0.13118	0.295057	0.645894	0.326462	0.475665	1.01864	1.12246	0.4311	0.461538	0.379266	0.550994	0.124777	0.0689146	0.030947	0.0533358	0.0152174	0.222128	0.357231	0.179786	0.184843	0.979683	1.69543	0.363906	0.310585	0.41291	0.462451	0.163951	0.0987635	0.0479758	0.0443041	0.0730731	0.0880491	0.39984	0.132236	0.236746	0.887644	1.74769	0.352464	0.244115	0.41378	0.4013	0.185674	0.0674412	0.185841
Cre01.g026850	0.263492	0.120559	0.138463	0.0340091	0.0477971	0.0587121	0.238252	0.350075	0.272825	0.300456	0.886906	0.756364	0.26978	0.302477	0.362439	0.390941	0.126699	0.0821457	0.0334729	0.00760737	0.0211622	0.205936	0.413988	0.161472	0.117816	0.97115	1.27677	0.285475	0.274706	0.239257	0.353358	0.119428	0.07564	0.00494207	0.0205373	0.0338732	0.0884334	0.341978	0.237531	0.194041	0.745486	1.15892	0.192848	0.170733	0.282837	0.320134	0.186484	0.0625251	0.0709445
Cre01.g026900	3.8206	4.26972	5.61117	4.16126	5.49512	5.27547	6.57828	6.09837	4.64162	3.21792	3.40394	2.07272	2.63747	2.49508	4.75227	4.82645	4.37358	4.97851	3.82612	4.14162	4.55319	6.12892	5.0313	4.72628	2.86031	5.70556	2.52764	2.01588	2.8871	3.02945	5.41177	5.1608	4.95047	4.48428	4.91989	5.67083	5.07824	5.32421	4.79566	3.77192	5.65024	3.26209	2.34197	4.18409	4.83374	4.6748	5.09799	0.879822	6.60449
Cre01.g026950	0.746555	0.820359	0.754207	0.840204	0.806096	0.642767	0.738142	0.805429	0.7776	0.5806	0.930698	0.657493	0.717189	0.804258	0.770725	0.737033	0.969166	0.88172	0.820651	0.734891	0.769001	0.545592	0.947303	0.837697	0.531784	0.829525	0.79623	0.630265	0.75734	0.733412	0.711945	0.767576	1.09143	0.693454	0.661317	0.631514	0.800322	0.803041	0.864251	0.700421	0.736722	0.853689	0.682278	0.7157	0.775486	0.667731	0.495466	0.500198	1.22519
Cre01.g027000	175.679	134.661	149.377	169.669	125.951	121.931	115.222	123.708	117.61	166.951	221.192	223.991	168.615	153.579	139.298	123.87	147.042	124.911	115.716	120.237	137.577	118.827	117.622	120.412	145.758	184.246	200.455	206.855	145.007	145.835	114.315	112.899	120.879	129.699	130.992	116.512	148.436	117.484	116.834	126.851	192.286	179.95	228.827	123.103	134.392	154.287	136.603	196.38	206.81
Cre01.g027050	3.44211	3.28377	3.78671	2.77338	3.04171	2.23732	2.62954	3.156	2.85252	2.57056	6.28374	6.77038	3.44965	3.35952	3.44665	2.93579	3.21592	2.76162	2.33971	2.00605	2.97301	2.66102	2.78494	2.58432	3.1876	4.2758	7.06663	3.28332	2.88314	3.20563	3.04854	2.85886	3.08567	2.5763	2.10782	1.99486	3.39582	2.92665	2.58406	2.51162	3.74469	6.50927	3.16407	2.84451	3.23339	3.47183	2.8498	1.9089	4.01657
Cre01.g027100	30.5139	17.9038	23.1863	26.8605	27.8138	29.4229	34.2132	34.99	31.932	52.0859	37.7966	40.9704	29.5826	27.7286	31.461	30.1779	16.3456	26.4813	29.0086	32.0036	30.7923	38.9477	40.1099	38.1243	54.5221	55.6522	48.7174	32.7994	29.5496	31.3635	30.5698	17.3966	22.9432	27.3084	35.706	30.9045	38.1273	44.6864	44.7142	59.6117	54.5832	52.2977	30.5191	29.2708	31.8122	35.0872	22.1339	5.67499	42.3696
Cre01.g027150	1.77044	1.4836	1.47077	1.12922	1.23381	0.998494	1.69899	1.52197	1.40334	1.66007	3.21218	2.99689	2.81595	1.81478	1.87281	2.47581	1.51232	1.34158	1.7194	1.27065	1.31963	1.59194	1.71655	1.63879	1.8215	3.2336	3.17775	2.82681	2.45652	2.20304	2.75288	1.642	1.76998	1.20669	1.21828	1.17458	1.61964	1.32554	1.78245	2.02481	3.02842	3.12921	2.9218	1.89553	2.17204	2.10208	1.75418	0.187648	1.00954
Cre01.g027200	23.7058	45.8928	32.1632	27.8058	27.5794	22.619	21.961	24.2704	23.9241	15.9238	25.1138	23.0625	26.3995	30.3471	20.7981	18.9801	42.4085	25.5705	26.3574	24.9395	27.3565	24.6609	24.5748	23.4272	12.7343	24.252	19.8523	20.2815	21.8112	21.0859	18.5576	36.2361	25.7881	24.0437	24.9894	23.2765	30.079	23.5934	20.198	12.0561	24.2862	19.8828	18.2368	23.1757	20.3382	21.9405	32.7457	57.0875	60.8188
Cre01.g027250	1.33408	1.86137	1.89388	1.68574	1.69732	0.902846	1.34155	1.41081	1.18265	0.656085	3.00732	2.10682	1.55234	1.39996	1.75289	1.28415	2.54302	1.78265	1.48582	1.08058	0.970675	1.06994	1.3231	1.36414	0.618055	2.48104	3.74049	1.65118	1.35895	1.45498	1.31755	2.39762	1.67878	1.1517	1.25348	0.888483	1.58527	1.36156	1.21592	0.826021	1.92315	2.62091	1.72395	1.29541	1.3637	1.34422	1.81474	2.17135	2.58679
Cre01.g027300	0.398409	0.314005	1.33546	0.713935	3.11109	1.75859	3.11069	3.24759	3.20195	0.513617	1.47585	0.444448	0.184174	0.356961	0.348988	0.38432	1.75153	3.32271	4.27484	5.15317	15.7329	17.2972	13.532	17.2338	2.29502	3.99223	1.59508	0.159454	0.396539	0.396907	0.629613	1.02563	4.38448	3.78042	6.64043	9.30872	26.3315	11.0431	18.3605	4.35354	4.55063	1.06303	0.345593	0.365933	0.179771	0.239224	0.198309	0.322019	0.210163
Cre01.g027350	0.38106	0.199501	0.20612	0.130748	0.227398	0.130594	0.496145	0.378523	0.33187	0.306008	1.28574	1.23388	0.70009	0.51372	0.538121	0.689864	0.176307	0.232909	0.227499	0.171092	0.158648	0.412953	0.639813	0.391991	0.463238	1.64989	1.96341	0.849321	0.586902	0.451172	0.896598	0.234788	0.316816	0.141073	0.162846	0.205105	0.264794	0.474208	0.523609	0.599849	1.40277	2.09998	0.912855	0.494577	0.478065	0.613714	0.426026	0.0318147	0.175337
Cre01.g027400	0.797381	0.56063	0.372331	0.152927	0.0518127	0.0848597	0.663209	0.838864	0.677751	0.336205	2.64687	2.47257	0.852065	0.815725	0.969517	0.94928	0.652879	0.389169	0.110583	0.032986	0.0509781	0.419415	0.917483	0.338783	0.116104	2.36299	3.51852	0.656428	0.650582	0.816112	1.10317	0.86308	0.460322	0.185719	0.00989453	0.0534095	0.32446	0.860272	0.37654	0.234481	1.8961	3.41361	0.766519	0.602577	0.939767	0.856632	0.926096	1.74363	0.827643
Cre01.g027450	16.1567	12.342	15.2799	11.0471	9.93784	10.9012	18.1087	17.1146	16.3913	15.214	24.4215	25.55	19.3179	13.5196	14.2564	13.4745	13.6846	14.3931	11.5004	10.6543	13.054	17.0529	19.0384	17.853	15.116	27.6696	28.8063	18.002	13.7033	14.1614	12.9594	12.9384	12.8997	10.2487	9.04537	10.998	21.9442	18.2146	18.1243	16.652	25.0621	29.9389	16.8564	14.7526	15.0287	16.7903	11.7409	7.81262	32.6575
Cre01.g027500	32.8604	36.3627	46.5983	37.2073	32.9796	19.0824	35.2151	30.5801	25.7568	28.9188	36.7542	37.8658	48.4465	34.6698	39.5447	31.4947	45.2002	27.2336	30.3192	22.131	30.519	35.6108	30.4692	27.975	25.1666	31.791	29.6299	36.459	35.5512	30.6969	34.7929	33.6097	34.4475	30.5977	25.5325	24.8079	52.2652	32.7144	32.0073	25.6265	38.2761	47.9358	40.3587	43.538	32.0105	40.3378	25.681	26.8865	94.5004
Cre01.g027550	15.4814	17.9913	16.5967	13.9982	16.2097	10.3933	14.4532	14.3683	13.5515	11.107	15.1493	21.0369	20.7971	17.2114	18.0231	18.9792	18.8871	16.1743	15.522	11.0569	12.9867	13.4832	13.8444	14.1319	10.8172	11.9514	21.9936	18.1669	17.3547	17.2981	19.8762	18.8553	17.789	13.703	12.7435	10.34	13.6138	12.3653	15.1345	12.0564	11.1672	21.4724	19.4249	17.52	17.374	16.4934	16.145	2.75508	19.0175
Cre01.g027575	0.205238	0.200146	0.239077	0.208415	0.449928	0.169027	0.238664	0.371308	0.266765	0.200459	0.531321	0.312281	0.339133	0.277786	0.367209	0.530756	0.268767	0.353353	0.294169	0.205754	0.493807	0.188641	0.275168	0.298334	0.198803	0.251955	0.252786	0.307377	0.368597	0.370502	0.669624	0.44911	0.418029	0.251607	0.275917	0.231897	0.497846	0.188282	0.288509	0.192314	0.159167	0.390319	0.409091	0.269527	0.331025	0.298254	0.54774	0	0.0537483
Cre01.g027600	0.381594	0.337969	0.324408	0.416228	0.433381	0.214066	0.468204	0.439309	0.320669	0.182268	0.683928	0.559144	0.496608	0.440995	0.515921	0.553149	0.377381	0.539461	0.436787	0.275907	0.265316	0.333211	0.407806	0.321853	0.230195	0.647568	0.617418	0.540346	0.546839	0.289249	0.55693	0.517735	0.470593	0.23235	0.381623	0.310234	0.447748	0.329625	0.555798	0.256377	0.806317	0.72304	0.561272	0.389347	0.406129	0.447462	0.597345	0.059286	0.755577
Cre01.g027650	0.162693	0.157816	0.209048	0.0888841	0.134913	0.0434035	0.132839	0.203693	0.116315	0.0455953	0.108172	0.205374	0.17392	0.180474	0.127242	0.205983	0.150306	0.167459	0.107979	0.0608395	0.053096	0.0748617	0.171385	0.127421	0.085657	0.098604	0.0907633	0.0976713	0.115219	0.139569	0.141852	0.214519	0.176047	0.0836977	0.032205	0.0289731	0.0896051	0.122809	0.122557	0.0688372	0.127529	0.23255	0.186486	0.156903	0.134586	0.170955	0.305927	0.221471	0.348053
Cre01.g027700	2.11168	1.95528	2.32149	2.20925	2.5287	1.41394	1.94649	2.21389	1.26907	1.87723	1.97348	2.78574	2.15032	1.49507	1.97908	2.16876	2.03511	2.42258	2.19538	1.54166	2.04941	1.17512	1.60367	1.55066	1.53665	1.8043	1.66897	2.00133	1.935	2.07675	2.65312	2.20023	2.7416	1.93215	1.9275	1.33645	2.26913	1.65731	1.81387	1.65438	1.11123	1.71394	1.94062	2.1647	2.07559	2.09478	1.09764	1.67538	4.1441
Cre01.g027750	0	0	0	0	0.00455856	0	0	0	0	0	0	0	0	0	0	0	0	0	0	0	0	0	0	0	0	0	0.00432958	0	0	0	0	0	0	0	0	0	0	0	0	0	0.00738695	0.00419071	0	0	0	0	0	0	0
Cre01.g027764	3.0129	2.37959	2.43834	1.93505	2.07222	2.26938	2.80416	2.59299	2.41518	3.24718	6.91932	5.11599	3.57441	3.02097	2.59332	2.98162	2.08066	1.81488	1.90165	1.80966	2.77966	2.62621	3.13735	2.07143	3.64674	6.57193	5.68801	2.86687	3.0952	2.71107	3.56764	1.86311	2.05309	1.86665	1.6347	1.80617	3.59466	2.80634	2.61582	3.09036	5.32701	6.08406	2.81127	2.53074	2.82186	2.99307	1.66713	1.96356	3.92926
Cre01.g027800	58.8079	53.783	55.2969	55.2047	52.5813	42.7401	53.406	53.4458	54.6528	46.3707	86.1363	90.4037	69.9445	60.7164	56.2913	64.2133	54.5594	67.8392	63.2086	49.9893	53.3938	52.7027	57.5155	61.0855	52.5216	79.6398	93.6574	71.2851	67.553	64.9405	62.5386	55.7193	62.6219	64.0271	48.3475	44.9338	66.6688	60.1367	60.7542	54.912	74.1197	92.5915	66.3252	57.649	56.8626	57.5589	48.5003	32.9668	49.6464
Cre01.g027850	4.49103	5.44873	7.31439	6.49825	8.28084	5.70486	6.34162	8.15766	7.38545	3.66927	2.31855	1.62864	3.9751	2.27227	3.4017	3.5454	6.36249	8.08222	5.82987	6.10175	8.50957	6.48697	5.66703	7.75412	4.12356	5.0211	3.64115	2.33138	3.48292	3.00905	4.59522	6.13065	9.09405	6.53259	6.80867	6.40204	9.95216	6.83434	7.62078	4.89874	4.78354	3.80632	2.81862	3.61782	3.50457	3.38664	5.03188	0.991207	14.2421
Cre01.g027900	0.358358	0.302613	0.514804	0.483302	0.864973	0.532647	0.611324	0.609589	0.522501	0.503591	0.787738	0.504971	0.199679	0.20313	0.307499	0.375007	0.34249	0.38507	0.348268	0.429054	0.620268	0.548728	0.495167	0.522778	0.546995	0.639164	0.524163	0.165195	0.264567	0.246505	0.276186	0.294116	0.311161	0.452116	0.419541	0.571629	1.07547	0.649216	0.500207	0.372942	0.528845	0.419541	0.171285	0.204541	0.349386	0.230545	0.208102	0.0947344	0.877667
Cre01.g027950	18.6854	20.8434	16.1237	16.6296	8.25558	7.33197	7.46868	12.617	12.4152	14.5873	14.2114	20.1293	25.0603	21.9614	17.0645	17.4506	20.2408	15.9067	14.5321	8.68648	6.40928	6.98706	13.0594	10.8307	12.0514	12.4478	21.115	29.009	20.2782	18.5709	17.1545	20.863	16.3524	14.3932	8.36431	6.04731	7.73729	13.3789	11.4897	12.3948	12.7648	19.2298	26.0618	15.8505	17.6147	20.5953	17.4739	5.73573	16.6722
Cre01.g028000	1.16508	0.506505	1.07423	0.921557	0.563585	0.048243	0.121812	0.593471	0.706156	0.869656	0.812431	1.20295	1.56322	1.50216	1.14502	1.36716	0.722411	0.944972	0.847131	0.420059	0.0973768	0.0215364	0.584183	0.766972	0.566766	0.514382	0.248055	1.75146	1.46203	1.44221	1.32244	0.736887	1.01668	0.977849	0.488256	0.0566784	0.109556	0.780791	0.687523	0.731859	0.434358	0.202188	2.09521	1.0414	1.27154	1.0849	0.627071	0.186163	0.1982
Cre01.g028050	0	0	0	0	0	0.0157582	0	0	0	0	0	0	0	0.0138607	0	0	0	0	0	0.00714632	0	0	0	0	0.0100614	0	0	0	0.00621824	0	0	0	0	0.0092851	0	0	0	0.00490462	0	0.00597642	0	0	0	0	0.00610793	0	0	0.00691008	0
Cre01.g028101	4.40888	10.3052	9.25253	6.64141	8.08312	5.43374	6.45603	6.02472	5.74986	2.51554	4.90057	4.04593	4.39031	4.44775	4.64321	4.02672	12.879	8.46852	7.01665	5.50361	8.07305	6.026	5.8434	7.28116	2.23265	4.05508	4.54595	3.27066	4.3695	4.10727	4.73727	12.6695	9.24242	5.75696	5.17646	4.75768	9.39786	4.75885	5.54333	2.9384	4.13528	4.98384	3.96307	4.18705	3.76047	5.07483	13.3487	47.0833	26.1183
Cre01.g028150	0.773638	1.19084	0.828272	1.0331	0.68558	0.810652	0.781505	0.957793	0.984886	0.653111	0.822163	0.867877	0.681006	0.727242	0.670728	0.706518	1.29392	0.892703	0.773349	0.741116	1.04304	0.973203	1.1095	0.978781	0.602137	0.87166	0.891498	0.67954	0.68565	0.711233	0.638596	1.14968	0.809399	0.96292	0.814536	0.792083	1.08444	1.0032	0.882186	0.636938	0.894728	0.977112	0.792092	0.681891	0.678494	0.709644	0.979534	2.73617	2.5679
Cre01.g028200	18.1918	10.213	9.00365	11.5026	19.6056	18.2688	22.3023	21.2396	18.4815	23.5887	19.7731	15.0385	16.1169	16.523	16.8229	17.5566	10.1985	9.89665	13.3622	18.1984	21.1913	20.1697	21.2613	20.6229	24.415	21.6913	18.0404	18.4524	17.5332	15.7769	19.9197	10.963	10.5172	13.2445	20.9571	19.0888	21.5088	20.2687	24.9643	28.8227	22.1451	19.8135	18.7764	14.9908	16.9573	19.3031	10.5932	4.90925	9.23235
Cre01.g028250	4.61287	6.45326	4.492	2.82815	5.55641	5.03307	7.24904	6.50731	5.87122	4.42099	13.8561	6.40697	4.0046	5.26015	4.74339	4.43215	5.31821	3.25388	2.60474	3.80695	6.84145	7.52401	7.01572	5.19016	4.12662	11.3863	7.71492	3.42879	4.04541	3.47537	5.90477	6.75545	3.79053	3.06408	3.91088	4.9776	9.85109	7.23711	6.074	4.60654	11.7051	8.14854	3.67713	4.11461	4.95266	5.19198	6.33158	3.20875	7.58528
Cre01.g028300	11.2611	11.685	8.20384	8.13146	8.10875	5.92886	8.60126	9.22657	8.67837	6.15878	18.9668	12.4797	9.79897	13.8992	8.56544	9.09129	9.47657	5.62329	5.2517	6.69068	6.8864	7.99593	8.05009	7.53441	4.08037	20.2747	16.1967	8.22627	8.60952	8.64492	8.60993	9.80734	6.19694	5.19232	6.16346	5.54494	8.30108	9.09057	7.48014	4.75275	21.9575	15.7426	8.32266	8.76862	8.85351	10.5196	12.7373	11.4393	10.6783
Cre01.g028350	2.51341	3.3493	5.20284	3.67565	4.9605	3.24293	4.34553	4.36805	4.28534	1.9723	2.40642	2.58249	2.74495	2.50714	3.54462	3.37312	3.49747	4.84772	4.08695	3.57603	4.39254	3.4859	4.06621	3.85825	2.02698	2.5876	3.18708	2.35892	2.33034	2.29806	3.12554	4.44084	5.63847	4.10321	3.8031	3.50918	5.12188	3.82485	4.66212	3.26248	2.48241	3.12957	2.28922	2.95723	2.88441	2.25369	3.21104	1.43701	12.4776
Cre01.g028400	1.52008	0.933861	0.777501	0.690947	0.854356	0.845466	1.32906	1.47393	1.40903	1.36323	2.77213	2.52277	1.73917	1.1544	1.46467	1.75348	1.12993	0.882601	0.72863	0.72225	0.851619	1.27273	1.86979	1.45915	1.29933	2.84164	3.65814	1.66797	1.36165	1.47509	1.84998	0.960792	0.900582	0.689325	0.958864	0.887906	1.18803	1.54215	1.85458	1.7673	2.91075	3.30261	1.95901	1.43806	1.60423	1.68347	0.874319	0.456961	0.849366
Cre01.g028423	1.56345	1.30806	1.99145	2.06366	2.39852	1.88074	1.78718	2.09907	2.37429	1.47223	1.93053	1.11991	1.71652	1.24071	1.29126	1.77209	1.07584	2.31073	2.38662	1.5545	2.01547	2.43753	1.73682	2.78808	1.2783	2.6532	1.14928	1.76771	1.71173	1.29797	1.63581	1.4136	2.27491	1.76951	2.05498	1.79307	2.28804	2.25649	2.13382	2.12835	1.69824	1.37066	2.05366	1.69449	1.91652	1.8306	1.27973	0.771511	2.41921
Cre01.g028450	6.31712	2.68699	4.39057	3.65015	4.39615	4.82606	5.20042	5.04377	5.47055	9.1256	22.1939	14.6219	7.70048	6.48318	5.81018	8.14342	3.112	4.04227	4.33559	5.02716	7.33053	6.08789	6.9296	6.8297	11.6532	13.9119	15.1974	7.43618	7.74446	7.44231	7.36055	1.87413	4.47026	5.25639	3.98673	4.89674	9.25159	7.48304	7.44153	10.8377	14.4164	16.2614	7.71512	6.23075	6.2013	6.63791	2.73464	0.551509	4.61222
Cre01.g028500	6.51269	5.20296	4.31245	4.4296	5.8552	3.50199	4.8939	5.53021	5.34634	4.21471	13.327	9.30973	6.98988	6.09087	6.42645	6.45524	6.21438	4.83194	3.58627	3.43998	4.86804	5.45696	4.74853	5.02257	4.97821	10.6778	11.1758	6.26977	5.69445	6.2275	7.63108	6.24377	4.70434	4.25149	4.38991	3.59034	7.15961	5.09199	5.72237	4.31024	7.71861	10.5751	6.71841	5.71788	5.35782	7.36145	5.81613	4.21868	2.50704
Cre01.g028550	3.4718	3.08936	2.20443	1.40482	3.27756	1.86329	4.00062	3.32046	3.22756	2.85618	8.41427	5.38536	5.00568	3.1775	3.94857	5.08092	2.72224	2.60698	2.49315	1.87969	2.81434	4.13778	4.27934	4.41602	3.32626	10.1996	7.22919	5.90261	3.88636	3.40602	7.00617	4.25779	3.28491	2.08375	3.07263	2.82013	5.05791	3.53877	5.62765	5.27835	8.8446	9.23846	6.65454	4.12229	4.24485	4.05998	3.57697	1.03384	3.40022
Cre01.g028600	2.15011	2.08284	3.2171	3.66804	5.32473	3.19	4.80873	3.9483	3.84758	3.41112	3.40301	1.35434	2.52402	1.71703	2.76369	2.2488	3.72116	4.58534	4.04453	3.54107	4.64499	4.56976	4.9194	5.29267	3.25276	2.81589	1.9005	1.66963	1.97272	1.92859	3.12914	2.24954	5.3785	4.29227	4.3718	2.88426	5.79229	4.26782	4.69752	4.80321	2.19834	1.87072	1.7029	2.41168	1.84545	2.28386	2.90434	14.5103	13.9227
Cre01.g028650	7.34196	8.2954	6.86598	8.58238	7.45359	8.12618	9.32587	9.35935	9.16849	6.18033	9.83917	9.5698	7.45138	7.53496	6.331	6.59139	7.7398	8.56114	8.00328	9.48462	10.6409	9.84958	9.80945	11.3396	7.73928	11.2296	9.94416	8.06072	7.08265	6.95966	6.29961	7.36743	6.63842	8.43168	8.31838	8.677	13.4544	9.13738	10.9432	7.3622	10.6208	9.63369	9.22213	6.15497	5.81758	6.35219	10.1366	20.5058	11.9004
Cre01.g028713	24.2745	41.1625	30.2261	26.5864	17.0127	16.5535	21.1407	22.6004	24.6444	17.0013	24.1309	30.2298	32.8693	24.4457	22.2678	24.3938	40.252	36.3042	29.9496	21.6922	21.505	20.8798	24.757	29.5307	23.583	23.4853	31.1297	29.8383	25.5471	27.381	22.2217	38.2544	29.6298	27.0721	17.1712	16.5785	29.8045	21.4086	21.3718	18.4	22.4533	29.5088	28.5664	23.4613	22.4164	22.8142	36.6569	73.5861	96.3639
Cre01.g028777	0.0969971	0.107027	0.247823	0.252244	0.168913	0.11527	0.148992	0.141079	0.197518	0.228344	0.0644917	0.159461	0.105933	0.136153	0.0764685	0.0777775	0.246587	0.179198	0.168989	0.131434	0.22713	0.194807	0.299106	0.286341	0.374302	0.235934	0.187167	0.146064	0.103968	0.112737	0.0925003	0.127896	0.181333	0.209581	0.20967	0.149936	0.336561	0.241913	0.25273	0.247314	0.152065	0.159597	0.168277	0.0873087	0.122548	0.0815383	0.101389	2.46957	2.929
Cre01.g028850	47.3124	38.8171	31.206	35.4339	31.1116	28.9394	17.1347	21.7522	22.1133	33.3831	37.6377	30.8526	45.616	46.8477	43.9091	37.3996	32.8674	24.0726	20.3005	21.591	14.1322	7.23716	11.4754	10.8908	14.6883	29.9107	20.2782	36.8972	45.6782	41.9794	41.5575	28.8722	24.022	24.2221	21.1437	16.5983	7.62538	12.6909	12.8379	15.2872	33.7703	22.7499	42.6515	43.2927	42.0636	41.5467	30.2023	14.0497	21.6742
Cre01.g028900	10.8823	8.78895	11.5657	12.0096	10.6357	7.08836	6.16824	6.91594	5.69139	4.40046	7.42007	6.41222	12.1723	9.45173	9.94583	8.45892	9.58328	9.62151	9.35067	7.54052	5.70782	4.24999	4.06938	4.89372	2.43143	6.31285	5.0252	10.4219	10.0874	9.72278	11.818	9.00469	9.86069	10.7081	8.37043	5.67552	4.77041	4.17768	4.16775	3.20309	7.33342	5.55536	10.7401	10.2987	9.64535	10.6571	8.76991	2.05015	11.7771
Cre01.g028950	20.6752	13.3323	14.4486	13.4806	14.0277	11.0224	7.16496	9.58317	10.2589	7.58527	11.8363	11.0576	15.8352	18.1393	18.0635	13.3602	11.9636	8.51235	7.07934	8.98017	8.8791	4.36502	4.85995	6.65829	5.79777	7.06276	5.84733	14.0483	16.4049	16.2593	14.4418	10.7629	10.2557	8.92812	8.88476	6.68774	6.52171	5.10763	5.79679	5.7259	6.62994	6.34039	12.4725	20.4573	16.6652	16.1669	9.10608	0.455754	3.50323
Cre01.g029000	1.26185	0.816881	0.602192	0.804827	0.99318	0.653564	0.595913	1.33999	0.841501	2.3412	2.43162	1.02843	1.50526	1.74376	1.01165	0.839419	0.515092	0.474143	0.198725	0.27663	0.476377	0.364701	0.86023	0.83881	1.11278	1.34289	0.795903	0.629142	0.825273	0.546869	1.07689	0.451202	0.496336	0.410767	0.444527	0.415914	0.600743	0.718737	0.557254	1.20629	1.33279	1.31249	0.890493	1.09318	1.38483	0.786566	1.09294	1.89151	1.89535
Cre01.g029050	11.9617	13.0185	12.5244	8.78754	11.5491	8.5979	14.4212	14.0845	10.6125	11.4114	30.2091	18.0195	10.5938	8.98869	10.3934	10.1676	14.6496	9.27612	9.46754	7.41948	10.9499	13.1597	15.4877	13.2724	10.6029	25.8241	22.902	9.52657	10.1977	9.47405	12.4191	13.4826	10.8203	8.27942	8.08018	8.80255	18.6485	12.9672	14.3177	11.2917	26.0307	21.4275	11.4533	12.3268	10.6833	10.846	10.6715	12.5387	24.4296
Cre01.g029100	36.3094	17.9298	9.3864	3.25955	3.10997	7.35968	25.3284	24.4564	16.9909	12.1801	114.805	70.9659	23.7763	27.1008	26.9514	25.815	10.8143	3.46146	1.49346	2.54563	5.66515	25.4764	29.8817	5.57757	4.69906	104.635	90.8914	21.0996	19.2461	30.886	24.3142	15.9048	4.38134	2.20499	2.49439	5.17511	26.9111	31.4866	8.37573	7.23823	106.983	78.2554	21.5107	21.0221	27.9945	29.5318	15.5028	5.63404	6.70746
Cre01.g029150	6.24932	6.88574	5.39074	3.99542	3.27822	3.84628	4.04655	5.60824	4.72922	5.20151	15.8199	15.0447	7.50333	7.46064	5.76299	5.90803	6.64076	5.20911	4.02181	3.42762	3.75749	4.63001	5.8805	4.67293	5.04029	12.34	17.3177	6.53087	6.44217	6.32432	6.66092	7.60954	5.00649	4.78994	2.78287	3.34225	6.40246	5.68764	4.4804	4.57366	10.7795	15.9483	7.5091	5.9474	5.48156	5.78699	8.77099	8.72034	7.24545
Cre01.g029200	0.672053	0.265383	0.275465	0.0527772	0.083446	0.0658941	0.600817	0.751905	0.453982	0.253813	1.7061	1.45343	0.492799	0.492657	0.665815	0.896377	0.365455	0.167315	0.0626126	0.0398438	0.0492612	0.343188	0.838398	0.268263	0.051422	2.98232	2.71942	0.498393	0.45359	0.63491	0.867781	0.454915	0.187658	0.0603964	0.0448185	0.0537611	0.231586	0.786178	0.224067	0.169382	2.07479	2.48357	0.556461	0.329266	0.723654	0.67597	0.434095	0.253634	0.216751
Cre01.g029250	0.637999	1.6673	0.621558	0.770497	1.38066	0.900709	0.26389	0.588576	0.428809	0.632394	1.22793	0.358819	0.2309	0.641825	0.308843	0.269254	2.44113	0.248142	0.351008	0.672165	0.939711	0.674392	0.705313	0.269058	0.247508	1.0447	0.308544	0.0823151	0.296935	0.273194	0.268986	2.21378	0.465398	0.416513	0.846819	0.619517	0.758254	0.638745	0.562445	0.45835	1.06601	0.268783	0.0873822	1.75952	0.468436	0.59983	0.948982	5.9195	2.92069
Cre01.g029300	127.38	104.993	86.7016	80.7727	74.8635	80.0322	82.2811	78.491	91.7961	103.035	99.029	128.1	127.575	122.866	117.279	115.063	97.2925	88.4825	93.3542	96.7284	86.9561	92.818	90.5153	86.3878	123.936	105.145	107.07	116.374	123.97	135.588	109.954	86.5261	83.867	90.9	83.1504	81.3996	97.8409	91.0779	87.0753	97.2814	105.559	103.747	106.605	119.233	108.84	121.053	75.7487	23.1922	60.9847
Cre01.g029350	1.84721	2.32852	1.48767	1.39328	1.2032	0.757612	1.18252	1.63017	1.4834	1.55717	1.20386	1.64617	2.58924	1.7479	1.80231	2.50082	2.56947	1.95298	2.01803	1.10958	0.856528	0.907899	2.01071	1.98995	1.36395	2.11052	2.76448	3.50347	2.53867	1.98399	2.4976	3.27165	2.21653	1.62461	1.19616	0.761496	1.1584	1.89413	1.75297	1.97363	1.88522	2.60261	2.74459	1.67564	1.88226	2.10117	2.71184	0.80059	1.16308
Cre01.g029400	0.427974	0.687198	0.367204	0.395741	0.194664	0.211465	0.260125	0.371625	0.459667	0.390973	0.484164	0.409546	0.538712	0.351972	0.314736	0.440759	0.555538	0.424833	0.560141	0.333433	0.339279	0.308619	0.496717	0.529336	0.461137	0.563676	0.471019	0.503315	0.536613	0.378634	0.442245	0.644319	0.49722	0.452393	0.281463	0.267551	0.369399	0.378699	0.45472	0.45652	0.525741	0.575215	0.498678	0.415822	0.418648	0.335602	0.515605	0.370915	0.676152
Cre01.g029450	12.9502	8.62969	5.5169	3.83559	5.49132	7.05407	15.3644	12.3104	10.7176	8.68106	34.3864	21.9013	14.667	10.0558	12.4419	14.3843	8.83574	6.0372	5.2271	5.81251	6.75097	14.5654	14.0378	10.9576	7.7415	43.844	31.6474	14.0493	11.2302	11.8491	17.4053	11.0203	6.26117	4.59741	5.92545	7.68023	13.0054	14.4485	12.5636	11.0773	41.4254	35.5703	13.5159	11.6566	13.8449	15.7793	10.8484	3.69221	4.68015
Cre01.g029500	2.55181	2.91757	3.31875	3.02784	3.25854	2.10341	2.85611	3.24007	3.02028	2.2231	4.21932	3.48271	2.76041	2.37659	2.77387	2.88541	3.19533	3.57299	3.23685	2.8035	2.89803	2.50016	3.71951	3.55238	2.64778	4.57262	4.032	2.61479	3.13784	3.08785	2.70408	3.19868	3.51458	2.99263	2.68334	2.63067	3.70316	3.51551	3.44863	2.55533	4.28842	4.16024	2.87248	2.7241	2.62814	2.64171	2.40803	3.00703	5.25893
Cre01.g029550	3.56335	2.84011	2.51908	2.15482	2.70983	2.14889	3.26805	3.46328	3.17917	2.54215	5.11617	4.21843	3.18853	3.49956	3.17256	3.23157	2.4873	1.71331	1.78067	1.99534	2.33335	2.52172	3.39968	2.669	2.11375	5.65714	5.07833	3.04583	3.30787	3.35502	3.49935	2.54477	1.92277	1.64477	2.34085	2.03408	3.04393	3.3163	2.77944	1.81717	4.56307	4.60893	3.0656	3.25524	3.53618	3.31852	2.35796	0.918044	2.48862
Cre01.g029600	1.48102	1.42217	1.50192	1.39389	2.14923	1.48302	2.1117	1.76933	1.59845	1.86144	1.60223	1.42371	1.58395	1.31569	1.41824	1.8592	1.64574	1.62775	1.34114	1.51903	1.76337	1.5695	2.03612	2.06428	1.59992	1.91692	1.45311	1.41091	1.74553	1.54629	1.89591	1.93625	1.65055	1.02449	1.73217	1.68977	1.94936	1.55982	2.24244	2.5892	1.72661	1.77488	2.15565	1.27095	1.4767	1.4771	2.74047	4.97828	5.60775
Cre01.g029650	7.4187	6.47565	6.33659	5.60204	5.95765	5.43264	6.96917	7.80429	6.04136	5.77308	11.2324	8.48417	7.55636	7.34349	7.32269	7.88399	7.68047	6.99113	6.18607	5.39058	6.28705	6.50909	7.01413	6.89464	6.40806	13.2061	9.71441	7.46582	7.61113	7.4571	9.00527	7.43466	7.06823	5.52113	5.47916	5.50539	7.08337	7.60658	7.62021	6.92777	10.0386	10.314	7.28926	6.1526	7.56218	7.8947	6.81029	7.01043	7.40519
Cre01.g029700	22.8567	41.4103	40.1424	35.0614	26.6367	21.151	20.6216	25.7498	17.7579	37.5385	78.3458	24.1559	11.7714	20.1096	14.7037	14.3689	40.6775	30.0448	25.1482	19.1253	22.7586	19.8213	20.3588	18.4495	24.4115	49.3861	14.8996	9.12568	15.7496	14.2961	13.8219	35.7807	36.0799	28.8068	17.5796	16.2896	33.1564	22.5332	16.3429	21.6524	57.1043	13.7027	9.65207	18.0076	16.0459	16.4891	53.203	1525.41	714.798
Cre01.g029750	9.51161	15.1898	10.4002	13.5422	6.64396	6.66941	6.822	8.78962	8.02329	7.52704	6.44763	8.28673	12.9047	8.97703	8.22867	10.0197	14.1959	16.474	14.8834	9.46653	6.30942	5.6083	8.78944	8.89998	6.19149	6.04598	7.85223	12.8728	11.9143	10.8535	8.18721	15.7967	14.0476	13.831	7.52	5.9687	6.54148	7.90792	7.46039	6.4942	6.61605	7.77661	12.6768	9.17309	8.33875	9.56083	17.2609	17.2303	20.6149
Cre01.g029800	1.11649	1.82619	1.5221	1.33787	0.877628	0.829265	1.10509	1.17108	0.979418	1.00389	1.26815	1.67297	1.67472	1.38241	1.32436	1.61971	1.53536	1.47824	0.999593	0.895404	0.531379	0.652251	1.18505	1.05941	1.01861	1.40786	1.66709	1.44993	1.32139	1.30667	1.65033	2.0651	1.53694	1.30299	0.6575	0.678506	0.486812	1.10615	1.13996	1.04236	1.41304	1.78946	1.80581	1.08423	1.2857	1.29539	2.02612	1.5723	2.42398
Cre01.g029850	5.89736	17.7228	11.0997	10.12	6.33988	6.93773	7.40558	7.57969	7.05215	3.14075	10.1935	8.17469	7.32091	8.80908	5.98981	5.35943	15.6604	11.0288	7.99472	6.64346	7.17536	6.73508	7.34889	7.793	1.43537	8.04314	9.41237	5.83465	6.44965	6.34971	5.50665	14.9676	8.30891	9.02262	5.32411	5.99405	8.51864	6.7905	5.79081	2.23633	8.79523	9.11048	6.42583	5.07686	5.75671	6.08279	21.1047	29.6709	15.7866
Cre01.g029900	1.16241	1.98362	1.52801	1.39632	1.36725	1.12173	1.51232	1.87549	1.76525	0.47528	1.98504	1.57403	1.33631	1.54211	1.27545	1.36326	2.39572	1.71347	1.36905	1.20581	1.29981	1.51618	1.64049	1.80604	0.381979	2.32561	1.77641	1.20837	1.46562	1.43162	1.48891	2.44155	1.52234	1.28273	1.19699	1.36058	1.60389	1.7172	1.43085	0.447484	1.91825	1.9534	1.05607	1.36884	1.23028	1.26429	2.16007	4.33589	2.22895
Cre01.g029950	32.5724	9.02573	8.64674	8.49175	11.3943	27.7947	39.4946	38.0912	34.0828	60.3272	66.6667	60.3367	32.5154	28.632	29.9383	36.6356	8.91651	9.58102	9.51118	16.4791	28.4884	36.7705	48.3983	41.1074	56.8633	73.6759	70.9033	37.2474	36.033	33.2055	37.3335	6.19624	8.58475	10.3051	15.9873	32.341	40.2885	44.4118	49.1254	65.1059	65.8133	74.4485	39.3957	33.0605	31.2894	34.265	12.6186	12.3977	8.99646
Cre01.g030000	0.27226	0.132752	0.0634296	0.0638016	0.0924703	0.0767082	0.105534	0.168507	0.17394	0.286376	0.878144	0.428543	0.386614	0.275076	0.152226	0.220024	0.0852583	0.051369	0.0269125	0.0428147	0.178653	0.158048	0.225228	0.205207	0.218514	0.589822	0.439128	0.419925	0.162988	0.19525	0.232017	0.0840186	0.0616154	0.0278143	0.0481604	0.0476601	0.0861418	0.128556	0.204838	0.295397	0.694733	0.463683	0.346713	0.184358	0.160097	0.170434	0.121101	0.0827988	0.02852
Cre01.g030050	291.276	180.826	224.495	268.054	154.067	87.2573	108.635	151.333	148.534	194.634	248.129	404.836	420.31	272.743	278.334	254.064	226.192	228.776	203.571	149.747	108.089	118.988	134.705	186.516	203.587	228.141	379.607	536.017	262.907	281.533	228.039	187.207	214.229	221.964	198.561	104.252	110.714	134.983	179.761	188.195	254.504	353.371	564.704	238.086	276.643	301.738	240.342	139.933	191.785
Cre01.g030100	0.398565	0.155167	0.422509	0.38698	0.090822	0.942828	0.367115	0.327992	0.347881	4.83095	0.992104	0.54016	0.183866	0.678786	0.203416	0.813225	0.0617021	0.0620708	0.558567	0.133901	0.536155	0.400672	0.375381	0.145858	3.95038	1.44776	0.58566	0.17649	0.452806	0.3905	0.746354	0.0564617	0.58606	0.56542	0.104064	0.290718	1.82324	0.371769	0.229888	2.48139	1.16577	0.707496	0.570022	0.266842	1.15225	0.415344	0.0956409	0.723881	1.11899
Cre01.g030150	2.6641	1.0374	0.349126	0.2016	0.637498	1.08981	2.95371	1.98974	1.55531	0.650518	6.24672	2.8742	1.59921	1.57437	2.05744	2.85268	0.445573	0.0942474	0.0740652	0.458225	0.801235	3.10915	3.19184	1.03985	0.304139	8.50094	4.49224	1.31012	1.66322	2.10819	2.45681	0.822135	0.150729	0.187115	0.453584	0.900925	2.71604	2.94269	1.24614	0.525546	8.86414	5.076	1.84382	1.40081	1.80156	2.76217	1.21791	0.132923	0.279072
Cre01.g030200	52.0488	47.4769	40.8157	37.4317	27.5886	29.1817	26.1749	31.6703	37.8741	77.6374	49.6137	62.5637	62.9703	61.9892	42.3711	48.7444	38.3446	33.2696	40.1737	33.3888	32.8739	24.1182	37.4417	33.7767	81.3801	45.0906	47.7809	67.5843	60.0264	59.7578	47.3847	36.9125	35.3418	37.7729	26.8022	25.0245	34.4095	39.7567	37.1516	58.099	49.5462	45.7799	62.8495	46.5464	49.9729	55.2044	33.7485	9.99485	22.8834
Cre01.g030250	3.41483	4.74589	4.21014	3.95969	4.84208	3.39876	3.65953	4.01015	3.46831	3.12968	1.55986	2.52305	3.55861	3.40991	3.92172	3.89442	4.91785	4.9555	5.28326	4.40724	4.82364	3.0523	3.66967	4.5347	4.57748	1.88006	2.15572	3.86148	4.14921	3.25697	4.02715	4.65731	5.44456	4.95963	5.21216	3.50952	2.95036	3.94209	4.73014	4.99489	1.9003	2.57344	4.03619	3.77096	3.54043	4.0539	4.29909	1.31572	7.60415
Cre01.g030300	3.96342	7.0822	4.8402	4.30788	2.95992	2.19568	2.54597	3.35818	2.98786	2.8646	3.51361	4.91541	4.61261	4.01833	3.0911	3.11059	6.31097	4.31627	4.13229	2.56964	1.72749	1.69952	3.13859	2.84442	2.21593	1.65199	4.66411	3.78652	3.42842	3.08451	3.27572	5.76079	4.35917	3.19958	2.24493	1.72494	1.78079	3.02013	2.68525	2.05943	1.7169	4.52997	4.4332	3.19648	3.18458	3.33662	4.37439	2.94022	5.12085
Cre01.g030350	0.170507	0.0986742	0.121235	0.184952	0.35991	0.142104	0.0332228	0.121397	0.176547	0.54736	2.10245	0.344017	0.112858	0.124993	0.0611004	0.196252	0.22814	0	0.180036	0.372341	0.0796755	0.105729	0.0207821	0.0784437	0.483901	1.39415	0.299103	0.0325699	0.099688	0.0540479	0.124169	0	0.0899316	0.148855	0.21908	0.0463753	0.102446	0.0589714	0.0576967	0.455103	1.53095	0.351547	0.141181	0.179388	0.0489598	0.390908	0.0540084	0.0692371	0.553289
Cre01.g030400	0.535178	0.373653	0.236294	0.11884	0.125265	0.184645	0.693783	0.511849	0.348568	0.0508017	0.964187	0.723724	0.387559	0.324823	0.283543	0.491792	0.219441	0.181796	0.120309	0.0956985	0.192266	0.412143	0.636515	0.262099	0.0673678	1.28906	1.16594	0.199511	0.277568	0.321043	0.454392	0.330067	0.191975	0.0932547	0.0789411	0.17432	0.499184	0.410495	0.136551	0.133387	1.29912	1.58917	0.348173	0.26639	0.483943	0.426302	0.350885	0.215915	0.201866
Cre01.g030450	1.43845	1.2667	1.10005	0.95719	0.829188	0.984965	1.72137	1.55125	1.50181	0.978267	1.89686	1.77851	1.42066	1.40694	1.19702	1.45696	1.2938	1.14714	1.10917	0.893358	1.03377	1.68068	2.02499	1.65811	1.06027	3.11914	2.51131	1.44407	1.38765	1.36536	1.70556	1.36455	1.17843	0.988056	0.999916	1.06096	1.45245	1.66709	1.74384	1.19476	2.36316	2.57469	1.31535	1.20614	1.44822	1.33096	1.369	0.581834	1.30821
Cre01.g030500	9.07043	11.8618	9.94947	9.79697	7.03972	7.3504	8.91876	10.5441	10.3564	11.2037	13.1694	12.2938	10.773	10.8759	8.15127	9.44235	11.4591	9.79118	9.02633	7.99517	7.42902	8.10658	10.5515	10.6992	10.2952	13.5607	12.6993	10.7341	10.3092	10.4069	9.04719	11.2039	9.2992	8.45772	7.06438	7.81952	9.77668	10.2047	10.0744	10.2267	14.7519	12.7103	10.3158	8.16877	9.35884	8.78739	11.4086	10.828	11.8369
Cre01.g030550	7.63894	12.4288	9.65776	7.26169	5.18129	6.33127	11.0337	9.40921	8.78152	5.6267	14.0303	11.9342	10.3636	6.68481	7.68363	8.57523	14.2363	10.545	7.53604	5.40271	6.4629	10.8551	9.09667	9.36439	4.92189	15.4594	12.883	9.65796	7.63804	8.86472	8.49742	14.217	9.93289	6.7064	5.59158	5.79344	11.7398	8.85997	7.80382	6.04877	15.5508	14.0522	9.64614	7.42427	8.58906	8.74978	11.7375	39.3875	27.1997
Cre01.g030600	1.96511	2.00342	1.60405	1.63252	1.2933	1.17747	1.56246	1.68129	1.89572	3.4718	4.06846	3.03443	2.49773	2.6527	1.66582	1.85065	1.58159	1.14494	1.53749	1.21954	1.23307	1.00042	1.39483	1.7125	2.86654	3.58793	2.65197	2.82454	1.96945	1.76392	1.83916	1.74051	1.31607	1.30254	1.34546	1.00126	1.47252	1.43991	1.7176	2.67939	3.27075	2.55696	3.1003	1.87	2.1259	1.72402	1.46381	0.966035	0.743525
Cre01.g030650	1.63321	3.57483	3.29099	2.90204	2.00816	1.75377	2.53483	2.82641	2.11591	0.946994	1.29986	1.33917	1.79636	1.5498	1.97679	1.92518	3.84302	3.17484	2.28005	2.05151	1.36469	1.83837	2.35148	2.4429	0.899993	2.19814	1.57462	1.5637	1.701	1.41198	2.07155	3.96748	3.07294	2.60754	2.28089	1.87749	1.7813	2.31092	2.49305	1.39864	2.41223	1.88905	1.79006	1.75354	1.97577	2.02894	2.69109	2.90366	3.20845
Cre01.g030700	2.14926	3.84604	2.40651	2.67627	2.24526	2.05378	1.95815	2.6866	2.4501	2.01891	2.48563	1.89039	2.17055	2.12952	2.05129	1.99432	3.38154	2.05646	2.34587	2.43195	2.54895	1.8305	2.94257	2.64831	2.06259	3.08893	2.20002	2.30581	2.54666	2.35562	2.10703	2.86621	2.12903	1.92865	2.08662	2.1914	2.49856	2.80992	2.47556	1.74985	3.17326	2.0921	2.34104	2.32933	2.36328	2.26576	2.84582	4.12148	1.97759
Cre01.g030750	1.04316	3.40625	2.65895	2.68291	2.05291	1.62062	1.46775	1.65829	1.37927	0.0883355	0.636194	0.684736	1.12924	2.37356	1.18821	1.07843	3.04253	2.52059	2.2968	1.82004	1.44014	1.13042	1.79602	1.63309	0.0536897	0.757766	0.806809	0.768733	1.24582	1.19934	1.07781	2.9785	2.16978	2.04945	1.83748	1.33594	1.45699	1.43232	1.21164	0.136263	0.679449	0.765914	1.04971	0.977079	1.06965	1.0843	3.06372	3.42254	4.08744
Cre01.g030800	18.427	18.7941	14.1328	9.12508	12.3666	11.8352	16.232	15.142	15.1138	13.3418	44.0845	32.3347	20.0145	15.2785	16.386	15.6037	16.9927	10.0859	9.23784	10.3704	15.3544	18.7919	15.3933	15.1519	15.4112	40.9739	32.1925	17.0297	15.226	16.8909	15.1208	15.0542	11.2704	8.82142	9.37787	11.1028	26.0409	16.7795	14.5125	12.8285	36.6529	31.7589	17.3711	15.2173	15.2887	17.1964	12.9409	15.9459	15.5303
Cre01.g030850	30.6823	27.1607	17.2375	10.2653	12.0875	16.1061	27.0141	20.6038	20.5622	23.1535	76.2189	50.5957	31.75	23.5831	25.1862	26.7714	24.1155	13.7016	11.0772	11.6228	17.5503	28.5854	24.522	19.1709	22.3423	76.9575	58.6125	31.1965	22.8622	27.6574	26.3339	24.4888	15.4259	11.1659	11.2547	14.701	33.1234	23.3637	19.662	19.4765	77.1688	57.193	28.8191	22.3743	27.0273	29.1086	20.5503	49.2844	24.501
Cre01.g030900	0.434798	0.69196	1.16705	0.852565	0.717016	0.775065	0.942498	1.10559	0.97202	0.0930521	0.394213	0.511731	0.683501	0.38071	0.571295	0.613047	0.56854	1.06251	0.895237	0.71211	0.626454	0.954873	1.24538	1.40023	0.167099	0.754626	1.0215	0.695579	0.524302	0.574264	0.576728	0.729659	1.18486	0.711718	0.936577	0.790852	0.685756	1.1717	0.956333	0.389387	0.499615	0.856905	0.65574	0.543215	0.624243	0.706084	0.585322	0.114762	2.54205
Cre01.g030950	2699.27	2460.67	2592.85	2116.68	1644.82	1721.79	2295.89	2396.93	2611.72	2645.11	5057.38	5468.83	3347.03	2623.9	2195.13	2305.98	2515.87	1728.42	1430.59	1597.97	1638.91	2010.96	2310.17	2238	2522.52	4513.97	5607.67	3255.71	2154.14	2391.03	1896.86	2021.44	1837.2	1517.84	1721.23	1568.1	3052.69	2459.29	2097.24	1837.52	5030.29	5287.96	3367.22	2262	1976.24	2402.63	1499.01	708.194	2951.44
Cre01.g030968	0	0	0	0	0	0	0.0112277	0	0	0	0	0	0	0	0	0	0	0	0	0	0	0	0	0	0	0	0	0	0	0	0	0	0	0	0	0	0	0.00664319	0	0	0	0	0	0	0	0	0	0	0
Cre01.g030986	0	0	0	0	0	0	0	0	0	0	0	0.0163855	0	0	0	0	0	0	0	0	0	0	0	0.0336263	0	0	0	0	0	0	0	0	0	0	0.0110486	0	0	0	0	0	0.0312509	0	0	0	0	0	0	0	0
Cre01.g031004	12.7496	9.17399	6.77761	6.21724	7.30955	7.68414	8.64765	10.0314	9.99811	19.8032	23.4366	18.7298	13.3579	12.9373	10.5101	10.6861	8.1087	4.0691	5.99201	6.1628	8.46127	7.8607	8.93705	8.77786	18.654	24.4005	16.7316	11.6784	12.0608	13.0671	11.2166	6.4372	5.00218	5.13342	6.20147	6.63949	10.0211	9.46529	8.59235	13.1731	20.3393	16.5707	11.6661	11.4674	12.1953	11.5325	5.20122	4.13068	3.5823
Cre01.g031050	5.38015	5.92201	4.66878	3.75219	4.14756	3.3061	4.97919	5.18097	4.69845	3.47361	10.2779	8.77475	6.1649	5.41777	5.51407	5.65353	5.6635	4.74923	4.27397	3.61457	4.2062	4.66504	5.40477	4.81248	3.7176	8.47236	10.507	5.95101	5.99532	5.81468	6.23967	6.44661	4.4178	3.84022	3.2398	3.54478	6.22525	5.43663	5.17002	3.37424	6.9154	10.7767	6.14633	4.78992	5.44821	5.89231	5.27021	3.75364	4.7201
Cre01.g031100	117.566	117.194	125.919	125.147	128.024	107.573	108.409	114.378	107.862	112.535	87.4228	116.986	126.983	106.522	114.58	110.614	109.71	128.891	136.971	116.33	110.357	103.364	97.5476	98.2727	114.776	70.0351	80.5701	111.865	115.01	120.887	108.807	101.39	118.947	131.409	101.213	97.6671	122.735	102.382	95.7051	93.6685	69.3942	92.3193	107.018	131.585	116.008	111.37	89.9823	91.6513	206.582
Cre01.g031200	11.536	10.7068	9.04792	7.0217	8.06566	6.30331	7.52321	7.9266	8.33112	9.79413	21.0606	18.2279	13.979	10.6761	10.71	8.48923	9.87943	7.35184	6.42727	6.88138	8.36021	8.83475	9.87783	8.1458	11.7165	17.7808	16.9467	13.4098	10.209	11.3141	9.4481	7.90367	8.31151	7.39901	6.48797	6.07253	14.2689	9.09213	9.30656	9.59975	16.6035	15.778	14.1902	9.99577	9.75358	11.0947	7.11192	7.27455	8.80978
Cre01.g031250	36.0339	26.1118	35.9066	45.3612	49.5361	41.4925	33.0703	36.0661	38.4408	56.6642	31.9129	26.6341	24.83	29.5202	25.7004	29.9939	29.0933	46.205	45.3262	55.3098	65.3187	41.1799	53.4672	47.6311	71.5109	31.8237	28.0717	34.7148	33.5475	34.9837	26.6758	24.9144	39.9851	52.0309	51.6275	47.938	73.0306	52.0179	45.4154	52.7845	33.2138	27.4247	35.2104	26.8763	28.0039	30.6801	19.1333	12.0874	34.2429
Cre01.g031300	1.02984	1.19389	1.21802	1.1066	1.17251	0.921086	1.10363	1.08195	1.17902	1.33045	1.90386	1.7911	1.30556	1.47032	1.12211	1.37277	1.39473	1.29468	1.26906	0.966922	0.975497	1.1755	1.34705	1.45651	1.72619	2.40834	1.73677	1.40301	1.36299	1.25534	1.47554	1.53453	1.28728	0.994995	1.07547	0.939359	1.2589	1.42544	1.44137	1.67872	2.43653	1.76484	1.36721	1.05375	1.29914	1.16132	1.79898	2.09057	1.46853
Cre01.g031350	0.116646	0.141084	0.0547393	0.0160593	0.0423188	0.0415863	0.112504	0.0587276	0.126816	0.102975	0.535136	0.136631	0.21232	0.219473	0.206907	0.140299	0.179484	0	0	0.0269418	0.109922	0.152496	0.226765	0.140198	0.0531046	0.801695	0.144695	0.153185	0.290692	0.183025	0.18688	0.107663	0.0394774	0.014002	0.0290934	0.0916084	0.337282	0.210792	0.135681	0.0721001	0.534892	0.163397	0.17454	0.196866	0.193427	0.214497	0.0474163	0.00521024	0.0143573
Cre01.g031400	0	0	0	0	0	0	0	0	0	0	0	0	0	0	0	0	0	0	0	0	0	0	0	0	0	0	0	0	0	0	0	0	0	0	0	0	0	0	0	0	0	0	0	0	0	0	0	0	0
Cre01.g031450	0.337385	0.176224	0.054129	0.079401	0.100433	0.0528719	0.139062	0.329079	0.197061	0.11201	0.672965	0.29866	0.26244	0.310036	0.409201	0.240961	0.254649	0.0383572	0.0401911	0.055947	0.177867	0.481891	0.278363	0.3174	0.112527	1.13041	0.405399	0.218127	0.361632	0.45246	0.445492	0.114067	0.100381	0.0623066	0.0791148	0.0452935	0.242994	0.44431	0.201253	0.10026	1.11889	0.184657	0.337683	0.35875	0.389372	0.345428	0.0602841	0.0772822	0.0319438
Cre01.g031500	0.969998	0.946505	0.276884	0.110475	0.143847	0.223576	0.758763	0.910978	1.07034	0.283355	1.93481	1.1698	1.42622	0.72318	0.809361	1.03985	1.11787	0.0784829	0.0986825	0.176617	0.376067	0.998076	1.3005	1.34366	0.340758	2.5953	1.21984	0.85543	0.722863	0.855836	1.3126	1.28833	0.232777	0.0424954	0.170707	0.264787	1.06458	1.17623	1.10688	0.361052	2.80551	1.28462	0.967311	0.662344	1.17967	1.00438	0.444052	0.28463	0.0435736
Cre01.g031550	0.331765	0.547966	0.497927	0.411494	0.559528	0.22834	0.538112	0.501602	0.380653	0.126652	0.30405	0.342727	0.239376	0.305284	0.341664	0.306518	0.455901	0.556599	0.416579	0.28166	0.368717	0.438318	0.565023	0.646624	0.233267	0.456493	0.346042	0.339132	0.223457	0.281384	0.430967	0.52021	0.372828	0.161451	0.43983	0.342039	0.696326	0.312703	0.542355	0.290974	0.50606	0.442604	0.373341	0.24213	0.332779	0.329769	0.447804	0.360462	0.662192
Cre01.g031600	14.2922	14.2188	11.2361	10.273	12.423	8.46939	9.27943	11.5043	12.175	11.0898	25.3676	14.0127	13.4029	13.9514	10.9894	9.74832	16.062	7.30773	7.39999	8.06805	11.675	9.81571	11.8072	10.1147	11.8711	20.3299	16.2405	11.9141	10.4216	11.4078	11.401	15.342	9.56224	8.03181	9.79631	8.02206	15.5671	11.7139	13.5743	9.33212	18.6847	17.6231	14.3073	11.1739	12.1209	13.6997	11.6566	39.6001	17.2282
Cre01.g031650	4.51634	2.01474	2.1468	1.42031	2.91631	2.53916	2.9415	2.1152	2.63904	4.9534	10.5309	9.53133	3.78958	4.73659	3.7353	5.25708	3.87869	1.9016	2.09824	2.93698	5.54271	4.38602	3.99923	4.60658	4.77258	10.2072	9.23595	3.96509	5.39256	5.37128	5.1283	2.52973	2.27498	1.68945	3.71991	4.01697	5.35666	3.95146	5.64269	5.4209	9.22921	9.83648	4.10894	4.19354	4.53941	4.71626	2.0087	1.50752	0.405069
Cre01.g031700	3.3585	2.84251	2.7014	2.32943	2.43691	2.64353	3.9877	3.33056	2.60809	2.56058	6.58484	4.42331	3.70495	3.50492	3.13412	3.14079	2.50217	1.56527	1.44064	1.74536	2.68101	3.92647	3.0701	3.18679	3.1275	8.16051	6.49638	2.54608	2.40843	2.77236	3.03538	2.51611	1.3839	1.51181	2.0307	2.18374	4.19343	3.3879	3.19629	2.77183	6.08042	6.7208	2.75602	2.74208	3.34514	3.48895	2.65952	1.36377	1.97295
Cre01.g031726	0	0	0	0	0	0	0	0	0	0	0	0	0	0	0	0	0	0	0	0	0	0	0	0	0	0	0	0	0	0	0	0	0	0	0	0	0	0	0	0	0	0	0	0	0	0	0	0	0
Cre01.g031750	4.59392	1.54363	1.67907	1.14345	1.4205	1.89218	3.25425	2.51388	2.36104	6.07508	11.6038	10.2724	6.49244	4.24555	3.43458	5.1403	1.56272	1.68919	1.52449	1.78813	1.84866	3.09807	2.66947	4.01075	5.41127	13.0435	9.62798	7.94655	5.24896	4.35682	6.1609	1.33466	1.92529	1.4554	1.8588	2.16313	2.59142	3.13153	4.34734	6.65197	13.8111	12.8658	7.75755	4.93461	3.99644	5.16616	2.71295	3.96483	1.56078
Cre01.g031800	0.51137	0.631718	0.463317	0.520471	0.506976	0.608567	1.34019	0.968657	0.84927	0.327777	1.17149	0.811549	0.282619	0.367443	0.392499	0.576925	0.779058	0.757658	0.370479	0.374215	0.720021	0.984242	1.26939	0.723836	0.270018	1.00527	1.15842	0.244686	0.350038	0.42958	0.527256	0.861194	0.680518	0.395047	0.416729	0.568044	1.26321	0.879639	0.833927	0.445959	1.143	1.43197	0.316214	0.21973	0.455772	0.414975	1.03494	7.44496	5.78317
Cre01.g031850	1.32983	0.795749	1.13371	1.03748	1.58246	1.20558	2.00942	2.61859	1.30808	1.28354	2.83822	1.22974	1.61371	1.10808	1.59004	1.43112	0.604968	1.23822	1.3901	1.09346	1.2076	1.91995	2.47827	2.33861	1.26274	4.31035	1.94287	1.36917	1.1225	1.00465	1.5979	0.98193	1.13159	0.862007	1.47045	1.36267	1.95556	1.8382	2.47495	1.93165	4.0341	2.02248	1.40154	0.884924	1.12359	1.39736	1.40549	0.368278	1.76776
Cre01.g031875	0	0	0.00277234	0	0	0	0.0037986	0	0	0.00417224	0	0	0	0	0	0	0	0	0	0	0	0	0.00475234	0.00448452	0	0	0	0.00744791	0.00854853	0	0.00405634	0	0	0	0	0	0	0	0	0	0	0	0.00461206	0	0	0.00372461	0.00411678	0	0.00436287
Cre01.g031900	2.17153	1.49232	2.5042	2.67824	2.92749	2.58273	2.67753	2.85058	2.77224	3.47099	3.65466	2.96651	1.93889	2.24409	2.18857	2.40568	1.65912	3.14562	2.85178	3.08346	3.19215	3.15594	2.94451	3.34053	3.6351	3.32916	3.06104	2.18419	2.50944	2.12955	2.56269	1.51298	2.96477	2.57706	2.62089	2.93466	4.1894	3.25061	3.05405	3.96573	3.53252	3.08631	2.35189	2.29653	2.35775	2.38553	2.2498	3.16891	6.71243
Cre01.g031951	0.276449	0.0815526	0.184577	0.0773581	0.0195697	0.0309069	0.148129	0.211227	0.160574	0.150795	0.181565	0.3367	0.388646	0.274874	0.279071	0.367081	0.153369	0.23917	0.148797	0.0560649	0.0346581	0.0843171	0.180801	0.102367	0.105246	0.246011	0.199808	0.417946	0.241209	0.329145	0.401236	0.200037	0.162998	0.109266	0.072875	0.0403457	0.105838	0.138949	0.125488	0.2162	0.297299	0.278854	0.4255	0.211337	0.420617	0.244435	0.227101	0.0180705	0.182582
Cre01.g032000	13.8634	7.83187	13.3542	8.0973	8.49155	5.44078	10.1618	10.844	11.5581	7.80588	13.7665	16.4274	18.3522	10.9155	11.8283	12.0434	6.98611	10.2116	8.08583	6.68133	6.94089	9.99511	7.7647	10.7059	9.2116	10.1336	12.4904	18.6947	11.8926	12.1022	10.6453	7.20107	10.1846	9.04115	6.98539	6.57616	15.2213	9.57054	12.5656	9.9463	12.4547	13.8512	16.6718	13.6015	11.3499	11.1936	9.93261	0.402104	12.2253
Cre01.g032050	16.3902	23.3186	16.957	12.5081	10.2527	8.90194	13.492	14.2543	12.6544	4.31566	21.2052	25.0598	17.2074	14.115	13.4405	12.8239	24.8871	15.1617	11.9782	9.31141	11.4166	12.314	12.4576	11.8191	3.87629	20.0581	24.2289	14.3701	12.2474	14.9052	11.0354	18.4988	14.6993	11.5154	8.33743	8.10181	20.1104	11.2312	9.50325	5.73035	17.8739	21.6203	15.6188	11.2214	13.5373	13.9856	15.3999	62.2325	24.8309
Cre01.g032100	1.06063	1.60355	1.6591	1.00391	1.22653	0.624596	0.763676	0.686035	0.634897	1.79463	0.991683	0.919506	0.623413	0.786959	0.936324	0.461605	1.35261	0.514361	0.827679	0.566505	0.880237	0.621714	0.511037	0.775773	1.91853	0.984322	0.593883	0.609382	0.452967	0.520062	0.663772	1.46405	1.00957	0.636585	0.757795	0.780912	1.3965	0.767093	0.956131	1.52373	1.30554	0.751706	0.97034	0.55939	0.929121	0.679145	1.09711	0.562583	1.91742
Cre01.g032139	2.15078	1.30595	1.16459	1.36666	1.72866	1.3482	1.48932	1.36976	1.37044	3.54426	4.42206	2.65188	2.12808	2.22349	2.17383	2.05278	1.23965	0.733564	1.30668	0.917111	2.94808	1.6175	1.37526	1.33962	3.70149	2.69531	2.18911	2.19008	2.04822	1.92291	1.24958	1.04711	1.05586	1.58878	1.34798	1.2622	2.29624	1.40572	1.90904	2.96563	2.91794	2.64861	2.58322	1.37219	1.88124	1.87754	1.99837	0.325158	1.01819
Cre01.g032150	5.66153	6.26988	4.662	4.95528	3.17627	3.12872	3.02579	3.46097	3.67134	6.01993	4.26389	4.75866	7.21538	5.39284	4.2946	4.74786	5.42756	4.77952	5.06736	3.24216	2.9626	2.91119	3.82462	3.766	5.02021	4.3705	4.96754	8.1095	5.94133	5.62202	5.64397	6.34911	4.83252	4.7292	2.99642	2.43379	3.73697	3.93678	3.51676	5.38334	4.02325	4.63301	6.90133	4.62977	5.22527	6.22502	5.08409	1.37522	3.67282
Cre01.g032200	0.0183724	0.0187129	0.0258653	0.0370983	0.0533238	0.0149716	0.0236267	0.0328887	0.0418511	0.0692019	0.00732932	0.0271835	0.0445889	0.0164611	0.0337962	0.0139566	0.019666	0.0366576	0.0213391	0.0203688	0.0629579	0.0584813	0.0738971	0.0418396	0.0525756	0.0187069	0.0303872	0.0463249	0.0354471	0.0128122	0.0420497	0.0484501	0.0284248	0.00882163	0.0152746	0.0302319	0.0303566	0.0396083	0.0239351	0.0624591	0.00432045	0.0343146	0.0860589	0.0318934	0.0290152	0.0270276	0.0512116	0.0328258	0.0542728
Cre01.g032250	6.19747	4.00155	3.8345	2.83397	3.85445	3.14516	4.30516	4.17269	4.74399	6.38299	12.6046	10.8207	7.131	6.43521	5.74376	6.23519	3.95363	3.79062	3.68907	3.16961	4.03886	4.17692	4.70354	4.90052	7.15447	10.6674	11.6537	6.42967	5.16898	6.03263	5.8004	4.24636	3.65985	3.24144	3.12831	3.26964	6.21715	4.82786	5.36544	6.25913	9.87643	11.9738	6.85425	5.14441	5.4618	6.29125	3.65035	2.60016	4.00477
Cre01.g032300	496.996	358.774	183.738	163.143	200.462	197.633	320.936	278.924	299.909	399.602	1016.48	805.98	628.668	480.047	464.236	482.03	292.149	181.031	187.49	199.994	278.847	317.784	324.458	325.639	424.236	814.087	784.831	647.746	503.141	501.405	486.882	304.082	179.258	181.854	164.104	203.998	450.23	304.751	349.143	399.935	798.833	799.168	647.559	458.27	441.507	485.784	355.422	76.2764	48.5078
Cre01.g032350	2.36822	3.4665	2.52883	2.32983	2.20198	2.09453	2.29477	2.45922	2.36401	1.68589	3.22462	2.44789	2.54682	2.33784	2.29184	2.40588	3.681	2.26357	1.92708	2.01764	2.06528	2.67612	2.24351	2.26061	1.56791	3.65792	3.40093	1.77292	1.69862	2.12619	1.73643	3.08523	2.33113	1.85547	1.95712	2.12135	2.85859	2.77846	2.82398	1.92839	4.33522	3.27293	1.80825	1.94203	2.18358	2.01165	2.63522	3.36982	5.07929
Cre01.g032400	3.95396	5.13158	4.42899	3.84007	3.89201	4.84715	5.97818	6.63564	5.37934	4.8976	7.19896	5.40425	3.30096	3.70738	4.16826	3.37617	4.58298	3.72882	4.44111	4.3397	4.70022	6.62045	7.98257	6.40813	5.44214	9.1806	6.51643	3.00281	3.68371	3.94542	4.27048	4.89018	4.11231	3.90005	4.55504	5.25567	6.95089	7.54074	6.61002	5.62447	8.33404	6.79811	2.94124	3.70239	4.07823	3.85683	3.69335	3.48432	7.74336
Cre01.g032450	1.71646	2.15064	1.50018	0.930253	1.05172	1.0546	2.47597	2.65199	2.13271	1.17375	3.38026	3.93712	2.02998	1.75759	2.25531	2.62852	2.31851	1.49192	0.999975	0.956521	1.00832	2.08139	2.87115	2.28881	0.843461	5.11367	7.02227	2.07238	1.77849	2.08366	2.89339	2.58656	1.8916	0.745676	1.11446	1.33275	1.71966	2.19055	2.26151	1.56618	4.35036	6.79703	1.90723	1.58706	2.27619	2.11282	2.29731	2.95968	3.29984
Cre01.g032500	6.07412	11.9747	7.83396	7.45038	4.67324	4.63759	7.65179	7.31765	6.72619	3.29381	8.39464	9.7621	8.24665	6.86494	6.40521	7.39511	14.4864	9.81024	6.47454	4.4012	4.75652	5.93316	8.15861	9.45495	3.42325	9.96865	11.7085	8.91305	7.15934	7.67927	7.01457	12.8848	8.9981	6.53152	4.2283	4.80066	7.35743	6.40734	6.36529	4.93333	9.72712	12.0736	9.29039	6.44696	6.65529	7.31605	13.258	44.6403	22.6066
Cre01.g032550	0.85673	0.542932	0.288462	0.0740497	0.0892037	0.0978344	0.638155	0.726416	0.365968	0.19445	1.433	1.64845	0.601393	0.664336	0.686516	0.870673	0.406092	0.183119	0.0267731	0.0283953	0.0460776	0.410543	0.963208	0.194423	0.0699619	2.02109	2.9759	0.581217	0.562099	0.808211	0.888089	0.658536	0.282334	0.0691755	0.0223584	0.0459765	0.253913	0.86722	0.286003	0.178101	1.80689	2.8907	0.474886	0.470549	0.667407	0.779129	0.629141	0.470195	0.316824
Cre01.g032600	51.6618	43.4042	33.8462	27.6848	27.1064	31.7927	46.0395	46.4747	43.2475	40.8233	98.2156	103.177	50.8013	48.5545	46.3934	47.7554	40.1327	33.8358	30.2748	27.678	32.6231	43.0989	43.4779	40.2654	37.9337	89.0406	122.628	46.1857	42.6741	54.9046	43.0127	36.8956	31.6953	30.3344	25.999	30.9793	55.5129	49.0635	38.9683	37.225	77.18	109.74	44.6249	40.514	45.3142	47.612	27.1523	11.6375	15.1887
Cre01.g032650	250.032	278.297	209.009	286.157	500.058	466.639	412.322	344.752	354.638	261.69	149.598	69.3145	119.376	242.164	200.087	263.185	500.446	529.057	548.138	689.631	695.492	610.511	490.82	517.97	336.103	206.886	97.4405	190.563	326.891	317.116	269.426	453.721	457.229	579.051	601.069	579.732	779.555	539.248	534.478	334.655	202.025	102.713	173.815	221.702	231.713	231.231	193.308	30.8443	21.5081
Cre01.g032700	16.2492	12.8945	14.1365	15.4861	19.8013	21.0411	26.669	26.2986	21.78	25.0215	26.2844	18.8823	11.6957	13.9804	19.1568	19.6428	14.683	16.5314	18.8213	20.4209	24.1797	29.8089	30.3209	26.5563	27.9113	36.4141	27.8879	13.6571	17.3931	16.2212	23.8679	15.2619	15.0882	20.0664	24.576	24.8069	25.745	31.9681	32.3956	31.3697	34.2071	28.9236	15.6397	15.1986	21.4788	19.3198	13.469	5.62748	22.8496
Cre01.g032750	37.1258	23.9691	31.0397	29.79	33.3314	27.078	31.151	35.6393	32.5149	49.3726	60.5342	51.6251	51.8134	38.3238	33.0482	52.3437	27.3059	45.1597	46.4443	39.4484	35.9987	34.7574	45.1311	45.5412	66.511	55.5908	61.8611	61.5524	50.5496	48.7519	43.7783	22.0434	40.7782	47.2773	32.6816	37.2875	40.8121	46.6035	49.2635	56.1478	65.877	63.5942	55.165	38.4191	42.5172	41.8598	16.6178	15.2039	47.6427
Cre01.g032800	2.51434	3.00285	2.44802	2.28732	2.71237	1.92653	2.35273	2.60563	2.40373	2.06033	4.83769	2.87151	2.57406	2.28599	1.77365	2.2631	2.71915	2.51577	2.21394	2.46686	3.20241	2.80776	2.58545	2.86201	2.63379	4.17875	2.61701	2.31428	2.59964	2.3189	2.19831	2.18085	2.58906	2.42167	2.19522	2.41873	4.09313	2.57247	3.10583	2.51	3.89819	3.04761	2.40298	2.28179	1.92685	2.22896	2.3086	1.895	3.92551
Cre01.g032850	0.244517	0.329622	0.149058	0.0990116	0.0730554	0.0842443	0.0500955	0.152877	0.0930801	0.592556	0.910899	0.363556	0.152721	0.296401	0.179538	0.236737	0.298298	0.0478307	0.108588	0.073087	0.129382	0.114459	0.149452	0.095536	0.467729	0.994653	0.510481	0.139778	0.323758	0.338526	0.271588	0.194393	0.173852	0.0561132	0.0896861	0.0484115	0.13071	0.237123	0.153921	0.252824	0.883645	0.45573	0.173112	0.228879	0.315175	0.173808	0.116936	0.260198	0.261129
Cre01.g032900	1.94602	2.31	2.24277	2.33773	2.15957	2.18632	2.18361	2.83683	2.46535	2.20302	3.37931	2.49116	2.25032	2.14869	1.56425	1.67396	2.44297	2.09367	2.17383	2.19978	2.0594	2.70679	2.70884	2.60687	2.14416	3.89491	2.90308	2.11665	1.64723	1.51674	1.84052	2.29425	1.81532	2.10926	2.4554	1.98211	2.78037	2.75818	2.46066	2.26863	3.60043	2.72598	2.20439	1.78293	1.83947	1.90652	1.81477	5.20006	9.94031
Cre01.g032950	76.5173	133.014	114.596	89.5243	89.992	77.9421	97.319	89.7248	91.3076	73.6116	125.161	82.8106	79.7145	75.4313	68.2225	60.1491	142.461	100.313	92.657	83.4139	105.351	103.476	108.366	97.206	74.3741	102.56	89.3831	69.8986	64.6386	68.6548	66.0338	125.976	104.073	89.9579	75.4124	76.335	162.898	98.568	95.7528	73.9814	86.8791	91.2837	76.3113	66.293	71.7915	80.5134	107.912	364.598	315.144
Cre01.g033000	1.09148	1.45186	1.20726	0.979374	0.797885	0.555904	0.820533	1.03891	1.01207	0.882067	1.51099	1.92326	1.31954	1.37567	1.03814	1.10862	1.59119	1.0293	0.832537	0.583219	0.655938	0.62967	0.961024	0.711065	0.709875	1.20258	2.04888	1.24084	1.35873	1.11239	1.34693	1.39622	1.21295	0.865321	0.430021	0.50567	0.888264	0.803124	0.939885	0.663958	1.32646	1.76583	1.25061	0.981938	1.03876	1.14691	1.28186	1.69546	1.94499
Cre01.g033050	1.73579	1.51206	1.22491	0.922359	1.38258	1.35599	1.80422	1.78141	1.58106	1.59764	3.54038	2.47812	2.31221	1.30965	1.62907	1.61932	1.55415	1.3888	0.954979	1.0249	1.54293	1.9436	1.76728	1.88234	1.25624	3.4329	2.98604	1.63165	1.75212	1.83543	2.01625	1.2218	1.51439	1.40997	1.29121	1.33734	2.37205	1.87022	1.59095	1.83524	4.18928	2.82062	2.0887	1.8754	1.75195	2.04335	1.0762	0.279817	1.31723
Cre01.g033071	0	0	0	0	0	0	0	0	0	0	0	0	0	0	0	0	0	0	0	0	0	0	0	0	0	0	0	0	0	0	0	0	0	0	0	0	0	0	0	0	0	0	0	0	0	0.00549427	0	0	0
Cre01.g033091	1.93848	2.44344	1.8254	1.78511	1.49752	1.81412	2.38055	2.21197	2.05707	2.06982	3.44979	2.48128	2.19235	2.13717	1.64733	1.98622	2.14636	1.87437	1.91171	1.85627	1.96637	2.26218	2.45242	2.29795	2.19114	4.27705	2.95537	1.95213	2.01577	1.80467	2.19258	2.22112	1.74388	1.66319	1.7613	1.77931	2.48585	2.29725	2.07907	1.90012	3.80632	3.1951	1.79862	1.89429	2.00286	2.24298	2.35594	3.30263	4.57806
Cre01.g033150	5.27538	4.31882	5.80375	4.9564	5.15801	4.67492	5.27918	6.19521	5.2298	4.21305	6.49263	4.84374	4.37362	4.15669	4.53906	4.34219	4.62223	5.50201	6.19963	5.08124	5.8335	5.34498	6.23679	6.43756	4.28264	6.85713	5.51773	4.16655	4.61183	5.20373	4.39572	3.5026	5.14934	6.01812	5.07021	4.68267	7.02673	6.38156	6.53375	4.85646	6.33474	6.00627	4.17035	5.36426	4.55957	4.29833	2.40443	4.59017	8.99528
Cre01.g033200	1.00065	2.02497	1.936	1.42115	1.42156	0.579381	1.06106	1.04884	0.981561	0.185973	0.420199	0.480526	1.52102	1.13248	1.27326	1.18689	1.4939	1.09752	1.38244	1.03153	1.02869	0.562792	1.04503	1.06609	0.13701	0.482621	0.740407	1.09554	1.38869	0.820238	1.20538	1.84717	1.40555	1.25174	1.19973	0.748442	1.02682	0.814813	0.980164	0.0895214	1.00317	0.548033	1.21976	0.904086	0.9565	1.06253	1.49248	0.0752777	3.4486
Cre01.g033250	3.38835	4.99708	4.35715	3.55818	3.72723	2.37671	3.3404	3.61557	3.17751	0.695472	3.22295	4.48257	4.59453	3.88934	3.61235	3.5724	4.50943	4.00317	3.2002	2.65698	3.10936	2.30294	3.20101	3.54693	0.627388	3.61169	4.47902	3.88284	4.2264	3.41963	3.67744	4.20538	3.97601	2.69949	3.31328	2.35847	2.92877	3.01626	3.64114	0.899053	4.3101	4.43188	3.91452	3.51779	3.19451	3.30067	3.68322	1.40037	6.47843
Cre01.g033300	0.862968	0.454633	0.733138	0.32775	0.561389	0.257649	0.302954	0.732452	0.847318	0.490373	0.979371	1.02734	2.09437	1.47973	0.625589	0.659322	0.895854	0.296869	0.172813	0.261179	0.203943	0.321375	1.09716	0.809437	1.00639	0.378741	0.225581	0.844106	0.897078	0.899243	0.578911	0.274658	0.446004	0.321485	0.309251	0.189187	0.417928	1.19815	0.941492	0.942664	0.349888	0.218345	1.08413	1.21968	0.845918	0.984963	0.190086	1.99378	2.10605
Cre01.g033350	7.49215	4.86418	3.65982	4.79349	5.56979	6.59625	9.17467	7.59805	7.27665	6.65275	15.0316	10.5774	8.01754	6.24949	6.6664	9.54117	3.37669	5.59484	5.71986	5.78037	6.11065	10.0513	11.349	8.44779	7.02127	20.3874	14.5898	7.05189	7.72768	8.07645	9.27573	4.72564	4.93144	5.52232	6.09047	7.52417	9.20838	10.2624	8.11343	8.23285	18.9888	15.9572	6.66995	7.46213	7.6252	8.45271	5.38376	1.08028	6.54686
Cre01.g033400	38.368	23.4423	25.527	25.2485	26.2841	26.9189	28.4493	27.5942	31.5327	41.6243	53.7913	52.2725	41.307	34.2328	31.1955	34.2704	18.6313	28.183	29.2512	31.6715	34.3627	34.0057	33.5239	34.8792	57.6475	58.9228	50.8942	44.9192	41.5066	40.4722	35.3779	17.3037	24.7595	31.1934	26.1353	29.4169	45.0551	36.9559	37.0458	43.1124	60.0249	51.5605	41.2414	37.3117	32.7966	36.148	19.0113	4.61784	26.7815
Cre01.g033450	0.570824	0.628541	0.500757	0.502682	1.01867	0.942896	1.13252	1.34634	1.32585	1.45275	1.36939	0.932081	0.486747	0.725689	0.527043	0.410187	0.516058	0.273618	0.349416	0.612895	1.20272	1.368	1.95466	1.57124	1.56527	1.72794	0.978138	0.559185	0.558104	0.546899	0.600268	0.355988	0.343114	0.407422	0.634906	0.923138	1.8226	1.73636	1.88067	1.73436	2.09514	0.926184	0.82302	0.557948	0.676118	0.713289	0.474828	0.530615	0.664618
Cre01.g033500	0.381948	0.420568	0.25029	0.331616	0.479376	0.557303	0.67482	0.796914	0.758888	1.10572	0.823625	0.38184	0.325691	0.416204	0.420472	0.248324	0.234806	0.0915414	0.203826	0.286115	0.495238	0.715854	1.09337	0.653011	0.778799	1.01605	0.754086	0.43381	0.265555	0.311948	0.307144	0.20417	0.269511	0.136307	0.463447	0.501871	0.818709	0.805096	0.970208	1.23626	1.33514	0.812529	0.577561	0.328533	0.432024	0.336262	0.275753	0.230548	0.559061
Cre01.g033516	1.25031	1.28939	1.19304	1.06725	1.34268	0.853305	1.66148	1.30095	1.38522	1.20679	2.76826	1.75743	1.31998	1.14264	1.24854	1.17142	1.42198	0.692966	0.987494	0.797046	1.58526	1.49244	1.60926	1.32875	1.07339	2.69467	1.58543	1.09026	0.944816	1.10443	1.45943	1.0551	1.39035	0.735419	0.914753	1.12221	1.59072	1.26053	1.32636	0.937055	1.69062	1.8515	1.2852	1.02494	1.15513	1.11673	0.726068	0.502629	1.60049
Cre01.g033532	0	0	0	0	0.00589804	0	0	0.00454719	0	0	0	0	0	0	0.0106804	0	0	0	0	0	0	0	0	0.00514199	0.0105732	0	0	0	0	0.00472379	0	0	0	0	0	0	0.00671536	0.00773116	0.00378202	0	0.00477876	0	0	0	0	0.00854134	0	0	0.0050025
Cre01.g033550	70.3983	68.0339	60.909	42.2605	41.288	53.8319	85.0498	75.0116	64.612	57.6313	108.015	114.649	78.2933	61.1136	68.7011	70.6754	68.1391	60.9441	47.7265	40.2319	51.7041	86.9678	81.3311	65.6189	62.6652	127.228	149.837	69.966	56.909	71.5166	73.3852	71.0515	67.4893	48.6688	41.4177	48.8668	90.565	77.2309	67.7025	64.0178	115.6	147.258	75.389	58.5437	64.2412	69.0201	65.9735	141.671	152.232
Cre01.g033700	1.37415	1.5915	1.28279	1.09851	1.37661	1.16495	1.40612	1.60686	1.17498	0.542636	1.89214	0.885414	1.4093	1.13588	1.16487	1.25714	1.28111	1.06134	1.15327	0.835452	1.2152	1.51177	1.40257	1.24502	0.530464	1.6098	0.684281	0.77307	1.14032	0.978891	1.4305	1.47289	1.44878	1.15998	0.936077	0.928343	1.88964	1.04558	0.998229	0.575386	1.33428	0.969845	1.04972	1.1457	1.17609	1.05268	1.55479	0.657356	1.50587
Cre01.g033750	1.06499	0.496359	0.505727	0.418924	0.689959	0.532727	0.611415	0.510658	0.649815	0.414126	3.64164	1.33657	0.657709	0.90308	0.924557	0.722343	0.318073	0.200266	0.320284	0.333834	0.814614	0.486445	0.599192	0.469182	0.358692	1.87185	1.2975	0.52947	0.550382	0.596801	0.663781	0.388676	0.340206	0.194044	0.308317	0.312938	1.06837	0.44617	0.380486	0.323264	2.01249	1.26857	0.569133	0.632762	0.540618	0.899258	0.408621	0.773017	0.397935
Cre01.g033763	0.0767018	0.0244134	0.032495	0.0351998	0.037103	0.0162771	0.0616485	0.0786642	0.0463275	0.0112854	0.0701219	0.0551671	0.0349033	0.0343611	0.0671873	0.0606944	0.029933	0.0354258	0.0408315	0.0118106	0.0711854	0.021799	0.0728421	0.0525637	0.0124713	0.157281	0.0748834	0.0369338	0.0333995	0.0334306	0.0329157	0.0252838	0.0247227	0.00383633	0.0185993	0.0286848	0.0475251	0.036476	0.0267657	0.061732	0.146552	0.0937997	0.0499002	0.036986	0.0353306	0.0805969	0.0296944	0.0114202	0.0629388
Cre01.g033832	3.6381	2.26963	2.14833	1.92003	2.57379	2.01042	3.58689	2.94085	2.80639	4.40005	8.87136	6.11179	5.88263	3.01514	3.382	4.44493	1.95929	3.3875	2.86281	2.46207	2.04145	3.11224	3.51194	4.40719	3.96327	7.47041	6.76941	6.32571	4.2554	4.08046	5.20416	2.93818	3.39479	2.94782	2.51048	2.16331	3.81711	3.50638	4.31644	6.17	7.66771	8.56651	5.9408	3.79808	3.55508	4.32938	3.17959	2.26693	3.55997
Cre01.g033900	0.284041	0.697793	0.553828	0.345156	0.296085	0.167078	0.274384	0.416261	0.318956	0.263701	1.18898	1.32688	0.791298	0.835161	0.615009	0.283644	0.620925	0.297114	0.185862	0.166323	0.082254	0.100055	0.214547	0.116412	0.0520376	0.577067	1.02009	0.428706	0.775072	0.320833	0.334204	0.448373	0.410052	0.211299	0.182932	0.155598	0.158643	0.20547	0.115405	0.120549	0.550352	1.16349	0.75998	0.756207	0.530715	0.180761	0.157976	1.3009	0.674601
Cre01.g033950	1.00771	0.669874	0.885809	0.785768	0.711778	0.672206	1.52909	1.28709	1.28348	0.703289	1.84994	1.80326	1.0064	0.695134	0.71476	0.948419	0.85911	0.939089	1.04614	0.733273	0.779258	1.22669	1.54236	1.53442	1.07879	3.43533	2.54431	0.927534	0.917636	0.756637	1.24504	0.799584	0.86232	0.695814	0.808144	0.907138	1.47348	1.22138	1.98334	1.31604	2.94643	2.34374	1.0327	0.782639	0.711227	0.97455	0.787157	1.46587	1.70135
Cre01.g034000	26.1067	15.9521	10.3933	9.74361	11.9149	17.2331	27.2327	22.983	20.7495	20.8448	57.0529	40.3946	28.91	21.0056	25.1649	30.4545	15.0552	12.2355	12.7087	14.4352	15.8444	28.8036	26.6384	20.6535	21.4291	71.4894	54.9981	27.1693	25.641	27.0254	30.1142	17.5498	12.1466	11.4534	13.3677	17.7115	25.6836	29.6975	22.7268	22.5499	61.7002	55.8513	24.9896	23.4042	25.5449	30.5891	16.9981	10.1569	7.88858
Cre01.g034050	8.25743	4.02822	4.30246	5.02698	5.47848	7.4956	9.37571	8.60836	8.92219	8.47816	12.3829	9.44243	9.27846	6.72189	7.36961	8.58826	4.63427	6.28365	5.63754	7.49604	7.67981	10.2864	11.4084	9.67374	9.25991	15.2129	10.4396	8.8767	8.382	7.84226	8.16035	3.79258	5.16858	6.2724	6.10788	8.37238	10.7129	10.8212	10.907	9.90799	15.4161	11.208	8.71694	7.455	7.6371	8.55083	5.03877	0.599559	3.30429
Cre01.g034100	0.936432	0.677551	0.532299	0.615264	0.750016	0.630701	1.26127	1.1851	0.959004	0.680621	1.86785	1.33127	0.769975	0.756485	0.826995	1.2763	0.588819	0.510497	0.695376	0.538949	0.569891	1.09946	1.24864	1.00347	0.445959	2.49225	1.76322	0.672004	0.773367	0.678011	1.28243	0.69496	0.707574	0.626538	0.689199	0.757822	0.88777	1.12913	1.0952	0.834226	2.21414	1.95926	0.858898	0.636615	0.83238	0.92484	0.909299	0.150854	1.37305
Cre01.g034150	3.41097	4.62189	3.6805	3.10835	3.07605	2.27614	2.376	2.60129	2.9804	2.97843	4.6029	4.1413	4.70085	3.73594	3.21956	4.3362	4.37762	3.63822	3.84855	3.07416	2.50469	2.69458	3.06589	3.27622	3.01976	5.71166	4.11126	4.36243	4.43769	4.21933	4.49688	4.69947	4.16661	2.96641	2.79244	2.37423	2.82945	3.08752	3.28745	2.9958	4.53034	4.54589	4.23438	3.57825	3.74333	3.87677	4.00604	1.69149	2.96029
Cre01.g034200	2.99759	3.59245	2.9566	3.43335	3.04765	3.19236	3.31626	3.36179	3.77284	6.27499	4.75467	3.12056	3.36304	3.80506	2.64147	3.17706	3.39116	3.1397	3.32734	3.42281	3.22922	3.37507	4.93343	4.10584	6.86899	6.45767	3.08259	3.22469	3.44293	3.43394	3.6563	3.53593	3.05824	3.44744	3.08908	3.07714	4.28261	4.64133	4.62007	5.73049	5.01035	3.81226	3.56399	2.89091	3.50091	3.24412	2.99781	1.67407	2.7484
Cre01.g034250	8.95577	3.48157	6.8709	6.61986	4.16682	4.10862	6.70361	5.69833	5.30896	6.23641	22.4318	22.3375	8.0055	7.53404	5.61416	7.53033	2.19534	5.64564	4.60541	4.07389	4.27541	4.97397	5.95778	5.49229	8.27007	13.4578	16.9608	9.15753	7.28199	7.46907	5.28082	2.70427	5.2885	5.45727	3.92179	4.21854	7.34228	5.24514	6.26627	5.36135	16.6794	16.5992	8.40601	6.49426	5.69526	6.17793	2.65991	0.855024	9.12988
Cre01.g034300	0.620761	0.207461	0.34593	0.25639	0.608068	0.27664	0.507248	0.416712	0.602577	0.876813	1.96564	1.32986	0.828603	0.64656	0.530164	0.785936	0.207645	0.223631	0.360498	0.379951	0.545094	0.441058	0.572185	0.539939	1.10016	1.55382	1.76466	0.978255	0.817162	0.739529	1.23428	0.0920819	0.397668	0.335319	0.432228	0.435283	0.628226	0.590413	0.808711	1.50482	1.80647	1.81158	0.827894	0.628602	0.637231	0.799049	0.441591	0.0415914	0.12416
Cre01.g034325	0.640383	1.86058	1.66954	1.61259	1.83481	1.95692	2.18199	2.45254	1.84468	0.966377	0.376652	0.303685	0.209216	0.448711	0.33441	0.218287	1.16442	1.11027	1.2015	1.22121	1.61769	1.81067	2.13544	1.59961	0.608716	0.654828	0.350792	0.0776291	0.184802	0.181303	0.244278	0.920156	0.976475	1.17277	1.41293	1.64572	2.75377	2.14478	1.62729	0.716803	0.69504	0.306682	0.202967	0.300878	0.395462	0.276063	1.06796	1.95095	4.84044
Cre01.g034350	0.0461021	0.156521	0.240385	0.169256	0.148673	0.198278	0.290944	0.326672	0.233371	0.126619	0.08174	0.0315795	0.0372957	0.0550745	0.0807666	0.0259418	0.109662	0.187377	0.178487	0.175104	0.210641	0.285342	0.412067	0.408288	0.0999456	0.0956213	0.105904	0.0161449	0.0164718	0	0.0351718	0.162101	0.163457	0.135276	0.221455	0.237545	0.228522	0.318305	0.262169	0.142481	0.0662525	0.0273352	0.0466554	0.0395212	0.0404489	0.0269129	0.17848	0.0960982	0.214368
Cre01.g034380	0.722528	0.413286	0.54873	0.403663	0.638232	0.458655	0.897741	0.796662	0.444535	1.17093	2.02602	1.18782	1.1309	0.88191	0.577866	0.98107	0.504389	0.626793	0.632437	0.667532	0.915015	0.880904	0.716003	1.03335	0.871726	1.58154	1.67419	1.23214	0.900724	0.705895	1.47393	0.552284	0.840416	0.590779	0.774817	0.548251	0.830486	0.856515	1.24726	1.65858	1.82221	1.76019	1.26711	1.04017	0.91782	0.814235	0.462146	0.065482	0.335106
Cre01.g034400	68.5299	52.8627	35.1264	43.5514	59.2088	59.8957	78.0744	74.4918	73.2807	97.1673	133.393	104.106	83.9342	72.3627	69.4265	78.3868	47.9944	47.5317	61.7322	66.0526	72.3195	82.7474	92.5384	95.861	101.433	141.729	107.977	91.3389	79.2134	71.7309	87.2517	56.1512	43.9978	56.6439	63.1436	67.1467	91.5537	85.8467	98.811	110.757	138.198	126.867	95.0708	74.4155	70.255	71.2527	57.6206	17.4122	27.075
Cre01.g034451	11.7057	8.03298	4.91859	4.72429	8.04183	8.26626	10.6762	9.35803	9.58454	10.5781	33.3673	15.4566	11.3083	11.5851	11.9172	10.8	8.74759	5.68253	6.14707	6.86468	11.2728	11.0894	11.5202	9.79436	13.6874	31.2764	19.252	11.9491	9.29346	10.6864	13.4194	8.59303	6.18132	5.43123	7.05744	8.52253	17.7981	10.5544	12.3027	12.2194	27.6003	19.9359	12.2063	10.1082	9.81693	11.5805	9.35279	9.25206	8.9922
Cre01.g034500	4.47798	6.11085	4.71875	5.70977	2.87953	2.29434	3.76437	5.31005	3.88696	4.03996	5.29502	4.66168	5.92198	3.81992	4.19262	6.85772	6.20683	4.87455	5.66821	3.27007	2.43497	2.74347	5.64423	5.73324	4.60399	6.37056	6.65243	7.578	6.07879	5.07996	7.64066	8.09652	6.53397	3.70156	3.09874	1.8652	4.12035	3.96152	5.33974	4.47503	3.84642	6.2602	7.08253	3.74969	4.72171	5.71972	7.59881	1.43726	4.95063
Cre01.g034550	47.6026	51.4609	43.5132	42.7924	31.7448	20.8855	22.1129	33.7524	36.0369	45.7321	73.0689	74.3125	54.5949	47.3307	37.751	36.2936	46.3933	34.5984	30.3369	25.4585	31.7742	21.5275	37.8204	35.3586	40.3451	40.8897	65.6104	62.9085	44.9344	44.7777	35.1957	41.4999	37.506	33.7833	18.4038	16.9965	42.5094	33.5373	34.5745	35.821	47.9093	58.105	61.2583	36.3993	40.6311	45.7659	32.7625	27.067	57.0644
Cre01.g034600	0.354425	0.401102	0.283366	0.133736	0.142872	0.11633	0.367161	0.524311	0.444452	0.421818	1.38249	1.07793	0.396634	0.472801	0.413947	0.628225	0.395186	0.218262	0.0823309	0.0582129	0.101211	0.389487	0.67054	0.199292	0.250999	1.43683	1.55235	0.335123	0.370399	0.457708	0.450659	0.425788	0.22467	0.122907	0.0851254	0.100147	0.299313	0.486919	0.315153	0.377294	1.13907	1.6234	0.374051	0.360801	0.401144	0.446908	0.54885	1.073	0.252051
Cre01.g034650	0.55964	0.360548	0.17403	0.167094	0.254407	0.336542	0.859872	0.490348	0.446815	0.396828	1.85599	0.989317	0.474557	0.465171	0.531563	0.759773	0.297717	0.119585	0.164459	0.161965	0.38124	0.835505	0.632803	0.44359	0.359592	1.62481	1.14308	0.375443	0.444475	0.517228	0.540126	0.248935	0.130398	0.161876	0.201808	0.312679	0.802138	0.641302	0.451757	0.448028	1.50632	1.27733	0.307062	0.409669	0.463212	0.694336	0.305412	0.00602351	0.141086
Cre01.g034700	1.14152	2.18	1.5746	2.35262	1.32525	1.03592	1.25668	0.9985	1.05301	0.622961	0.703777	0.806097	1.7252	1.45976	1.18626	1.02482	2.66593	2.19709	1.79591	1.09298	1.33353	0.814011	1.1548	1.12911	0.337461	0.475486	0.457701	1.55906	1.41821	1.08552	1.24694	2.46297	1.90657	1.68169	1.1216	0.807234	1.45745	0.842247	0.88842	0.44099	0.56128	0.498398	1.44477	0.910737	1.30291	1.09044	2.38641	8.08397	4.54719
Cre01.g034750	1.56142	0.667705	0.717824	0.481356	0.709181	0.619201	2.24811	2.54708	1.90058	1.1785	5.34931	2.79229	1.20048	1.09996	1.45648	1.59962	0.510337	0.343516	0.221502	0.429468	0.388021	1.99186	3.30795	1.16115	0.852719	6.0479	5.2899	1.23971	1.0061	1.34378	1.55496	0.61293	0.564749	0.257539	0.277467	0.615141	1.73307	2.95506	1.31989	1.2893	5.46569	4.92941	1.31824	0.919604	1.44002	1.65324	0.76138	0.702767	1.71648
Cre01.g034800	8.89095	6.83104	7.34163	7.59416	10.6801	8.5515	9.4336	9.89806	10.7345	10.556	11.0537	8.15048	7.58032	8.4398	6.96294	8.64827	10.1419	10.698	11.4655	12.133	12.2133	11.7481	14.7711	14.9981	13.7575	11.1805	9.65771	8.76208	9.70706	8.48975	10.2502	9.00666	11.0155	10.5403	12.0724	11.0752	14.6904	13.5943	16.2804	14.4881	11.3996	10.759	7.92732	7.61826	7.52523	8.64785	6.16754	3.76957	3.87833
Cre01.g034850	0.340512	0.23597	0.249468	0.0791224	0.106335	0.0614675	0.170908	0.303812	0.432906	1.49668	2.63943	3.05052	0.329515	0.984773	0.28317	0.114601	0.167248	0.0286669	0.0300376	0.0278753	0.0295405	0.0882001	0.196482	0.463523	0.784924	1.33857	2.61991	0.403024	0.346503	0.130252	0.226897	0.221649	0.0958613	0.10348	0.0250846	0.0257912	0.113949	0.317032	0.308842	0.815919	0.780472	1.99535	0.515964	0.361648	0.326742	0.230987	0.425514	15.8527	0.75335
Cre01.g034875	0	0	0	0	0	0	0	0	0	0	0	0	0	0	0	0	0	0	0	0	0	0	0	0	0	0	0	0	0	0	0	0	0	0	0	0	0	0	0	0	0	0	0	0	0	0	0	0	0
Cre01.g034900	0.5137	0.349307	0.415476	0.412555	0.567578	0.445965	0.487952	0.59433	0.495629	0.625272	1.74656	0.654976	0.446269	0.423646	0.575255	0.243895	0.281182	0.310594	0.386465	0.237299	0.580106	0.530894	0.571332	0.539135	0.728941	1.47604	0.619526	0.25758	0.511511	0.312098	0.427536	0.277093	0.310456	0.28029	0.388258	0.384225	0.655875	0.529301	0.429136	0.586335	1.53061	0.825499	0.296222	0.506677	0.488609	0.564322	0.176275	0.636216	0.661025
Cre01.g034950	20.8312	9.33652	11.3373	9.21129	12.1871	10.7688	13.8986	13.8022	13.6367	23.2578	42.5161	39.9312	29.1357	18.664	20.1905	22.9995	10.1109	11.4051	11.5872	12.0784	12.8964	13.9227	15.4317	16.0315	25.5564	42.4764	42.9749	28.651	24.0898	23.173	23.8641	7.87295	10.741	10.8315	10.3306	11.538	16.25	16.225	17.4169	24.4703	43.3314	45.2714	28.6253	21.8058	20.629	22.3506	8.36146	2.73354	13.5531
Cre01.g035000	8.96918	3.23185	4.30169	3.25073	4.52577	5.24531	7.21539	5.93709	6.73361	13.2607	23.026	21.4917	13.2748	7.98193	7.27423	10.5752	3.21855	3.92592	5.39124	5.62856	6.46185	7.40678	7.53601	9.45116	15.739	22.4209	20.8424	14.8838	11.0779	10.5089	12.3667	2.19951	5.02607	4.23695	5.06505	6.01239	8.68808	8.03249	10.7422	14.8218	23.3375	23.6411	14.4384	9.39607	8.26601	10.5805	4.35212	0.572326	3.0798
Cre01.g035050	0.0448741	0.685583	0.245681	0.35009	0.195362	0.0685645	0.0480896	0.025103	0	0	0	0	0.0272267	0.241234	0.206365	0.0284072	0.420292	0.149225	0.1303	0.0414584	0	0.0510137	0.150409	0	0	0.114228	0	0	0.0180371	0	0.102705	1.06504	0.282046	0.188532	0.0373078	0.0335639	0	0.0711337	0	0	0	0	0.0583878	0.194747	0.12402	0.0943058	0.338765	1.10242	0.745647
Cre01.g035100	8.04127	27.4622	12.8648	9.44133	6.82884	4.74216	5.29656	5.32902	4.85751	3.63069	4.79325	4.09503	9.56635	11.2859	8.08684	7.91951	21.365	8.92943	7.54008	5.12953	3.76091	3.73488	4.44324	3.7663	2.52862	5.35619	3.18359	6.7977	7.12754	6.85327	8.24173	23.3716	9.46115	6.51833	5.06923	3.42844	4.70539	3.76608	3.53115	2.29454	4.64732	3.76094	6.55213	8.1079	8.90432	8.41947	22.7859	24.2807	17.5437
Cre01.g035150	3.13249	3.28437	3.23466	3.40128	3.41681	2.87799	3.29113	3.04656	3.39184	2.21711	6.12571	4.3167	4.1987	3.28354	2.66322	2.92914	3.28729	2.67797	2.85357	2.36443	3.68333	3.21195	2.96457	3.10833	1.86419	5.48959	4.20462	3.37703	3.25886	3.11729	3.67844	3.42846	2.85083	2.77714	2.57027	2.20515	5.24343	3.11566	4.05806	2.35701	5.27199	5.08037	2.79714	2.4484	2.86155	3.93697	3.3528	1.99362	3.45241
Cre01.g035200	0.500622	0.360254	0.749054	0.519422	1.23189	0.487772	0.583146	0.487048	0.47328	0.640506	1.69322	0.483072	0.713141	0.44854	0.829378	0.854292	0.611588	0.410162	0.455054	0.34186	1.04422	0.593861	0.671195	0.798597	0.368061	1.51443	0.810005	0.571687	0.594926	0.505963	0.846889	0.516597	0.315707	0.522557	0.741942	0.716326	1.58241	0.524452	0.729164	0.470886	1.15166	1.0744	0.708025	0.482805	0.412498	0.777631	0.278077	0.233336	0.562607
Cre01.g035250	0.889359	0.509534	0.185492	0.108838	0.0645314	0.090592	0.698931	0.945281	0.59856	0.314051	2.9566	2.65003	0.91733	1.07573	0.856942	1.25737	0.515653	0.31218	0.0344322	0.0273888	0.0507936	0.337014	1.23213	0.225038	0.212087	2.99335	3.96342	0.856496	0.631545	0.740801	1.40789	0.664511	0.186329	0.0711718	0.0246468	0.0332601	0.416352	0.855278	0.510351	0.206146	2.30055	4.58774	1.08004	0.628986	1.10023	1.21488	0.912414	0.30456	0.346644
Cre01.g035300	0.0183862	0	0	0	0	0	0.0197037	0.0205708	0	0.0649254	0.036674	0.0226699	0	0	0	0	0	0.0203806	0	0	0	0	0.0246508	0	0.0717477	0.0936046	0	0	0.0295614	0	0	0	0	0	0	0.0137521	0	0	0	0.156265	0	0	0	0	0	0	0.0213541	0	0
Cre01.g035350	7.71635	5.16695	4.51215	4.94427	9.87737	8.62008	10.6876	8.57211	8.25347	8.97555	14.738	6.88877	6.91225	6.84836	8.0823	8.24882	6.11192	4.41789	5.47462	7.07857	9.10504	10.6341	11.2239	9.69339	8.45101	15.8125	10.4598	6.2904	6.77375	6.51484	10.3923	6.14304	5.05055	5.57067	8.26119	8.31694	12.1482	11.7703	11.0925	10.6724	14.4652	9.61447	7.12753	7.07315	7.83198	7.34328	7.56692	1.08928	2.06081
Cre01.g035400	6.50935	12.7421	11.2071	10.2593	8.11045	10.0989	9.72885	11.4917	10.7712	1.89061	6.27647	6.14394	5.4996	5.52918	5.50442	5.91049	11.9332	11.7394	9.846	10.0882	9.58382	9.5516	14.155	11.5866	1.28289	7.72293	6.4408	4.82065	6.13522	6.76866	5.14879	11.5182	8.84655	10.0068	8.18798	10.1835	10.8717	12.3227	10.1523	1.75992	8.34392	6.88583	4.08815	5.67981	6.0783	5.66044	18.9821	39.9965	27.0073
Cre01.g035450	6.6024	17.5016	20.0334	15.9889	11.2519	7.53583	11.0124	13.107	12.0599	7.05411	11.0083	8.579	7.62151	8.52442	7.49618	5.98004	24.4182	19.5913	12.1123	7.08521	9.22396	10.7967	10.2138	11.6301	5.92358	9.30822	9.42673	6.02939	5.82483	5.88322	6.4513	20.2908	19.5294	11.563	8.99378	6.28052	16.1398	10.2084	10.5706	7.69114	8.619	8.1758	6.8285	6.93886	6.3097	6.33286	24.9314	174.799	83.4117
Cre01.g035500	0.934998	1.29171	1.26031	0.894692	1.14756	0.73457	1.2898	1.09617	1.02991	0.708336	1.56739	1.36133	1.09235	0.904565	0.947531	1.11452	1.67026	1.21283	0.918456	0.923562	0.596491	1.19296	1.55363	1.22697	0.718076	2.10153	1.89193	0.888256	0.843602	0.982672	1.28056	1.59352	1.67356	0.75819	0.810425	0.777455	1.15045	0.980738	1.17551	0.937602	1.90635	1.93077	1.00302	0.954482	0.946452	1.04519	1.43828	2.53692	3.01177
Cre01.g035550	0.518597	0.303719	0.0730098	0.0571185	0.0150517	0.0316953	0.188958	0.61503	0.300701	0.0732509	1.65507	1.35557	0.47827	0.464645	0.436097	0.604061	0.152655	0.126467	0.0361402	0.0287474	0	0.294776	0.528425	0.052489	0.080948	1.67212	1.67259	0.294212	0.450253	0.566585	0.569728	0.273519	0.0501465	0.0124504	0	0.0543044	0.274199	0.460361	0.183381	0.0881514	1.50002	1.68812	0.539817	0.300085	0.548737	0.555832	0.361386	0.148251	0.395755
Cre01.g035600	0	0	0	0	0	0	0	0	0	0	0	0	0	0	0	0	0	0	0	0	0	0	0	0	0	0	0	0	0	0	0	0	0	0	0	0.00900243	0	0	0	0	0.0141519	0	0	0	0	0	0	0	0
Cre01.g035650	0.0148675	0	0.0174425	0	0	0	0	0.0249511	0	0.0700002	0.0444832	0.0549942	0.0180413	0.0333019	0	0	0	0.00824011	0	0	0	0.0169017	0.0398664	0.0376198	0.0290084	0.088306	0.0409836	0.0234297	0.035856	0.00864003	0	0.0196036	0	0	0.00618034	0.00556013	0.0736962	0.117839	0.041505	0.0172308	0.0524434	0.0297518	0.0290172	0.0143384	0.01174	0.0156225	0.0172674	0.0265636	0.00914981
Cre01.g035700	0.948466	0.717356	0.896063	0.629199	0.817665	0.602634	0.90573	1.05066	1.00151	0.806909	1.62962	0.76419	1.01419	0.841379	0.715651	0.713369	0.603114	0.572517	0.59989	0.737457	0.997574	0.736616	0.969461	1.00987	0.842838	1.8486	0.698934	0.690613	0.860612	0.698533	1.13913	0.854371	0.998858	0.66508	0.897847	0.65322	1.07062	0.88721	0.98746	1.18993	1.68937	0.739157	0.745344	0.842258	0.919499	1.15451	0.621678	0.671133	1.90716
Cre01.g035750	2.59844	2.50623	1.97073	1.89016	2.11834	2.02368	2.1615	2.25662	2.43334	3.79287	5.19505	3.77141	3.37363	2.74055	2.18061	2.13955	2.0909	1.61807	2.09643	2.00894	2.252	2.23784	2.36313	2.48283	3.53749	4.67682	4.29937	2.66628	2.80466	2.87225	2.88346	2.18029	1.9152	1.81041	1.87831	1.76683	2.78218	2.42724	2.47435	3.14485	4.24456	3.76552	2.64014	2.63447	2.89361	2.48854	1.43508	1.02808	2.54222
Cre01.g035800	1.18252	1.67386	1.15467	0.896603	1.07654	0.912758	1.51126	1.52025	1.40693	0.233426	2.03641	1.59387	1.01606	0.816012	1.12913	0.995016	1.34636	0.749025	0.639813	0.685366	1.06968	1.49461	1.45742	1.18014	0.1242	1.81979	1.96394	0.478423	0.826635	1.05855	0.991817	1.54953	0.788346	0.687701	0.604537	0.900956	1.82037	1.43441	1.1209	0.153223	1.63221	1.64618	0.85055	0.828765	0.922167	1.04191	1.95348	1.74535	2.54939
Cre01.g035850	2.70747	2.66164	2.02824	2.09181	2.49503	2.02477	4.49912	3.59154	3.08134	1.8422	5.38906	3.85943	3.46565	2.21597	2.69434	3.87626	3.19462	3.70396	2.5542	2.1056	2.61306	3.32466	3.98224	4.27813	1.73115	6.05828	5.56604	3.60658	3.34286	2.72192	5.03317	4.16493	3.45204	2.29009	2.2652	2.28568	3.58636	3.62905	4.22564	3.13784	5.18482	6.38577	3.73835	3.01875	3.2565	3.36113	4.28556	7.10301	3.95116
Cre01.g035900	0.0719255	0.170936	0.11251	0.110026	0.0904605	0.0488432	0.159298	0.171673	0.168806	0.0620849	0.114773	0.135981	0.16874	0.0859237	0.0441024	0.0667801	0.147563	0.132879	0.100247	0.0531607	0.0985884	0.152631	0.128576	0.169862	0.0623715	0.0895094	0.171833	0.161205	0.134916	0.0780237	0.0548729	0.195998	0.166919	0.103606	0.119596	0.0645566	0.213915	0.136818	0.191867	0.0963255	0.135312	0.147131	0.118542	0.0647413	0.0567952	0.0755781	0.317436	0.192763	0.194764
Cre01.g035950	1.97962	1.49609	1.76951	1.8841	2.37042	1.85259	2.25211	2.4276	2.37286	2.32441	1.87707	2.05007	2.01171	2.29355	2.127	2.315	1.08951	2.21598	2.29928	2.30195	2.35591	2.33917	3.28171	2.6341	2.9048	2.10172	2.90996	1.98246	2.45769	2.30086	2.8792	1.71016	2.18297	2.20658	2.43633	2.02407	2.02216	2.69905	2.90841	3.26627	2.19577	3.0443	2.18244	1.9609	2.21388	2.01355	1.78385	0.0653381	2.10653
Cre01.g036000	1.41933	1.79871	1.80072	1.2727	1.03461	0.859463	1.01636	1.5953	1.76082	1.47818	2.71366	2.90325	1.57152	1.99835	1.40083	1.31669	2.25789	1.31229	1.2155	0.894343	0.806883	0.884838	1.35047	1.23299	0.944371	2.29763	3.0561	1.64233	1.54588	1.41399	1.2949	1.50925	1.3345	0.997127	0.880936	0.635982	0.940221	1.33958	1.38163	1.36447	2.40714	3.01916	1.42975	1.62745	1.63208	1.27148	0.934373	1.15693	2.43128
Cre01.g036050	0.991511	0.56677	0.35873	0.204296	0.1664	0.316046	0.939678	0.898022	0.55871	0.373146	2.01808	1.58844	0.71208	0.719148	0.903968	0.999145	0.360992	0.239252	0.101843	0.224337	0.17335	0.789785	1.18465	0.435209	0.131603	2.81578	2.4264	0.5669	0.547651	0.901539	1.16553	0.480254	0.339152	0.161932	0.213092	0.196753	0.45693	0.949452	0.376593	0.260571	3.00574	2.98746	0.912725	0.591948	0.830871	0.9639	0.56403	0.114486	0.340383
Cre01.g036100	1.16275	0.363196	0.194876	0.0232003	0.0628835	0.161844	0.801046	1.00598	0.564579	0.357036	2.42012	2.39981	0.915814	0.795898	1.02484	1.38985	0.338211	0.0680464	0.0419411	0.103421	0.0556835	0.513137	1.2394	0.296956	0.136215	3.95866	4.41964	0.77013	0.676378	1.21713	1.51244	0.466611	0.18157	0.0520157	0.018013	0.0702233	0.399753	1.02806	0.366268	0.237152	3.19287	4.65364	0.83633	0.686056	1.16908	1.40773	0.507466	0.138713	0.0800032
Cre01.g036150	3.55945	4.65921	3.65828	3.63963	1.71912	1.63158	1.65097	2.84989	3.02904	4.864	3.16166	4.33389	4.77822	3.67748	3.14958	2.92927	3.77285	3.66197	3.12003	2.3739	2.02972	1.59329	2.95282	2.94122	4.4057	2.62381	2.98958	5.14188	3.91213	3.8914	2.96589	3.79132	3.81294	3.34474	1.89579	1.85114	2.66494	3.11389	3.27603	4.09087	3.06042	2.69336	4.89188	2.81058	3.33769	3.28437	4.24383	2.16128	5.77762
Cre01.g036200	5.60327	4.69042	5.20467	5.03666	5.09437	4.5484	5.19863	5.82665	5.6919	6.98139	7.52158	7.40817	6.06212	5.29684	5.49956	5.93423	5.09707	6.12555	5.77994	4.758	5.78344	5.1639	6.34872	6.72303	7.41391	6.56287	7.01846	6.56564	5.34179	5.36918	5.9266	5.18827	5.14772	5.33689	5.06742	4.76086	7.13886	5.88275	7.49364	7.89855	7.94905	7.29513	6.3119	5.66428	5.81819	5.66487	4.626	2.26589	6.17266
Cre01.g036250	0.624394	1.28316	0.947519	0.766198	0.851944	0.549605	0.723685	0.81628	0.625429	0.503284	1.22514	0.744763	0.790627	0.81483	0.75353	0.902242	1.59824	1.05699	0.744923	0.564327	0.50584	0.68282	0.868988	0.837189	0.560582	1.65851	1.0664	0.755812	0.823854	0.694162	1.01356	1.64659	1.05987	0.651753	0.631965	0.484787	0.700869	0.86283	0.903125	0.713159	1.42842	1.14537	0.874244	0.79526	0.830676	0.755944	1.25331	2.50706	1.52871
Cre01.g036300	0.817713	0.769768	0.879875	0.991604	0.841447	0.731977	0.801954	0.992498	0.815888	0.770002	1.23564	1.10599	1.30499	1.01682	0.87907	0.847059	0.663094	0.867959	0.811605	0.663899	0.832139	0.591559	0.936861	0.852714	0.73488	1.16059	1.13388	1.1038	0.972096	0.898563	1.03218	0.5489	0.9728	0.815003	0.803444	0.589373	0.777904	0.851581	0.94078	0.850053	1.35188	1.11735	0.986586	0.783831	0.868758	0.739466	0.431686	0.482572	1.27487
Cre01.g036350	0.587296	0.629333	0.754085	0.884926	0.518469	0.578291	0.687073	0.854202	0.673976	0.518465	0.312387	0.325857	0.611706	0.456037	0.45657	0.439944	0.667935	1.00905	1.06867	0.574245	0.511515	0.751106	0.754593	1.07739	0.547481	0.373743	0.229349	0.66843	0.507537	0.460753	0.621677	0.800193	0.866039	0.740232	0.777165	0.699175	0.638835	0.791327	0.888079	0.563428	0.437342	0.372165	0.598591	0.429516	0.568097	0.555408	0.926517	0.878801	1.87344
Cre01.g036400	25.6274	26.993	22.4634	18.8698	14.7794	14.5187	18.2582	17.7839	18.8235	18.7377	24.3486	31.9503	32.6285	23.5156	23.3552	22.9566	28.2723	23.6068	18.296	16.6419	16.1858	16.4469	17.3232	22.097	15.8782	25.6014	26.7622	32.624	23.7582	25.2503	23.7722	23.9079	21.6056	19.4517	17.0332	13.8645	19.2258	18.0301	20.5484	16.4547	27.083	27.6181	32.7878	24.899	23.7501	25.8287	21.3628	29.2713	35.5559
Cre01.g036451	9.97861	4.23479	4.61179	3.33045	8.11806	4.46619	11.1797	8.62693	9.54933	9.43199	27.1416	13.0491	9.90717	9.48234	7.54888	8.80536	4.45048	5.19533	3.51208	3.49208	6.47618	8.2501	10.5407	9.37282	10.6198	32.0716	15.4206	10.4835	9.48033	7.73189	14.1875	3.38901	2.77773	3.81125	5.27934	5.88039	8.74339	10.2577	7.87871	13.7843	36.9761	25.2128	11.6066	8.16538	9.55092	12.074	3.86313	1.21559	3.90795
Cre01.g036500	0.199634	0.161742	0.156139	0.0499721	0	0	0.272286	0.263964	0.0939567	0.192258	0.832599	0.581797	0.308318	0.243907	0.429226	0.344663	0.145697	0.0603514	0.021079	0.0335342	0.0310953	0.144421	0.389314	0.183687	0.212461	1.35512	1.17566	0.133468	0.175075	0.168748	0.394603	0.119649	0.017549	0.0217853	0.0301769	0.0407229	0.179919	0.264673	0.118217	0.140222	0.554813	0.871622	0.188911	0.33255	0.35827	0.343263	0.252937	0.11349	0.0893521
Cre01.g036550	25.1783	22.6493	15.9337	14.6821	13.0643	16.1482	18.9108	19.7029	18.8656	24.7393	53.3697	39.7563	27.4195	24.3584	20.2642	20.1621	19.5318	12.921	11.9975	12.4925	19.0504	22.5071	24.3321	20.3743	24.8663	58.066	44.5406	22.9856	20.3562	23.011	20.9737	18.3492	12.4854	13.0883	13.2396	14.5937	29.0383	21.6504	20.5594	21.0056	46.8949	41.2459	28.3272	21.0307	22.9972	23.8941	14.9546	20.3461	18.3648
Cre01.g036600	5.64447	1.83158	1.47635	1.2363	2.28715	2.18409	3.3387	2.75775	3.96584	9.10303	19.3555	12.552	7.81677	5.19682	4.79179	6.18347	0.821439	1.77748	1.95825	2.95451	3.73656	3.9688	4.45952	5.26315	10.2145	15.1145	12.0232	9.05876	7.6977	5.96399	7.81204	0.604101	1.94043	1.83688	2.22448	2.71403	5.26875	4.12516	6.216	10.6763	16.9689	13.7402	8.70345	5.85009	5.36878	6.54733	2.60734	0.417475	0.699259
Cre01.g036650	1.82948	1.00201	0.637151	0.874432	1.61299	1.49787	1.42789	1.46756	1.05794	2.81977	2.17573	0.842703	0.929897	1.67008	1.57835	1.68695	0.46186	0.397934	1.08249	1.41597	1.73881	1.6089	1.35137	0.759887	1.9756	1.44102	0.618497	0.935639	1.35972	2.00599	1.79339	0.6281	0.620834	0.870148	1.31438	1.51812	1.73385	1.43581	0.886548	1.83492	1.6397	0.65392	0.988101	1.61124	2.05519	1.98042	0.497123	0.511892	0.339896
Cre01.g036700	6.68587	3.23053	3.63315	2.88343	3.49717	3.11116	3.23718	3.89035	4.96265	18.6234	21.9856	16.5699	7.91761	11.4153	5.28321	6.84159	2.90108	2.37364	3.17323	2.95204	3.17439	3.15167	3.92396	4.56908	16.6424	17.4291	18.0601	9.06935	7.87329	7.00619	7.20555	1.99149	3.3753	3.1184	3.27039	3.01752	4.93565	4.71179	5.30331	14.7089	17.7509	17.1585	9.22335	6.02065	6.60989	5.81217	1.80095	1.37326	2.8505
Cre01.g036750	15.1424	8.28985	8.92986	8.75589	9.22929	7.86643	11.0022	11.4864	11.1006	14.2589	22.4112	18.3716	13.4137	11.125	12.8529	11.5796	7.41539	7.75465	8.72339	8.81359	11.4156	13.4959	14.13	12.874	16.4663	22.0479	19.8272	13.5223	12.1486	12.8477	11.8527	7.42737	8.34604	9.37921	9.16495	9.87615	15.0618	12.9619	12.3999	14.8819	22.5759	18.9084	12.7278	10.9234	11.7896	12.5063	7.49194	1.05513	11.0337
Cre01.g036800	2.68421	2.31563	2.19691	2.02612	1.83057	1.68832	2.19278	2.1662	2.24773	2.75376	4.79817	3.45426	2.50075	2.60208	2.29342	2.5349	1.90368	1.65027	2.02731	1.64649	2.09848	2.19272	2.59584	2.04129	2.91911	4.96583	4.17472	2.19592	2.19321	2.61686	2.33317	2.26281	2.03529	1.7431	1.55482	1.79922	3.09002	2.38557	2.15657	2.32891	4.34607	3.72773	2.69098	1.98748	2.49019	2.30419	1.55023	0.714134	2.17548
Cre01.g036850	16.4337	9.42996	8.68953	10.4362	14.0655	12.0734	13.5805	13.52	13.2511	20.456	22.8725	17.1589	15.4713	16.167	15.4596	19.5976	11.4845	11.6738	13.6882	14.5591	14.3925	13.5621	17.6626	18.8147	22.0159	25.8587	18.5298	19.2714	20.2197	18.2036	21.8412	13.0597	11.9367	14.17	15.531	13.1501	13.6403	18.2047	19.4027	22.4736	26.1037	20.38	18.7224	15.328	16.9748	18.9707	13.4412	37.5811	25.7353
Cre01.g036900	1.56587	1.18694	1.21409	1.39567	0.827512	0.839003	0.945736	0.90128	0.801295	1.48623	1.13741	1.18855	1.16425	1.28943	1.24279	1.15743	1.07179	0.832747	0.883075	0.974211	0.914987	0.673973	0.867671	0.509586	1.23621	0.844805	1.27248	1.30752	1.06234	1.27292	0.916682	0.805584	0.92774	0.852906	0.846577	0.82932	0.852453	0.780528	0.707506	1.22733	0.936535	1.14714	1.06582	1.20462	1.26149	1.29824	0.620229	0.683258	1.13635
Cre01.g036950	30.6421	8.31638	1.64403	1.43735	2.77087	18.5963	33.3853	21.859	21.8425	45.7576	77.9079	60.5698	30.2223	26.1037	28.3669	30.0589	3.17104	1.00255	1.48818	6.23604	18.7106	26.9994	30.9102	24.7819	40.4787	77.666	58.6588	31.5591	33.7891	31.2441	33.9638	5.83026	1.08511	1.29678	4.36544	22.0358	34.551	28.2015	32.8781	45.1247	79.6003	62.2406	33.7897	32.8225	26.6628	34.6885	12.2843	0.703239	0.453537
Cre01.g037000	12.0326	5.02253	1.85673	2.14685	4.61027	12.2093	16.474	13.8529	12.9046	17.8067	12.5575	10.2733	7.45596	8.49745	9.75514	9.34097	1.88401	0.941647	1.78411	4.94556	12.6211	14.3404	13.9482	12.6026	15.046	11.7896	9.43104	6.5897	8.72819	7.69589	9.58823	3.52911	1.28279	1.64833	5.24377	13.935	17.1318	13.8498	14.7055	17.299	13.2038	8.7249	6.96505	8.57423	9.51982	13.035	7.47403	0.956414	2.9506
Cre01.g037050	18.8039	7.33938	3.11317	4.66115	8.525	23.1246	24.5934	20.946	21.289	30.1144	16.8645	17.1602	12.2917	13.7486	16.0866	12.1643	3.23219	2.43429	2.77386	8.01422	18.8605	22.3128	21.6776	17.1219	23.9236	17.2828	16.3827	11.0745	14.8958	12.6026	13.6651	3.90911	1.69882	3.13041	7.98783	21.7229	21.5898	20.9045	22.4536	27.7422	19.5596	14.1361	10.2153	15.8844	15.672	19.903	10.3617	2.10898	8.3456
Cre01.g037100	2.07337	1.55594	1.22612	0.966976	0.550399	0.394922	0.641291	0.716662	0.680695	0.684528	2.60579	3.75151	2.76143	2.15972	1.70543	1.84608	1.10516	0.887544	0.724405	0.373766	0.519872	0.354515	0.440702	0.458519	0.581047	1.17284	2.90418	2.73613	2.02588	2.00818	1.64931	1.1002	1.18173	0.576684	0.322332	0.264769	0.793783	0.470288	0.47058	0.299554	1.6847	2.81103	2.58809	1.73134	2.03653	2.16094	1.23339	0.331293	0.746926
Cre01.g037150	3.14155	6.9482	5.15046	4.78723	3.68226	3.41031	5.09856	4.54562	3.69071	0.20741	3.04277	2.86787	3.23791	2.76059	3.30752	3.24444	6.34554	5.94339	4.7423	3.74432	3.76096	4.23529	4.42795	4.22937	0.183363	3.72504	2.734	2.59704	3.07593	2.7619	3.41073	7.81992	5.25768	4.83472	3.33597	3.36646	4.79146	3.78923	3.6917	0.334529	3.66423	3.29109	2.71198	3.1657	2.88222	3.16354	9.30878	17.2347	13.0318
Cre01.g037200	35.6669	42.9634	64.7466	56.9488	44.7885	33.2729	35.992	34.1274	38.6297	30.1086	21.8779	36.8694	48.4784	32.7095	37.1861	30.0542	51.2576	60.4796	47.5168	37.723	42.7296	42.1851	31.6113	42.1366	39.781	23.3006	31.9454	45.3781	34.6582	33.0334	35.2732	46.9759	60.81	47.6193	46.7593	32.3062	49.6722	31.2454	35.872	32.4753	22.7335	33.9648	51.5644	37.4088	35.371	35.5433	47.4683	54.8927	99.3797
Cre01.g037250	30.067	44.9352	40.7072	39.8559	34.7795	29.1199	26.3328	31.5272	33.3348	26.6012	42.858	43.743	29.2191	25.967	30.0275	21.7808	40.8896	34.4685	31.1908	28.5855	31.0207	27.1172	31.9432	30.4639	30.2578	36.5345	44.2958	22.8697	24.3294	26.5124	22.444	31.9351	32.6841	30.3924	27.9844	24.0379	37.7367	29.9371	29.6833	24.8747	37.4565	37.6496	22.8423	26.9044	26.5902	24.6651	25.4131	43.6635	52.6677
Cre01.g037300	0.0298404	0.0759831	0.0855764	0.0639066	0.101043	0.020264	0.0532977	0.100158	0.0720937	0.0351241	0.0198403	0.0122642	0	0.0267359	0	0.0503739	0.106471	0.0220515	0.0693174	0.0459484	0.0681704	0.0113077	0.0666794	0.0251687	0	0	0.0411288	0.0313502	0.0159925	0.0462434	0	0.0262307	0.0384728	0.04776	0.0661571	0.0371988	0	0.025228	0.074048	0.0153705	0.0467815	0.0398096	0.0258845	0.0287783	0.0706894	0	0	0.0444295	0.195887
Cre01.g037350	2.53056	2.7057	2.74786	2.17606	2.60271	1.92701	2.55392	2.76252	2.18774	1.95202	2.98935	3.25646	3.21983	2.49843	2.51795	2.86174	3.09005	2.65527	2.0831	1.62294	2.27314	2.49974	2.32224	2.54883	2.17312	4.29439	3.36934	3.49748	2.44908	3.02686	3.64095	3.22329	2.45884	1.85798	2.24686	1.99382	2.8619	2.68725	3.21216	2.42028	3.16319	3.72014	3.74018	2.58266	2.72574	2.99468	2.42543	0.603574	3.19033
Cre01.g037400	5.4157	4.79148	3.75117	3.42263	3.43007	3.42446	4.57416	4.36467	4.60957	5.11862	11.5119	10.7801	7.7135	5.62329	6.12084	6.44997	4.78988	3.30682	3.21172	3.27558	3.69592	4.85229	4.59963	4.25332	5.50723	12.5006	11.6394	7.44967	5.43288	5.97444	6.4339	5.09846	4.5489	3.37443	2.89041	3.20109	4.58789	5.53652	5.10365	5.00884	11.8181	12.4295	6.61367	5.90902	5.98884	6.46234	4.15774	3.05455	5.01354
Cre01.g037450	0.0252552	0.0401924	0.074073	0.01159	0.0733001	0.0450195	0.0879609	0.0635759	0.0849866	0.0222953	0.113344	0	0.0153232	0.0169708	0.0497754	0.0239814	0.0168958	0.062988	0.051333	0.0408325	0.129815	0.150731	0.118511	0.071892	0.00821268	0.0321437	0.0348091	0	0.0203027	0.022015	0.0216759	0.0249752	0.054947	0.022737	0.0524922	0.0519469	0.18778	0.0560478	0.0587532	0.0146348	0.081661	0.0336926	0.00821518	0.00608909	0.039885	0.046441	0.014666	0.00564039	0.108798
Cre01.g037476	0	0	0	0	0	0	0	0	0	0	0	0	0	0	0	0	0	0	0	0	0	0	0	0	0	0	0	0	0	0	0	0	0	0	0	0	0	0	0	0	0	0	0	0	0	0	0.0038935	0	0
Cre01.g037500	0	0	0.00281344	0	0	0.00366413	0	0	0	0	0	0	0	0	0	0	0	0	0	0	0	0.00408932	0	0	0	0	0	0	0	0	0	0	0	0	0	0	0	0	0	0	0	0	0	0	0	0	0.00417781	0	0
Cre01.g037550	21.6488	19.9465	11.0282	2.22231	1.03344	1.88602	11.1422	19.9187	16.6642	10.394	43.75	69.3657	23.1593	22.0764	24.1409	30.8354	16.5794	7.73592	1.32339	0.263171	1.46418	8.25757	19.4774	7.38792	3.51997	33.8379	132.899	27.9814	18.892	26.8171	34.7165	20.0942	10.7423	2.5645	0	0.532644	3.76527	15.8944	10.0727	10.2341	22.6077	127.496	24.2766	18.9553	28.9037	28.1359	26.4667	2.54471	2.62958
Cre01.g037600	0.0824294	0.326498	0.0680522	0.0378283	0.0132912	0.0139941	0.0490756	0.0461118	0.037933	0.107806	0.127881	0.0508171	0.0833548	0.102575	0.0722044	0.0173938	0.56371	0.0152285	0.0106377	0.0465393	0.0156925	0.0676776	0.0306986	0.0695247	0.0774369	0.0777131	0.0757414	0.0529224	0.0846721	0.0851602	0.0628864	0.241528	0.0354251	0.0109941	0.0228436	0.0376772	0.0680986	0.0290369	0.0255683	0.0849175	0.102305	0.0733121	0.0595849	0.167825	0.0506252	0.0625556	0.35103	0.0368189	0.0394559
Cre01.g037650	9.29138	8.31959	4.79147	5.71654	6.37135	6.50027	8.20646	7.1968	6.29032	9.01367	29.938	14.4146	11.5846	6.63236	8.11647	8.20872	6.62581	6.96048	5.39584	6.36737	10.6714	8.99564	10.6091	7.55688	9.89441	23.0449	18.1539	11.5315	8.45432	8.54433	11.8012	9.28935	6.91111	5.57663	4.28681	5.91857	13.9181	9.51692	9.21619	9.22998	20.8891	18.3208	12.023	9.60076	9.07027	10.997	8.24164	5.564	7.28905
Cre01.g037700	21.3331	16.6607	21.5168	23.8705	25.4599	25.2856	26.4808	30.8139	23.5279	25.062	14.7453	21.6825	26.087	18.4956	22.1319	26.4359	14.3959	32.3779	35.8512	31.6851	23.127	23.4911	32.2874	32.7083	32.4364	18.8001	22.5917	25.3114	27.1978	22.4733	26.5219	14.0644	28.802	32.6279	26.6811	28.2237	23.6293	29.6191	32.4312	34.9542	20.5921	25.2323	25.8284	26.1443	20.1706	22.4597	15.5452	6.79714	55.088
Cre01.g037751	0.63321	0.623445	0.600906	0.325462	0.343059	0.2494	0.705727	0.869029	0.507027	0.139128	1.07779	0.874426	0.614706	0.49169	0.621223	0.60929	0.734274	0.486648	0.402049	0.296406	0.419505	0.499093	0.758404	0.630212	0.0878559	1.23217	1.14039	0.33706	0.380082	0.520079	0.666656	0.59001	0.742914	0.445924	0.147404	0.157871	0.557998	0.66917	0.479245	0.176127	1.26073	1.3854	0.428428	0.45597	0.493341	0.51455	0.539311	0.309235	1.09114
Cre01.g037800	19.1146	20.8018	15.5912	10.9436	9.86811	12.3731	14.0954	13.2358	12.8858	17.6748	44.5928	31.9063	18.877	19.8635	15.4216	16.1338	14.7071	9.60274	10.5163	8.26182	11.5552	12.3051	14.662	9.16884	15.0004	37.1483	36.1802	15.6778	17.1934	18.6002	16.7574	13.0439	11.8357	10.9805	6.25752	9.14108	21.9787	16.0419	10.9913	12.6239	34.7199	33.4787	15.611	14.23	17.6092	18.343	12.7012	11.1343	21.555
Cre01.g037850	228.457	273.434	296.03	281.868	247.618	171.211	173.122	182.762	191.284	158.42	118.255	196.925	274.432	214.515	242.249	227.065	273.482	301.229	291.998	230.141	206.977	185.056	161.728	201.595	171.428	90.2335	151.145	244.463	229.446	227.723	248.408	254.296	299.325	282.943	237.189	166.987	213.299	152.706	190.247	158.823	85.222	162.876	255.159	238.708	235.931	228.353	243.513	119.084	243.414
Cre01.g037900	6.33176	5.13911	5.92207	5.03665	3.75201	5.05224	6.64411	6.28713	6.0097	2.20482	10.1037	6.08292	3.68164	4.7039	4.74905	4.84333	4.20067	4.88377	3.24809	3.36364	5.74077	7.61796	6.89743	6.44197	2.40218	11.4166	9.0543	3.0489	3.69033	4.50752	4.89096	5.18319	5.51033	3.1669	3.90425	4.51882	7.27973	5.68764	5.84294	2.60915	11.1052	8.55271	3.3984	4.09639	5.27063	5.98797	5.4541	0.683486	12.437
Cre01.g037950	0.44547	0.268249	0.287207	0.171282	0.262079	0.116507	0.277403	0.303081	0.311654	0.425147	0.600376	0.727394	0.416381	0.436881	0.379665	0.251515	0.233584	0.340315	0.230733	0.127918	0.1444	0.29427	0.314768	0.396039	0.407178	0.582298	1.03714	0.607148	0.391989	0.321848	0.461559	0.254	0.320155	0.173428	0.220213	0.157591	0.238717	0.358802	0.487356	0.353489	0.637031	1.036	0.422967	0.348337	0.470599	0.360557	0.230723	0.166712	0.207467
Cre01.g038000	0.55941	0.450052	0.555637	0.450447	0.58769	0.587306	0.838558	0.787147	0.849292	0.650384	1.4718	0.812458	0.537232	0.544261	0.631311	0.70826	0.514302	0.513572	0.621836	0.462927	0.646827	0.721782	0.975478	0.950899	0.808008	1.24635	0.91294	0.508391	0.47454	0.56243	0.6873	0.515875	0.517699	0.420208	0.639138	0.569865	0.844918	0.81822	0.970861	0.880353	1.28322	1.10801	0.495669	0.476614	0.569103	0.692399	0.633767	0.119571	1.12364
Cre01.g038050	1.69794	2.09306	2.02304	1.88468	1.8653	1.70046	1.89783	1.90679	2.09984	2.41699	2.2853	1.43612	1.65987	1.99048	1.35944	1.45459	1.70283	1.57606	1.52608	1.55111	1.9141	1.4973	2.12754	1.98757	2.7494	2.65521	1.84596	1.4971	1.67624	1.41647	1.69247	1.61948	1.33496	1.36006	1.52247	1.52398	2.27585	1.89968	1.94623	2.15052	2.36959	1.76559	1.46596	1.68036	1.57383	1.51737	1.82458	0.927117	2.20709
Cre01.g038100	8.84049	11.8666	13.1851	11.5486	8.26158	7.26619	10.0947	12.1164	11.7577	13.3213	17.6337	15.6455	9.0168	10.1126	7.81062	8.32706	13.3684	12.8238	8.96677	8.38586	7.86082	9.85078	12.3125	11.7439	11.5588	15.4809	15.6197	9.67212	8.90197	8.88436	7.70968	10.8427	12.0415	10.4382	7.03941	7.10823	11.2953	11.7281	10.7087	11.2114	20.0813	14.0409	8.86507	8.80515	7.50436	8.34447	11.4005	14.5493	10.4123
Cre01.g038151	0.730088	0.332373	0.166116	0.142142	0.256847	0.27043	0.839305	0.623766	0.595595	0.223955	1.87991	0.916553	0.418808	0.475733	0.60464	0.913149	0.307859	0.137333	0.174734	0.143079	0.204695	0.674043	0.854265	0.285502	0.178422	2.56804	1.74421	0.441623	0.476649	0.632562	1.10386	0.355892	0.226766	0.0743602	0.191293	0.238287	0.599502	0.779966	0.424101	0.249569	2.26314	1.99523	0.500884	0.460868	0.559036	0.674174	0.590988	0.0474341	0.212402
Cre01.g038200	26.2129	17.8776	19.4157	15.048	16.0949	13.8515	18.4588	17.5231	18.8132	22.2723	49.5154	41.9281	28.4381	23.313	21.3393	20.5622	16.8268	13.5553	13.8898	15.557	20.1594	21.8397	18.5677	18.8879	27.3223	42.8469	41.2068	27.3163	24.6389	26.2294	19.8216	13.9626	14.9582	14.4478	14.4165	15.0472	29.7984	18.8224	20.1027	21.7136	44.1563	38.0839	28.3345	21.262	21.0795	22.9635	11.9626	2.96375	13.2475
Cre01.g038250	64.2817	37.7546	36.3005	37.6216	40.8457	49.6614	44.04	46.6885	47.714	126.838	112.627	88.5213	53.4151	68.2242	52.7277	60.0013	32.7401	33.5453	40.4339	42.7697	47.0469	47.4247	52.065	41.1488	128.02	111.196	101.488	47.5796	55.8867	62.691	54.2935	27.6076	34.9927	41.3441	38.4878	44.746	63.8582	63.6382	50.1187	103.921	106.39	104.426	46.9313	53.4347	58.2793	56.8721	32.8895	73.1408	33.9927
Cre01.g038300	18.5779	14.6911	17.0573	18.1458	19.0897	12.8901	16.9413	16.9553	19.9528	18.2002	17.339	15.0811	17.0361	16.1627	18.2949	16.1678	14.8732	14.2403	16.2614	17.6258	19.573	16.6596	21.1948	21.8982	16.9106	18.2111	19.6152	20.5685	15.5532	17.569	15.8459	14.8091	15.807	18.2376	18.4194	14.9024	21.3537	19.0476	20.9743	18.3065	17.864	17.8572	22.0706	14.0589	18.436	19.5617	12.1509	3.36739	22.9612
Cre01.g038350	0.34798	0.0763852	0.178315	0.253308	0.191546	0.0855591	0.180028	0.255076	0.360305	0.254232	0.21541	0.369873	0.160169	0.290276	0.204961	0.303842	0.0963308	0.106407	0.167242	0.199547	0.164475	0.190975	0.14479	0.227717	0.124865	0.366532	0.413464	0.327767	0.202571	0.278928	0.233437	0.158217	0.208852	0.230461	0.309258	0.170524	0.178437	0.0989097	0.301481	0.278133	0.197522	0.192097	0.32787	0.347167	0.303204	0.340433	0.0836175	0.042878	0.192001
Cre01.g038376	0	0	0	0	0	0	0	0	0	0	0	0	0	0	0	0	0	0	0	0	0	0	0	0	0	0	0	0	0	0	0	0	0	0	0	0	0	0	0	0	0	0	0	0	0	0	0	0	0
Cre01.g038400	336.71	587.123	534.269	393.609	217.583	254.567	544.956	424.141	344.977	176.466	498.13	526.4	396.798	300.427	306.459	313.235	613.429	618.375	453.657	228.586	408.769	514.937	364.91	480.007	251.117	491.002	549.56	389.614	304.801	374.852	304.313	567.5	583.717	366.064	211.555	237.849	857.874	310.907	265.203	218.292	423.511	527.569	392.066	275.828	303.531	330.506	462.83	1493.22	1454.19
Cre01.g038450	0.0246817	0.0837967	0.0386085	0.0453074	0.0119393	0.00838042	0.0793509	0.0736382	0.00851864	0	0.0164104	0.0811523	0.159736	0.0221139	0.04324	0.0729146	0.0440323	0.0547179	0.0477784	0.030404	0.0140963	0.0187058	0.0661826	0.0520441	0.0321047	0.0558467	0.113395	0.034574	0.0330694	0.0478113	0.0941498	0.0650882	0.0477326	0.00987586	0.0205201	0.0430753	0.271875	0.0365167	0.0535911	0.03814	0.0386941	0.0548792	0.0963435	0.0634754	0.00649655	0.0605152	0.133774	0.0734974	0.121517
Cre01.g038500	0.76394	0.486309	0.987173	0.731657	0.831466	0.431374	0.996656	0.733936	0.773803	0.322542	1.2091	1.12622	1.61221	0.929978	1.30926	1.1144	0.699955	0.984873	0.87765	0.659762	0.654458	0.707985	0.60118	1.1346	0.31323	1.33869	1.07582	1.66625	1.14148	0.897555	1.49189	0.700727	1.22047	0.817348	0.890564	0.571394	0.905526	0.789774	0.973605	0.526092	1.15209	1.32934	1.44778	1.35338	1.08189	0.889988	0.810104	0.0890166	2.32007
Cre01.g038550	5.70225	5.8328	5.4793	4.37839	5.20146	4.9521	5.90134	5.57776	5.46563	2.93791	6.16145	6.68527	5.35373	4.93969	5.48013	6.05616	4.93529	5.44672	4.98807	4.36509	6.02955	6.11201	5.99379	5.79617	2.55152	7.15528	6.42224	5.38827	5.51657	4.87788	5.22038	4.62293	5.29332	4.61543	4.05269	4.79634	7.54817	5.10736	5.56701	3.51455	6.92689	6.7379	5.48617	5.42389	5.12539	5.41661	4.84405	0.430813	8.26991
Cre01.g038600	146.992	99.2317	129.452	123.439	122.502	139.455	144.76	141.971	127.775	154.892	106.669	128.149	144.48	118.056	132.852	155.412	103.873	154.695	148.156	152.117	145.353	143.414	153.845	146.158	191.329	98.3894	119.136	130.671	155.735	158.132	139.413	81.4872	141.087	144.166	116.785	148.697	161.073	164.383	152.412	176.526	106.808	135.005	121.131	153.569	136.235	144.61	77.734	37.0888	124.542
Cre01.g038650	30.7144	18.9247	12.6126	12.0507	20.0547	14.8801	17.4295	15.9909	17.7587	26.4533	69.0503	39.8392	30.3336	30.4334	25.2812	27.0562	16.143	12.3248	13.601	17.0113	25.4344	19.946	18.4753	17.7833	26.72	48.8106	39.1001	31.2122	29.002	27.0373	26.102	16.1942	12.0286	13.3231	15.2099	15.6594	30.2605	18.7002	20.1244	24.5536	46.7996	41.0283	32.2431	25.7808	23.4594	25.9975	16.8287	3.4166	8.75962
Cre01.g038700	3.98439	4.29343	3.28605	2.76319	2.57611	2.57913	3.64373	3.7854	3.37647	1.44758	6.67099	6.03108	4.32174	3.62472	4.02146	4.38935	4.27385	3.01019	2.75339	2.35468	2.66015	3.60591	4.34967	3.51315	1.46216	8.60303	7.87701	3.88198	3.57883	3.68017	4.32399	4.31443	3.0241	2.56509	2.29012	2.64717	3.75141	3.56377	3.32449	2.09389	8.58449	7.3868	4.16335	3.69769	3.8537	4.12825	2.85668	1.8692	5.39733
Cre01.g038750	7.87746	10.054	7.29934	7.96036	5.49059	3.49821	3.57639	5.03626	5.62516	8.26742	9.32704	10.0716	9.15882	8.90064	6.34793	7.22221	7.37287	5.67792	6.648	3.69271	3.52386	2.51453	5.82703	4.86041	6.53664	6.32187	10.1889	9.82525	8.25122	7.10358	7.03858	8.49367	7.41085	6.19532	3.43593	2.17685	4.10351	5.63463	4.45962	6.85098	5.36117	9.44795	9.87105	6.3434	7.04769	7.84935	6.46744	2.16665	7.64212
Cre01.g038800	12.4788	8.82057	10.4711	7.63567	7.61543	6.03291	9.44673	10.5251	9.92594	7.14966	27.5009	25.5248	13.722	11.0942	11.8177	10.7944	9.52784	6.80935	7.07093	6.33713	8.94412	8.70587	10.5628	9.30539	6.64682	20.9429	27.6217	13.6312	10.7293	12.2305	10.3872	7.82745	7.65815	5.86943	6.44701	6.42846	12.2665	9.58932	9.85628	7.08755	22.5433	28.0588	13.5665	10.2813	10.7239	11.26	6.97465	3.86361	12.4266
Cre01.g038850	13.8897	10.6487	12.6151	13.9248	13.4377	12.2329	14.557	13.2874	13.3577	11.4997	16.6566	18.2631	13.9487	12.7943	12.359	13.4586	11.2741	14.1821	12.6917	12.1851	13.2744	12.1652	12.5753	13.1234	12.0101	15.6612	17.292	13.6839	12.87	13.3344	13.5858	10.9757	13.1521	12.6431	12.1192	11.2314	14.274	12.1617	13.5317	12.7944	15.5753	17.5893	13.7852	11.6204	11.8678	13.5605	10.5897	16.5166	16.0753
Cre01.g038900	1.17342	1.14715	0.573605	0.423111	0.33449	0.170753	0.269466	0.304768	0.368835	0.493285	3.88702	2.40274	1.16965	1.23909	0.825963	1.22036	0.588768	0.116135	0.219037	0.135513	0.394923	0.404956	0.365216	0.397654	0.272559	3.05808	2.74367	0.682441	0.842246	0.75498	0.767331	0.856497	0.162094	0.226376	0.0696836	0.109709	0.623196	0.717465	0.350978	0.404746	2.80869	2.73954	0.926984	1.03062	0.761121	1.51925	0.705756	0.786203	0.954272
Cre01.g038950	1.7484	1.8081	2.24947	1.99847	1.93831	1.40689	1.89458	1.89796	1.91127	1.45742	3.09851	2.39616	2.23994	1.73247	1.9514	1.73633	2.21327	1.96687	1.87596	1.45018	1.75397	1.51472	1.69927	1.66518	1.69933	2.66924	2.64721	1.84369	1.66679	1.8017	1.70329	2.32249	2.23428	1.91541	1.44549	1.43898	2.24987	1.82159	1.84774	1.54171	2.43787	2.68369	1.92819	1.82721	2.05038	1.97719	1.5928	2.78126	2.68401
Cre01.g039000	0	0	0	0.00760857	0	0	0	0	0	0	0	0	0	0	0	0	0	0	0	0	0	0	0.0111142	0	0	0	0	0	0	0	0	0	0	0	0	0	0	0	0	0	0	0	0	0	0	0	0	0	0
Cre01.g039050	0.650429	0.525445	0.836676	0.793962	0.584545	0.383399	0.951791	0.890247	0.639281	0.691759	0.559782	0.549572	0.66107	0.591637	0.82859	0.685552	0.724495	0.695364	0.694098	0.436202	0.45256	0.578024	0.947298	0.78113	0.558305	0.705974	0.691703	0.530715	0.525535	0.53724	0.774557	0.683488	0.976935	0.594493	0.614873	0.582804	0.703735	0.778783	0.894062	0.757646	0.888998	0.757611	0.610026	0.554045	0.703925	0.867334	0.7861	0.68429	1.72714
Cre01.g039101	0.0170912	0	0.026735	0	0	0	0	0	0.0176965	0.0402349	0	0.0210731	0	0.0153131	0	0.0216389	0.0228681	0.0189451	0.0198509	0	0	0	0.0687436	0	0	0.0290039	0.0235567	0.0179559	0.0137396	0.0397291	0	0	0	0	0	0.0127835	0.0282395	0.0216741	0	0.0396159	0	0.0912045	0	0.0329658	0.0134959	0	0.0198501	0.0305366	0.0210366
Cre01.g039150	31.0292	24.1259	20.1232	19.3344	15.4169	14.1351	18.601	18.1725	17.3125	20.7252	35.756	38.3426	34.8097	26.7616	26.1838	27.1888	22.1892	20.0974	17.8612	16.015	17.3058	19.4217	20.0383	23.5715	25.2702	37.5624	40.4158	39.315	25.9868	26.678	28.7403	20.0669	20.3034	18.1593	17.7971	17.7977	23.2666	18.4055	23.8996	23.3591	39.9077	41.0315	38.9232	25.208	24.2145	27.6807	18.9966	6.27961	23.6881
Cre01.g039200	49.0046	56.8459	43.7483	42.6493	22.0379	17.822	14.7321	29.4898	28.4287	40.8764	34.6722	54.6318	61.0741	54.2213	38.2152	36.5839	49.0496	32.6593	32.4614	19.3834	18.4927	16.1445	28.1288	25.0583	27.0439	21.7864	42.5405	72.8894	43.8397	46.6128	34.5837	45.0408	33.2872	32.3671	17.4743	13.8512	22.5263	27.5907	25.4789	25.4857	20.2603	34.406	76.3766	34.1488	36.5728	44.4496	34.7911	20.9417	43.0703
Cre01.g039250	832.809	795.549	730.997	720.36	715.88	727.242	935.908	968.767	823.895	850.184	963.99	972.771	1031.34	840.084	862.032	930.334	846.93	848.252	798.217	738.144	665.74	896.804	977.491	962.982	739.934	1200.79	1129.27	1064.58	886.33	842.286	985.257	916.076	862.731	790.546	817.715	813.049	667.83	948.605	995.174	986.228	1260.17	1272.65	1078.75	944.319	895.578	920.69	958.437	1403.69	1450.65
Cre01.g039300	272.23	324.198	285.396	290.256	243.969	254.504	225.476	209.923	223.99	214.031	336.364	367.057	359.79	298.111	254.637	282.015	311.208	300.941	306.417	300.985	257.208	245.835	219.025	232.967	249.987	329.964	328.113	351.029	315.431	318.309	282.774	287.505	277.595	280.963	269.964	257.427	258.745	223.842	214.285	206.69	316.497	338.442	323.194	277.497	261.272	280.471	289.966	363.878	461.699
Cre01.g039350	6.9231	4.38561	3.77712	4.81219	4.0677	5.52981	6.85822	6.77276	6.04936	9.30173	14.9375	11.4404	6.82324	4.342	5.66866	6.02877	4.97047	6.61654	4.15778	5.38992	6.79888	7.13127	8.12738	7.54118	10.7074	14.786	12.6607	6.70571	5.42295	7.06522	7.06269	3.77384	4.41667	5.40176	4.40809	5.51286	9.36041	7.5643	7.80933	9.45869	13.4908	13.6851	6.5143	5.21109	5.52009	5.9883	4.26546	5.37767	5.02963
Cre01.g039400	5.42584	3.31301	3.05829	2.87749	2.73177	2.92558	3.73798	3.79409	4.46433	6.37029	11.0711	9.22432	5.49235	4.55133	4.54668	6.08098	3.50027	3.8664	3.54485	3.08188	3.6522	3.39881	4.76929	4.79821	6.85063	10.2412	12.0857	5.73674	5.00721	5.50996	6.05869	3.20299	3.88141	3.53071	2.89992	3.31807	4.51683	4.6296	5.08123	7.22408	9.33354	11.7811	5.37591	4.79223	5.21896	5.28687	4.46102	3.85793	2.82809
Cre01.g039450	0	0.128459	0.0631319	0.0185215	0	0	0	0.0225772	0.0417886	0.0950106	0.0805021	0.074643	0.0489745	0.0723206	0.053029	0.025549	0	0	0.0234379	0	0	0.0229405	0	0.0255304	0.0262485	0	0	0	0	0.023454	0	0.0266077	0	0	0	0	0.0333424	0.0255906	0.0375562	0.10914	0.0711809	0.0269212	0	0	0	0.0212043	0	0.0360545	0
Cre01.g039500	0.79295	1.03345	0.748631	1.08954	0.660473	0.277204	0.407286	0.614193	0.612134	0.900219	0.458587	0.329755	1.37216	0.874407	0.961737	1.29503	1.18025	1.31585	1.17712	0.606883	0.321568	0.245363	0.660523	0.700469	0.683552	0.390157	0.439755	1.71544	1.41824	0.872541	1.12757	1.46624	1.25222	1.19403	0.620241	0.200037	0.310102	0.755671	0.772811	0.938934	0.479966	0.469467	1.67277	0.886905	0.86697	1.15369	1.02449	0.280836	1.09728
Cre01.g039550	1.23392	0.920216	0.955714	1.48439	1.25172	1.33418	1.42932	1.55924	1.57946	1.66862	2.41344	1.6248	1.25989	1.16279	1.13857	1.1325	0.785423	1.31907	1.29402	1.08466	1.54628	1.62518	1.91668	1.67226	2.7062	2.66321	1.73923	1.28796	1.30013	1.19744	1.32066	0.695023	1.19702	1.39011	1.22506	1.09316	1.9926	1.83572	1.76879	1.99005	2.31946	1.74738	1.13269	1.27088	1.18562	1.19587	0.839453	1.31635	1.80875
Cre01.g039600	0.383113	0.315322	0.217923	0.20956	0.213402	0.216804	0.601333	0.415645	0.356614	0.159427	0.725581	0.706172	0.370978	0.35019	0.279658	0.357666	0.305493	0.295982	0.202261	0.232393	0.212175	0.395937	0.415069	0.32803	0.151011	0.998204	0.944076	0.382169	0.376426	0.332836	0.469422	0.275539	0.209551	0.139359	0.173736	0.266291	0.460373	0.422046	0.396118	0.218268	0.782621	0.738264	0.362535	0.238854	0.357525	0.4229	0.422483	0.66376	0.533474
Cre01.g039626	0.269721	0.321244	0.115686	0.127773	0.13889	0.168391	0.38229	0.204424	0.306301	0.112654	0.46858	0.461295	0.232277	0.218274	0.342963	0.330474	0.349247	0.115734	0.111162	0.160768	0.223613	0.17804	0.186643	0.187133	0.181079	0.324833	0.587613	0.255946	0.251801	0.283151	0.219049	0.355641	0.0841325	0.104442	0.166374	0.169201	0.301897	0.204124	0.13764	0.181507	0.347828	0.522336	0.271701	0.360814	0.261075	0.292561	0.454732	0.132136	0.781772
Cre01.g039650	0.00659891	0	0	0	0	0.00336089	0	0	0	0	0	0	0	0.0029562	0	0	0	0.00365736	0	0	0	0	0	0	0.00858354	0	0	0	0.00265243	0	0	0	0	0	0	0	0	0	0	0	0	0	0	0	0	0	0	0	0
Cre01.g039702	2.05528	1.79528	1.90922	1.47128	2.04631	1.70059	2.7229	2.4632	2.56884	1.93379	3.63521	2.64894	2.14696	2.10367	1.66924	1.65056	1.86891	1.17966	1.08928	1.3212	1.99436	2.29867	2.73772	1.99438	2.12834	4.08606	2.4019	1.83084	1.75918	1.78579	2.12365	1.81543	1.64007	1.0619	1.29399	1.67656	3.02225	2.3407	2.2901	2.32288	3.50366	2.83066	1.7655	1.74479	1.82777	2.11073	1.83857	1.4439	2.40693
Cre01.g039750	8.54558	8.89092	8.06227	7.76991	6.6463	5.75327	5.88111	6.6628	8.14318	7.30829	12.3313	12.117	12.0225	8.43417	8.12298	7.37074	7.32493	7.77045	7.95587	6.7602	7.20651	7.24056	6.60583	7.90597	8.61466	9.94742	11.2814	12.2044	9.66066	8.27172	7.83872	6.60222	6.84303	8.15833	6.79387	5.75255	9.02341	6.6631	7.84029	7.79937	10.927	11.1155	12.0225	7.9324	7.88665	8.39027	7.38174	3.13715	8.38177
Cre01.g039800	1.12965	1.38663	1.02616	1.25535	0.838044	0.789481	0.7763	0.986159	0.71858	0.977874	1.05084	0.849443	1.26015	0.830578	0.831995	0.885074	1.00991	1.13426	1.14731	0.702015	0.963416	0.662258	0.794626	1.0767	1.02791	0.91123	0.59347	1.15487	1.15246	0.983244	1.13621	1.35591	1.08743	0.972925	0.665425	0.746415	0.828626	0.844761	1.00877	1.06068	1.03638	0.696081	1.21278	0.825632	0.868014	1.01136	1.07078	0.909604	1.47771
Cre01.g039850	1.06712	2.82255	1.83747	1.17685	0.888339	0.320199	0.434385	0.453502	0.642394	0.32132	0.610508	0.479378	1.36519	1.30445	0.945617	1.07876	3.1766	1.45796	1.25864	0.710761	0.354337	0.423182	0.543449	0.554686	0.172162	0.252685	0.547276	1.14719	0.964259	0.586489	0.984515	3.44673	1.88776	0.97313	0.962842	0.278428	0.396376	0.319958	0.361794	0.255658	0.194529	0.441436	1.07634	0.77385	0.796915	1.13	2.32503	2.32044	1.20146
Cre01.g039900	1.39771	0.811383	1.2178	0.930578	0.830254	0.582773	1.34265	1.32881	1.22226	1.78159	2.70127	2.50913	1.6082	1.61566	1.13235	1.39369	0.959297	0.915145	0.984134	0.816276	0.918215	0.880918	1.49527	1.58509	2.11952	3.23221	2.62517	1.8869	1.49622	1.48984	1.59121	0.983545	1.33053	0.704152	0.957328	0.828758	1.28035	1.25361	1.57694	2.19342	2.95475	3.03371	1.94112	1.47368	1.28096	1.1643	0.992503	0.782823	1.47078
Cre01.g039950	2.57711	2.40493	1.98268	1.6564	1.56932	1.30182	1.9942	1.74413	2.27577	1.4134	3.15149	3.38533	3.19542	2.54808	2.30664	2.65828	2.16099	2.17168	2.10424	1.71273	1.85285	2.19529	2.09948	2.27434	1.45231	3.61072	3.66816	2.60422	2.77737	2.80758	2.58755	2.34253	2.46481	1.77857	1.94992	1.69122	2.41332	2.14612	2.21517	1.85553	3.45124	3.37251	2.88722	2.3364	2.32887	2.58992	1.48432	0.470486	2.46329
Cre01.g040000	103.543	100.585	96.6703	101.619	92.6881	84.1175	97.3144	96.3674	91.5602	102.291	157.18	137.677	125.335	105.632	99.3761	99.8163	103.585	97.1074	89.8051	83.9938	96.6781	95.5903	111.506	106.042	103.299	148.485	140.685	139.875	107.131	97.3081	107.109	100.076	97.0379	91.683	93.3519	87.1638	108.817	96.2767	106.741	110.115	160.674	145.495	146.591	101.474	96.1326	107.666	111.185	173.096	174.736
Cre01.g040050	0.534566	0.534748	0.574887	0.385506	0.4987	0.311154	0.491032	0.544682	0.573268	0.337082	1.12339	0.482563	0.625513	0.769745	0.740011	0.435089	0.574756	0.49732	0.654145	0.282215	0.343467	0.412371	0.307159	0.519313	0.186251	1.16635	0.355238	0.601729	0.583216	0.610215	0.775599	0.52864	0.683055	0.26355	0.444432	0.249895	0.662443	0.502379	0.666217	0.55316	1.15607	0.700423	1.01848	0.506335	0.30151	0.591804	0.454556	0.127915	0.963454
Cre01.g040100	1.95571	1.47321	1.84828	1.48089	1.46635	0.664041	1.32737	1.16698	2.2106	2.8775	5.07123	2.5922	3.87622	3.50449	2.03432	2.20785	2.04978	1.39104	1.34397	1.11422	1.22865	1.29692	1.57324	1.56705	2.81948	4.70171	2.62815	3.40731	2.56792	1.98893	2.64836	1.76211	1.84382	1.54551	1.27366	0.88986	1.64262	1.36407	1.71373	1.78808	4.33074	2.71779	3.03239	2.40478	2.59958	2.14065	2.93389	0.62605	1.66496
Cre01.g040150	0.103925	0.60368	0.508018	0.304043	0.263926	0.44329	0.751762	0.733976	0.578383	0.18349	0.0518236	0.0800863	0.0630551	0.0989329	0.0768097	0.0411181	0.599664	0.223197	0.21878	0.270042	0.567576	0.679329	0.748925	0.788896	0.109834	0.088181	0.0626673	0.0136479	0.0783239	0.0301973	0.0520313	0.471043	0.263791	0.187126	0.270007	0.374083	0.933696	0.798992	0.610468	0.200741	0.145106	0.0346613	0.0507082	0.112755	0.153869	0.040951	0.286665	0.487414	0.727522
Cre01.g040200	12.2424	9.21209	9.65419	8.08985	8.24626	7.49897	8.82315	9.64235	9.69501	15.5695	18.8403	18.5045	12.0977	13.1807	10.5939	10.8955	9.00546	7.21563	7.83196	7.39652	8.79496	8.35478	10.1327	8.86668	17.2384	19.1684	18.736	12.4838	11.1918	11.4258	10.6935	7.20118	7.55215	7.42742	6.94471	7.18284	12.0909	9.29993	9.27713	12.703	17.03	17.3517	11.5588	10.0226	11.1578	11.6301	5.56573	5.03687	9.58203
Cre01.g040250	3.29496	2.74384	2.50966	2.20664	1.90431	2.05867	3.63372	3.53644	3.39184	2.9088	5.8654	5.50346	4.11458	3.09807	3.44838	3.82002	2.75543	2.56941	2.52538	2.22118	2.314	3.51711	5.17531	4.01114	3.0151	8.67996	8.22475	4.1661	3.77303	3.41773	4.73524	2.70273	2.63966	2.27656	2.11825	2.45016	3.26021	3.92949	4.7329	4.08514	7.55695	9.30268	4.44925	3.27931	3.64559	4.01585	2.51415	1.42043	3.89054
Cre01.g040300	11.5159	9.00114	14.4035	11.038	10.6476	7.7955	11.1174	10.003	9.23217	4.83291	6.68755	9.97522	11.3209	7.8146	8.77862	9.72011	11.8001	12.6035	9.4531	8.52947	9.32442	9.5839	8.76219	10.4508	6.16241	8.24585	8.63939	9.31645	8.57409	8.86661	10.2036	10.251	14.0016	9.94483	8.3219	6.66904	10.1962	7.84113	9.02059	6.64508	6.19887	10.0477	9.45189	10.286	9.53469	9.29256	9.39627	3.66797	11.8419
Cre01.g040350	0.586794	0.607441	0.857847	0.548647	0.580963	0.502755	0.946201	0.852857	0.721144	0.406671	0.557877	0.405705	0.685438	0.397995	0.734978	0.715157	0.609029	0.808497	0.917218	0.557329	0.479209	0.866579	1.18377	1.04074	0.477937	0.7166	0.566898	0.63953	0.595166	0.478046	0.778196	0.672484	0.86437	0.658299	0.724941	0.561951	0.507429	0.858892	0.928782	0.67795	0.728638	0.69504	0.906216	0.682265	0.645234	0.731843	0.713361	1.20519	1.43101
Cre01.g040379	0.557078	0.15458	0.134064	0.144214	0.207289	0.16005	0.474535	0.319625	0.199665	0.420332	1.80922	0.96866	0.684665	0.499122	0.572432	0.75052	0.0955607	0.134585	0.132724	0.151763	0.269213	0.373483	0.440472	0.58733	0.29728	1.35745	1.38798	0.630285	0.568406	0.539562	0.923561	0.160091	0.220995	0.145744	0.172196	0.299148	0.483828	0.3804	0.48516	0.689775	1.60393	1.28629	0.808476	0.523476	0.558323	0.517825	0.323501	0.0446619	0.0351629
Cre01.g040400	331.029	334.528	277.516	254.458	183.147	134.877	201.764	230.319	190.657	245.962	542.673	413.255	431.821	314.201	323.494	277.661	292.05	194.935	199.449	160.562	173.698	232.848	223.296	232.961	184.345	603.891	451.978	466.24	276.925	327.033	319.629	308.263	209.061	167.638	196.09	138.499	254.676	233.51	243.544	220.598	543.695	459.563	438.793	233.45	293.251	313.055	224.671	90.565	189.717
Cre01.g040450	27.5701	24.5272	27.955	23.0694	20.6536	18.4316	18.9732	23.8422	23.2471	15.7108	32.6768	40.3745	29.7151	26.4833	23.2751	23.4152	22.225	21.6181	20.4087	20.1276	19.6743	17.0014	23.4053	23.4945	18.9828	33.5805	42.5759	28.7252	26.347	27.1344	20.7178	18.2265	19.4011	20.8298	17.5668	17.2342	22.9812	23.8998	22.4241	15.8844	35.2803	38.545	26.6755	24.4419	22.9198	24.7416	17.0378	3.82446	30.9134
Cre01.g040476	1.89771	6.2128	6.4141	5.59859	3.63913	4.90165	5.15686	6.44541	5.8246	5.42478	7.97609	5.09752	4.27666	4.79722	2.40441	2.40266	7.43607	6.61119	4.72315	4.63362	3.36762	7.08845	6.99683	8.57471	5.55401	6.32584	6.44559	4.77071	2.01593	2.44197	2.94728	5.36192	6.61917	4.63733	4.67685	3.44712	6.94303	5.54372	6.8114	4.87002	4.38295	6.05802	3.7038	1.89553	2.83646	2.0653	3.77836	10.3535	33.1181
Cre01.g040500	5.37333	11.4692	5.92813	6.2204	5.43293	5.17545	7.59423	7.04958	6.28182	3.87552	7.63422	7.04767	5.33393	5.27853	4.65555	5.3536	9.57115	8.20713	5.9789	5.18823	5.87042	6.73551	8.68307	7.67568	3.53273	7.71464	8.07407	4.77604	5.15936	4.8272	5.34577	11.7679	6.68265	6.50023	4.16163	5.45036	6.93141	7.10031	6.51654	3.80298	7.5658	9.11948	5.20828	5.1015	4.84348	4.9525	16.5772	33.8703	20.8389
Cre01.g040517	0	0	0.0094659	0	0	0	0	0	0	0	0	0	0	0	0	0	0	0	0	0	0	0	0	0	0	0	0	0.0127151	0	0	0	0	0	0	0	0	0	0	0.0112622	0	0	0	0	0	0	0	0	0.0108119	0
Cre01.g040533	0	0	0	0	0	0	0	0.00864225	0	0	0	0	0	0	0	0	0.00516768	0	0.00448586	0	0	0.00439065	0.00517817	0	0	0	0	0	0	0	0	0.0101851	0	0	0	0	0	0.00979574	0	0	0	0	0	0	0	0	0	0	0
Cre01.g040550	2.71573	2.6367	3.14787	3.40714	2.21152	1.95034	2.88939	2.97283	2.5894	2.25372	2.96177	2.89075	2.44196	2.27565	2.51577	2.59731	2.87556	2.83706	2.88193	2.36461	2.20937	2.84298	3.27432	2.86733	2.0585	3.5808	2.69286	2.83261	2.37165	2.06643	2.54884	2.37005	3.23056	2.69706	2.45275	1.78282	3.55099	3.10946	3.43617	2.36999	3.67556	3.77941	2.31334	2.12918	2.31415	2.40198	1.67916	1.3614	7.19029
Cre01.g040600	1.36917	1.84307	1.38384	1.23867	0.779967	0.599426	1.13515	1.65475	1.55172	1.57005	1.69808	2.35085	1.81855	1.49035	1.32476	1.62421	1.85295	1.66989	1.38065	1.04748	0.652013	1.12835	1.65684	1.50391	1.09715	2.16371	2.6982	1.83412	1.56429	1.36792	1.87212	2.34847	1.68812	1.23854	0.733869	0.724778	0.70007	1.59701	1.40186	1.61561	2.0204	2.90999	1.76107	1.25234	1.7379	1.54176	2.08683	1.24066	2.50613
Cre01.g040650	0.166214	0.23807	0.231564	0.247906	0.301511	0.206346	0.289453	0.354493	0.258153	0.116164	0.217573	0.24977	0.157575	0.21873	0.129672	0.170984	0.166797	0.172729	0.247349	0.220746	0.24029	0.2421	0.160172	0.335148	0.189178	0.193921	0.279206	0.158253	0.1712	0.181112	0.124826	0.260255	0.226017	0.199522	0.246149	0.213677	0.231722	0.26348	0.256174	0.160529	0.305366	0.207885	0.195994	0.160299	0.155859	0.185571	0.168914	0.139206	0.223764
Cre01.g040701	59.8091	50.9762	45.9678	38.2115	45.7648	40.3936	44.1835	47.7385	48.8305	53.4999	95.3696	85.908	53.2912	57.2155	48.8256	43.1837	34.7733	29.0846	30.8765	33.6931	49.0014	45.1899	51.1079	44.0752	55.5763	78.2071	84.2335	47.1063	46.5993	48.8117	40.9651	28.0672	31.5707	31.4963	32.2508	33.2638	67.8052	52.8931	45.1531	44.4905	80.1631	79.4577	49.9989	45.7779	45.8787	51.4106	30.1172	50.7894	64.4965
Cre01.g040750	5.20048	2.9126	2.8578	2.80949	2.6372	1.83798	1.92677	3.80683	3.50972	5.94685	5.36009	5.88769	5.69286	7.07289	4.91101	5.00142	3.03508	2.81443	3.31575	2.28622	2.30764	1.75822	4.57915	4.10096	5.01263	4.49465	4.32555	6.4453	5.95758	5.14557	4.5206	2.44714	2.91626	3.40364	2.83955	2.03404	2.47026	4.3517	4.41355	5.62134	5.33426	4.2126	5.86941	4.30069	5.4499	5.08537	2.94139	2.78634	2.2923
Cre01.g040801	0.0122004	0.0155331	0	0	0.0354102	0	0	0.0273001	0.0505302	0.0143607	0.048671	0	0	0.0109311	0	0.0308935	0	0	0	0	0	0	0	0	0	0.0207042	0	0	0.0392316	0.0141802	0.0279235	0	0.0117974	0.0146452	0.0101433	0	0	0	0	0	0.0286903	0	0	0	0.0578035	0.0256399	0	0	0.0150168
Cre01.g040850	0.951576	1.20212	1.02984	1.11374	0.722573	0.676253	0.711463	1.01925	0.935636	0.903002	0.912247	0.654853	1.0473	0.945107	0.799614	0.980632	1.05114	1.0875	0.921024	0.838256	0.625622	0.612165	0.855479	0.863264	0.825177	1.1767	0.925204	1.15472	0.957698	0.844495	1.08473	1.41032	0.945106	0.934175	0.71447	0.684151	0.60941	0.832557	0.926677	0.903357	0.993096	0.959495	1.20935	0.88214	0.937797	1.07354	0.963821	0.586492	0.976037
Cre01.g040900	13.267	18.7678	10.9743	9.12018	8.95302	8.34201	10.9412	11.3616	9.21449	8.54712	30.0568	18.9161	15.3041	14.5283	12.1235	12.1659	16.2903	8.23059	6.59491	5.49808	8.98031	9.93068	12.9563	10.0157	7.10169	25.4791	22.5751	13.1353	11.8943	11.6759	12.3708	14.9736	9.34439	7.40572	7.12641	6.77878	15.1552	10.2817	8.58608	7.50867	19.772	20.3215	14.2787	12.1104	11.7264	13.6539	14.394	10.0474	9.13923
Cre01.g040950	0	0	0.00914493	0	0	0.0119101	0	0	0.048426	0.0550507	0.0233221	0	0	0.0104759	0	0	0.0156444	0	0	0	0	0.0531684	0.0313524	0	0	0.019842	0.0161155	0	0.0281985	0.0271793	0.0133804	0.015417	0	0	0	0.0174907	0	0.0296553	0.032641	0	0	0	0	0.0112762	0.0276982	0.0860028	0	0	0
Cre01.g041000	17.5104	15.5151	15.176	12.9225	13.5854	11.1327	17.1327	14.5112	15.2518	17.4253	43.5999	29.8504	25.6452	17.5438	15.8954	15.8221	14.2078	13.4918	13.5013	10.6985	17.5096	17.0144	17.2109	16.8771	21.0838	31.8235	30.107	25.1863	20.0687	17.9969	17.8382	14.1572	13.7286	10.6162	10.2053	11.5152	27.5394	14.5444	17.588	17.997	31.8742	31.5484	25.3622	18.8698	16.3728	17.5449	16.06	4.83553	12.1051
Cre01.g041050	2.98657	2.8628	2.74624	2.69884	2.66069	2.53711	2.76189	3.23177	3.07444	1.52017	6.29067	4.8127	2.8895	3.07362	3.32567	2.97828	3.12432	2.74173	2.37728	2.24255	2.45977	2.63488	2.79055	2.95424	1.38742	5.59658	6.06331	2.71973	3.27691	2.87479	2.62598	2.87364	2.96038	2.73377	2.38234	2.27695	3.37234	3.09281	3.05278	1.73288	7.56552	6.06112	3.06076	3.35847	2.92285	2.94437	2.39726	1.32886	2.88119
Cre01.g041100	5.65977	2.95511	2.97794	3.0119	3.73336	3.49404	5.29338	4.64366	5.00784	8.92295	11.084	8.89571	6.16036	4.24117	4.97272	6.29718	2.52427	3.6755	3.82468	3.68669	4.83887	5.57626	6.60709	5.9599	9.9498	11.157	10.2593	6.06627	5.23008	6.12635	5.56094	2.20112	3.60431	3.0607	3.71685	4.26747	6.44219	5.70569	6.99037	10.5304	11.629	10.6777	6.21866	5.13856	5.29982	5.23833	2.97462	0.520933	2.81467
Cre01.g041150	1.58455	1.5941	1.4966	1.25958	1.5347	1.34745	1.27357	1.51561	1.51616	2.19819	2.68089	2.21539	1.53224	1.69858	1.51502	1.79123	1.6327	1.26244	1.2735	1.44761	1.56957	1.31885	1.81147	1.81678	2.07491	2.86907	2.26686	1.78364	1.74298	1.84579	1.65546	1.2965	1.26886	1.25673	1.54969	1.36243	1.94023	1.70444	1.91555	2.01953	2.66159	2.36402	1.45886	1.40195	1.89081	1.66131	0.911952	0.856282	1.10142
Cre01.g041200	0.69377	1.4896	0.606996	0.663748	0.571652	0.401255	0.371741	0.644643	0.633116	1.20416	0.832642	0.855406	0.84187	1.81737	0.695262	0.6625	1.09347	0.404064	0.484842	0.456278	0.523829	0.220566	0.465077	0.42399	0.65005	0.399096	0.235003	0.630043	0.822403	0.874682	0.551713	1.26362	0.477555	0.515202	0.464366	0.448549	0.476009	0.410077	0.503341	0.740452	0.622168	0.321589	0.688497	0.742791	0.705677	0.599263	0.983299	1.07673	0.463145
Cre01.g041256	4.0176	3.4468	3.44719	3.3098	3.30803	2.97831	3.97475	3.73167	3.95247	3.69014	5.48647	4.17921	4.38246	3.80824	3.62832	3.73613	3.73103	3.30104	3.21989	2.82137	3.63665	3.63167	3.62245	4.41161	3.86661	7.066	4.44786	4.22088	3.90878	3.66263	3.4761	3.14846	3.2723	2.72982	3.07459	3.03739	3.90063	3.42636	4.19206	4.18349	6.64653	4.63026	4.40321	3.62919	3.91213	3.61285	2.6978	5.44653	5.96472
Cre01.g041300	2.77718	2.00897	2.24122	1.98126	1.86855	2.12167	3.01677	2.58459	2.58799	2.31797	5.03591	3.39309	2.75729	2.57874	2.55431	2.79693	2.14508	1.81907	1.61281	1.66776	2.07637	2.62618	2.7418	2.65117	2.18387	4.94854	3.06222	2.38721	2.28332	2.58226	3.10588	2.03066	2.05069	1.7123	1.95208	2.21884	3.35809	2.90555	3.01894	2.68219	3.91847	4.37863	2.26666	2.15485	2.86083	2.82536	1.59808	0.992389	2.6414
Cre01.g041351	2.77534	2.14324	2.31301	1.8374	1.74967	2.0855	3.82747	3.41052	2.73231	1.76726	4.80981	5.07682	3.09174	1.69171	3.40748	3.60022	2.55678	1.94165	2.14018	1.5973	2.49453	4.21537	4.45295	3.74151	2.04174	7.45071	6.27087	3.25036	3.16377	2.32673	3.69666	3.14951	2.06773	1.8842	2.00478	2.31404	4.51048	3.66378	3.32351	2.3201	6.92767	5.918	3.81832	3.40055	3.23339	2.72504	2.14008	0.467414	2.66001
Cre01.g041400	4.497	3.0285	3.20489	2.89244	3.42678	2.9536	4.37267	4.17659	4.19785	5.22174	7.86169	5.9943	5.32003	4.67476	4.22054	4.5065	3.31052	3.18527	3.24682	3.00775	2.8708	3.56281	4.86529	5.01946	5.20581	7.95557	7.38279	4.87047	5.01095	4.24798	5.13629	2.74727	3.57613	2.69907	3.56553	3.15577	4.05943	4.35972	5.0491	5.60087	8.73773	7.49345	5.42202	4.74721	3.8595	3.91348	2.75262	0.922908	3.70789
Cre01.g041426	0	0	0	0	0	0	0	0	0	0	0	0	0	0	0.00820235	0	0	0	0	0	0	0	0	0	0	0	0	0	0	0	0	0	0	0	0	0	0	0	0	0	0	0	0	0	0	0	0	0	0
Cre01.g041450	8.29178	7.47733	6.01923	5.35794	5.29079	4.92754	6.54473	6.23757	6.84488	6.47047	14.6716	12.8735	9.38186	9.15139	7.74474	7.44476	6.79523	5.34647	5.00069	4.92797	5.3352	5.91056	6.96119	6.35352	7.09503	12.1935	13.3545	9.29258	8.16542	8.17808	7.2323	6.74319	5.31552	4.52115	4.22231	4.52011	8.12179	6.67432	6.14502	5.80918	12.4933	12.7653	9.25679	7.35366	8.09898	8.65323	6.26914	5.50011	7.35977
Cre01.g041500	0.321854	0.337785	0.30616	0.251497	0.366083	0.208227	0.340256	0.282238	0.256696	0.266215	0.641986	0.589898	0.226947	0.300061	0.360031	0.335908	0.296794	0.28927	0.267739	0.204934	0.20866	0.400501	0.408192	0.341167	0.220641	0.479761	0.563505	0.255889	0.283214	0.283088	0.36832	0.407177	0.407953	0.245384	0.256738	0.201695	0.531795	0.314392	0.392591	0.262119	0.296611	0.504813	0.311255	0.339762	0.391527	0.260504	0.515249	0.765441	0.760185
Cre01.g041550	3.33118	3.46103	3.23652	3.16045	2.69261	3.024	2.89013	2.90145	2.75219	4.10387	5.41375	4.5808	3.31447	3.26685	2.89718	3.2779	3.11192	2.66895	3.09225	3.0258	3.20866	3.31604	3.65626	2.9971	3.88402	6.54641	4.93035	3.0464	3.22949	3.88678	3.65902	2.86185	3.21279	2.65718	2.53274	2.60454	3.84287	3.39815	3.16007	3.61732	5.84474	4.98521	2.91952	3.2376	3.639	3.44594	2.28526	2.05074	3.72309
Cre01.g041583	0	0	0	0	0	0	0	0	0	0	0	0	0	0	0	0	0	0	0	0	0	0.00899518	0	0	0	0.0134277	0	0	0	0	0	0	0	0	0	0	0	0	0	0	0	0	0	0.00763097	0	0	0	0	0
Cre01.g041650	1.44995	2.5981	1.55406	2.16873	2.57174	1.47695	0.690598	0.961321	1.4457	0.884948	2.46367	0.728347	1.8898	2.74255	1.41121	1.15585	2.80228	0.892904	0.748477	0.694599	1.74822	0.976788	0.503994	1.42678	0.628674	0.546794	0.96222	1.07196	0.99293	0.374496	1.10618	0.920511	1.24627	1.28926	1.65194	1.00416	1.33096	0.851272	1.09939	0.456412	1.51541	1.14629	1.3276	0.828649	1.39937	0.620718	1.0603	6.52448	6.27937
Cre01.g041667	0	0	0	0	0	0	0	0	0	0	0	0	0	0	0	0	0	0	0	0	0	0	0	0	0	0	0	0	0	0	0	0	0	0	0	0	0	0	0	0	0	0	0	0	0	0	0	0	0
Cre01.g041700	0	0	0	0	0	0	0	0	0	0	0	0	0	0	0	0	0	0	0	0	0	0	0	0	0	0	0	0	0	0	0	0	0	0	0	0	0	0	0	0	0	0	0	0	0	0	0	0	0
Cre01.g041752	0.0231438	0	0.0181014	0.00531054	0.0083965	0.0117874	0.0372033	0.0582608	0.0419362	0.115778	0	0.0356699	0.00702107	0.015552	0.00760233	0.0219765	0.0309665	0.0256542	0.0201606	0.0213822	0.0099135	0.0394654	0.139632	0.0292807	0.0451565	0	0.0159495	0.0121574	0.0279079	0	0.0595912	0	0.0615428	0	0.0384829	0.0216382	0.0286801	0.135742	0.118451	0.160936	0.00680308	0.0231569	0.0526985	0.00558002	0.0365505	0.0486381	0.0134398	0.0206753	0.0071216
Cre01.g041800	0.362729	0.719568	1.27335	1.00652	0.807945	0.481187	0.678002	0.688964	0.567733	0.37731	0.689865	0.447239	0.460634	0.536616	0.421182	0.245643	0.970667	0.589087	0.715229	0.428641	0.390239	0.441127	0.576797	0.757739	0.592519	0.486717	0.406934	0.451981	0.325505	0.352958	0.308908	0.522768	0.685178	0.475919	0.708336	0.473207	0.794464	0.577667	0.518082	0.60614	0.545517	0.382628	0.471964	0.569474	0.306408	0.398877	0.244931	0.354185	1.82739
Cre01.g041850	1.68866	1.23357	1.10423	0.889291	1.08467	0.874149	1.89866	1.4402	1.18953	1.25451	4.52785	3.49858	1.7468	0.892905	1.38219	1.94521	1.22232	1.27346	1.1575	0.831212	1.2095	1.63646	1.55883	1.59357	1.76442	4.25152	4.06353	1.91952	1.27962	1.38352	2.075	1.2958	1.21796	0.996906	0.701964	1.04563	2.58431	1.82551	1.57138	1.70041	3.38514	4.56103	1.92704	1.26814	1.42087	1.58533	0.546576	0.568797	1.68663
Cre01.g041855	6.96237	4.236	3.22873	2.88412	6.16953	3.51463	7.26319	6.20414	4.46574	5.94695	26.4231	11.8512	7.62621	6.56927	5.586	9.12699	3.54491	4.50763	3.29189	4.78163	8.8677	9.31585	5.53469	5.92434	7.37329	17.1477	11.7193	9.70972	8.0241	9.23795	10.2238	3.89958	4.05134	3.91991	3.73943	5.43798	11.8093	6.95407	7.91223	7.56924	14.0544	13.7271	7.6962	5.28848	6.13025	8.09285	6.86974	0.275212	1.06172
Cre01.g041900	0.631353	0.495279	0.309248	0.210719	0.333168	0.324803	0.553577	0.684964	0.449017	0.262728	1.15756	0.58187	0.503014	0.611381	0.494381	0.783198	0.443709	0.197934	0.170362	0.241567	0.338728	0.565488	0.684016	0.500238	0.15761	1.19046	0.703184	0.395299	0.399884	0.400256	0.715202	0.336352	0.295998	0.122484	0.222685	0.333896	0.547931	0.392237	0.40354	0.394188	1.34971	1.02945	0.456379	0.35672	0.574078	0.616506	0.422184	0.393101	0.30613
Cre01.g041950	2.11244	1.66213	2.25253	1.81844	1.37093	1.684	2.04586	1.9891	1.92914	3.06563	4.26591	3.02522	2.34844	2.48046	1.77569	2.13464	1.98378	1.74528	1.69157	1.4607	1.53993	1.84211	2.19891	1.80939	2.73069	4.36413	3.86098	2.26068	1.90387	2.10447	1.67417	1.66948	1.83966	1.51987	1.36901	1.54076	2.16792	1.87605	1.81311	2.42288	4.25793	3.43082	2.21936	1.95501	1.85456	1.77853	1.55435	2.29738	3.81938
Cre01.g042000	0.229605	0.279427	0.219194	0.0619822	0.0392	0.0619095	0.275005	0.28333	0.157326	0.143079	0.707177	0.703584	0.213061	0.251097	0.266193	0.346274	0.189749	0.123513	0.0509828	0.0124781	0.0231411	0.199603	0.371215	0.0982534	0.0570966	0.704793	0.94939	0.212843	0.173722	0.243316	0.355489	0.329459	0.1306	0.0567442	0.0224577	0.0378826	0.245477	0.235507	0.172813	0.0782653	0.531996	0.864883	0.294356	0.169331	0.309285	0.298033	0.411767	0.220198	0.232736
Cre01.g042050	7.0683	8.60439	16.1485	12.2353	12.9568	5.43152	10.432	8.39374	8.41005	9.70651	3.33919	4.66334	7.8248	4.55528	7.98379	7.61456	11.8633	14.7766	10.8742	8.64977	6.48027	8.24685	7.81407	10.7468	9.03281	1.99916	4.78565	7.81679	6.42987	5.83717	9.29496	13.4076	14.2092	12.7271	8.9694	7.37367	8.70793	5.58263	10.9047	8.5272	3.0619	4.71487	7.42206	7.23532	5.53245	7.29695	11.1617	27.861	33.2737
Cre01.g042100	0.0563984	0.00398912	0.0906723	0.0690193	0.00909386	0.0861729	0	0.0245387	0.0389307	0.741296	0.112495	0.0309059	0.0152084	0.182473	0.0247012	0.103141	0.0125769	0.00347312	0.105536	0.0260528	0.0429474	0	0	0	0.456464	0.07444	0.0129556	0.0395014	0.0856398	0.101967	0.161351	0.00413135	0.0727137	0.0789833	0.0182346	0.0140612	0.0621243	0.0198671	0.0116626	0.305029	0.0773652	0.00418002	0.134535	0.0483477	0.282051	0.0559701	0.0181951	0.744551	0.246819
Cre01.g042150	4.03774	1.9154	2.90751	3.12692	3.88757	3.14401	3.79659	3.74648	3.68831	4.25	6.65993	5.68454	4.05166	3.89595	3.88971	4.76803	2.22075	3.93777	3.81039	3.86491	4.72298	3.97227	5.36143	4.75229	5.61823	6.91796	5.95315	5.35353	4.5568	4.00479	3.96532	2.09887	3.5477	3.47202	4.26072	3.71699	4.93948	4.9789	5.59986	6.3894	6.39093	6.07298	4.96322	3.49153	3.65588	3.98781	1.47675	0.372848	2.3774
Cre01.g042200	25.2394	35.3092	43.8186	38.0512	36.4457	19.9555	14.6044	19.085	20.195	20.5767	15.4363	18.9058	26.6904	28.6167	23.6727	20.8137	40.0973	39.743	33.3064	26.9583	31.1769	15.7257	18.9976	18.0852	21.1834	9.75989	17.7493	24.7583	23.6763	23.8614	19.829	29.7921	38.7241	35.6268	27.0259	18.4655	27.0461	18.4165	18.1437	16.4889	9.30283	14.4728	24.8689	21.3391	21.0514	21.9162	28.6396	106.554	39.6599
Cre01.g042250	0.542821	0.516822	0.520543	0.415906	0.424693	0.22598	0.435024	0.433045	0.464301	0.42781	0.338944	0.372474	0.744615	0.685118	0.843472	0.758971	0.738929	0.627863	0.504377	0.348872	0.258799	0.359522	0.556905	0.59121	0.29471	0.632805	0.409866	0.828156	0.637486	0.488265	0.831851	0.852662	0.670945	0.379625	0.470917	0.264787	0.444549	0.562674	0.527085	0.565284	0.693746	0.61712	0.675582	0.573577	0.652268	0.619986	0.559177	0.34999	0.522884
Cre01.g042300	2.34181	1.97034	1.55584	1.60779	1.72882	1.12277	1.2727	1.92248	1.85987	1.56389	2.74639	2.52133	3.65235	2.70003	2.35527	3.08709	2.53747	1.85945	1.9656	1.43666	1.03648	1.43447	2.02017	2.34299	1.13927	2.65148	1.99493	3.72359	3.25797	2.92454	2.71387	2.25101	1.99529	1.71516	1.8297	1.51285	1.36745	2.18849	2.38984	1.94414	2.95858	2.08938	3.75205	2.56627	2.27998	2.27354	1.53017	3.00378	1.70386
Cre01.g042352	12.0336	17.1081	17.3805	17.7454	9.19718	7.9879	12.3585	16.1112	12.439	9.46649	20.6824	24.9018	15.3082	16.1725	15.0998	18.308	17.4159	17.385	14.2562	11.8032	8.72831	10.83	15.4615	13.8035	6.78284	30.1211	32.9505	16.5405	18.219	19.301	15.3315	16.8454	17.6286	14.3727	12.9226	11.2807	10.6705	16.7737	12.5043	8.72425	29.43	29.9939	16.2838	13.8683	17.6899	16.5645	17.0275	17.0389	5.62836
Cre01.g042402	0	0	0	0	0	0	0	0	0	0	0	0	0	0	0	0	0	0	0	0	0	0	0	0	0	0.0761517	0	0	0.0180371	0	0	0	0	0	0	0	0	0	0	0	0.0263814	0	0	0	0	0	0	0	0
Cre01.g042450	4.31937	4.45842	3.19947	3.18537	3.06365	3.13314	4.1623	4.74148	5.16965	4.91459	9.03422	7.06747	5.31745	5.36861	4.64235	6.05164	4.64359	3.97892	4.77671	5.07289	4.58854	4.98512	6.00945	6.16614	6.29476	12.6029	9.95105	6.3906	7.15872	7.3502	5.96451	4.47282	3.68904	3.97047	4.38012	4.2381	5.33063	6.4329	5.53797	5.31936	11.1554	9.38534	5.76685	4.60668	5.84204	4.71645	3.33955	1.04372	1.27611
Cre01.g042502	5.87837	11.1686	11.8596	13.4469	7.4807	7.12398	7.94718	8.26319	6.46114	5.74829	14.0703	14.0498	7.97458	5.91504	8.47634	6.87001	9.47868	8.92192	7.91296	6.54496	4.02874	3.25565	3.59709	2.82229	1.76453	7.92936	10.2211	4.52892	7.7064	8.26877	5.79558	9.02288	9.06553	6.54971	6.59146	4.5095	2.63988	3.68909	2.1039	2.11953	10.917	8.68681	5.33442	7.76239	11.9258	7.31723	9.97831	9.21015	5.63987
Cre01.g042550	22.0708	15.9588	13.2885	11.1787	11.6525	13.4268	22.67	21.7915	19.4166	17.9912	38.0139	34.1433	25.5665	19.8002	20.2511	25.8204	17.0568	14.7215	15.0787	13.8718	14.3909	22.8853	24.3701	22.8978	20.9631	46.3055	43.8967	26.2633	21.9414	23.4224	25.1352	18.7014	16.1128	12.9909	13.7591	15.7108	23.1884	23.3708	23.5996	22.3564	41.4076	43.1428	25.3057	20.1615	21.4624	23.1021	14.5169	4.57055	9.90949
Cre01.g042600	0.0150727	0	0	0	0	0	0	0	0	0	0	0.0371689	0	0	0	0	0	0	0	0	0	0	0	0	0	0	0.0207747	0	0	0	0	0	0	0	0	0	0	0	0	0	0	0.0201083	0.0196118	0	0	0	0	0	0
Cre01.g042650	0	0	0	0	0	0	0	0	0	0	0	0.022274	0	0.0161857	0	0	0	0	0	0	0	0	0	0	0	0	0	0	0	0	0	0	0	0	0	0	0	0	0	0	0	0	0	0	0.0285299	0	0	0	0
Cre01.g042700	0.615556	0.783702	0.660586	0.55184	0.643998	0.189564	0.0920462	0.160162	0.133401	0.0674001	0.114216	0.105903	0.555877	0.384779	0.564278	0.398735	0.670386	0.317361	0.232775	0.105805	0.122637	0.0813693	0.0767712	0.0724447	0	0.145759	0.177576	0.421108	0.598418	0.532422	0.327639	0.981521	0.318374	0.326493	0.380849	0.128486	0	0.0726155	0.0932477	0	0.218814	0.210076	0.335273	0.303727	0.621714	0.526478	0.79805	2.60884	0.352398
Cre01.g042750	303.218	195.542	137.29	179.326	240.783	299.233	336.836	313.775	319.84	419.055	284.086	240.647	273.207	305.907	278.381	377.97	260.092	308.123	354.164	427.67	363.515	479.654	478.895	495.621	561.458	404.592	287.844	341.874	429.962	404.458	389.506	274.763	274.328	362.699	375.066	410.313	441.915	513.816	517.575	563.38	393.482	313.889	322.48	311.065	322.017	318.559	189.147	31.8557	48.502
Cre01.g042800	56.0039	62.0696	60.8989	58.9799	45.841	43.8678	48.5838	52.4146	54.7196	52.549	40.011	56.2032	65.9175	55.6814	57.014	53.7325	60.7112	62.2957	64.8652	55.7054	47.5086	55.393	57.4422	64.815	67.9104	44.93	52.0771	64.3185	61.8811	61.4687	56.2832	55.3745	56.777	62.0287	53.9887	48.4342	56.1586	57.3843	61.1685	56.4717	43.8279	53.9215	57.1042	56.7905	53.7905	54.3528	49.5784	20.7393	79.7681
Cre01.g042850	12.0286	9.09153	10.7907	8.3359	8.75306	10.8049	17.6827	11.5962	11.8086	10.1598	33.7422	23.3793	12.1146	9.50384	10.9768	8.99711	10.7605	9.49093	6.60296	7.78234	10.9878	15.1325	13.1991	12.0167	9.96491	27.766	24.7491	11.6175	9.33542	9.66951	9.95695	8.41011	8.6145	5.99199	6.54209	9.61915	17.9274	12.023	12.9674	10.3919	34.1964	24.8339	12.4486	11.2662	10.4563	11.9474	8.21309	2.07482	24.2774
Cre01.g042900	10.0234	5.27567	6.72279	5.58929	6.29779	5.30467	6.78105	6.10839	7.11706	10.8425	27.0858	23.6472	13.1824	11.577	8.79231	9.44697	4.70148	5.5243	5.10553	6.90655	7.48359	7.1138	7.37623	7.35019	13.4568	18.0076	18.5618	15.8694	11.2765	11.8777	9.49999	3.85786	5.99676	5.20938	4.17831	6.0207	11.9586	7.47403	9.34034	10.1565	18.5835	20.8612	14.2441	9.68018	8.66658	10.1647	6.04833	0.837907	4.91079
Cre01.g042950	20.7904	21.5015	28.7429	29.7886	27.1147	26.2248	24.3378	25.1779	29.0301	28.3599	25.9854	21.0266	20.0175	20.6622	17.4971	18.8204	22.79	32.4514	34.1469	33.1322	36.4707	31.4976	33.4102	30.6132	40.7124	26.6976	17.785	19.7383	22.1739	21.4285	18.8067	17.2591	30.5247	35.1175	31.5144	30.6373	41.9588	33.7879	34.8891	31.9035	26.7756	20.327	19.6371	19.0748	18.9438	19.1778	13.1882	12.1545	41.955
Cre01.g043000	3.93795	2.35675	3.21657	2.62865	2.43287	1.69879	3.07855	2.87211	3.18239	3.32997	5.36428	6.63181	5.61564	4.4827	3.64833	5.11844	3.37637	4.15218	3.74222	2.6137	2.85746	3.88117	4.07392	4.59553	4.10011	6.04559	6.00533	6.43973	4.67488	4.62771	5.4857	2.97037	4.64374	3.34354	3.25945	2.48173	3.4048	3.8091	4.84263	4.56055	5.69795	7.00089	6.15772	4.46305	4.36442	3.78011	3.38712	0.787832	2.934
Cre01.g043050	6.84246	16.6484	10.5597	8.609	6.5476	4.75963	5.75794	6.03703	6.13384	1.67567	5.70206	4.81285	7.52297	8.46558	6.26018	5.945	14.9157	8.80637	7.48061	5.30339	4.7603	4.75071	5.95684	5.17087	0.657072	5.26034	4.46228	5.30707	6.14671	6.20477	5.11071	14.502	7.83757	7.06976	5.47875	4.13894	5.10274	4.82636	3.7819	1.29507	5.58853	4.65612	6.00507	6.61001	5.60252	6.2731	14.5472	20.4918	20.6452
Cre01.g043100	21.1623	26.2787	25.621	19.8492	24.2318	26.9307	29.3891	25.7526	30.3765	19.8593	32.2657	24.663	17.2372	20.623	17.1406	17.6909	23.6607	24.8075	21.4817	24.9081	33.5768	33.2194	25.6521	25.1601	25.3398	25.5816	29.8871	13.4617	17.9912	17.588	18.5778	23.546	24.3876	18.652	20.1006	23.8078	43.9712	28.1604	25.8432	21.7712	21.4058	28.6191	14.1825	17.9489	18.4503	17.2413	15.8244	6.57797	39.107
Cre01.g043150	13.7046	16.935	17.7145	16.2606	22.8685	20.275	21.4541	19.2844	21.305	15.6794	21.4017	19.3589	11.3663	17.4897	12.2064	11.7133	15.9998	16.8082	17.2775	20.9784	26.3424	19.1801	24.9878	20.8113	16.2285	16.2538	18.0425	9.73987	12.8688	12.5822	13.4427	15.5901	16.3143	15.4602	19.3728	19.898	27.8452	21.9922	21.9871	14.0442	15.4594	17.8991	11.5632	13.9388	14.1865	11.8795	12.9743	15.2094	31.1142
Cre01.g043200	3.74813	3.44427	2.77528	2.72852	2.91371	2.62461	3.39262	3.21235	2.65037	2.8615	1.86399	2.60083	2.97465	3.08821	4.01279	4.06386	3.08512	3.28773	3.35055	2.98424	2.44812	3.03309	3.28205	3.41836	2.80985	2.56838	2.97735	2.50069	3.46224	3.41581	5.32378	3.97779	3.8142	3.23927	3.04015	2.88195	2.96503	2.93693	3.41222	3.30144	2.75092	3.39228	2.727	3.65392	4.05852	3.9278	3.99532	3.90189	3.26729
Cre01.g043250	2.6004	2.76246	2.27567	2.331	1.45819	1.4622	1.95249	1.66162	1.77786	1.07227	1.45365	1.42273	2.11038	2.11222	2.20529	2.0411	2.20876	1.56058	1.78268	1.22929	1.40002	1.65697	1.46563	1.43891	0.782782	1.90195	1.49909	1.78072	1.71764	2.10475	1.49739	2.09657	1.59625	1.5243	1.58818	1.44119	1.80622	1.56483	1.27926	0.797696	1.90853	1.38472	1.72408	2.06059	2.04466	2.36117	1.80825	0.281134	2.31728
Cre01.g043300	3.77788	3.238	2.9741	3.19551	3.61911	4.04944	5.76858	5.3318	5.13889	4.65027	10.0966	5.11473	4.07498	2.21232	2.72526	2.65729	2.44482	2.62756	3.72828	3.94657	4.3999	5.72636	5.7603	4.99832	5.49221	11.7746	5.98979	3.3205	2.60034	2.382	3.1365	2.66973	2.84128	3.08256	3.96203	3.84146	6.93571	5.63636	5.85919	5.39907	10.1324	5.36943	2.53811	2.19082	2.90517	3.5027	2.35158	1.08086	5.7441
Cre01.g043350	65.1677	71.2468	64.2325	61.8027	63.1651	62.4906	63.4512	68.6297	65.0872	33.1439	49.534	49.4737	55.6176	74.0372	60.9271	62.2206	69.8211	65.461	61.038	65.7258	69.0839	55.9076	65.1971	61.9903	27.8779	44.4963	50.8661	47.3251	67.3092	65.422	53.9658	61.4079	60.4268	60.841	59.134	63.0109	69.6265	64.6068	58.7611	28.9774	47.6379	47.8771	47.7741	58.9027	59.4337	56.1292	57.3199	34.3263	72.5248
Cre01.g043400	2.51589	2.49254	1.97447	1.84419	1.79436	1.56563	2.88941	3.28556	2.72947	1.67777	4.47024	4.67954	2.59449	2.10798	2.56108	2.30474	2.38971	2.35096	1.97468	1.67388	1.75075	2.39156	3.22345	2.87884	1.39614	4.83778	5.44407	2.40864	1.85686	2.33532	2.33866	2.25307	2.2086	2.06146	1.67763	1.79828	2.56796	3.08707	2.76465	1.69177	4.76538	5.78495	2.2345	2.16136	2.25108	2.18349	3.46054	9.17431	4.8511
Cre01.g043450	2.60244	2.41693	3.14966	2.43693	1.7236	1.2735	1.7065	2.28221	2.19044	1.80077	1.94907	3.95924	3.85267	2.35823	2.99146	3.0783	2.61486	3.12908	2.65964	1.84202	1.11615	1.70554	1.77766	2.50165	1.76746	2.30589	4.40771	4.30684	2.84854	2.74177	3.29442	3.04536	3.25773	2.58683	2.10893	1.33377	1.41339	2.00061	2.33598	2.12768	2.97483	4.47263	4.26802	3.01115	3.1981	2.95931	2.52196	2.35133	3.17081
Cre01.g043500	3.37017	1.99092	2.80461	2.00443	2.75839	2.05976	3.53943	2.51877	3.21038	3.88758	6.96432	4.93658	3.92602	2.98332	2.86946	3.87437	2.34484	2.40582	2.27033	2.69019	3.30294	3.2949	3.84974	4.05917	5.20791	6.10812	5.23966	3.99391	3.08858	2.61659	3.82587	2.22187	2.89385	2.24931	2.95883	2.37958	3.8534	3.76101	4.34039	5.06203	6.07075	5.1975	4.13953	2.66519	3.03379	3.76796	2.12932	1.75826	3.6172
Cre01.g043550	0.917528	0.790996	0.463399	0.354983	0.292573	0.272421	0.436521	0.524782	0.566608	1.01219	2.82319	2.72424	1.08843	1.0322	0.929856	1.07311	0.550519	0.383106	0.358413	0.395335	0.465277	0.495806	0.408212	0.551783	0.888417	2.367	2.44986	1.27518	1.26682	1.43464	1.08766	0.54794	0.477426	0.296338	0.379701	0.267738	0.564259	0.51395	0.493907	0.804287	2.34632	2.32737	1.2902	1.10708	1.02667	0.86036	0.401406	0.279348	0.156993
Cre01.g043600	1.3094	1.12309	1.15349	0.809645	0.820083	0.800272	2.127	1.41872	1.56985	1.60615	3.71151	2.32824	1.99034	1.19788	1.82913	1.41351	0.940542	0.99309	1.13662	0.827715	1.44056	1.3632	1.349	2.02281	2.29485	4.51431	3.15356	2.15761	1.56233	1.32964	1.97163	0.872346	0.892967	1.07544	1.11154	0.958759	1.86745	1.55564	2.10346	1.7891	3.84088	3.60405	1.47059	1.54195	1.49108	1.52073	0.656333	0.578717	1.39113
Cre01.g043650	0.968093	1.27308	0.966393	0.982082	0.785627	0.765541	0.832701	0.876473	0.995789	0.847137	1.11795	1.45279	1.30614	0.930149	0.954006	1.12892	1.10784	1.07311	0.954271	0.682573	0.622016	0.593717	1.06739	0.789673	0.604771	1.36185	2.1156	1.22451	1.23906	0.873499	1.35567	1.80555	0.985381	0.840985	0.487153	0.447794	0.589315	0.791534	1.05496	0.910378	1.15326	1.86931	1.29278	0.988921	1.01591	0.970408	0.961628	0.546215	1.52866
Cre01.g043700	0.822026	0.254934	0.469834	0.435279	0.718808	0.579692	1.06163	0.955071	0.872966	0.521004	2.01803	0.909591	0.805677	0.727064	0.997002	1.08078	0.408928	0.560734	0.526342	0.554987	0.812561	1.06628	1.15863	1	0.342709	2.46805	1.58329	0.974339	1.08443	1.1514	1.32663	0.458566	0.499341	0.455423	0.595804	0.630605	1.42788	1.04913	1.17683	0.635128	1.95785	2.05271	0.877601	0.731788	0.957013	1.0631	0.587519	0.0282443	0.0908014
Cre01.g043750	5.84759	5.5046	4.48935	3.58822	2.87272	2.67451	4.27833	4.72609	4.65681	3.17827	10.7387	11.0294	6.98532	5.7216	5.43057	5.67325	5.35275	3.7	3.31894	2.89255	3.20725	3.7193	5.01937	4.38022	3.41528	8.54594	14.2928	7.01364	5.58645	6.33439	5.7629	5.74453	4.2368	3.17164	2.17602	2.28599	5.32362	5.42516	3.87687	3.66693	8.22925	12.4974	6.86496	5.47971	5.29768	6.3099	4.60784	1.0581	3.8638
Cre01.g043800	2.04954	3.66759	2.43775	2.53998	1.80924	1.34691	1.913	2.51498	2.05368	2.11228	1.75205	1.36251	3.06012	2.24251	1.98559	2.3079	3.18461	2.22999	1.94169	1.5096	1.683	1.92195	2.7732	2.50937	1.65854	2.38819	1.36688	3.60198	2.23987	2.41506	1.89148	3.3002	2.35629	1.95006	1.22497	1.46939	1.74784	2.70093	2.27635	1.91194	1.96563	1.60024	3.02315	2.16789	2.0286	2.26279	1.93064	0.683441	2.73193
Cre01.g043817	0	0	0	0.00326633	0	0	0	0	0	0	0.00709841	0	0.00863683	0	0	0	0	0	0	0	0	0	0	0	0	0.00603919	0	0	0.00286086	0.0041362	0	0.00469237	0	0	0	0	0	0	0	0	0	0	0	0	0.00281011	0	0	0	0
Cre01.g043850	1.20152	1.57222	1.56363	1.4704	1.32225	0.996112	1.48076	1.71023	1.58965	1.92891	2.30341	1.81478	1.53091	1.53404	1.2235	1.73673	1.52726	1.67961	1.63199	1.14707	1.10367	1.33935	2.036	1.65102	1.89716	2.71299	2.29547	1.68308	1.58837	1.45468	1.81039	1.72069	1.71047	1.44229	1.24866	1.12585	1.48894	1.58719	1.85104	1.96241	2.33102	2.09717	1.61112	1.45488	1.61027	1.43438	1.29469	1.65776	2.0499
Cre01.g043901	0	0	0	0	0	0	0	0	0	0	0	0	0	0	0	0	0	0	0	0	0	0	0	0	0	0	0	0	0	0	0	0	0	0	0	0	0	0	0	0	0	0	0	0	0	0	0	0	0
Cre01.g043950	0.648448	1.01946	0.703122	0.414814	0.47051	0.490388	0.947609	0.824427	0.615465	0.410545	1.36202	0.793468	0.470931	0.598592	0.58092	0.510009	0.966221	0.272268	0.273874	0.236005	0.260925	0.552876	0.559834	0.25482	0.102239	1.45889	0.677085	0.289019	0.426508	0.548124	0.640873	0.855012	0.437018	0.271257	0.27364	0.253528	0.560062	0.507725	0.406848	0.136641	0.970381	0.766781	0.396296	0.592206	0.733148	0.665892	0.707478	1.65448	0.76186
Cre01.g044000	3.32989	2.83381	3.07342	2.50914	1.76093	1.95465	2.30592	2.39951	2.49457	3.13063	4.46785	4.4232	3.29166	2.7812	2.77161	2.27321	2.64777	2.32258	2.10177	1.87063	1.78897	2.35791	2.36938	2.27156	3.13841	4.72302	4.85698	3.53173	2.56064	2.71408	2.42605	2.47439	2.35693	2.09174	1.95902	1.91018	2.61109	2.50281	2.53078	2.44743	4.89409	4.20237	3.48359	2.50039	2.68513	3.00973	2.24916	1.60712	3.67744
Cre01.g044050	7.70157	6.95158	6.64786	6.2746	7.22003	4.81336	4.94806	5.57475	5.94698	7.11612	15.7339	12.1998	7.75257	6.68648	7.23789	6.06771	6.48226	6.76757	6.23778	5.29258	8.09634	5.61356	5.90538	5.88401	8.10644	8.49368	12.1006	7.75036	7.37858	7.07001	6.13312	5.2422	5.92886	6.08863	5.19061	4.58045	10.4451	5.98301	6.51772	6.16376	8.34945	11.4737	8.61844	6.79802	5.89004	6.7759	5.76537	3.75493	6.66545
Cre01.g044100	8.03548	8.93008	9.25397	7.93524	7.37175	5.57029	7.31329	8.04471	7.97382	5.68137	11.6108	11.0277	10.0031	9.89225	8.08185	8.64585	9.74773	8.13062	7.80023	6.98961	6.83744	6.63282	8.21029	7.93057	5.44947	11.2818	11.6359	9.15427	8.74498	8.70907	8.83352	8.99817	8.56102	6.32558	6.84217	6.02371	7.42253	7.57673	7.8307	5.30762	10.4418	11.4134	8.9382	7.34416	8.48992	8.39605	8.41402	7.26323	10.7638
Cre01.g044150	1.40045	0.999714	0.810418	0.542386	0.669607	0.700894	1.24922	1.10494	1.08963	0.609821	2.09909	1.00809	1.19842	1.2475	1.04236	1.21964	0.584888	0.484551	0.517121	0.583355	0.887675	1.43561	0.96594	1.08561	0.621252	2.2392	1.42815	0.935514	1.0217	0.959683	1.45441	0.885924	0.759282	0.398407	0.767237	0.750791	1.13691	0.949582	0.926546	0.688002	2.09399	1.57673	0.716236	1.18666	1.11224	1.25041	0.73334	0.0723168	0.627719
Cre01.g044200	2.17348	1.36872	2.02897	1.13688	1.08529	1.1903	2.02868	1.56886	1.7423	1.26541	3.96241	4.46645	2.29714	1.96831	2.14953	2.30797	2.15765	1.63207	1.11293	0.90686	0.840903	1.78008	1.72336	1.86278	1.15519	4.16435	4.6063	2.25891	1.63454	2.01007	2.59425	1.84894	2.05649	1.34659	0.952081	0.874017	1.66046	1.70416	1.73982	1.28206	2.77541	4.89506	2.46312	1.55519	2.15918	2.13651	1.24859	1.69113	2.09991
Cre01.g044250	0.491655	0.784852	0.526521	0.565808	0.400649	0.392943	0.413402	0.562767	0.46991	0.391743	0.279116	0.209839	0.514002	0.372736	0.412447	0.440522	0.794465	0.503064	0.46562	0.429773	0.421195	0.28806	0.704808	0.550253	0.354196	0.397917	0.265846	0.349652	0.437806	0.369235	0.463091	0.842754	0.501012	0.472141	0.399323	0.412996	0.362435	0.515579	0.534935	0.341884	0.333511	0.358228	0.462563	0.499689	0.486781	0.393428	0.773071	1.32103	1.07531
Cre01.g044276	0	0	0	0	0	0	0	0	0	0	0	0	0	0	0	0	0	0	0	0	0	0	0	0	0	0	0	0	0	0	0	0	0	0	0	0	0	0	0	0	0	0	0	0	0	0	0	0	0
Cre01.g044300	0.024823	0.0821695	0.0349466	0.086577	0.050432	0.0707986	0.0266017	0.0944263	0.200477	0.070124	0.346592	0.0306063	0.0722928	0.0266887	0.045662	0.0188568	0.126211	0.0330187	0.0749611	0.0596273	0.0595436	0.0733701	0.219653	0.452235	0.232478	0.488648	0.136854	0.109532	0.0439015	0.0750126	0.0397693	0.0589147	0.0432053	0.0595944	0.0742952	0.0668395	0.0492177	0.308496	0.360346	0.107403	0.542874	0.152334	0.103355	0.0478791	0.0352822	0.036517	0.0922559	0.789446	0.0366639
Cre01.g044350	1.28988	1.59942	1.61022	1.33429	0.926781	0.980071	1.35079	1.65467	1.81845	1.56773	1.72641	1.75099	1.42247	1.24979	0.90537	1.17561	1.17493	1.06187	1.0492	0.954909	0.986241	1.15589	1.7012	1.35549	1.19141	1.83243	1.56935	0.971111	1.0572	1.26478	1.04336	1.29635	0.922244	0.938089	0.894239	0.905062	1.53422	1.63842	1.24721	1.01284	1.81304	1.64794	1.14804	0.871184	1.27068	1.15229	1.02475	1.17107	1.6497
Cre01.g044400	22.8048	13.9868	13.9473	11.5647	14.6203	12.6489	15.3999	14.8543	16.3617	17.8033	45.4357	37.619	27.831	21.4586	17.9921	20.1055	12.9576	12.7258	11.9434	13.3966	16.9942	16.5435	15.3922	16.3362	22.3492	31.2781	31.7188	24.8339	23.7741	22.2996	20.1687	12.22	12.6871	12.9061	11.8173	13.0459	23.6146	15.1037	15.8189	16.8555	35.262	35.4248	25.6416	21.0894	18.1309	19.0937	14.9362	1.18607	9.26028
Cre01.g044450	1.33021	0.522318	0.933442	0.741679	1.02834	1.01307	1.42553	1.21009	1.14563	1.17066	2.45493	1.60948	1.35772	1.22524	1.20877	1.66842	0.632091	1.1989	1.02519	0.976279	0.894623	1.10236	1.48343	1.36837	1.19664	2.8903	2.22753	1.72404	1.34919	1.18484	1.45112	0.557332	1.4185	0.820771	0.89921	0.957748	1.12976	1.48984	1.63116	1.55607	2.04643	2.62047	1.92491	0.947167	1.21727	1.55452	0.519793	0.144377	0.979313
Cre01.g044550	2.16574	2.37042	2.74475	2.63669	3.15219	1.79549	1.61471	1.77167	1.97084	1.73588	3.36276	2.31928	2.18165	2.25572	2.34965	1.91172	2.3499	2.26946	2.09559	2.12503	3.09137	1.81836	1.71561	1.91438	1.86003	2.48095	1.98855	2.46018	2.11394	2.14165	1.86704	2.10483	2.16844	2.30021	2.21016	1.63902	3.441	1.80732	1.97366	1.52503	2.34712	2.09122	2.68059	2.04547	2.12696	2.01353	1.03289	2.03478	3.22876
Cre01.g044600	9.74825	7.54582	6.83786	6.51212	8.55749	6.78259	7.67229	8.97706	9.05229	9.68621	12.8377	11.3863	9.52362	9.78081	9.77227	10.1858	6.69338	6.7073	7.67413	8.006	8.58584	8.05124	9.75352	8.93857	10.1196	12.8247	13.2118	8.80733	10.4133	10.6288	10.6855	7.3578	6.54622	7.3097	8.1117	7.36809	8.73931	10.0613	9.25842	9.51238	11.2003	12.7196	7.96782	9.24862	10.4178	10.0994	6.08338	1.96496	7.45831
Cre01.g044650	10.3849	8.7928	8.28677	6.59027	7.82184	6.86614	7.92005	9.17387	9.15631	6.97427	10.8146	12.0031	11.2566	10.4975	9.43433	9.57476	8.42228	6.2571	6.39347	6.19224	7.00813	7.75703	9.3192	8.39905	6.30658	10.0658	12.0654	10.917	10.4688	9.61161	9.87186	8.22421	6.72741	6.11823	7.09249	7.10984	8.01096	9.47321	8.95818	7.24108	9.9407	12.0184	10.6606	9.99072	10.3686	10.1625	6.60779	0.830971	6.2029
Cre01.g044700	4.84973	3.79592	3.96325	3.10061	3.73249	3.84515	4.34704	5.42597	4.55778	3.17806	6.94247	6.24785	4.84465	4.3108	4.67408	5.07091	2.80789	3.87227	3.28458	3.12104	3.72718	4.37861	5.59288	4.58155	3.91148	7.318	8.30695	3.95241	4.08386	4.59562	4.89092	3.15513	3.8605	3.22567	3.18093	3.57953	5.18	4.79519	4.65582	3.87561	6.46962	8.67214	4.27896	4.455	4.37517	4.92121	3.13582	0.800193	4.75652
Cre01.g044750	5.31805	3.92051	3.90926	1.97089	1.48515	2.01046	4.43591	5.2752	4.39946	2.81794	9.71456	13.8239	4.47961	4.87122	5.25867	5.6919	3.88789	2.57269	1.49643	1.44359	1.44036	4.08238	4.42258	2.53175	1.67588	9.5675	20.7301	4.31995	3.9887	5.71371	4.64278	3.48196	2.6242	1.62335	1.17751	1.81114	3.97073	4.84947	2.92502	2.28744	9.56205	16.8226	4.36337	4.02724	5.23114	5.05042	2.31353	1.12649	2.67676
Cre01.g044800	159.218	107.566	86.6357	90.9018	126.479	137.515	122.671	127.103	129.425	260.27	246.863	157.444	137.908	156.799	144.501	185.338	111.035	89.3728	123.706	148.5	146.01	138.501	158.675	154.644	247.534	291.768	173.242	151.633	178.546	170.867	205.436	127.599	98.4623	124.851	137.572	158.97	130.134	188.88	177.49	257.583	286.738	193.204	142.318	168.283	173.843	177.151	105.243	67.7006	26.9742
Cre01.g044850	2.28321	2.38155	2.58183	2.67632	2.13572	2.31171	4.03872	3.84713	3.01919	2.10466	2.9081	2.17072	2.73723	1.91012	2.56625	3.4654	3.9199	3.61336	3.09919	2.50335	1.7439	4.19048	4.51796	4.43737	2.46894	6.90897	4.39813	2.36983	2.4215	2.0782	3.79333	4.58834	4.14957	1.88219	2.42425	3.28174	2.06807	3.52337	3.77572	3.80449	4.64142	4.11026	2.4518	2.30807	2.72609	2.47142	4.21727	10.1001	10.5639
Cre01.g044900	1.66841	1.50573	1.46458	1.27933	1.08289	0.939373	1.50883	1.59098	1.87329	1.11864	2.59772	2.54319	1.57182	1.67775	1.47995	1.33693	1.6201	1.1783	1.01387	0.969076	0.880501	1.43251	1.46294	1.49627	0.943161	2.3415	2.73619	1.50876	1.31294	1.44822	1.60315	1.39233	1.00065	1.08165	1.10617	0.895117	1.69822	1.79887	1.61805	1.05519	2.38385	2.24459	1.21824	1.51398	1.56759	1.61999	1.15282	1.45273	1.94958
Cre01.g044950	0	0	0	0	0	0	0	0	0	0	0	0	0.0149533	0	0	0	0	0	0	0	0	0	0	0	0	0	0	0	0	0	0	0	0	0	0	0	0	0	0	0	0	0	0	0	0	0	0	0	0
Cre01.g045000	0.604513	0.353619	0.102229	0.28492	0.450486	0.366133	0.577795	0.584943	0.575175	0.730784	0.423657	0.705065	0.674082	0.424515	0.343476	0.413711	0.437212	0.162994	0.170787	0.301892	0.307928	0.557207	0.679055	0.434081	0.616306	0.998138	0.630528	0.532111	0.446566	0.550692	0.280454	0.38777	0.142186	0.294183	0.312418	0.378828	0.755871	0.5387	0.638549	0.68167	1.26788	0.784677	0.446426	0.362405	0.528953	0.635212	0.284633	0.0583825	0.0603294
Cre01.g045050	0	0	0	0.0202696	0	0	0	0	0	0	0.04405	0	0	0	0	0	0	0	0	0	0	0	0	0	0	0	0.0152192	0	0.00887671	0	0	0	0	0	0	0	0	0	0	0	0	0	0	0	0	0	0	0	0
Cre01.g045100	53.1286	48.3151	34.6239	21.8977	24.2225	32.7726	46.728	44.8939	36.6945	39.4008	81.4851	73.9699	45.206	42.5351	42.9889	47.3192	39.407	23.5298	16.3663	21.5112	28.5988	43.5193	42.0817	33.2448	37.0512	91.6478	92.8985	36.5335	38.6262	48.008	45.0194	36.9202	24.3271	16.0798	19.7095	27.5474	51.1114	41.7786	34.3849	36.0961	86.005	84.9973	40.3673	37.9398	41.9285	46.7075	31.5372	14.8572	14.9619
Cre01.g045150	1.55695	1.08431	0.941925	0.561839	0.772455	0.718419	0.770085	1.20596	1.02651	0.642206	1.85803	2.09198	1.41295	1.75266	1.73974	2.14814	1.15734	0.612156	0.355488	0.362684	0.410407	0.703451	1.0794	0.606093	0.432737	1.69369	2.54945	1.2233	1.52443	1.79413	2.20812	1.28088	0.739891	0.39136	0.53658	0.641986	0.758567	1.05051	0.916351	0.647748	1.76807	2.66296	1.55833	1.68121	2.04905	1.86674	1.0046	0.0891597	0.982752
Cre01.g045200	8.41314	5.35564	1.02106	1.06509	0.631503	0.221633	0.621793	0.486868	1.20154	0	1.01266	1.16252	1.58417	19.7545	14.9614	13.131	10.5775	1.04513	0.336953	0.536053	0.124266	0.577152	0.486194	0.458794	0.471699	0.246158	0.199928	1.21915	24.0798	31.0209	18.4255	8.60677	2.17407	0.348243	0.904473	0.488224	0.479343	0.827776	0.337451	0.0560372	0.170554	0.193515	2.26484	12.2405	16.6657	8.53554	3.53785	0.583124	0.981967
Cre01.g045350	11.3888	16.4292	11.4576	11.3522	8.3525	6.22143	7.52962	9.23109	8.97094	7.87385	9.19047	11.8528	15.2503	12.0555	9.35255	10.6206	14.9515	10.4692	10.2231	7.66516	7.78958	6.40389	8.92757	8.56002	6.90921	8.23471	10.5491	17.7385	13.364	10.5859	9.66962	15.0571	10.8201	8.93023	6.07054	5.80482	9.3329	9.20138	8.16207	7.17909	9.30523	9.33265	17.0094	9.78769	9.74246	11.5489	13.9561	4.21186	15.9962
Cre01.g045400	0.892644	2.07115	1.07008	1.46249	0.544792	0.484375	0.831444	0.784031	0.578743	0.0392786	0.865295	1.17262	0.981964	0.799778	0.876914	0.992853	2.34408	1.80324	1.05616	0.524108	0.357345	0.483678	0.872425	0.643831	0.021703	1.13258	1.73626	1.02546	0.737716	0.872657	0.830576	2.87099	0.822821	1.03146	0.409214	0.436786	0.634071	0.534264	0.566706	0.103131	1.09861	1.53588	1.20488	0.611463	0.816855	1.17466	3.14896	6.34223	7.20834
Cre01.g045426	0.0505374	0.0428948	0.0625841	0.046385	0.0672277	0.00857974	0.0135397	0.032983	0.0436062	0.0198286	0.0504022	0.181743	0.0562152	0.0641464	0.0276678	0.0266603	0.0732543	0.0513511	0.0538063	0.0194545	0.0144316	0.014363	0.0508175	0.0532819	0.0109561	0.057175	0.203162	0.0619436	0.0372415	0.0391587	0.0578334	0.0832953	0.0773742	0.0454984	0.0175068	0.00629997	0.0347926	0.0453963	0.0352708	0.00976178	0.0495181	0.219119	0.0821958	0.0487388	0.0598595	0.0309772	0.0489127	0.428899	0.777547
Cre01.g045450	3.95839	4.73423	2.45265	3.06694	3.55604	3.14189	3.85639	3.85356	4.08085	4.33657	7.51961	3.27488	2.80718	3.43911	3.15215	3.25432	2.7972	2.03243	2.42814	2.46972	4.19851	3.31167	3.49212	3.59884	4.21272	6.19398	3.8734	2.4844	2.81021	2.31031	3.35327	3.56994	2.43576	2.09811	2.66411	2.79408	4.92653	2.98799	3.68349	3.73363	6.36686	3.97777	2.78704	2.87553	3.99169	3.70925	2.40814	3.39842	4.51361
Cre01.g045500	0.791347	1.30742	1.03348	0.925643	0.737109	0.453656	0.666608	0.835958	0.90322	0.645529	1.32884	1.60653	1.08534	0.926672	0.87051	0.964632	1.16717	0.938386	0.833626	0.656301	0.674784	0.623457	1.01163	0.814919	0.55058	1.4616	1.60816	1.0286	0.911342	0.898368	0.939289	1.25212	1.14603	0.764357	0.587535	0.525821	0.796683	0.739823	0.719264	0.577299	1.2334	1.93959	1.13502	0.79868	0.810889	0.874077	1.26107	1.8808	1.91181
Cre01.g045550	142.187	102.936	72.0024	71.1676	92.5687	91.949	105.863	102.259	104.014	120.47	137.954	126.18	135.635	133.663	129.586	139.704	84.1305	80.536	92.244	97.7376	97.0676	110.946	116.047	103.67	128.494	144.015	123.933	131.697	137.893	138.915	141.494	92.6851	74.1255	87.9949	90.4153	92.3901	116.029	119.347	114.759	119.068	144.179	125.806	128.768	134.917	130.768	137.925	89.8458	16.9595	33.9231
Cre01.g045600	3.23291	4.39129	5.70937	4.86671	6.32016	4.56211	5.98024	5.75962	4.33885	2.61769	3.51177	2.69127	3.51075	3.40394	4.23429	4.04099	5.16598	6.15145	5.45302	4.33756	5.55683	4.93933	5.01083	5.56211	2.8258	3.23236	3.19292	2.73666	3.3273	2.80018	4.81895	6.04117	6.43142	5.41327	5.504	4.65903	5.23962	4.48498	5.37486	4.23206	2.78435	3.21413	2.84005	3.89235	3.48779	3.55936	5.71586	9.8324	13.4584
Cre01.g045601	0.554186	0.641907	0.619207	0.554545	0.568402	0.458395	0.540312	0.755229	0.651475	0.362942	0.789576	0.421284	0.819121	0.895996	0.684363	0.817708	0.696902	0.517305	0.65819	0.392664	0.292712	0.50685	0.72625	0.579888	0.466119	0.827321	0.505392	0.814242	0.870922	0.881418	0.748634	0.532933	0.644665	0.625224	0.554278	0.423857	0.502588	0.700148	0.709571	0.466818	0.86228	0.60036	0.851197	0.795666	0.733732	0.674275	0.353278	0.137729	0.51287
Cre01.g045640	2.04116	2.94099	2.99042	2.67766	2.51418	2.08931	2.72094	2.51762	2.73203	1.32435	3.5153	2.82363	2.69437	2.10536	1.92315	2.31955	3.18404	2.48331	3.02993	2.18936	2.45662	2.50153	2.58978	2.595	1.45056	2.87247	2.73098	2.38503	2.47334	2.16407	2.56372	3.164	2.46475	2.2709	2.09434	1.9363	3.50419	2.6895	2.56651	1.61554	2.99705	2.89577	2.39674	2.17017	2.25649	2.41684	2.706	1.27197	4.30163
Cre01.g045650	5.3253	8.96664	4.69763	4.1975	3.45106	3.20913	2.77721	3.24054	4.10388	8.78032	7.25709	5.22524	4.52594	11.1816	4.01932	4.19463	6.63577	3.33449	3.37589	3.33318	2.49002	3.07317	3.06574	3.63871	7.40279	7.1055	6.02315	3.51274	5.20421	3.95699	3.66344	5.76207	3.67532	3.5012	2.92343	2.80489	4.39947	2.95778	3.27213	6.65078	6.79919	4.85378	3.31905	4.86135	4.95139	4.81618	7.8728	10.8129	7.08
Cre01.g045700	1.45444	0.779147	0.248647	0.087537	0.207607	0.21049	0.579175	0.355685	0.419694	0.458398	1.33165	0.636966	0.858351	1.40282	1.34712	1.61001	0.935807	0.105719	0.0276933	0.0367141	0.177028	0.704745	0.703281	0.301658	0.465214	1.79383	0.733943	0.350696	0.926437	1.09002	1.68261	1.027	0.122963	0.104945	0.105723	0.267507	0.45962	0.609777	0.643436	0.435993	1.33633	1.19814	0.455014	1.24172	1.65683	1.21095	1.10769	0.184602	0.0391299
Cre01.g045752	0.0493097	0.0125558	0	0	0.0143115	0	0	0.0220674	0	0	0	0	0.0239344	0.00883596	0	0	0.0263907	0	0	0	0.0168972	0	0.0132221	0.024954	0.0513118	0.0334716	0.0543707	0.0207219	0.015856	0.0114622	0	0	0.00953615	0	0	0.0073763	0.0162948	0.0187596	0	0.00761971	0.0347869	0.0394701	0.0384955	0.00951096	0.0155748	0.0310883	0.0229077	0.0176202	0.0242771
Cre01.g045800	3.89319	3.52711	3.57846	3.47699	3.71574	2.64023	3.12631	3.48697	3.59647	3.27325	6.84457	4.852	4.52053	3.69501	3.22642	2.61734	3.80504	3.25698	2.82767	2.98607	4.04545	2.88695	2.63095	3.50496	4.28604	4.66571	4.70065	3.59407	3.74556	3.5858	3.57861	3.29311	2.76001	2.85943	2.82671	2.09565	4.56009	3.3003	3.49587	3.38099	5.00945	5.29186	3.83676	3.35994	3.37253	3.72702	2.09628	1.37806	4.59818
Cre01.g045825	3.70362	5.13548	5.07641	4.20707	3.45893	3.77258	4.71565	5.04626	5.54338	2.37393	6.21714	4.38565	3.96027	3.31831	3.3245	5.01408	5.54423	3.73954	2.98134	3.42171	4.20952	3.79348	4.27724	5.65995	3.57734	7.46741	5.76172	5.16234	3.97961	4.34722	3.23118	4.25485	4.07768	3.08123	4.72542	3.94951	4.30179	5.23151	6.48335	3.28654	7.02788	5.96828	4.10327	3.21816	4.16962	3.1596	5.32359	1.93275	3.9267
Cre01.g045850	0.342863	0.274094	0.283754	0.289078	0.19671	0.186807	0.32898	0.374681	0.293088	0.15486	0.38966	0.299854	0.367676	0.242897	0.303825	0.257428	0.256048	0.269574	0.25931	0.20995	0.273235	0.294597	0.481066	0.428735	0.274848	0.548014	0.406627	0.351835	0.310883	0.213151	0.355863	0.320664	0.343102	0.205785	0.328142	0.238555	0.250318	0.394355	0.515678	0.289552	0.618769	0.41486	0.49799	0.261453	0.412404	0.301625	0.27319	0.302733	0.461269
Cre01.g045902	7.66234	9.62938	9.65708	8.54682	7.79203	7.04888	7.849	8.94189	8.95855	5.82503	5.28101	7.89159	11.0195	8.90479	8.53974	9.38789	8.44238	10.6146	10.1258	8.97653	7.39095	9.05763	9.56535	11.0298	7.4456	5.92066	7.21874	10.8316	10.0254	8.81942	8.82517	8.97215	10.1767	9.63341	8.29726	7.53247	8.73553	8.82791	10.868	8.36095	6.58487	8.42866	11.7084	9.91118	7.84805	8.35479	9.80924	0.707351	11.9285
Cre01.g045903	1.1897	1.84602	1.41513	1.75167	1.60059	1.74204	1.92571	1.33106	1.77077	1.58999	1.97753	1.00848	1.05267	0.943793	1.23752	0.878653	1.30994	1.22259	1.51135	1.88916	2.20827	1.87374	1.42891	1.91282	1.66034	1.80863	0.871122	0.650988	1.00621	0.893028	1.31891	1.42162	1.52188	1.62149	1.37032	1.52942	2.80526	1.55586	1.34925	1.26391	1.34056	0.942379	0.709489	1.25492	1.20365	0.976653	1.22342	4.07411	4.19472
[truncated: 16,746 more rows]
[truncated: 41 more columns]

## Sheet: DEx_output
Differential Expression Modeling
[truncated: 15,783 more rows]
[truncated: 75 more columns]

## Sheet: Summary_Overlapping_DEGs
Summary of Overlaps Between Heat and Recovery
[truncated: 40 more rows]

[truncated: 6 more sheets: Overlapping_DEGs_gene_level, Heat_35C_unique_upregulated, 35C_Higher_Upregulated, 35C_Higher_Downregulated, Arabidopsis_HIGs, Arabidopsis_orthologs]
