# Supplementary material for: Systems-wide analysis revealed shared and unique responses to moderate and acute high temperatures in the green alga Chlamydomonas reinhardtii
Source: Commun Biol. 2022 May 13;5:460. doi: 10.1038/s42003-022-03359-z (PMC9106746; doi:10.1038/s42003-022-03359-z)
Supplement: Supplementary file 5 — supplementary_data_2 [file 42003_2022_3359_MOESM5_ESM.xlsx]

## Sheet: Key
Proteomics data overview
Subsheets:
1	Normalized spectral counts from 35oC treatment group
2	Normalized spectral counts from 40oC treatment group
3	Differential accumulation data from 35oC treatment group
4	Differential accumulation data from 40oC treatment group
5	Overlapping differentially accumulated proteins between 35oC and 40oC treatment groups by time point bin

## Sheet: 35C_Normalized_Read_Counts
ProteinId	00_35C_pre1_A	01_35C_pre1_B	02_35C_pre1_C	03_35C_pre2_A	04_35C_pre2_B	05_35C_pre2_C	06_35C_0h_A	07_35C_0h_B	08_35C_0h_C	09_35C_0.5h_A	10_35C_0.5h_B	11_35C_0.5h_C	12_35C_1h_A	13_35C_1h_B	14_35C_1h_C	15_35C_2h_A	16_35C_2h_B	17_35C_2h_C	18_35C_4h_A	19_35C_4h_B	20_35C_4h_C	21_35C_8h_A	22_35C_8h_B	23_35C_8h_C	24_35C_16h_A	25_35C_16h_B	26_35C_16h_C	27_35C_24h_A	28_35C_24h_B	29_35C_24h_C	30_35C_R0h_A	31_35C_R0h_B	32_35C_R0h_C	33_35C_R2h_A	34_35C_R2h_B	35_35C_R2h_C	36_35C_R4h_A	37_35C_R4h_B	38_35C_R4h_C	39_35C_R8h_A	40_35C_R8h_B	41_35C_R8h_C	42_35C_R24h_A	43_35C_R24h_B	44_35C_R24h_C	45_35C_R48h_A	46_35C_R48h_B	47_35C_R48h_CA
CON__A2A4G1																								2.58466e+07
CON__ENSEMBL:ENSP00000377550;CON__Q14525;CON__Q9UE12;CON__Q15323;CON__O76011;CON__Q6NTB9;CON__O76009;CON__P35900;CON__Q6IFU5;CON__Q8IUT8																									1.30533e+08
CON__P00761	3.64098e+10	3.05754e+10	2.29167e+10	3.5136e+10	3.21591e+10	3.06719e+10	5.13673e+10	3.3857e+10	2.33527e+10	3.07745e+10	3.21615e+10	2.53843e+10	3.81742e+10	2.95801e+10	3.12404e+10	3.53705e+10	3.3065e+10	2.29739e+10	4.11461e+10	3.57838e+10	2.56405e+10	3.8467e+10	2.9205e+10	2.78684e+10	3.24172e+10	3.64532e+10	3.40566e+10	3.37668e+10	3.29888e+10	2.81223e+10	4.64518e+10	5.22563e+10	2.72908e+10	3.47924e+10	5.64496e+10	2.65809e+10	3.75281e+10	2.41545e+10	2.197e+10	2.7713e+10	2.77126e+10	2.1014e+10	3.67345e+10	2.5605e+10	2.90727e+10	3.2652e+10	2.87948e+10	2.3022e+10
CON__P02533;CON__Q6IFX2
CON__P02538;CON__P48668;CON__P04259;CON__P19013											5.98787e+07											7.97778e+07			1.04641e+08								5.99597e+07
CON__P04264;CON__H-INV:HIT000016045;CON__H-INV:HIT000292931			8.85126e+06	1.79629e+07	6.55689e+06	7.64985e+07		6.18482e+08	1.33143e+07			2.51528e+07		1.33107e+07	2.82301e+07			2.85859e+08		2.01201e+07	4.41397e+07			9.80016e+07	1.86457e+09	1.48406e+08	1.09305e+07	8.49055e+08	2.14069e+07			1.12357e+07	4.46816e+07	2.25236e+08	3.91929e+08	1.71998e+08	1.02265e+07		3.91598e+07		6.36427e+06			6.45672e+06	1.48238e+07
CON__P07477	9.4896e+08	1.18869e+09	1.1634e+09	1.24783e+09	1.22997e+09	9.78677e+08	1.11688e+09	1.43635e+09	7.57188e+08	1.57042e+09	9.76247e+08	8.22061e+08	1.18455e+09	1.01193e+09	1.14041e+09	8.62631e+08	2.34553e+09	8.19461e+08	9.27193e+08	1.17539e+09	1.42954e+09	1.10019e+09	7.90979e+08	9.07116e+08	9.38496e+08	1.02718e+09	1.18045e+09	1.01111e+09	9.80575e+08	9.3629e+08	2.50204e+09	1.32704e+09	1.00319e+09	1.71615e+09	2.07386e+09	1.12074e+09	8.14165e+08	7.85175e+08	8.34494e+08	8.89271e+08	8.87591e+08	6.51013e+08	1.53887e+09	1.0365e+09	1.16645e+09	9.23495e+08	1.47067e+09	1.36069e+09
CON__P08727;CON__P19001;CON__P05784
CON__P08779;CON__Q9Z2K1;CON__Q3ZAW8																				6.10882e+06
CON__P13645;CON__P02535-1;CON__Q148H6;CON__Q2M2I5;CON__Q92764;CON__Q14532;CON__Q7Z3Y9;CON__REFSEQ:XP_986630						2.11694e+07		1.3082e+09	2.97225e+06						8.30169e+06			3.21608e+08		4.14617e+06	4.62031e+06			4.22649e+07	2.20191e+09	5.86828e+07	5.46075e+06	1.62665e+09	6.50038e+06				8.05539e+06	1.31705e+08	1.59065e+08	4.54321e+07	7.74572e+06		6.30926e+06			8.2007e+06	2.88724e+06		8.35472e+06		2.82003e+06	4.05187e+06
CON__P13646-1																									6.40967e+06
CON__P13647
CON__P15636	2.37182e+10	2.39098e+10	1.66632e+10	2.44167e+10	1.79258e+10	1.58623e+10	3.20449e+10	1.83456e+10	1.80091e+10	2.0465e+10	1.78192e+10	2.03343e+10	2.33291e+10	1.85579e+10	1.73847e+10	2.21439e+10	1.75346e+10	1.81885e+10	2.87406e+10	2.27554e+10	2.05103e+10	2.8395e+10	2.07437e+10	2.33047e+10	1.79781e+10	2.58385e+10	2.47918e+10	2.47832e+10	2.01765e+10	2.20288e+10	3.05332e+10	3.74709e+10	2.34689e+10	2.52206e+10	4.923e+10	2.36499e+10	2.32733e+10	1.73956e+10	1.69122e+10	1.65305e+10	1.80768e+10	1.64785e+10	2.79473e+10	1.4548e+10	2.57646e+10	2.05309e+10	1.47941e+10	2.19449e+10
CON__P35527												4.25071e+07						2.17704e+07						5.89478e+07		5.92716e+07		1.08279e+08						1.2802e+08	1.90232e+08	1.46427e+08
CON__P35908v2;CON__P35908;CON__Q6IFZ6;CON__Q7Z794;CON__Q6NXH9			1.98297e+07	2.44647e+07		4.22825e+07		2.29847e+09	1.12659e+07	1.37582e+07		1.34868e+07	2.78719e+07	1.16648e+07	7.60013e+06	2.74363e+07		2.30805e+08	1.51016e+07	1.42584e+07	1.80835e+07	3.57263e+07	2.796e+07	1.11834e+08	7.27888e+08	1.19818e+08	3.21677e+07	6.88117e+08	1.82543e+07	2.93114e+07	1.97457e+07	3.13599e+07	3.86873e+07	2.33454e+08	1.87967e+08	1.23121e+08	3.1346e+07	2.23308e+07	1.55775e+07	1.35113e+07	1.19262e+07	1.27251e+07	2.0569e+07	9.26464e+06	4.85445e+06	2.44166e+07	2.87446e+07	2.49575e+07
CON__Q04695
CON__Q5XQN5
CON__Q7Z3Y7
CON__Q7Z3Z0;CON__Q7Z3Y8
Cre01.g000350.t1.1	1.65324e+08	1.36431e+08	1.30731e+08	1.56476e+08	1.38979e+08	1.60748e+08	1.50613e+08	1.33772e+08	1.56999e+08	1.38169e+08	1.35349e+08	1.23557e+08	1.45903e+08	1.64839e+08	1.44128e+08	1.66392e+08	1.91592e+08	1.70084e+08	1.72664e+08	1.34558e+08	1.96928e+08	1.50028e+08	1.339e+08	1.5159e+08	1.41839e+08	1.24365e+08	1.46301e+08	1.63709e+08	1.43683e+08	1.5697e+08	1.58277e+08	1.2774e+08	1.3177e+08	1.69598e+08	1.5305e+08	1.28286e+08	1.54898e+08	1.40102e+08	1.27287e+08	1.4165e+08	1.43181e+08	1.33543e+08	1.33902e+08	1.58281e+08	1.50891e+08	1.45164e+08	1.23066e+08	1.2461e+08
Cre01.g000600.t1.2
Cre01.g000850.t1.2	6.43883e+07	6.22e+07	6.06477e+07	6.69704e+07	5.99842e+07	6.18833e+07		6.84306e+07	8.75867e+07	9.07143e+07	1.00716e+08	6.10029e+07	9.32102e+07	6.08617e+07	7.16772e+07	8.99585e+07	5.70633e+07	5.63218e+07	7.1678e+07	6.09726e+07	6.28099e+07	6.63145e+07	5.25531e+07		7.67097e+07			5.81806e+07	7.50398e+07		4.99118e+07				7.07392e+07		6.60458e+07	5.85787e+07	3.86915e+07	7.15881e+07	6.31264e+07	5.01488e+07	6.537e+07	6.92675e+07	4.51933e+07	5.16755e+07	6.7427e+07	4.22587e+07
Cre01.g000900.t1.2	2.11129e+08	2.40242e+08	2.44656e+08	1.93267e+08	2.39562e+08	2.20641e+08	2.02531e+08	2.60619e+08	2.442e+08	1.75711e+08	2.04187e+08	2.14804e+08	1.9101e+08	2.25125e+08	2.59319e+08	2.31548e+08	2.31194e+08	2.27815e+08	2.05456e+08	2.24825e+08	2.06844e+08	1.94943e+08	2.1606e+08	2.05915e+08	1.78243e+08	1.99109e+08	2.09512e+08	1.9687e+08	2.53051e+08	2.34785e+08	2.26544e+08	2.42584e+08	2.1977e+08	2.38566e+08	2.57583e+08	2.52266e+08	2.5309e+08	2.19169e+08	2.42833e+08	2.08246e+08	2.57011e+08	2.2613e+08	2.05029e+08	2.29916e+08	2.57301e+08	2.06062e+08	2.36985e+08	2.41102e+08
Cre01.g001100.t1.2	3.02318e+08	3.85579e+08	3.89792e+08	4.15272e+08	3.61227e+08	3.95949e+08	2.86866e+08	3.78698e+08	3.39416e+08	3.14211e+08	3.91108e+08	3.24445e+08	3.09474e+08	3.15482e+08	2.96435e+08	2.71089e+08	3.39795e+08	2.71935e+08	2.41882e+08	2.88417e+08	2.20533e+08	2.96613e+08	2.90439e+08	2.32074e+08	3.05336e+08	2.71905e+08	2.29257e+08	3.39164e+08	3.11548e+08	2.3454e+08	2.58e+08	2.44032e+08	2.52793e+08	2.85956e+08	3.01007e+08	2.74501e+08	2.85036e+08	3.43432e+08	2.93353e+08	3.53532e+08	3.52486e+08	3.79536e+08	3.30079e+08	4.05934e+08	3.23597e+08	3.56542e+08	3.59961e+08	3.21362e+08
Cre01.g001550.t1.1	3.29343e+07	2.90523e+07	3.17224e+07	3.54013e+07	3.42994e+07	4.28111e+07	4.00753e+07	3.35012e+07	3.4629e+07	4.70258e+07	3.50274e+07	3.60349e+07	3.86366e+07	2.85366e+07	3.00733e+07	3.08998e+07	4.0999e+07	3.21227e+07	3.22855e+07	2.30738e+07	2.02923e+07		2.16967e+07	2.7039e+07	1.77812e+07	2.23411e+07	1.74158e+07			2.09949e+07		2.35151e+07	1.87149e+07				2.64279e+07	2.19732e+07	1.83152e+07	2.70815e+07	3.13323e+07	2.86788e+07	4.66412e+07	3.6786e+07	3.4255e+07	4.53631e+07	3.10443e+07	3.90296e+07
Cre01.g001650.t1.2											1.15919e+07
Cre01.g001750.t1.2	9.35052e+07	1.28465e+08	1.11027e+08	1.12894e+08	1.18513e+08	1.11601e+08	8.51758e+07	1.07761e+08	9.35749e+07	9.6126e+07	1.00198e+08	1.01429e+08	1.241e+08	1.05045e+08	1.09759e+08	1.11148e+08	8.63507e+07	1.01886e+08	1.04921e+08	1.10621e+08	1.03794e+08	9.79607e+07	9.91504e+07	9.33366e+07	1.10167e+08	8.57759e+07	8.86079e+07	8.0231e+07	9.47173e+07	7.74672e+07	8.61654e+07	6.39479e+07	9.40045e+07	1.0784e+08	9.56674e+07	9.22964e+07	9.43793e+07	9.50255e+07	9.06316e+07	9.24031e+07	1.05256e+08	9.33768e+07	8.64203e+07	1.09093e+08	9.16896e+07	1.13027e+08	9.20503e+07	1.11807e+08
Cre01.g002050.t1.1																3.92782e+07
Cre01.g002300.t1.2	1.25316e+09	1.13979e+09	1.02845e+09	6.79389e+08	8.2628e+08	1.43573e+09	1.34388e+09	9.31298e+08	1.03813e+09	1.06924e+09	8.71357e+08	1.09614e+09	1.11613e+09	1.14658e+09	1.5588e+09	1.06571e+09	1.05635e+09	1.08869e+09	1.30213e+09	1.1029e+09	1.15353e+09	1.36134e+09	1.33644e+09	1.43337e+09	1.16758e+09	1.45841e+09	1.41147e+09	1.45416e+09	1.25678e+09	1.52046e+09	1.12166e+09	1.50902e+09	1.46184e+09	1.26123e+09	1.05975e+09	1.5514e+09	1.13554e+09	1.17564e+09	1.07397e+09	9.3025e+08	1.0418e+09	1.18462e+09	1.11019e+09	1.31818e+09	1.35258e+09	1.22836e+09	1.11478e+09	1.43908e+09
Cre01.g002350.t1.1			1.22375e+07											1.41569e+07																								1.7428e+07			1.17226e+07
Cre01.g002400.t1.1	4.51061e+07	3.31974e+07	5.41469e+07	3.64758e+07	3.66906e+07	3.44867e+07	5.07799e+07		3.99106e+07	2.93807e+07	3.83598e+07	3.52593e+07	3.46271e+07	4.59626e+07	3.78824e+07	3.57416e+07	3.18758e+07	4.14526e+07	4.63367e+07	4.85715e+07	4.21575e+07	4.9644e+07	4.14819e+07	4.29006e+07	4.55372e+07	5.26827e+07	3.96294e+07	3.35731e+07	5.23569e+07	5.24677e+07	4.99008e+07	4.44439e+07	5.40655e+07	4.43412e+07	4.93113e+07	3.86737e+07	3.69887e+07	5.41582e+07	4.42906e+07	4.35371e+07	4.3967e+07	3.27226e+07	6.03044e+07	4.17976e+07	3.40415e+07	3.58471e+07	3.96112e+07	4.09295e+07
Cre01.g002451.t1.1	5.72873e+07	5.85212e+07		7.84934e+07	6.73342e+07	6.02511e+07		5.3757e+07	6.23538e+07	6.64195e+07		7.60333e+07			6.50197e+07	5.84806e+07	5.37895e+07	4.29785e+07		7.56242e+07	5.30805e+07	6.41393e+07	2.79866e+07	6.25208e+07	8.8416e+07	7.34855e+07	5.15554e+07	6.2816e+07	1.49201e+08	8.90841e+07	8.67806e+07	8.3922e+07	7.48447e+07	7.26961e+07		5.06553e+07	6.19794e+07	3.76484e+07	7.9336e+07	6.87243e+07	5.10127e+07	6.11203e+07	4.91983e+07		7.06507e+07	6.1216e+07	2.47569e+07	4.27495e+07
Cre01.g002500.t1.2	4.70463e+08	5.59457e+08	5.08358e+08	5.54188e+08	5.45622e+08	5.737e+08	5.26667e+08	5.40854e+08	5.71808e+08	5.93196e+08	5.55634e+08	6.32661e+08	6.0598e+08	5.67921e+08	6.95127e+08	5.73734e+08	5.64427e+08	6.67391e+08	6.12856e+08	6.45715e+08	5.99237e+08	5.73697e+08	5.38805e+08	5.93138e+08	6.10242e+08	4.97946e+08	4.29439e+08	4.5403e+08	5.03068e+08	4.50138e+08	3.9888e+08	3.64803e+08	4.83459e+08	4.02193e+08	4.4504e+08	5.22088e+08	3.57246e+08	3.56344e+08	3.84695e+08	4.74684e+08	3.66055e+08	4.67911e+08	4.54269e+08	5.42385e+08	4.49515e+08	5.2356e+08	5.47096e+08	5.29208e+08
Cre01.g003200.t1.2																		1.62901e+07						2.77274e+07			2.15201e+07			1.79572e+07	1.95271e+07		1.96724e+07			1.79204e+07							1.81827e+07
Cre01.g003376.t1.1			1.82251e+07				1.43272e+07					1.0547e+07																		1.27391e+07			1.50965e+07			1.55392e+07			1.94358e+07		2.1499e+07	2.33391e+07						1.06199e+07
Cre01.g003463.t1.1
Cre01.g003550.t1.1																										1.57467e+07
Cre01.g004250.t1.2																																													6.75586e+06
Cre01.g004300.t1.2	5.77348e+08	5.05614e+08	5.12558e+08	5.29867e+08	5.51678e+08	5.23817e+08	4.74016e+08	4.9025e+08	4.82419e+08	4.45029e+08	4.69775e+08	4.7377e+08	4.6638e+08	4.95584e+08	5.27804e+08	5.13887e+08	4.3602e+08	5.21186e+08	4.56386e+08	3.92813e+08	5.06078e+08	3.95441e+08	4.92686e+08	4.67088e+08	4.76194e+08	4.89167e+08	5.71282e+08	3.87546e+08	4.99894e+08	4.88184e+08	5.18996e+08	5.74531e+08	5.07965e+08	4.74346e+08	5.97874e+08	5.02046e+08	4.50704e+08	4.78627e+08	5.30636e+08	5.05594e+08	5.80515e+08	5.84794e+08	5.14886e+08	4.95121e+08	5.65944e+08	4.90229e+08	4.92105e+08	5.67162e+08
Cre01.g004350.t1.2	4.74363e+07	3.48802e+07	3.96977e+07		5.46007e+07	4.00999e+07		4.53954e+07	4.01641e+07	4.07793e+07	7.02667e+07	3.5991e+07		3.9923e+07	4.95345e+07	3.65062e+07	5.90183e+07	4.31847e+07	5.76706e+07	4.80588e+07	4.952e+07	4.13178e+07	5.80091e+07	3.81798e+07	3.7435e+07	5.02417e+07	4.87951e+07	8.01718e+07	5.93731e+07	5.59776e+07	4.19138e+07	3.30434e+07	4.40931e+07	4.53417e+07	6.32899e+07	5.31537e+07	6.83127e+07	6.53368e+07	5.37529e+07	5.60215e+07	5.88398e+07	4.85923e+07	4.38821e+07	4.34794e+07	4.25392e+07	4.64939e+07	4.08745e+07	3.19364e+07
Cre01.g004450.t1.2	1.514e+08	1.73899e+08	1.73209e+08	1.73827e+08	1.47286e+08	1.50112e+08	1.78676e+08	1.56466e+08	1.71439e+08	1.78859e+08	1.16146e+08	1.89866e+08	1.73275e+08	1.75237e+08	2.16917e+08	2.17995e+08	1.81188e+08	1.97576e+08	2.04336e+08	2.34784e+08	1.9244e+08	1.68957e+08	2.24125e+08	2.15588e+08	2.17039e+08	1.6736e+08	2.23514e+08	1.90626e+08	1.97302e+08	2.23489e+08	1.66258e+08	2.02164e+08	1.82023e+08	1.80502e+08	1.98717e+08	1.7981e+08	1.87916e+08	1.85733e+08	1.60146e+08	1.62491e+08	1.77787e+08	1.65779e+08	1.46182e+08	1.8482e+08	1.54124e+08	1.93459e+08	1.54127e+08	1.72013e+08
Cre01.g004500.t1.2	8.09099e+08	7.70348e+08	9.69548e+08	7.3893e+08	8.011e+08	8.4e+08	7.2711e+08	7.38668e+08	7.67257e+08	8.00806e+08	7.96545e+08	8.04104e+08	7.8549e+08	8.40881e+08	8.36041e+08	7.9942e+08	8.47991e+08	9.0128e+08	8.01194e+08	8.56563e+08	8.26705e+08	7.76377e+08	8.17719e+08	8.87608e+08	7.64503e+08	7.48689e+08	7.43004e+08	7.10376e+08	7.82249e+08	7.509e+08	7.67985e+08	6.96734e+08	7.90804e+08	7.44825e+08	7.30355e+08	6.8032e+08	7.18856e+08	7.22271e+08	7.76001e+08	7.24922e+08	7.45986e+08	7.69594e+08	7.1807e+08	7.44175e+08	7.47694e+08	6.88792e+08	7.05481e+08	7.27193e+08
Cre01.g004750.t2.1;Cre01.g004750.t1.1														4.64674e+06
Cre01.g004900.t1.2	4.08776e+07	3.00637e+07	3.5932e+07	4.06322e+07	3.49032e+07	3.42033e+07	6.22563e+07	3.01469e+07	3.64786e+07	5.55739e+07	2.87728e+07	3.79733e+07	5.60628e+07	3.57904e+07	5.0682e+07	7.77847e+07	2.7859e+07	3.89642e+07	6.69668e+07	3.80153e+07	6.06685e+07	6.71273e+07	3.48578e+07	3.33131e+07	3.59943e+07	2.25294e+07	2.43326e+07	4.22625e+07		1.97399e+07		1.93527e+07	2.40207e+07	3.94555e+07	2.75377e+07	3.40367e+07	4.17376e+07	1.94045e+07	2.56132e+07	3.58857e+07	2.00069e+07	2.08977e+07	6.02022e+07	2.65602e+07	5.24695e+07	4.17405e+07	3.73036e+07	4.7079e+07
Cre01.g004950.t1.1	1.20871e+08	8.59306e+07	1.42512e+08	1.08902e+08	9.76241e+07	5.82374e+07	1.00911e+08	9.4291e+07	8.85203e+07	8.05299e+07	1.05271e+08	8.741e+07	9.22399e+07	1.13435e+08	1.05918e+08	8.77531e+07	9.59513e+07	7.84699e+07	1.45367e+08	1.00473e+08	9.24095e+07	1.02832e+08	1.06208e+08	9.69785e+07	1.19479e+08	1.36499e+08	1.18391e+08	1.12436e+08	1.24644e+08	1.04815e+08	1.08984e+08	9.23394e+07	1.09399e+08	1.02947e+08	7.24839e+07	9.06945e+07	7.4754e+07	7.9108e+07	8.93688e+07	1.19048e+08	8.67307e+07	7.79496e+07	8.88577e+07	9.90512e+07	9.67226e+07	1.01567e+08	9.25695e+07	8.4675e+07
Cre01.g005050.t1.1	1.76257e+08	1.31714e+08	1.71228e+08	1.60042e+08	1.61485e+08	1.38078e+08	1.54133e+08	1.39587e+08	1.53715e+08	1.4073e+08	1.57143e+08	1.73581e+08	1.55885e+08	1.36357e+08	1.43353e+08	1.40349e+08	1.4175e+08	1.24422e+08	1.46192e+08	1.31402e+08	1.40593e+08	1.60458e+08	1.51202e+08	1.22957e+08	1.59348e+08	2.01502e+08	1.84466e+08	1.76098e+08	1.65847e+08	1.68521e+08	1.71206e+08	1.61931e+08	1.49758e+08	1.64646e+08	1.6082e+08	1.90251e+08	2.18281e+08	2.04004e+08	1.77417e+08	1.71006e+08	1.46193e+08	1.57457e+08	1.94993e+08	1.344e+08	1.50064e+08	1.68795e+08	1.31552e+08	1.46862e+08
Cre01.g005150.t1.1	1.95868e+08	2.08549e+08	2.2113e+08	2.21092e+08	2.16468e+08	2.13338e+08	2.25508e+08	2.11135e+08	2.24279e+08	2.26994e+08	2.60551e+08	2.51397e+08	2.50791e+08	2.46496e+08	2.67727e+08	2.30789e+08	2.45888e+08	2.51391e+08	2.37485e+08	2.23849e+08	2.96252e+08	2.32059e+08	2.26157e+08	2.19603e+08	2.80864e+08	1.84972e+08	2.10636e+08	2.53716e+08	1.57417e+08	1.42249e+08	1.95075e+08	1.57699e+08	1.56379e+08	2.00153e+08	1.37824e+08	1.5993e+08	2.01767e+08	1.595e+08	1.51539e+08	1.48116e+08	1.15513e+08	1.25773e+08	2.10889e+08	2.07891e+08	2.20248e+08	2.25351e+08	1.94175e+08	2.07546e+08
Cre01.g005850.t1.2	1.62395e+08	1.36561e+08	1.33918e+08	1.41028e+08	1.42765e+08	1.54209e+08	1.09858e+08	1.35879e+08	1.46383e+08	1.26869e+08	1.31357e+08	1.25498e+08	1.20481e+08	1.20108e+08	1.29341e+08	1.35504e+08	1.16222e+08	1.27585e+08	9.97113e+07	1.01316e+08	1.09529e+08	1.13082e+08	1.09614e+08	1.05183e+08	1.34183e+08	1.38469e+08	1.32429e+08	9.97765e+07	1.22017e+08	1.30496e+08	1.1814e+08	9.57178e+07	1.48667e+08	1.75769e+08	1.77173e+08	1.57646e+08	1.86004e+08	1.72855e+08	1.79238e+08	2.00807e+08	1.90895e+08	2.14114e+08	1.48701e+08	1.30409e+08	1.32025e+08	1.5549e+08	1.61618e+08	1.27619e+08
Cre01.g005950.t1.2	1.28859e+07				1.90304e+07										1.27971e+07									1.54855e+07					2.65639e+07									1.79256e+07			2.43896e+07	2.50145e+07				2.08059e+07
Cre01.g006950.t2.1;Cre01.g006950.t1.1	4.51395e+08	4.06499e+08	3.81516e+08	4.48844e+08	5.05168e+08	4.63852e+08	4.45297e+08	3.77811e+08	3.94027e+08	4.7156e+08	3.84389e+08	4.76952e+08	5.20836e+08	3.72181e+08	4.36909e+08	4.68635e+08	4.07271e+08	4.68489e+08	5.52829e+08	4.94537e+08	4.58302e+08	5.84888e+08	4.90232e+08	5.70325e+08	4.71377e+08	6.21586e+08	5.07067e+08	5.11307e+08	5.27443e+08	5.46087e+08	5.80669e+08	4.77784e+08	5.44482e+08	5.05061e+08	4.65305e+08	4.75435e+08	4.54127e+08	4.41922e+08	4.49779e+08	3.50638e+08	3.73761e+08	3.56073e+08	5.44372e+08	4.24389e+08	5.0135e+08	4.48493e+08	4.02077e+08	4.94985e+08
Cre01.g007600.t2.1;Cre01.g007600.t1.1		3.09262e+07				2.97055e+07	4.63643e+07			4.27687e+07			4.72151e+07			4.58527e+07		4.12256e+07		3.80049e+07		4.83698e+07	4.42282e+07	5.14783e+07	5.81097e+07	4.79295e+07					4.51197e+07			3.67884e+07	3.34233e+07												3.03745e+07
Cre01.g007700.t1.1	3.10267e+08	2.66127e+08	2.75389e+08	3.09433e+08	2.62978e+08	3.04911e+08	2.85789e+08	3.44393e+08	3.10465e+08	2.64987e+08	3.09968e+08	2.81141e+08	2.93181e+08	2.62964e+08	2.79398e+08	2.98541e+08	2.99509e+08	2.70783e+08	2.8187e+08	3.01314e+08	2.6381e+08	2.25002e+08	2.30085e+08	2.2958e+08	1.9282e+08	2.41791e+08	2.3334e+08	2.21357e+08	1.92291e+08	2.13215e+08	2.43033e+08	2.0654e+08	2.07172e+08	2.1543e+08	2.07386e+08	1.8644e+08	2.52439e+08	2.16182e+08	2.27217e+08	2.3025e+08	2.13638e+08	2.18326e+08	2.99546e+08	2.6118e+08	2.96822e+08	2.62508e+08	2.75205e+08	2.91615e+08
Cre01.g007774.t1.1			1.58117e+07		1.77153e+07																															1.86774e+07											1.73026e+07	1.77032e+07
Cre01.g007850.t1.2;REV__Cre11.g483200.t1.2	4.16717e+07	6.17207e+07	4.3493e+07	5.42082e+07	5.26975e+07	4.80292e+07	5.58395e+07	5.29732e+07	5.20329e+07	5.61346e+07	4.81513e+07	5.21367e+07	5.31274e+07	5.12756e+07	5.24558e+07	5.37744e+07	5.23438e+07	6.1011e+07	6.44784e+07	5.60252e+07	5.32728e+07	6.34977e+07	6.42816e+07	5.81965e+07	7.82249e+07	6.73718e+07	7.77434e+07	8.11647e+07	6.69088e+07	7.52623e+07	7.19069e+07	9.0895e+07	6.76976e+07	6.14089e+07	7.35286e+07	8.7621e+07	7.19347e+07	7.51363e+07	6.00131e+07	6.18551e+07	5.64065e+07	7.01684e+07	5.6417e+07	5.64072e+07	5.60391e+07	4.88714e+07	5.50209e+07	5.75045e+07
Cre01.g007950.t1.1																							5.73747e+07	4.93866e+07		6.53183e+07	6.40744e+07		8.01856e+07	6.33188e+07		4.4631e+07	5.02701e+07		6.01244e+07			3.8326e+07			3.0136e+07
Cre01.g008500.t1.2
Cre01.g008550.t1.1																											1.95885e+07									2.5265e+07
Cre01.g009250.t1.1																																						1.70901e+07						1.43016e+07
Cre01.g010000.t1.2
Cre01.g010400.t1.2	2.97695e+08	2.71697e+08	3.73125e+08	2.61526e+08	3.23759e+08	3.39926e+08	2.96928e+08	2.70431e+08	2.89731e+08	2.66187e+08	3.11732e+08	3.02616e+08	2.94194e+08	2.96001e+08	3.50654e+08	3.38618e+08	3.79443e+08	3.55738e+08	3.28432e+08	3.08393e+08	3.45941e+08	3.36462e+08	3.56488e+08	3.43158e+08	2.99894e+08	3.56002e+08	3.96481e+08	3.83882e+08	3.66394e+08	4.35066e+08	3.41381e+08	4.10607e+08	4.13206e+08	2.85856e+08	3.42003e+08	3.67393e+08	3.44256e+08	3.7412e+08	3.83254e+08	3.25771e+08	3.73292e+08	3.32398e+08	3.41624e+08	2.74091e+08	2.73576e+08	2.91268e+08	2.3599e+08	2.88628e+08
Cre01.g010450.t1.2
Cre01.g010700.t1.2
Cre01.g010848.t1.1								1.84277e+07												1.57792e+07																											1.37638e+07
Cre01.g010900.t1.2	1.26085e+10	1.15566e+10	1.0857e+10	1.27174e+10	1.1537e+10	1.16678e+10	1.11677e+10	1.09619e+10	1.21327e+10	1.17186e+10	1.12763e+10	1.25125e+10	1.27197e+10	1.15671e+10	1.28648e+10	1.20712e+10	1.21707e+10	1.38467e+10	1.41306e+10	1.19008e+10	1.5442e+10	1.4218e+10	1.25689e+10	1.3559e+10	1.20967e+10	1.11971e+10	1.19097e+10	1.29965e+10	1.03363e+10	1.04111e+10	1.23972e+10	8.90668e+09	1.00278e+10	1.13422e+10	9.05773e+09	8.97697e+09	1.01774e+10	7.49784e+09	8.89005e+09	9.88769e+09	6.3267e+09	7.34947e+09	1.09725e+10	1.12646e+10	1.17663e+10	1.183e+10	1.19572e+10	1.20346e+10
Cre01.g011000.t1.2	1.43467e+09	1.94312e+09	1.68836e+09	1.52701e+09	1.9387e+09	1.73455e+09	1.72668e+09	1.75792e+09	1.76123e+09	1.68146e+09	1.56361e+09	1.78144e+09	1.7319e+09	1.64866e+09	9.83007e+08	1.76072e+09	1.4018e+09	1.69867e+09	1.57214e+09	1.48838e+09	1.52347e+09	1.55383e+09	1.56438e+09	1.65521e+09	1.39194e+09	1.37192e+09	1.35779e+09	1.43509e+09	1.35629e+09	1.56343e+09	1.52396e+09	1.63387e+09	1.64977e+09	1.54501e+09	1.61514e+09	1.69714e+09	1.84203e+09	1.70577e+09	1.7365e+09	1.96399e+09	1.96512e+09	2.22122e+09	1.95866e+09	1.77588e+09	1.81787e+09	2.00848e+09	1.92257e+09	1.91978e+09
Cre01.g011100.t2.1;Cre01.g011100.t1.2	3.13025e+07	2.15739e+07	2.50244e+07		2.77387e+07				2.82174e+07								3.411e+07		3.00067e+07			3.84219e+07		3.53997e+07			4.11327e+07	3.37478e+07		3.69036e+07	2.93005e+07		3.38172e+07				3.31465e+07		3.11578e+07		2.8305e+07	3.35956e+07		2.84293e+07			3.1934e+07
Cre01.g011300.t1.1				2.22469e+07		2.84993e+07		2.30693e+07	1.70706e+07	3.28447e+07	2.28064e+07			2.37979e+07	1.87067e+07	2.1324e+07	2.68012e+07	2.08043e+07			3.28e+07	3.53379e+07	2.74328e+07			2.54218e+07			2.62352e+07	2.89126e+07		2.26676e+07	2.37873e+07		2.53086e+07	3.11724e+07	3.09287e+07	3.34608e+07	3.47105e+07			2.18038e+07		2.08786e+07			2.91925e+07	2.02094e+07
Cre01.g011500.t1.2		3.61097e+07	4.0771e+07	3.23852e+07	4.23718e+07	4.03978e+07	4.20743e+07	3.49917e+07	4.66474e+07	3.85372e+07	2.93101e+07	3.26564e+07	4.74868e+07	3.52162e+07	3.99907e+07	2.88308e+07	4.12327e+07	4.60968e+07	3.35048e+07	3.126e+07	3.01349e+07	3.21297e+07	3.15165e+07	4.48443e+07	3.79336e+07	3.93553e+07	5.48645e+07	4.31299e+07	3.65309e+07	3.01187e+07	4.9627e+07	2.8642e+07	3.53275e+07	5.5938e+07	4.99561e+07	3.81087e+07	5.34413e+07	4.71398e+07	5.0837e+07	4.18134e+07	4.89766e+07	4.19024e+07	3.56972e+07	3.83463e+07	4.41433e+07	4.59327e+07	4.24753e+07	3.30579e+07
Cre01.g012150.t1.2	9.22231e+07	1.03706e+08	9.61452e+07	8.13633e+07	8.70309e+07	1.1072e+08	1.23326e+08	7.49741e+07	8.81823e+07	1.18496e+08	7.94472e+07	9.37573e+07	8.91517e+07	1.14055e+08	6.9834e+07	8.77539e+07	7.13661e+07	8.55895e+07	1.21053e+08	8.38104e+07	7.84528e+07	1.10369e+08	9.27241e+07	8.05299e+07	1.3731e+08	1.05862e+08	1.15571e+08	1.16682e+08	8.07121e+07	1.02328e+08	9.38528e+07	8.31478e+07	9.21309e+07	7.7493e+07	8.76047e+07	6.91205e+07	1.00904e+08	6.30778e+07	8.05403e+07	6.74352e+07	5.64526e+07	6.41324e+07	9.74915e+07	7.55348e+07	8.66183e+07	8.29377e+07	7.76358e+07	9.30564e+07
Cre01.g012300.t1.1
Cre01.g012350.t1.2	5.85748e+07	5.88159e+07	5.42344e+07	4.53834e+07	4.83158e+07	4.17893e+07	4.91718e+07	5.65854e+07	5.90119e+07	4.56941e+07	6.33965e+07	5.63243e+07	4.67527e+07	5.17165e+07	5.54604e+07		3.99622e+07	4.75784e+07		3.92207e+07	5.23047e+07		3.41767e+07	4.18867e+07	2.96895e+07	5.59192e+07	3.37514e+07	4.37243e+07	5.5404e+07	4.87386e+07	8.18509e+07		4.55885e+07	5.51212e+07	5.68679e+07	6.8035e+07	6.33686e+07	7.09956e+07	6.99174e+07	8.21104e+07	1.18878e+08	9.86757e+07	4.56338e+07	5.75464e+07	4.84631e+07	4.29678e+07	5.10995e+07	4.99005e+07
Cre01.g012450.t1.1		1.65706e+07	1.7305e+07			1.53854e+07			2.11618e+07	1.44125e+07				1.22509e+07				2.45396e+07		1.98994e+07		1.59638e+07		2.29053e+07		1.40786e+07			1.29005e+07	2.74171e+07						2.0059e+07	1.83422e+07		2.71904e+07	1.53011e+07	1.2806e+07	2.74916e+07		1.57429e+07	2.1013e+07	2.40011e+07	2.09881e+07	2.04037e+07
Cre01.g013350.t1.2	5.52686e+07	6.41646e+07	6.16061e+07	5.47528e+07	7.28399e+07	6.34219e+07	5.54519e+07	5.51894e+07	5.41135e+07	3.90316e+07	5.14e+07	4.63672e+07			2.3415e+07		2.32627e+07	2.61338e+07						2.53975e+07		3.10387e+07		3.49545e+07				1.87753e+07	2.94172e+07	2.89111e+07	3.28684e+07	3.09743e+07	4.30227e+07	3.86682e+07	4.21721e+07	5.576e+07	6.51863e+07	6.06278e+07	5.84493e+07	7.22412e+07	6.67788e+07	6.526e+07	5.71117e+07	6.54939e+07
Cre01.g013450.t1.2
Cre01.g013600.t1.1									1.51663e+07												1.97847e+07																							1.98541e+07	1.33333e+07
Cre01.g013700.t2.1;Cre01.g013700.t1.2	1.2436e+09	1.52807e+09	1.33412e+09	1.45546e+09	1.60373e+09	1.83374e+09	1.67582e+09	1.34652e+09	1.3633e+09	1.45342e+09	1.37395e+09	1.76128e+09	1.38883e+09	1.6923e+09	1.48262e+09	1.59549e+09	1.76369e+09	1.69027e+09	1.48655e+09	1.74119e+09	2.05797e+09	1.7199e+09	1.65071e+09	2.4564e+09	1.51202e+09	1.53775e+09	2.17182e+09	1.6903e+09	1.70229e+09	1.72159e+09	1.65374e+09	1.9369e+09	1.81632e+09	1.46393e+09	1.59791e+09	1.53846e+09	1.4408e+09	1.39402e+09	1.59718e+09	1.51257e+09	1.33116e+09	1.48115e+09	1.5764e+09	1.48391e+09	1.56444e+09	1.39654e+09	1.63747e+09	1.53314e+09
Cre01.g014000.t1.2	1.27748e+08	1.15944e+08	1.16448e+08	1.34492e+08	1.09883e+08	1.01437e+08	1.65383e+08	1.12074e+08	9.23435e+07	1.52515e+08	1.01189e+08	1.06842e+08	1.43735e+08	1.19925e+08	1.08854e+08	1.57666e+08	1.19481e+08	1.20878e+08	1.45398e+08	1.29374e+08	9.90047e+07	1.08207e+08	9.88758e+07	8.51604e+07	1.28606e+08	6.50856e+07	7.63378e+07	1.16442e+08	1.12096e+08	7.6295e+07	8.1943e+07	7.81038e+07	1.01198e+08	1.04275e+08	7.5437e+07	7.73666e+07	1.0825e+08	6.54127e+07	7.41642e+07	1.3469e+08	7.65171e+07	9.84804e+07	8.44479e+07	1.00174e+08	1.0591e+08	1.55346e+08	1.18015e+08	1.07708e+08
Cre01.g014050.t1.2		3.40199e+07	2.98381e+07		2.92799e+07	2.74493e+07	2.64744e+07	2.95389e+07	2.38759e+07	4.1169e+07	3.54148e+07	3.8817e+07		2.38654e+07	2.92325e+07	4.21332e+07		3.52645e+07	3.1513e+07	2.80714e+07	2.90108e+07	3.32849e+07		2.83003e+07	3.0248e+07	2.86215e+07	4.05035e+07			3.72599e+07	3.06523e+07	2.92715e+07	3.63184e+07		3.3795e+07	2.83597e+07		2.64621e+07	3.24021e+07	2.88076e+07	3.87822e+07	4.1195e+07	2.82291e+07	3.05938e+07	2.91233e+07	3.44218e+07	2.51074e+07	2.47687e+07
Cre01.g014350.t1.2	6.16486e+07	7.91916e+07	6.5327e+07	8.76833e+07	7.96423e+07	8.67821e+07	8.57533e+07	7.09115e+07	6.51073e+07	7.47004e+07	6.76717e+07	7.28639e+07	8.05951e+07	8.79633e+07	7.7334e+07	6.87282e+07	8.28624e+07	8.93482e+07	9.3905e+07	8.68711e+07	9.43383e+07	9.09418e+07	1.04442e+08	1.36706e+08	9.81508e+07	9.8811e+07	1.18715e+08	1.1353e+08	1.14206e+08	1.32496e+08	1.09636e+08	1.15036e+08	1.10306e+08	8.79265e+07	1.2767e+08	1.13004e+08	1.06308e+08	9.9796e+07	9.23003e+07	6.33332e+07	8.43719e+07	8.54284e+07	8.54565e+07	9.39459e+07	8.38532e+07	6.95969e+07	7.17571e+07	7.15245e+07
Cre01.g015000.t1.2	1.65573e+08	1.40091e+08	1.6009e+08	1.48857e+08	1.49299e+08	1.72147e+08	1.40895e+08	1.66195e+08	1.5089e+08	1.56684e+08	1.29784e+08	1.42642e+08	1.51759e+08	1.5414e+08	1.24839e+08	1.49663e+08	1.66721e+08	1.4208e+08	1.84805e+08	1.85964e+08	1.35431e+08	2.06854e+08	1.76852e+08	1.51387e+08	1.73883e+08	1.47811e+08	1.27422e+08	1.97754e+08	1.61282e+08	1.55662e+08	1.65693e+08	1.69113e+08	1.26069e+08	1.63737e+08	1.87501e+08	1.4196e+08	1.50415e+08	1.37798e+08	1.49505e+08	1.61391e+08	1.69697e+08	1.2157e+08	1.44798e+08	1.60079e+08	1.29977e+08	1.39925e+08	1.53625e+08	1.48261e+08
Cre01.g015350.t1.1	1.42721e+09	1.17131e+09	1.39686e+09	1.5438e+09	1.39217e+09	1.32364e+09	1.542e+09	1.32537e+09	1.27661e+09	1.55051e+09	1.58289e+09	1.57127e+09	1.79704e+09	1.64738e+09	1.46093e+09	1.96119e+09	1.80859e+09	1.61948e+09	2.24183e+09	2.04556e+09	1.89213e+09	1.95113e+09	2.29197e+09	2.00552e+09	2.68206e+09	2.09436e+09	2.32229e+09	2.22653e+09	2.22245e+09	2.02844e+09	2.13541e+09	1.99692e+09	2.13149e+09	2.11426e+09	1.53418e+09	1.70219e+09	1.63696e+09	1.44719e+09	1.54003e+09	1.51831e+09	1.20177e+09	1.25349e+09	1.42729e+09	1.2273e+09	1.44278e+09	1.61144e+09	1.23649e+09	1.4644e+09
Cre01.g015600.t1.1	2.44486e+08	2.21082e+08	3.05269e+08	2.15638e+08	2.84592e+08	2.76982e+08	2.89698e+08	2.1422e+08	2.7571e+08	2.65293e+08	2.89183e+08	2.66283e+08	2.67683e+08	2.40042e+08	3.0159e+08	2.50551e+08	2.57744e+08	2.5776e+08	2.45698e+08	2.7535e+08	2.3888e+08	2.52619e+08	2.29105e+08	2.2159e+08	2.47528e+08	2.6646e+08	2.72308e+08	2.87771e+08	2.96952e+08	2.85616e+08	3.14787e+08	2.7666e+08	2.92287e+08	2.73554e+08	2.7943e+08	2.73187e+08	2.84446e+08	3.1661e+08	3.54553e+08	3.41748e+08	3.50012e+08	3.74917e+08	2.83027e+08	2.93542e+08	3.11271e+08	2.312e+08	2.43703e+08	2.71638e+08
Cre01.g016050.t1.2	1.10063e+08	1.41861e+08	1.21942e+08	1.2821e+08	1.11584e+08	1.18286e+08	1.21072e+08	1.17922e+08	1.18993e+08	1.32179e+08	7.3289e+07	7.42396e+07	1.47439e+08	1.09089e+08	1.26846e+08	1.13824e+08	9.37426e+07	8.57897e+07	8.04369e+07	9.98095e+07	1.40806e+08	1.37926e+08	1.29708e+08	1.10354e+08	1.30102e+08	1.0751e+08	1.27952e+08	1.24423e+08	1.3782e+08	9.69613e+07	1.08391e+08	1.27688e+08	1.34057e+08	1.30406e+08	1.29003e+08	1.15905e+08	1.23723e+08	1.18904e+08	1.24873e+08	1.46147e+08	1.49673e+08	1.43802e+08	1.16854e+08	9.08574e+07	1.34579e+08	1.12197e+08	1.07823e+08	1.24054e+08
Cre01.g016150.t1.2						2.49615e+07									2.23956e+07	5.94424e+07	1.958e+07			4.05473e+07		2.66773e+07		4.78292e+07		3.66946e+07	3.61502e+07			4.46957e+07	4.38587e+07	3.0397e+07	2.0146e+07										2.43479e+07		3.11135e+07		2.01646e+07	3.22795e+07
Cre01.g016300.t1.1	2.13934e+08	2.32999e+08	2.04397e+08	1.88656e+08	1.95322e+08	2.20604e+08	2.52428e+08	2.18094e+08	2.09517e+08	2.69403e+08	2.35729e+08	2.61197e+08	3.23084e+08	2.53854e+08	2.6064e+08	2.55743e+08	2.95073e+08	2.92244e+08	3.23109e+08	2.93913e+08	3.07152e+08	2.79556e+08	2.46443e+08	2.3612e+08	2.1223e+08	2.73832e+08	2.8552e+08	2.96706e+08	2.22093e+08	3.16504e+08	3.34604e+08	3.22545e+08	3.11517e+08	2.41472e+08	2.39507e+08	2.53398e+08	3.10728e+08	2.21362e+08	2.33516e+08	2.65553e+08	2.08375e+08	2.02353e+08	2.73801e+08	1.79141e+08	2.95169e+08	2.09067e+08	2.20224e+08	2.34207e+08
Cre01.g016500.t1.1
Cre01.g016514.t1.1	7.88741e+08	7.2594e+08	6.44785e+08	7.49969e+08	7.93822e+08	7.52305e+08	7.84192e+08	7.88045e+08	6.72788e+08	7.57725e+08	8.30205e+08	7.19008e+08	7.43294e+08	8.23026e+08	8.04911e+08	7.21488e+08	7.82095e+08	7.58697e+08	7.6663e+08	8.03176e+08	8.13668e+08	9.37746e+08	7.42974e+08	7.47333e+08	7.57236e+08	6.61269e+08	6.94304e+08	6.53811e+08	6.30025e+08	5.93568e+08	7.56136e+08	6.04541e+08	5.89724e+08	6.35547e+08	5.51156e+08	5.32639e+08	5.62557e+08	5.16389e+08	4.83135e+08	6.44263e+08	5.20138e+08	4.99595e+08	7.45848e+08	7.37137e+08	7.45448e+08	7.5007e+08	7.73818e+08	7.36587e+08
Cre01.g016528.t1.1	8.69705e+07	9.43773e+07	5.98989e+07	6.98821e+07	1.03598e+08	8.23133e+07	9.46488e+07	6.65005e+07	8.58401e+07	9.95552e+07	5.92258e+07	7.14547e+07	7.72732e+07	7.34421e+07	8.85057e+07	8.00473e+07	9.09644e+07	7.04284e+07	8.00634e+07	9.42443e+07	8.64735e+07	7.45206e+07	8.92244e+07	5.47471e+07	9.81761e+07	8.5423e+07	7.43486e+07	5.96032e+07	8.96374e+07	7.77575e+07	9.09834e+07	9.97354e+07	6.76436e+07	7.97666e+07	1.03457e+08	8.46203e+07	8.78168e+07	8.81728e+07	9.91602e+07	8.55785e+07	1.06078e+08	8.80099e+07	7.35924e+07	8.08038e+07	7.77394e+07	8.57308e+07	9.83106e+07	7.80593e+07
Cre01.g016556.t1.1					1.78523e+07													1.51438e+07			1.6767e+07							2.13556e+07		1.89815e+07	2.15051e+07		1.64678e+07		1.55185e+07	1.63063e+07		2.20773e+07	1.57381e+07		1.83358e+07
Cre01.g016800.t1.1				1.6637e+07
Cre01.g016850.t1.2
Cre01.g016900.t1.2	2.22061e+08	1.89098e+08	2.04419e+08	1.89391e+08	1.48931e+08	2.67272e+08	1.63551e+08	2.14427e+08	2.11256e+08	2.43468e+08	2.55832e+08	1.62335e+08	2.33629e+08	2.05097e+08	2.58006e+08	2.29424e+08	2.69381e+08	1.88002e+08	2.87019e+08	3.26311e+08	1.9446e+08	2.43991e+08	1.92772e+08	1.60056e+08	2.16498e+08	2.27795e+08	3.06952e+08	2.32923e+08	2.30116e+08	2.18501e+08	1.81115e+08	2.14071e+08	1.79103e+08	1.95939e+08	3.07747e+08	1.44386e+08	1.26295e+08	1.13314e+08	9.48287e+07	1.36803e+08	1.3237e+08	1.39318e+08	1.97137e+08	1.80019e+08	2.42679e+08	2.22744e+08	1.8817e+08	2.08379e+08
Cre01.g017300.t1.2	2.4656e+08	2.01749e+08	2.84403e+08	2.75303e+08	2.12424e+08	1.81294e+08	3.34875e+08	2.91831e+08	2.70511e+08	2.92105e+08	3.16851e+08	2.93992e+08	3.2478e+08	3.46812e+08	2.88443e+08	2.96097e+08	2.5497e+08	3.24476e+08	3.03314e+08	2.17064e+08	2.48583e+08	2.00708e+08	2.44512e+08	2.51318e+08	1.86339e+08	2.11644e+08	1.63007e+08	1.72303e+08	1.99675e+08	2.36742e+08	1.31315e+08	2.656e+08	1.31804e+08	1.4158e+08	1.95574e+08	1.59e+08	1.91399e+08	1.75501e+08	1.52649e+08	2.47384e+08	2.41952e+08	1.76546e+08	2.79012e+08	2.7161e+08	3.13245e+08	3.23913e+08	2.73257e+08	2.66986e+08
Cre01.g017350.t1.1												1.17864e+07																														1.14071e+07
Cre01.g017500.t1.2														1.0489e+07				1.40573e+07											1.49648e+07							8.7618e+06			1.64323e+07	9.92038e+06	2.14844e+07	1.67443e+07					5.93019e+06
Cre01.g017600.t2.1;Cre01.g017600.t1.1	3.82879e+07		4.55609e+07	5.24723e+07	3.97481e+07	4.59465e+07	4.48562e+07	4.18752e+07	4.00676e+07	5.53552e+07		3.86088e+07		6.19946e+07	5.06551e+07	4.2201e+07	5.03952e+07	4.20643e+07	4.87468e+07	2.84163e+07			3.7042e+07	3.99937e+07		7.80979e+07		9.02577e+07					4.80793e+07			9.99311e+07		4.963e+07	3.81161e+07		3.76919e+07	3.95688e+07	3.42921e+07	4.95475e+07	4.83755e+07	3.96423e+07	4.11105e+07	5.20713e+07
Cre03.g157751.t1.1;Cre01.g017900.t1.1
Cre01.g018600.t1.2																																			1.81692e+07			1.90597e+07
Cre01.g018800.t1.2
Cre01.g018950.t1.2
Cre01.g019200.t1.1		2.05516e+07				2.2124e+07		2.75167e+07						1.83653e+07			2.23391e+07				2.15756e+07								1.47954e+07				2.68632e+07							2.10056e+07	3.17818e+07	2.63699e+07	2.88437e+07	1.8574e+07	2.15102e+07			2.16029e+07
Cre01.g019250.t1.2	2.83266e+08	3.28282e+08	2.80514e+08	2.36447e+08	2.73748e+08	3.51134e+08	2.45176e+08	2.64733e+08	2.79654e+08	2.67403e+08	2.55032e+08	3.006e+08	2.61515e+08	2.11642e+08	2.24893e+08	2.35812e+08	2.69783e+08	2.52111e+08	2.16346e+08	2.278e+08	2.30631e+08	2.56563e+08	2.42123e+08	2.35136e+08	2.32452e+08	2.6816e+08	2.18655e+08	2.44077e+08	2.4808e+08	2.19554e+08	2.21853e+08	2.35704e+08	2.11931e+08	2.32715e+08	2.21225e+08	2.02561e+08	2.58524e+08	2.52443e+08	2.52549e+08	2.51537e+08	2.58571e+08	2.71621e+08	2.84747e+08	2.71425e+08	3.04941e+08	2.53604e+08	2.4063e+08	2.56814e+08
Cre01.g019600.t1.2				2.16273e+07					2.98947e+07				1.94841e+07					3.27076e+07					2.86768e+07		3.76835e+07			1.87473e+07	3.23e+07				4.32448e+07	2.80564e+07	3.26528e+07	3.51414e+07			3.21343e+07	3.22829e+07		3.31107e+07		2.4643e+07	3.30766e+07
Cre01.g019650.t1.1																																											8.77119e+07
Cre01.g019700.t1.2
Cre01.g019850.t1.1												1.03622e+07			9.7901e+06																													1.1862e+07				1.38601e+07
Cre01.g020000.t1.1
Cre01.g020305.t1.1																								2.64823e+07
Cre01.g020350.t1.2	1.32425e+08	1.33096e+08	1.82475e+08	1.3002e+08	1.72568e+08	2.20577e+08	1.31334e+08	1.76207e+08	2.07795e+08	1.33183e+08	1.61953e+08	2.34412e+08	1.48291e+08	1.86374e+08	1.68056e+08	1.6169e+08	1.52675e+08	1.87569e+08	1.76918e+08	2.73322e+08	1.98317e+08	1.74392e+08	3.03576e+08	3.04883e+08	1.96437e+08	2.96737e+08	3.33069e+08	2.69317e+08	3.96247e+08	2.77947e+08	2.32216e+08	3.80727e+08	3.41046e+08	2.74473e+08	3.44463e+08	3.6615e+08	2.25407e+08	3.47605e+08	2.71437e+08	2.09083e+08	2.26009e+08	2.35344e+08	1.7401e+08	1.87968e+08	1.66006e+08	1.58817e+08	1.49497e+08	1.56678e+08
Cre01.g020400.t1.2																																				1.65499e+07
Cre01.g020918.t1.1	6.83822e+08	6.55754e+08	7.88634e+08	7.20481e+08	6.96786e+08	6.53112e+08	6.7216e+08	7.16621e+08	7.27632e+08	7.29773e+08	7.22443e+08	7.38691e+08	7.00515e+08	7.10586e+08	7.58032e+08	6.99746e+08	7.36552e+08	7.73843e+08	7.66468e+08	8.36313e+08	6.987e+08	6.99911e+08	7.39367e+08	7.27958e+08	7.06221e+08	6.70914e+08	6.88614e+08	6.96812e+08	6.95998e+08	6.38495e+08	6.05827e+08	6.21457e+08	6.55907e+08	6.30355e+08	6.10152e+08	5.73946e+08	6.00378e+08	5.32595e+08	5.75285e+08	6.00357e+08	6.13623e+08	5.59233e+08	7.33792e+08	6.59714e+08	7.09925e+08	7.25017e+08	6.86079e+08	7.4909e+08
Cre01.g020950.t1.2	3.49591e+07	3.06617e+07	2.97745e+07	2.95455e+07	3.613e+07	2.40078e+07	2.51884e+07	4.08724e+07	3.9249e+07		2.1889e+07	2.44305e+07		3.34808e+07	3.1839e+07	1.88375e+07	1.97297e+07	2.37026e+07	3.83015e+07	2.1136e+07	2.53306e+07		3.41246e+07	1.99416e+07	2.50764e+07				1.23447e+07			2.00505e+07		3.13075e+07	2.77534e+07	3.05903e+07		3.00361e+07	2.25289e+07	5.92815e+07	4.07261e+07	5.06694e+07	3.28845e+07	3.02124e+07	2.62187e+07	3.59275e+07	2.82154e+07	2.00683e+07
Cre01.g021251.t1.1	2.49233e+08	2.43113e+08	2.11835e+08	2.54023e+08	2.48265e+08	2.18234e+08	2.31239e+08	2.57824e+08	2.34919e+08	2.02429e+08	2.17517e+08	2.25079e+08	2.502e+08	2.34683e+08	2.64579e+08	2.34367e+08	2.6155e+08	2.5023e+08	2.52243e+08	2.64406e+08	2.80523e+08	2.67975e+08	2.71471e+08	2.72316e+08	2.5215e+08	3.1935e+08	3.21851e+08	2.74026e+08	2.91373e+08	2.97401e+08	2.51628e+08	3.11436e+08	2.86528e+08	2.82241e+08	2.99912e+08	2.65213e+08	2.51158e+08	2.43004e+08	2.70308e+08	2.27069e+08	2.4796e+08	2.2067e+08	2.40986e+08	2.25004e+08	2.52032e+08	2.42804e+08	2.26069e+08	2.03149e+08
Cre01.g021600.t1.2	1.42029e+08	1.51501e+08	1.65995e+08	1.35598e+08	1.33593e+08	1.81575e+08	1.47559e+08	1.40665e+08	1.73531e+08	1.75472e+08	1.2242e+08	1.68774e+08	1.48308e+08	1.33016e+08	1.3253e+08	1.51055e+08	1.35882e+08	1.32341e+08	1.26009e+08	1.2494e+08	1.26007e+08	1.43712e+08	1.33278e+08	1.36188e+08	1.37639e+08	1.34692e+08	1.44052e+08	1.28007e+08	1.60785e+08	1.54173e+08	1.38804e+08	1.58953e+08	1.48804e+08	1.97886e+08	2.00689e+08	1.81822e+08	2.05631e+08	2.01316e+08	2.00073e+08	1.74769e+08	2.06946e+08	2.24882e+08	1.68786e+08	1.76137e+08	1.4007e+08	1.51072e+08	1.405e+08	1.55468e+08
Cre01.g021650.t1.2			1.49183e+07	1.86839e+07	1.39245e+07	1.79704e+07			1.91424e+07			2.0646e+07		1.64848e+07	2.87725e+07		1.16907e+07	1.90593e+07			1.67916e+07		1.72211e+07	2.11877e+07	1.33465e+07					2.59376e+07			1.90207e+07		1.96495e+07	1.64357e+07		1.33625e+07	1.95896e+07	2.70488e+07	1.34153e+07	2.07321e+07			1.96162e+07	1.59553e+07	1.92277e+07	1.48772e+07
Cre01.g022500.t1.2	3.44316e+07	2.43815e+07		2.70043e+07			3.29311e+07	3.28534e+07	2.45262e+07						2.59571e+07		3.13364e+07	3.09755e+07			3.16876e+07		2.91492e+07	2.75966e+07	2.47409e+07		1.94265e+07	5.64999e+07	2.82487e+07		4.11047e+07	4.18284e+07						1.71037e+07	2.86674e+07			2.21383e+07			2.392e+07	2.68466e+07
Cre01.g022650.t1.2
Cre01.g023150.t1.2			3.08956e+07																		4.02576e+07					3.95848e+07												3.04978e+07	4.7115e+07			2.67494e+07		1.90752e+07		3.01162e+07
Cre01.g023300.t1.2																					5.77299e+06
Cre01.g023350.t1.1	2.35115e+08	2.06261e+08	1.90953e+08	2.08676e+08	1.92923e+08	1.85799e+08	1.98588e+08	1.8791e+08	1.81484e+08	2.47612e+08	2.03187e+08	1.91808e+08	2.5679e+08	1.91504e+08	1.89987e+08	2.37177e+08	1.72773e+08	1.94336e+08	2.34452e+08	1.81406e+08	1.86424e+08	2.59466e+08	1.9485e+08	1.96496e+08	2.58631e+08	1.85535e+08	1.8966e+08	2.30453e+08	1.72927e+08	1.7753e+08	2.23806e+08	1.57463e+08	1.66816e+08	2.14991e+08	1.65231e+08	1.77829e+08	2.06691e+08	1.8313e+08	1.93063e+08	1.71731e+08	1.53607e+08	1.65991e+08	2.13408e+08	1.80002e+08	2.18545e+08	1.92968e+08	1.41644e+08	2.00539e+08
Cre01.g023787.t1.1		2.96827e+07	3.43368e+07			5.07995e+07	5.49433e+07		2.86761e+07			2.82784e+07		2.58181e+07		3.11656e+07				1.99818e+07		4.89143e+07		4.34572e+07		3.66351e+07		4.24844e+07	3.26936e+07			4.3159e+07	3.22264e+07			3.85959e+07			4.76485e+07		2.70219e+07	3.15227e+07	4.01282e+07		4.33696e+07			3.72485e+07
Cre01.g024150.t1.2	2.73452e+07		2.60731e+07	3.76075e+07	3.63598e+07			2.93266e+07	3.39875e+07				3.55181e+07	3.39783e+07	2.76486e+07			3.15006e+07	4.02678e+07		2.49224e+07		2.39385e+07										5.06689e+07				3.68055e+07		3.6941e+07	2.8755e+07	3.49259e+07	3.51649e+07	3.99873e+07	3.1825e+07	3.50693e+07	2.16752e+07		4.93109e+07
Cre01.g024350.t1.2	3.64005e+07	3.18113e+07	2.82755e+07	4.58947e+07	3.16306e+07	3.31288e+07	3.56242e+07	3.12252e+07		3.80386e+07	2.53313e+07			2.51152e+07	2.8527e+07		2.94763e+07	3.53962e+07				3.50997e+07	3.05745e+07	3.87344e+07	3.03215e+07	3.23301e+07	4.09506e+07		3.67318e+07				4.45563e+07	4.22583e+07	3.90661e+07	5.99516e+07	5.29209e+07	4.85385e+07	4.86503e+07	3.57861e+07	4.34291e+07	5.82688e+07	3.01678e+07	4.24963e+07	2.32734e+07	3.66842e+07	2.30387e+07
Cre01.g024950.t1.2						3.96912e+07			3.27102e+07					3.56425e+07	2.19388e+07													4.53959e+07					4.22011e+07					3.708e+07						4.62388e+07	3.70904e+07
Cre01.g025250.t1.1	9.21298e+07	9.7771e+07	8.47758e+07	8.10384e+07	9.36265e+07	8.22398e+07	8.65273e+07	9.33122e+07	7.51714e+07	8.81616e+07	6.50895e+07	9.2208e+07	8.70254e+07	9.00593e+07	8.13866e+07	8.66182e+07	9.54128e+07	8.3329e+07	9.2246e+07	1.06376e+08	9.42891e+07	1.06605e+08	7.28391e+07	8.97433e+07	8.31142e+07	7.0656e+07	7.34249e+07	8.1249e+07	8.04838e+07	8.67558e+07	8.0779e+07	6.89187e+07	7.31218e+07	7.66113e+07	6.83009e+07	7.16805e+07	6.59957e+07	6.67594e+07	6.38228e+07	7.16232e+07	7.05279e+07	6.63174e+07	1.1918e+08	8.49505e+07	6.98968e+07	7.31297e+07	9.63554e+07	7.72575e+07
Cre01.g025450.t1.2		1.40166e+07	1.40315e+07						1.5225e+07				1.42722e+07	1.02133e+07				1.21918e+07			1.25932e+07			1.36726e+07					1.1874e+07				1.52195e+07						1.08896e+07		1.44357e+07	1.40252e+07			1.75593e+07
Cre01.g025500.t1.1						8.16367e+06
Cre01.g026450.t1.2	1.17546e+08	1.05771e+08	9.57549e+07	1.10681e+08	9.09513e+07	7.67882e+07	1.08936e+08	1.0898e+08	1.09262e+08	1.11204e+08	1.08663e+08	1.28569e+08	1.2432e+08	9.88923e+07	1.12744e+08	1.07749e+08	1.08492e+08	1.31232e+08	1.06285e+08	1.15454e+08	1.01452e+08	1.06215e+08	1.09687e+08	1.22126e+08	1.02249e+08	9.61676e+07	1.14196e+08	1.57836e+08	1.0669e+08	1.09958e+08	1.37122e+08	1.07227e+08	1.12368e+08	1.17596e+08	1.11274e+08	1.30317e+08	1.4409e+08	9.88914e+07	1.21855e+08	1.06252e+08	9.87323e+07	1.12534e+08	1.23781e+08	1.20232e+08	1.05579e+08	9.95608e+07	9.40748e+07	1.0675e+08
Cre01.g026550.t1.1;REV__Cre13.g583972.t1.1	2.69777e+08	2.78325e+08	3.22494e+08	3.15985e+08	2.87202e+08	2.79634e+08	2.7475e+08	2.65397e+08	2.72394e+08	2.85893e+08	3.03658e+08	3.01767e+08	2.70788e+08	2.73572e+08	2.11534e+08	2.80466e+08	2.76801e+08	2.73053e+08	2.49332e+08	2.49576e+08	2.53381e+08	2.62329e+08	2.73302e+08	2.45285e+08	2.86163e+08	2.83098e+08	2.55749e+08	2.56718e+08	2.80083e+08	2.92519e+08	2.21154e+08	2.41722e+08	2.66356e+08	2.85526e+08	2.72668e+08	3.09036e+08	3.02981e+08	3.41486e+08	3.67336e+08	3.40265e+08	3.34453e+08	3.5153e+08	3.18509e+08	2.58834e+08	2.90936e+08	2.58674e+08	2.30427e+08	3.00742e+08
Cre01.g026600.t1.2	1.99108e+08	2.06833e+08	2.14003e+08	2.19514e+08	1.93153e+08	2.29487e+08	1.78465e+08	1.91468e+08	2.43362e+08	1.92797e+08	1.79256e+08	2.24416e+08	2.05498e+08	2.14372e+08	2.50388e+08	1.995e+08	2.21839e+08	2.31428e+08	1.87818e+08	2.31761e+08	2.39874e+08	2.05843e+08	2.24858e+08	2.20515e+08	1.92609e+08	2.0804e+08	2.04412e+08	2.18526e+08	2.57524e+08	2.28212e+08	2.57485e+08	2.17373e+08	2.34161e+08	2.41781e+08	2.26427e+08	2.1195e+08	2.13017e+08	2.22847e+08	2.38053e+08	2.01541e+08	2.41406e+08	2.22598e+08	1.92761e+08	2.3897e+08	2.21321e+08	1.73933e+08	2.9067e+08	2.22869e+08
Cre01.g026900.t2.1;Cre01.g026900.t1.2															2.84234e+07					2.70243e+07				2.04607e+07
Cre01.g027000.t1.2	1.04609e+09	7.20402e+08	9.22783e+08	1.1202e+09	7.18952e+08	6.84738e+08	6.40742e+08	1.02046e+09	5.21528e+08	7.25212e+08	7.20161e+08	5.59296e+08	7.01207e+08	7.32249e+08	6.06988e+08	5.58184e+08	7.38888e+08	6.36025e+08	5.49704e+08	5.43688e+08	4.00994e+08	4.92757e+08	4.98114e+08	5.12684e+08	5.65878e+08	4.71469e+08	5.00668e+08	6.34696e+08	6.44571e+08	4.45862e+08	4.69466e+08	5.41122e+08	5.10356e+08	5.60239e+08	6.09274e+08	5.02167e+08	6.66813e+08	5.97334e+08	7.22862e+08	1.06331e+09	8.78756e+08	8.81203e+08	6.54747e+08	6.84093e+08	6.76549e+08	7.62309e+08	7.195e+08	6.08058e+08
Cre01.g027050.t1.1
Cre01.g027150.t1.1								1.47608e+07
Cre01.g027550.t1.1	8.83303e+07	7.65448e+07	7.96512e+07	7.39147e+07	8.70438e+07	6.27761e+07	7.99218e+07	7.35168e+07	7.18441e+07	7.0902e+07	6.79254e+07	7.11495e+07	9.37671e+07	8.10674e+07	8.88971e+07	9.51242e+07	9.79775e+07	8.31964e+07	8.6284e+07	8.27245e+07	7.45546e+07	6.55247e+07	7.00928e+07	7.07375e+07	8.37379e+07	7.5868e+07	7.41826e+07	9.19103e+07	7.02145e+07	6.79286e+07	6.30445e+07	6.1417e+07	7.92137e+07	5.78442e+07	7.21696e+07	7.02343e+07	7.61692e+07	5.62421e+07	5.81555e+07	8.09943e+07	7.0995e+07	6.57832e+07	7.42345e+07	6.73258e+07	6.6669e+07	7.79516e+07	7.64498e+07	7.90164e+07
Cre01.g027800.t1.2	1.12604e+08	9.90081e+07	1.12639e+08	1.19438e+08	1.05693e+08	1.123e+08	1.31867e+08	1.10755e+08	1.12417e+08	9.73258e+07	1.07363e+08	9.93196e+07	1.23805e+08	1.16e+08	1.07296e+08	1.0749e+08	1.2126e+08	1.02241e+08	1.22885e+08	1.13407e+08	1.15203e+08	1.08237e+08	1.0533e+08	1.05548e+08	1.09812e+08	1.1787e+08	1.26202e+08	1.0841e+08	1.15849e+08	1.18265e+08	1.34482e+08	1.23546e+08	1.07847e+08	1.34111e+08	1.23454e+08	1.1541e+08	1.37824e+08	1.25987e+08	1.23023e+08	1.25131e+08	1.20538e+08	1.18912e+08	1.08098e+08	1.24417e+08	1.00565e+08	9.12069e+07	1.21389e+08	9.66052e+07
Cre01.g027950.t1.2			2.86036e+07			3.22941e+07		3.019e+07	3.26265e+07			3.206e+07		3.19745e+07			2.79959e+07	2.79204e+07	3.27323e+07						2.47122e+07				3.59791e+07		2.12878e+07				3.04626e+07				2.85126e+07	3.71574e+07	3.601e+07	2.89607e+07		3.04276e+07	3.10086e+07	2.8046e+07	2.46384e+07	2.32808e+07
Cre01.g028101.t1.1
Cre01.g028200.t2.1;Cre01.g028200.t1.1	2.57104e+07				3.53204e+07			2.72779e+07		3.82428e+07	2.63533e+07	3.2298e+07			3.07837e+07	3.72485e+07	4.10721e+07			2.69722e+07	2.98902e+07		3.18094e+07			2.55657e+07	3.70257e+07			2.97539e+07		3.744e+07	3.5131e+07	2.83499e+07		2.78857e+07			2.66102e+07	2.73327e+07	2.46907e+07	2.83434e+07	3.93227e+07	2.71087e+07	3.68029e+07	2.92191e+07
Cre01.g028250.t1.2																																				2.0533e+07
Cre01.g028350.t1.1																																	1.52609e+07
Cre01.g028500.t1.2														2.73143e+06
Cre01.g028550.t1.2		3.87468e+07	3.60266e+07	3.38202e+07	3.92775e+07	3.52415e+07		2.98251e+07	3.30627e+07	2.24552e+07	3.69732e+07	3.47283e+07		3.44521e+07	3.95201e+07	3.47138e+07	2.75341e+07	3.08378e+07		2.88531e+07	3.28684e+07	3.75341e+07	2.95602e+07	2.77497e+07	2.73293e+07	2.50072e+07	3.28531e+07	2.50131e+07	3.4205e+07	3.26597e+07			2.94678e+07	2.99136e+07	3.36573e+07	2.90207e+07	3.10528e+07	3.71449e+07	3.41779e+07	3.21729e+07	3.17572e+07	3.92478e+07	4.13026e+07	3.80914e+07	3.86451e+07	2.88458e+07	3.17181e+07	3.5151e+07
Cre01.g028600.t1.2																		1.70352e+07			1.96554e+07			3.12538e+07									2.07172e+07	1.74421e+07				2.16822e+07
Cre01.g028650.t1.2;Cre06.g298050.t2.1;Cre06.g298050.t1.2;Cre10.g422400.t1.1
Cre01.g028850.t1.2		5.77958e+07								3.3088e+07											3.71245e+07
Cre01.g028900.t1.1
Cre01.g029050.t1.2																				1.14886e+07						1.20013e+07									1.87707e+07
Cre01.g029300.t1.2	6.71747e+08	7.07017e+08	6.46772e+08	6.15826e+08	7.21516e+08	7.14176e+08	7.72631e+08	7.74102e+08	6.04567e+08	6.93295e+08	7.09968e+08	6.50412e+08	6.99494e+08	7.44436e+08	7.36199e+08	6.58813e+08	6.84574e+08	6.33435e+08	7.43486e+08	7.46747e+08	6.65766e+08	7.05747e+08	6.82015e+08	7.5076e+08	5.92167e+08	7.10825e+08	6.54184e+08	6.19606e+08	6.69057e+08	6.08565e+08	6.86372e+08	7.30355e+08	6.45183e+08	6.48148e+08	6.28141e+08	6.19184e+08	6.92765e+08	5.66868e+08	6.12291e+08	5.72126e+08	5.27599e+08	4.78543e+08	7.98224e+08	6.61815e+08	6.68467e+08	6.61419e+08	6.51695e+08	6.83077e+08
Cre01.g029450.t1.1	2.13926e+07		1.4205e+07			1.24644e+07			1.313e+07					1.45321e+07			1.59119e+07		1.50507e+07		1.50039e+07		1.6941e+07	1.3266e+07	1.46546e+07	1.54263e+07	1.68589e+07					1.46936e+07		1.89449e+07	1.46342e+07	1.78284e+07		2.52579e+07			1.35736e+07	1.76096e+07		1.48307e+07		1.62811e+07	1.93773e+07
Cre01.g029650.t1.1	7.66309e+07	8.04221e+07	8.0215e+07	7.74568e+07	9.29464e+07	7.17309e+07	8.33545e+07	6.86894e+07	8.12925e+07	1.04839e+08	8.81614e+07	6.80529e+07	6.77801e+07	1.16164e+08	7.41606e+07	9.4125e+07	8.26598e+07	6.96833e+07	6.3597e+07	9.41647e+07	8.27207e+07	9.76785e+07	7.57932e+07	9.51352e+07	1.01108e+08	8.55302e+07	1.01812e+08	9.37426e+07	8.19445e+07	1.16212e+08	8.96242e+07	1.15031e+08	1.0234e+08	1.11375e+08	1.53234e+08	1.03463e+08	1.02645e+08	1.46434e+08	1.57206e+08	1.17214e+08	9.50442e+07	1.01487e+08	1.02001e+08	7.20868e+07	9.67485e+07	8.57308e+07	7.27312e+07	7.84168e+07
Cre01.g029750.t1.1	1.25059e+08	8.9686e+07	1.37474e+08	1.14201e+08	1.34714e+08	1.44772e+08	1.30334e+08	1.33582e+08	1.5485e+08	1.2173e+08	1.68636e+08	1.7149e+08	1.40258e+08	1.5435e+08	1.6216e+08	1.88089e+08	1.77199e+08	1.75629e+08	1.34274e+08	1.54154e+08	1.67863e+08	1.37025e+08	1.36592e+08	1.51042e+08	1.10632e+08	1.20457e+08	1.33932e+08	1.42816e+08	1.3571e+08	1.82497e+08	1.44243e+08	2.03466e+08	1.87597e+08	1.4799e+08	1.47155e+08	2.0063e+08	1.71112e+08	1.4174e+08	1.62103e+08	1.47893e+08	1.45363e+08	1.4781e+08	1.41532e+08	1.2635e+08	1.75396e+08	1.44005e+08	1.30216e+08	1.34748e+08
Cre01.g030200.t1.2	7.48764e+07	7.96298e+07	7.73817e+07	7.89034e+07	7.4688e+07	7.10706e+07	1.20095e+08	7.83275e+07	7.27391e+07	8.05137e+07	9.51516e+07	6.04056e+07	8.63082e+07	7.9563e+07	5.61324e+07	6.94776e+07	6.45584e+07	6.74548e+07	8.81709e+07	6.49913e+07	7.1865e+07	6.64957e+07	5.2371e+07	4.40412e+07	6.50457e+07	6.28081e+07	4.4656e+07	9.16623e+07	6.735e+07	5.33834e+07	6.06441e+07	5.72693e+07	5.40839e+07	8.5571e+07	6.02122e+07	6.00122e+07	5.60985e+07	7.19685e+07	6.51527e+07	7.63885e+07	8.30427e+07	5.46071e+07	1.04124e+08	7.90477e+07	7.77887e+07	9.26627e+07	9.58583e+07	5.8837e+07
Cre01.g030250.t1.2																																				5.95443e+07
Cre01.g030450.t1.1																																				5.45323e+06
Cre01.g030550.t1.2
Cre01.g030800.t1.2	3.63407e+07	1.51036e+07	2.18976e+07	3.21825e+07	6.74804e+06	2.70133e+07	2.89909e+07	3.12584e+07	2.6115e+07	3.18653e+07	1.68272e+07	3.74805e+07	4.73856e+07	3.97258e+07		3.74626e+07	5.37311e+07	3.51406e+07	5.95901e+07	2.29553e+07		2.29917e+07	3.81277e+07	2.81381e+07	3.51315e+07	2.87774e+07	1.41348e+07		4.58467e+07	2.20447e+07	6.19063e+07	1.8881e+07	1.95712e+07	3.7092e+07	1.89332e+07	1.22424e+07	2.2964e+07	3.10312e+07		3.95053e+07	1.69451e+07	3.13113e+07	5.40893e+07	1.22105e+07	2.95008e+07	8.16571e+07	2.77977e+07
Cre01.g030850.t1.2	6.43689e+07	5.88602e+07	3.23701e+07		2.46013e+07	6.1421e+07	4.86543e+07	3.32366e+07	6.24801e+07	6.68441e+07	3.953e+07	5.56431e+07	5.28894e+07	4.63159e+07	5.54612e+07		4.2651e+07	4.97801e+07		4.92102e+07	3.31259e+07	5.29032e+07		3.69712e+07		3.47397e+07			4.00913e+07	4.59902e+07		3.91853e+07	4.10034e+07	3.9761e+07	5.05868e+07	4.83005e+07	6.79734e+07	3.26364e+07	6.83996e+07		6.46708e+07			7.98342e+07	9.97555e+07	5.91017e+07	5.56254e+07	2.65687e+07
Cre01.g030950.t1.1			1.97726e+07		2.53687e+07	1.91094e+07			1.54102e+07	1.54021e+07		1.99843e+07	3.01383e+07	1.51812e+07	1.95892e+07			1.88279e+07					2.00388e+07			1.83792e+07			1.91824e+07	2.90679e+07			1.81793e+07	2.0913e+07		2.06078e+07	1.96533e+07	1.72087e+07			1.65978e+07	2.11779e+07		1.81158e+07		1.73129e+07	1.69301e+07
Cre01.g031100.t1.2	7.66293e+08	7.55398e+08	7.50182e+08	7.52978e+08	7.70305e+08	8.27748e+08	6.57623e+08	6.83585e+08	7.75346e+08	7.58236e+08	6.83782e+08	6.95648e+08	7.72446e+08	7.0531e+08	7.33858e+08	7.61458e+08	7.29205e+08	7.82368e+08	7.22704e+08	8.2967e+08	8.52746e+08	7.53774e+08	7.59909e+08	7.15831e+08	8.61767e+08	7.33448e+08	7.82896e+08	7.43236e+08	6.01765e+08	6.50248e+08	7.33041e+08	6.42228e+08	6.60103e+08	6.91454e+08	6.35781e+08	5.72874e+08	6.53742e+08	5.89833e+08	5.72179e+08	5.95063e+08	5.52224e+08	5.49858e+08	7.20913e+08	6.95553e+08	7.53604e+08	7.24907e+08	7.66316e+08	8.04066e+08
Cre01.g031200.t1.2
Cre01.g031750.t1.2
Cre01.g032000.t1.1								7.5023e+06																																1.17134e+07			1.34363e+07	1.72399e+07				1.10602e+07
Cre01.g032300.t1.2	1.9778e+09	2.37792e+09	1.88713e+09	1.93901e+09	2.07149e+09	2.14591e+09	2.21743e+09	1.88723e+09	2.10668e+09	1.96975e+09	1.95377e+09	1.99292e+09	1.95989e+09	1.9385e+09	1.50285e+09	2.11697e+09	1.90041e+09	1.87456e+09	1.79676e+09	1.82221e+09	1.63428e+09	1.88726e+09	1.63707e+09	1.93839e+09	1.97189e+09	1.61266e+09	2.03916e+09	2.00605e+09	1.79713e+09	1.91878e+09	1.69143e+09	1.7313e+09	1.93575e+09	2.0897e+09	1.82494e+09	1.89705e+09	2.32823e+09	1.80723e+09	1.97727e+09	2.08932e+09	1.95413e+09	2.56659e+09	2.18158e+09	1.80803e+09	1.99802e+09	2.14526e+09	2.24161e+09	2.07879e+09
Cre01.g032500.t1.2
Cre01.g032600.t1.1		3.6358e+07		2.82652e+07	2.44e+07		3.59574e+07		3.22224e+07		3.53556e+07		2.8023e+07	1.80422e+07		2.90503e+07		3.66456e+07		2.07541e+07					3.64497e+07	3.06523e+07		3.90528e+07	4.22924e+07					3.85438e+07	2.71628e+07		3.60459e+07	4.67917e+07		3.99502e+07	2.94944e+07		2.94123e+07				2.88441e+07
Cre01.g032650.t2.1;Cre01.g032650.t1.2	3.92731e+08	6.52419e+08	6.65399e+08	3.39323e+08	6.45102e+08	6.05953e+08	6.3429e+08	7.19251e+08	7.33347e+08	4.74597e+08	7.76006e+08	8.50694e+08	5.47778e+08	9.7094e+08	7.01113e+08	6.0381e+08	1.15456e+09	1.08835e+09	1.05573e+09	1.6054e+09	1.75097e+09	1.56685e+09	2.15017e+09	2.28566e+09	1.26045e+09	2.64187e+09	2.33313e+09	1.35367e+09	2.27783e+09	2.1799e+09	1.60426e+09	2.57532e+09	2.07057e+09	1.34431e+09	2.08492e+09	1.72331e+09	9.61878e+08	1.52621e+09	1.53574e+09	5.29488e+08	8.21744e+08	8.20095e+08	4.6155e+08	7.4804e+08	4.92898e+08	4.42746e+08	7.07449e+08	4.36178e+08
Cre01.g032700.t1.2		5.47896e+07			3.55409e+07	4.87141e+07	4.3167e+07		4.12459e+07	4.78026e+07	4.35606e+07	4.58054e+07	4.60086e+07			2.96355e+07	3.45445e+07	2.91915e+07	4.43938e+07			3.92888e+07	4.4977e+07	4.48301e+07	3.91023e+07	6.56604e+07	6.40035e+07	4.60485e+07	5.22209e+07	5.46279e+07	5.01009e+07	4.96099e+07	4.31482e+07	6.10604e+07		3.68838e+07	5.50136e+07	3.79983e+07	4.79932e+07		3.2763e+07	4.20255e+07	3.84712e+07		3.83934e+07	3.41941e+07		3.31334e+07
Cre01.g032750.t1.2	9.57507e+07	9.55441e+07	1.07573e+08	9.16749e+07	8.61965e+07	9.65144e+07	9.64234e+07	1.01963e+08		1.16607e+08	9.57426e+07		8.30336e+07	8.69902e+07	9.82354e+07	1.11728e+08	9.0812e+07	8.94175e+07	8.94716e+07		7.30821e+07	5.98761e+07	7.81468e+07	8.43361e+07	8.06898e+07	9.96455e+07	7.63378e+07		1.04123e+08		1.26882e+08	9.20369e+07	6.17137e+07	1.15549e+08	1.30303e+08	1.05333e+08	8.12724e+07	9.02209e+07	8.10894e+07	1.10995e+08	9.33692e+07	7.71199e+07	9.59655e+07			4.97795e+08	4.21479e+07
Cre01.g033350.t1.2														2.31479e+07							2.48797e+07				2.22793e+07	2.59911e+07						2.39689e+07	2.65563e+07			2.19843e+07		2.3482e+07		2.24861e+07			2.34216e+07
Cre01.g033400.t1.2			3.08688e+07						2.38461e+07						3.14647e+07		3.40023e+07	2.71406e+07			2.50742e+07								3.00806e+07					2.37078e+07			3.35338e+07	3.86707e+07	3.8229e+07		2.74253e+07			1.97756e+07
Cre01.g033550.t1.2	3.81806e+08	3.50702e+08	3.98198e+08	4.38223e+08	4.22054e+08	3.56102e+08	4.07438e+08	4.18619e+08	3.8399e+08	4.28632e+08	3.68413e+08	4.02925e+08	3.84662e+08	4.11006e+08	3.46177e+08	4.20065e+08	3.49333e+08	4.33302e+08	3.97416e+08	3.55071e+08	3.67409e+08	4.81245e+08	3.99833e+08	4.68984e+08	4.69899e+08	5.21371e+08	5.44174e+08	5.11076e+08	4.90105e+08	5.77507e+08	4.52019e+08	4.7536e+08	5.20333e+08	5.06349e+08	4.78765e+08	5.13406e+08	5.24695e+08	4.97982e+08	4.55241e+08	4.08328e+08	4.72417e+08	4.35846e+08	4.57872e+08	3.92829e+08	3.82046e+08	3.79987e+08	3.4318e+08	4.05609e+08
Cre01.g033832.t1.1
Cre01.g034000.t1.2	4.79787e+08	3.85611e+08	4.40836e+08	4.27285e+08	3.97995e+08	4.00372e+08	4.72838e+08	4.6e+08	4.3205e+08	4.1449e+08	4.02492e+08	4.11016e+08	4.16261e+08	4.21477e+08	4.07932e+08	3.91105e+08	4.05719e+08	3.49751e+08	3.92979e+08	3.9468e+08	4.01892e+08	4.23769e+08	3.86093e+08	3.72754e+08	3.79319e+08	5.45975e+08	4.66492e+08	4.7684e+08	4.08531e+08	4.91194e+08	4.53665e+08	4.67358e+08	4.53344e+08	4.41075e+08	4.95324e+08	4.53311e+08	5.25226e+08	5.71135e+08	5.27131e+08	4.4619e+08	4.55475e+08	4.09071e+08	4.73431e+08	4.07344e+08	4.58214e+08	4.44625e+08	3.28991e+08	4.33391e+08
Cre01.g034050.t1.2
Cre01.g034400.t1.1	4.69896e+08	4.14087e+08	4.42635e+08	4.41434e+08	5.13595e+08	4.40455e+08	4.66886e+08	5.17406e+08	4.68599e+08	4.03122e+08	4.95252e+08	4.28861e+08	4.26673e+08	4.58302e+08	4.35408e+08	4.2491e+08	4.62543e+08	5.03667e+08	4.42147e+08	5.02335e+08	5.24265e+08	4.69524e+08	5.02389e+08	5.4814e+08	5.0599e+08	5.50392e+08	4.84524e+08	4.84279e+08	5.54101e+08	5.035e+08	5.26916e+08	6.16171e+08	5.38229e+08	5.74737e+08	6.29669e+08	5.72541e+08	4.86173e+08	6.67159e+08	5.56018e+08	6.01362e+08	6.26823e+08	6.42148e+08	4.36079e+08	6.2899e+08	4.70922e+08	5.14368e+08	4.61296e+08	4.35845e+08
Cre01.g034451.t1.1	2.54447e+07	2.97895e+07	3.15584e+07					2.73865e+07		2.51823e+07		3.01412e+07		2.759e+07						2.66888e+07				5.44044e+07		2.94735e+07	2.48306e+07							2.05215e+07	2.91524e+07				2.66764e+07				2.51907e+07			3.37684e+07	2.56868e+07	2.82598e+07
Cre01.g034550.t1.2									1.23041e+07									1.37263e+07																	1.55803e+07							1.12025e+07
Cre01.g034950.t1.2		3.25767e+07	3.28991e+07		3.03395e+07	2.94902e+07		2.49845e+07	2.83542e+07	3.20593e+07	2.45021e+07	2.32517e+07		2.25262e+07	2.64971e+07	2.32904e+07		2.17522e+07					1.85348e+07	2.81614e+07	2.05141e+07	1.80372e+07	1.98816e+07			2.14523e+07		2.59939e+07	2.54023e+07		2.22688e+07		3.19935e+07	3.23957e+07	2.64086e+07	3.91187e+07	3.11886e+07	2.92885e+07	3.4903e+07	3.11457e+07	2.33808e+07	1.65037e+07	3.07792e+07	3.06572e+07
Cre01.g035350.t1.2	3.73383e+07	3.80311e+07	2.88754e+07	2.49095e+07	3.18163e+07		2.4783e+07	3.53774e+07	3.30635e+07		3.57812e+07	3.07208e+07	2.4086e+07	3.65097e+07	2.96191e+07	3.21399e+07	5.0094e+07	3.02495e+07	4.84822e+07		3.5558e+07	5.31875e+07	3.49494e+07	4.0232e+07	3.328e+07	4.9629e+07	5.54174e+07	5.6505e+07	5.13628e+07	4.29567e+07		6.21213e+07	5.61333e+07	4.83173e+07	5.11287e+07	5.21683e+07	4.87464e+07	4.73165e+07	4.47599e+07	3.75999e+07	4.0952e+07	3.94491e+07	4.33548e+07	3.37346e+07	4.01134e+07	2.75043e+07	2.89615e+07	4.17523e+07
Cre01.g035850.t1.2			1.57228e+07			2.11948e+07					2.08397e+07			1.45194e+07	1.82394e+07						1.47207e+07			1.94661e+07					1.99797e+07	2.19086e+07					2.23046e+07	1.91797e+07	1.09771e+07		1.92868e+07		2.03896e+07	1.65872e+07		1.44476e+07				2.04414e+07
Cre01.g036600.t1.2		4.37187e+07			2.39387e+07				1.61297e+07		2.54941e+07			2.59751e+07																			2.20195e+07			2.63778e+07					2.28606e+07	4.3774e+07		2.15258e+07	3.17095e+07			2.72471e+07
Cre01.g036850.t1.2	3.4517e+07	2.44214e+07	5.00834e+07	4.43391e+07	5.39924e+07	5.42764e+07	5.18393e+07	3.84745e+07	4.53733e+07	3.34156e+07	4.71694e+07	4.01562e+07	7.03367e+07	4.70635e+07	5.34451e+07	7.14672e+07	2.94206e+07	4.30729e+07		4.54283e+07	4.51837e+07	4.94789e+07	2.914e+07	6.56609e+07	4.8723e+07	4.30747e+07	2.7196e+07	4.55897e+07	8.09494e+07	4.45256e+07	2.66239e+07	5.52719e+07	4.86919e+07	5.04172e+07	4.58316e+07	7.04263e+07	4.9379e+07	5.35821e+07	5.99732e+07	6.50776e+07	5.22935e+07	3.39132e+07	4.66749e+07	3.86332e+07	2.61854e+07	5.50737e+07	3.66408e+07	4.28183e+07
Cre01.g037400.t1.1																																															4.38571e+06
Cre01.g037650.t1.2																								1.87046e+07
Cre01.g037700.t1.2		2.31099e+07	3.09491e+07		2.95556e+07	3.5008e+07			2.37398e+07			2.91053e+07			2.53577e+07	2.61275e+07	2.82049e+07	2.74586e+07		4.65304e+07	3.83715e+07	2.96102e+07			2.0558e+07		3.06765e+07		1.65015e+07			2.76221e+07				3.15413e+07					2.99846e+07	2.46384e+07		1.96187e+07	2.44617e+07	2.51301e+07	3.30125e+07	3.06738e+07
Cre01.g037800.t1.2																																							1.36643e+07
Cre01.g037850.t1.1	3.38923e+08	3.19171e+08	2.31032e+08	2.6189e+08	2.988e+08	2.64211e+08	2.85e+08	2.4661e+08	2.9155e+08	3.22431e+08	2.6326e+08	2.8759e+08	3.28931e+08	3.32982e+08	3.7022e+08	3.62725e+08	2.78791e+08	3.41233e+08	3.7068e+08	3.06772e+08	3.48976e+08	3.55942e+08	2.98083e+08	3.22119e+08	2.90109e+08	2.50332e+08	2.92254e+08	2.68474e+08	2.25552e+08	2.805e+08	2.94466e+08	3.06134e+08	2.61655e+08	1.90997e+08	2.29505e+08	2.07998e+08	2.09994e+08	1.78778e+08	1.8763e+08	2.02474e+08	1.91648e+08	2.12518e+08	2.80097e+08	2.69458e+08	3.81034e+08	3.16524e+08	3.47739e+08	3.37274e+08
Cre01.g038250.t1.2																																				3.39599e+07		4.27687e+07	3.72067e+07		2.52463e+07	2.24458e+07	2.70796e+07
Cre01.g038400.t1.2	1.38206e+09	1.37252e+09	1.44124e+09	1.19856e+09	1.46863e+09	1.4657e+09	1.30723e+09	1.3826e+09	1.57796e+09	1.37003e+09	1.78401e+09	1.65657e+09	1.67368e+09	1.90043e+09	1.7861e+09	1.64009e+09	1.75511e+09	1.70162e+09	1.75931e+09	1.8224e+09	1.86638e+09	1.98676e+09	2.19942e+09	2.16652e+09	1.85823e+09	2.38154e+09	2.44411e+09	1.93105e+09	2.16149e+09	2.12172e+09	2.11049e+09	2.26676e+09	2.15264e+09	1.76428e+09	2.03583e+09	2.01318e+09	1.84833e+09	1.84103e+09	1.89636e+09	1.61749e+09	1.63281e+09	1.65694e+09	1.73611e+09	1.55539e+09	1.42217e+09	1.40848e+09	1.42337e+09	1.35791e+09
Cre01.g038600.t1.2	2.06801e+08	1.80549e+08	2.06746e+08	1.7539e+08	2.27266e+08	2.27298e+08	1.52145e+08	1.79906e+08	1.81178e+08	1.2635e+08	1.3784e+08	1.15969e+08	9.17083e+07	8.37531e+07	1.02852e+08	9.56952e+07	1.27631e+08	8.79965e+07	1.1974e+08	1.16279e+08	8.03794e+07	1.27456e+08	1.19308e+08	1.01574e+08	1.12753e+08	1.0497e+08	1.04329e+08	1.25407e+08	1.10696e+08	1.12564e+08	9.17815e+07	1.21713e+08	1.10114e+08	1.27631e+08	1.65079e+08	1.25486e+08	1.03146e+08	1.43063e+08	1.39457e+08	1.69427e+08	1.79631e+08	1.75994e+08	1.74608e+08	1.82019e+08	1.73533e+08	1.80619e+08	1.882e+08	2.06502e+08
Cre01.g038650.t1.2	2.06e+07	2.58701e+07	2.73105e+07	1.85431e+07	2.46427e+07	2.53711e+07	2.64066e+07	2.03421e+07	2.49962e+07	1.96455e+07	2.55423e+07		2.28313e+07		2.23148e+07		2.17622e+07	2.61702e+07	2.43948e+07			2.122e+07	1.8056e+07	2.74334e+07	2.48339e+07	2.16039e+07	2.83392e+07	2.27502e+07	2.48517e+07	3.19418e+07	2.59903e+07	1.44264e+07	2.47701e+07	2.21931e+07		2.38885e+07	2.48326e+07	1.81952e+07	2.64846e+07	2.50644e+07	2.02466e+07	2.37628e+07	2.27035e+07	2.05334e+07	2.16497e+07		2.19772e+07	2.51651e+07
Cre01.g038850.t1.1	3.57416e+08	2.66138e+08	3.76674e+08	3.18484e+08	2.91852e+08	2.58407e+08	2.63944e+08	2.77681e+08	2.96903e+08	2.76806e+08	3.67722e+08	3.27618e+08	2.89359e+08	2.45127e+08	2.30668e+08	2.48026e+08	2.46418e+08	2.45049e+08	2.50787e+08	2.65988e+08	2.55326e+08	2.99996e+08	2.37152e+08	2.26325e+08	2.21086e+08	2.95287e+08	2.60367e+08	1.73217e+08	2.33068e+08	2.6747e+08	4.82101e+08	3.55434e+08	2.34241e+08	2.62171e+08	2.60769e+08	2.839e+08	2.58224e+08	2.29444e+08	3.24138e+08	2.9526e+08	2.7194e+08	3.2383e+08	2.90756e+08	3.62687e+08	3.6967e+08	2.95762e+08	3.82646e+08	2.41813e+08
Cre01.g039150.t1.2						3.74913e+07	4.11714e+07		2.01702e+07			2.94954e+07						3.66603e+07	3.4776e+07		1.83421e+07			2.77791e+07	2.335e+07	2.42982e+07	1.48603e+07						3.17184e+07			2.9234e+07	2.21834e+07		3.09991e+07		2.77142e+07	4.04502e+07	4.02877e+07			3.51387e+07	1.50743e+07
Cre01.g039200.t1.2	2.49179e+07		3.53154e+07		3.45429e+07	3.78201e+07			3.75499e+07		3.69514e+07	3.84044e+07	2.70999e+07	3.24602e+07	2.64865e+07		3.4989e+07	2.06544e+07	3.43434e+07	3.76685e+07	3.91495e+07						2.84637e+07	2.84247e+07	3.0033e+07	3.74758e+07	2.51026e+07	4.24303e+07	2.67402e+07				3.94677e+07			4.39995e+07		2.64361e+07	3.29543e+07	3.30216e+07	3.50446e+07	2.89871e+07	2.92508e+07	3.18064e+07
Cre01.g039250.t2.1;Cre01.g039250.t1.1	1.40654e+09	1.43275e+09	1.7545e+09	1.7081e+09	1.79671e+09	1.60458e+09	1.39485e+09	1.84932e+09	1.72646e+09	1.43691e+09	1.68918e+09	1.63828e+09	1.40883e+09	1.7478e+09	1.26715e+09	1.35683e+09	1.46022e+09	1.42947e+09	1.22742e+09	1.47369e+09	1.26626e+09	1.22061e+09	1.4256e+09	1.18962e+09	1.26088e+09	1.10282e+09	1.27024e+09	1.23449e+09	1.31227e+09	1.31369e+09	1.20027e+09	1.36544e+09	1.45322e+09	1.44266e+09	1.41964e+09	1.45669e+09	1.53928e+09	1.69646e+09	1.4894e+09	1.88091e+09	1.99216e+09	2.09401e+09	1.50459e+09	1.75158e+09	1.57616e+09	1.59654e+09	1.57832e+09	1.72979e+09
Cre01.g039300.t1.2	1.92698e+09	2.14594e+09	2.12586e+09	2.07462e+09	2.0759e+09	2.10032e+09	1.77699e+09	2.07419e+09	2.11071e+09	1.84313e+09	2.1097e+09	2.18901e+09	1.92993e+09	2.04211e+09	2.08484e+09	1.86858e+09	2.05812e+09	2.18726e+09	1.89731e+09	1.84173e+09	2.17626e+09	1.70869e+09	2.0178e+09	2.17433e+09	1.87454e+09	1.7668e+09	1.80718e+09	1.71982e+09	1.86164e+09	1.87379e+09	1.59125e+09	1.83849e+09	1.79333e+09	1.85285e+09	2.03908e+09	1.91251e+09	1.91169e+09	2.01341e+09	1.99966e+09	2.42688e+09	2.47161e+09	2.38299e+09	1.81802e+09	2.11739e+09	1.98062e+09	2.07966e+09	2.12693e+09	2.01883e+09
Cre01.g039350.t1.2		9.75789e+06										9.69211e+06												1.13355e+07			9.98579e+06			1.38867e+07		1.3462e+07	1.66793e+07			1.18017e+07					1.28529e+07				1.02902e+07			1.12762e+07
Cre01.g039750.t1.2;Cre01.g039650.t1.2			2.72917e+07	2.72078e+07	2.19987e+07	2.2411e+07		3.12185e+07	2.15659e+07		2.13543e+07	2.2745e+07		2.69263e+07	2.81567e+07		1.93865e+07	1.97767e+07		4.35237e+07	2.79369e+07		1.7536e+07			2.13181e+07			2.06644e+07		1.7974e+07		2.67391e+07	1.53602e+07	2.30079e+07	1.987e+07	2.22444e+07	2.60576e+07	2.81183e+07	2.60865e+07	3.16404e+07	2.21587e+07		2.61568e+07	2.8072e+07	2.60104e+07	2.65554e+07	2.94346e+07
Cre01.g040000.t1.2	6.84769e+08	1.02204e+09	7.77864e+08	8.54632e+08	8.0836e+08	7.84132e+08	8.79355e+08	8.58556e+08	8.83432e+08	7.67783e+08	7.74396e+08	8.61062e+08	8.59792e+08	6.62523e+08	6.75961e+08	8.27087e+08	6.76323e+08	6.86002e+08	6.27014e+08	6.47847e+08	6.60626e+08	6.36999e+08	7.08425e+08	7.79241e+08	6.54834e+08	6.93613e+08	6.59044e+08	5.30924e+08	5.72389e+08	6.04949e+08	5.68735e+08	7.5934e+08	7.68528e+08	7.21739e+08	7.3068e+08	7.42598e+08	7.69068e+08	9.05708e+08	1.04145e+09	9.5656e+08	9.74491e+08	1.23752e+09	8.2771e+08	1.00545e+09	8.75141e+08	8.64925e+08	8.54345e+08	8.68736e+08
Cre01.g041000.t1.1																																										3.12603e+06
Cre01.g041100.t1.1	1.3384e+07					1.48904e+07		8.52998e+06				1.74411e+07	1.02508e+07	1.19423e+07				1.18998e+07		1.28502e+07	1.21764e+07		1.06346e+07	1.25177e+07	9.04018e+06	1.80523e+07			1.5338e+07	1.56204e+07			1.13729e+07			1.58283e+07		1.54268e+07	1.20939e+07	1.08763e+07	1.37441e+07	1.86303e+07			9.96975e+06	8.97088e+06		1.42709e+07
Cre01.g042000.t1.2																									2.25219e+07
Cre01.g042200.t1.1	1.0638e+07		1.16824e+07	3.1942e+07	2.41409e+07		1.53756e+07	1.06011e+08	1.65893e+07	8.08235e+06	3.41636e+07	2.7081e+07	3.26932e+07	2.53133e+07	7.19349e+07	1.29991e+07	5.44631e+07	2.69223e+07	2.14992e+07	3.78846e+07	2.58467e+07	2.3259e+07	6.46634e+07	4.1547e+07	1.02706e+07	6.11097e+07	1.70223e+07	2.10093e+07	3.57722e+07	1.01618e+07	1.00322e+07	3.19618e+07		2.25016e+07	3.39998e+07	2.4694e+07	1.86935e+07	4.00823e+07	8.55066e+06	1.3886e+07	1.23611e+07		6.04092e+06	9.19376e+06	1.06305e+07	3.96313e+07	7.59598e+06
Cre01.g042550.t1.1	6.35422e+07		7.7266e+07	4.90733e+07	7.11848e+07	7.66366e+07		6.35195e+07	7.20203e+07	8.38586e+07	5.74128e+07	7.37132e+07	4.14649e+07		7.57167e+07	5.27537e+07	5.0146e+07	6.96243e+07	5.17299e+07	7.32249e+07	5.53876e+07	7.86116e+07	4.75915e+07	6.51032e+07	5.47819e+07	7.68802e+07	4.41085e+07		6.63803e+07	5.56639e+07	6.82529e+07	7.84291e+07	5.36689e+07		6.84309e+07	5.68983e+07	6.78723e+07	6.8921e+07	6.79839e+07	5.66075e+07	6.83004e+07	6.74706e+07	7.5839e+07	5.82721e+07	7.65339e+07	7.88403e+07	6.77614e+07	6.74293e+07
Cre01.g042750.t1.2	4.95374e+09	6.1371e+09	5.86918e+09	4.94036e+09	5.65793e+09	5.86571e+09	5.27933e+09	6.07168e+09	6.6222e+09	4.79915e+09	5.97341e+09	6.71159e+09	5.04881e+09	5.99589e+09	5.92683e+09	4.6148e+09	5.94318e+09	7.0061e+09	5.12098e+09	7.09526e+09	7.86601e+09	5.85138e+09	8.50912e+09	8.74559e+09	6.18084e+09	9.06697e+09	9.25729e+09	6.25268e+09	9.26743e+09	9.2276e+09	6.27142e+09	9.64383e+09	8.98493e+09	6.98863e+09	1.03582e+10	9.50536e+09	6.22797e+09	8.69183e+09	8.41981e+09	5.26331e+09	7.04211e+09	6.95944e+09	5.30957e+09	6.82515e+09	5.7922e+09	5.04016e+09	6.52599e+09	5.42499e+09
Cre01.g042800.t1.2	3.26608e+08	3.04469e+08	3.23722e+08	3.30984e+08	3.19973e+08	3.18036e+08	2.84823e+08	3.21052e+08	2.97064e+08	3.04426e+08	3.34353e+08	2.915e+08	3.22688e+08	3.12707e+08	3.44138e+08	2.90538e+08	3.22089e+08	3.40948e+08	3.26946e+08	3.27193e+08	3.33759e+08	3.144e+08	3.43031e+08	2.97796e+08	3.33256e+08	2.97441e+08	3.23565e+08	2.83032e+08	3.17787e+08	2.98401e+08	3.13731e+08	3.07402e+08	2.95747e+08	2.85746e+08	2.69038e+08	2.57633e+08	3.0193e+08	2.78395e+08	2.68049e+08	2.59709e+08	2.58033e+08	2.69091e+08	2.82191e+08	2.85188e+08	2.80547e+08	3.24531e+08	2.65635e+08	3.01153e+08
Cre01.g043350.t1.2			4.35263e+07			6.30968e+07					5.2051e+07	6.9771e+07		5.04713e+07	5.27462e+07		5.03094e+07				5.05736e+07			3.67218e+07												4.45195e+07					4.90119e+07	4.68956e+07				4.18946e+07	6.44063e+07
Cre01.g043450.t1.2	5.51054e+07	6.41419e+07	7.63987e+07	9.28817e+07	5.68624e+07	7.87874e+07	7.88279e+07	5.90372e+07	5.88413e+07	4.34562e+07	3.92345e+07	5.40219e+07	5.97441e+07	6.3762e+07	7.11234e+07	5.97324e+07	6.95846e+07	8.10155e+07	5.55974e+07	6.31027e+07	5.30196e+07	4.21196e+07	5.91772e+07	4.395e+07	6.69023e+07	6.24812e+07	4.16695e+07	4.18378e+07	5.32211e+07	4.76526e+07	6.18351e+07	4.29882e+07	5.57505e+07	5.81038e+07	4.28525e+07	4.03858e+07	6.40511e+07	5.06848e+07	3.62682e+07	5.05546e+07	5.39332e+07	6.463e+07	6.14677e+07	1.00587e+08	4.88949e+07	8.46389e+07	6.43651e+07	3.72086e+07
Cre01.g044600.t1.2		7.07611e+07	7.52639e+07	6.71971e+07	8.54163e+07	6.70369e+07	3.88981e+07	7.15535e+07	6.20777e+07		5.68182e+07	4.09206e+07	3.50979e+07	6.45489e+07		5.06348e+07	4.56583e+07			5.09386e+07	5.37687e+07		4.99579e+07		5.30141e+07	8.19883e+07	2.18856e+07	5.94737e+07	6.9185e+07	4.40501e+07	5.25111e+07		7.28919e+07	5.87888e+07	6.54258e+07	3.31847e+07		6.56952e+07	5.31103e+07		5.66431e+07	6.27313e+07	5.06608e+07	6.03809e+07	3.31556e+07	5.2923e+07	7.22703e+07	6.91671e+07
Cre01.g044650.t1.2
Cre01.g044700.t1.2														7.57508e+06
Cre01.g044800.t1.2	4.02747e+09	3.94301e+09	4.05086e+09	3.66769e+09	3.76224e+09	3.93369e+09	4.20776e+09	3.71938e+09	4.14833e+09	4.00314e+09	3.60994e+09	4.20778e+09	3.74115e+09	3.54088e+09	3.57236e+09	3.73449e+09	3.76814e+09	3.85795e+09	3.77275e+09	3.79708e+09	4.08902e+09	3.87212e+09	3.80664e+09	4.49588e+09	3.52633e+09	4.05936e+09	4.11621e+09	3.41453e+09	4.42846e+09	4.31801e+09	3.7366e+09	4.3886e+09	4.37448e+09	4.23881e+09	4.66259e+09	4.96315e+09	4.32629e+09	4.62455e+09	4.84868e+09	3.47967e+09	3.90004e+09	4.00019e+09	3.96008e+09	4.04745e+09	4.08538e+09	3.65649e+09	3.91252e+09	4.11227e+09
Cre01.g045100.t1.2	2.30872e+07				2.27725e+07				2.24995e+07						2.17105e+07			2.1786e+07						2.5003e+07													2.49367e+07		2.34188e+07									2.68607e+07
Cre01.g045200.t1.1
Cre01.g045550.t1.2	2.91937e+08	2.41904e+08	3.07373e+08	3.8026e+08	3.16711e+08	3.72488e+08	3.98432e+08	3.11655e+08	2.69481e+08	3.37466e+08	3.2036e+08	2.91472e+08	3.48228e+08	2.98338e+08	3.01133e+08	3.29518e+08	3.13291e+08	3.21851e+08	3.21471e+08	2.69077e+08	1.58085e+08	2.71708e+08	3.57137e+08	3.14008e+08	3.44707e+08	3.46596e+08	3.74032e+08	3.35851e+08	3.10493e+08	3.16153e+08	2.57153e+08	2.76579e+08	3.1831e+08	3.05347e+08	2.57583e+08	3.41499e+08	2.98337e+08	2.65542e+08	3.06301e+08	2.32395e+08	2.5413e+08	2.74161e+08	3.0487e+08	2.69593e+08	3.11567e+08	3.81171e+08	2.79885e+08	2.98566e+08
Cre01.g045600.t1.1			9.64271e+06			1.51375e+07						9.1928e+06		2.34263e+07	1.85974e+07			2.77108e+07	3.72563e+07	2.27781e+07				2.38198e+07	2.90016e+07	4.39385e+07			2.98575e+07	2.79851e+07		2.43853e+07	2.62436e+07	2.00612e+07	2.76093e+07	3.09764e+07	1.75646e+07	1.50411e+07			1.56427e+07	1.55198e+07						1.67938e+07
Cre01.g045902.t1.1			1.64998e+07		2.06395e+07	1.87016e+07		1.92613e+07	2.66833e+07					2.08931e+07	2.23319e+07			3.15899e+07		3.5202e+07	2.35846e+07	2.45823e+07	1.76871e+07			1.80556e+07			2.44743e+07	3.46945e+07								2.07324e+07	2.2708e+07		2.24664e+07	1.85573e+07	2.19355e+07				2.3584e+07
Cre01.g046150.t1.1																					1.01738e+07			1.24437e+07							1.88887e+07
Cre01.g046652.t1.1	6.70364e+07	4.42801e+07	6.70725e+07	8.62909e+07	5.58699e+07	5.30747e+07	7.51708e+07	5.94403e+07	5.86538e+07	9.22459e+07	4.7513e+07	6.19492e+07	8.67048e+07	8.55716e+07	7.12564e+07	7.96298e+07	9.11597e+07	1.01548e+08	9.26022e+07	1.22684e+08	8.43813e+07	8.35305e+07	6.24224e+07	7.88894e+07	8.67175e+07	5.72788e+07	7.63338e+07	7.07344e+07	5.5126e+07	5.00734e+07	9.78604e+07	5.70172e+07	7.28585e+07	6.24324e+07	4.90816e+07	6.13201e+07	6.08365e+07	4.60663e+07	4.0773e+07	5.27336e+07	4.44741e+07	4.78339e+07	6.41469e+07	5.971e+07	6.42802e+07	5.20699e+07	5.05471e+07	6.64378e+07
Cre01.g046850.t1.2									2.48852e+07						1.89041e+07																								1.89169e+07
Cre01.g047265.t1.1
Cre01.g047550.t1.2	3.49856e+07				3.41753e+07					3.33348e+07		5.75983e+07					3.96839e+07	4.34039e+07	4.52029e+07	3.35399e+07	5.52241e+07	4.28363e+07	3.58144e+07				3.89172e+07			6.47887e+07						4.58182e+07				5.40682e+07	4.38878e+07		7.11861e+07		6.74377e+07	5.17432e+07		5.33949e+07
Cre01.g047700.t1.2	3.97207e+07	4.78919e+07	6.15613e+07	5.57151e+07	5.69708e+07	6.13229e+07	9.16392e+07	5.74762e+07	5.2024e+07	6.93057e+07	5.71128e+07	5.90178e+07	5.9502e+07	7.25667e+07	6.04745e+07	6.47357e+07	7.35183e+07	6.47696e+07	7.59241e+07	7.5718e+07	7.18415e+07	5.43106e+07	5.69362e+07	7.34315e+07	7.11207e+07	9.30544e+07	1.04814e+08	6.94633e+07	8.37612e+07	8.2546e+07	6.11082e+07	7.53062e+07	8.02114e+07	6.9439e+07	8.55847e+07	7.09508e+07	6.22887e+07	7.09581e+07	6.88046e+07	6.64633e+07	6.97595e+07	6.64176e+07	5.57463e+07	5.51305e+07	4.14682e+07	6.38787e+07	5.18536e+07	5.37425e+07
Cre01.g047750.t1.2	5.22476e+08	7.05344e+08	7.48736e+08	6.65929e+08	7.17803e+08	6.26181e+08	6.20564e+08	7.27172e+08	7.60149e+08	6.24134e+08	6.46812e+08	7.28985e+08	6.06419e+08	6.14168e+08	3.54129e+08	5.67623e+08	5.71519e+08	5.88509e+08	5.39689e+08	5.34288e+08	5.8854e+08	5.42756e+08	6.14685e+08	5.92915e+08	5.33504e+08	5.16435e+08	4.56586e+08	4.41751e+08	5.23416e+08	5.33707e+08	4.85158e+08	5.44814e+08	5.06701e+08	5.1199e+08	5.81466e+08	6.47897e+08	6.78142e+08	7.51175e+08	5.83775e+08	9.84384e+08	8.71533e+08	9.15935e+08	6.30436e+08	7.54411e+08	6.19309e+08	8.06067e+08	7.18114e+08	7.78083e+08
Cre01.g047800.t1.1	3.00368e+08	2.5815e+08	2.37891e+08	2.9373e+08	3.1298e+08	2.70624e+08	2.57503e+08	2.92594e+08	2.66044e+08	2.64834e+08	2.94083e+08	2.44361e+08	2.42041e+08	3.05441e+08	2.78362e+08	2.60249e+08	2.72658e+08	2.63478e+08	2.36223e+08	2.54892e+08	2.66567e+08	2.01829e+08	2.44503e+08	1.73997e+08	2.1027e+08	2.09068e+08	1.88067e+08	2.04711e+08	2.34539e+08	1.78923e+08	1.81287e+08	2.18153e+08	2.1054e+08	1.67531e+08	1.85225e+08	1.75596e+08	1.74675e+08	2.19382e+08	1.58578e+08	2.45693e+08	2.63673e+08	2.18522e+08	2.86667e+08	3.01069e+08	2.63952e+08	2.50277e+08	2.8589e+08	2.71128e+08
Cre01.g047950.t1.1	2.94315e+07		2.81858e+07	3.08497e+07	3.98868e+07			3.70504e+07	2.9151e+07	4.88492e+07	3.72223e+07	4.6384e+07	3.12082e+07	3.63673e+07	2.74594e+07			2.69076e+07	4.11584e+07	2.96794e+07	2.6786e+07	3.72077e+07	3.31002e+07	3.47234e+07	2.77704e+07	3.84926e+07	3.90283e+07		2.50839e+07	3.39542e+07	3.47017e+07	4.41203e+07	3.93218e+07	3.74574e+07	3.51453e+07		3.11809e+07	3.13315e+07	5.36546e+07	2.73199e+07		5.29146e+07	3.90759e+07	2.71661e+07	5.82243e+07	3.40934e+07	3.62602e+07	5.62442e+07
Cre01.g048100.t1.1
Cre01.g048150.t1.2	4.94706e+07	5.76879e+07	6.62507e+07	6.87628e+07		7.2096e+07	8.37632e+07	7.16845e+07	8.02067e+07	7.93021e+07				1.02051e+08	9.59192e+07		1.11504e+08	1.125e+08		9.64266e+07	1.07606e+08		1.08762e+08	1.10628e+08	1.2051e+08	1.24322e+08		1.30387e+08	1.21337e+08	1.13287e+08		1.10983e+08	1.39402e+08	1.05044e+08	1.40035e+08	1.09962e+08	8.33872e+07	1.07434e+08	1.14202e+08	9.28416e+07	7.87707e+07	9.58054e+07		8.6942e+07		7.56046e+07	8.42646e+07
Cre01.g048750.t1.2	2.22015e+07		1.69862e+07	1.85562e+07	1.35091e+07	1.04698e+07	1.7409e+07	1.95466e+07	2.37487e+07	2.06888e+07	9.45697e+06	2.66563e+07		1.68865e+07	1.83968e+07	2.00937e+07	1.99615e+07	1.91962e+07		1.2348e+07	1.43253e+07		7.77476e+06			6.88666e+06			1.00927e+07	1.46153e+07		1.42317e+07	1.13286e+07		1.72838e+07	1.6367e+07	2.79402e+07	1.41681e+07	2.23429e+07	2.51824e+07	3.49512e+07	2.34894e+07	2.36859e+07	2.43392e+07	2.11475e+07	1.66434e+07	2.77444e+07	2.20649e+07
Cre01.g048950.t1.2	2.66739e+08	2.27267e+08	2.62343e+08	2.76495e+08	2.51977e+08	2.79479e+08	2.1608e+08	2.61233e+08	2.56136e+08	2.41698e+08	2.45539e+08	2.31015e+08	1.96824e+08	2.19648e+08	2.74733e+08	2.07976e+08	2.28283e+08	2.43039e+08	2.0971e+08	2.36783e+08	2.30535e+08	1.90018e+08	2.02805e+08	2.27511e+08	1.98718e+08	2.24439e+08	2.40903e+08	2.11127e+08	2.7989e+08	2.3319e+08	2.19742e+08	2.10004e+08	2.44747e+08	2.828e+08	2.25105e+08	2.32174e+08	2.27178e+08	2.50318e+08	2.65128e+08	2.49393e+08	3.02674e+08	2.85548e+08	2.60909e+08	2.64876e+08	2.3482e+08	2.25961e+08	2.29584e+08	2.17495e+08
Cre01.g049000.t1.2	9.61858e+07	1.23111e+08	1.15249e+08	9.7848e+07	1.07549e+08	9.49067e+07	9.62058e+07	1.08582e+08	8.64518e+07	1.07741e+08	1.09172e+08	1.12246e+08	9.00798e+07	9.72948e+07	1.09507e+08	1.17072e+08	1.17482e+08	1.13392e+08	1.30732e+08	1.07201e+08	1.14124e+08	1.06966e+08	9.62943e+07	8.64521e+07	9.23032e+07	9.95124e+07	1.16661e+08	8.28203e+07	1.17564e+08	9.617e+07	8.98292e+07	7.81152e+07	9.20689e+07	1.03267e+08	1.07798e+08	8.14751e+07	8.19209e+07	7.75207e+07	9.32067e+07	8.87596e+07	8.36343e+07	8.61077e+07	9.66961e+07	7.79929e+07	9.57639e+07	1.1389e+08	8.71156e+07	9.23846e+07
Cre01.g049050.t1.2																													1.85525e+07					1.28629e+07	1.73261e+07			1.77839e+07
Cre01.g049132.t2.1;Cre01.g049132.t1.2																							3.16932e+07				3.52841e+07						4.19402e+07	3.34933e+07		3.80643e+07						6.89167e+07
Cre01.g049350.t1.1												1.54402e+07						1.39178e+07					1.68943e+07	1.66535e+07								2.18186e+07	1.53712e+07						1.42514e+07			1.29569e+07
Cre01.g049500.t1.2	7.11172e+08	5.13181e+08	5.98078e+08	7.81453e+08	6.91106e+08	4.80919e+08	6.30525e+08	7.38419e+08	6.40714e+08	5.51553e+08	5.01489e+08	5.43057e+08	5.70795e+08	6.58369e+08	7.58953e+08	5.72664e+08	6.33107e+08	5.23257e+08	5.77489e+08	6.86196e+08	6.90504e+08	7.98258e+08	8.1901e+08	6.97439e+08	1.04936e+09	7.20155e+08	7.84555e+08	9.1336e+08	7.512e+08	7.85382e+08	7.52821e+08	8.11487e+08	8.61298e+08	7.60941e+08	6.44364e+08	8.2886e+08	6.55964e+08	9.54949e+08	7.71152e+08	9.61264e+08	8.30734e+08	9.41495e+08	5.84144e+08	5.49246e+08	5.81564e+08	6.49646e+08	5.17421e+08	5.60899e+08
Cre01.g049550.t1.2																										2.56946e+08
Cre01.g049900.t1.1	3.52575e+07	4.0896e+07	3.39356e+07	3.11212e+07	3.94218e+07	3.44867e+07	3.83695e+07	3.00864e+07	4.11211e+07	3.72251e+07	3.92099e+07	3.88132e+07	3.38618e+07	3.92931e+07	2.97854e+07	3.44221e+07	4.01146e+07	2.73538e+07	3.83911e+07	3.80466e+07	3.31056e+07	4.41016e+07	3.84518e+07	4.01154e+07	4.13307e+07	4.11987e+07	3.87017e+07	3.21916e+07	4.43993e+07	4.43884e+07	2.58528e+07	3.67943e+07	4.9554e+07	3.1648e+07	4.06591e+07	4.14703e+07	4.13863e+07	4.14178e+07	3.99571e+07	4.05665e+07	4.33346e+07	3.41934e+07	3.41861e+07	3.15296e+07	3.25646e+07	3.76584e+07	5.27474e+07	3.00431e+07
Cre01.g049950.t1.1		3.52084e+07			2.94067e+07	3.30788e+07			2.83574e+07			2.44379e+07			2.15506e+07											2.76192e+07	3.1805e+07		3.24552e+07	5.95078e+07			3.98356e+07		2.28659e+07				2.32659e+07	5.30652e+07	6.30012e+07	5.28153e+07	4.38136e+07	3.56113e+07	4.04404e+07	4.41934e+07	3.61939e+07
Cre01.g050050.t1.2																																															2.10052e+07
Cre01.g050100.t1.2	2.62745e+08	2.45834e+08	2.92519e+08	2.76379e+08	2.54936e+08	2.72413e+08	2.4994e+08	2.40024e+08	2.71936e+08	2.26135e+08	3.31553e+08	2.54916e+08	2.51036e+08	2.74202e+08	2.78273e+08	2.69001e+08	2.73224e+08	2.61771e+08	2.61443e+08	3.20598e+08	2.53573e+08	2.44552e+08	2.80076e+08	2.5877e+08	2.39229e+08	2.9126e+08	2.80393e+08	2.78092e+08	3.07278e+08	2.79011e+08	3.0532e+08	3.38291e+08	2.75046e+08	2.91927e+08	2.73622e+08	2.67548e+08	2.51058e+08	2.63187e+08	2.58654e+08	2.89711e+08	2.88229e+08	2.99993e+08	2.47619e+08	3.03044e+08	2.70405e+08	2.4712e+08	2.99125e+08	2.54927e+08
Cre01.g050150.t1.1	1.74431e+07					1.54481e+07			1.52194e+07						1.43565e+07								2.22084e+07	2.21915e+07		2.60236e+07	2.19231e+07	2.37692e+07	2.63854e+07	2.2718e+07	2.35703e+07	1.5151e+07	2.28276e+07		2.18017e+07	2.62615e+07		1.93516e+07	2.04211e+07	1.93768e+07		1.52693e+07		1.18932e+07
Cre01.g050550.t1.2	4.35645e+07																			8.29623e+07				1.25502e+08
Cre01.g050850.t2.1;Cre01.g050850.t1.2	5.44644e+07	8.61076e+07	7.98175e+07	5.78316e+07	7.09312e+07	6.83939e+07	5.28477e+07	5.53852e+07	5.95609e+07	6.40216e+07	6.86801e+07	6.56021e+07	6.36862e+07	5.20698e+07	6.10764e+07	6.4485e+07	6.73065e+07	6.4002e+07	7.5112e+07	7.04617e+07	7.79986e+07	6.99721e+07	5.89465e+07	6.37456e+07	6.22495e+07	6.50585e+07	6.3302e+07	7.6448e+07	6.92864e+07	7.51899e+07	8.74092e+07	6.96441e+07	6.16034e+07	5.87648e+07	8.15393e+07	7.19787e+07	9.93134e+07	8.2682e+07	8.7886e+07	5.88932e+07	7.28314e+07	8.37181e+07	8.56847e+07	7.93211e+07	7.13836e+07	7.0098e+07	6.56114e+07	6.95813e+07
Cre01.g050950.t1.2	2.74672e+09	2.64044e+09	2.34725e+09	2.77415e+09	2.51775e+09	2.46254e+09	2.63222e+09	2.66682e+09	2.50486e+09	2.61822e+09	2.59487e+09	2.80777e+09	2.74408e+09	2.71828e+09	2.65631e+09	2.61132e+09	2.76747e+09	2.90564e+09	2.97044e+09	2.99836e+09	2.85438e+09	2.37314e+09	2.42187e+09	2.47901e+09	2.42356e+09	2.28639e+09	2.31867e+09	2.29389e+09	2.0355e+09	2.04599e+09	2.06285e+09	2.15209e+09	1.94977e+09	1.82389e+09	1.66282e+09	1.71927e+09	1.65988e+09	1.46579e+09	1.41706e+09	1.9993e+09	1.87253e+09	1.90074e+09	2.4232e+09	2.14895e+09	2.54438e+09	2.55923e+09	2.48503e+09	2.76269e+09
Cre01.g051000.t1.1																											1.42727e+07														2.97718e+07			3.70307e+07
Cre01.g051100.t1.2	5.85608e+07																		5.66792e+07															5.44073e+07				3.7301e+07
Cre01.g051250.t1.2																																												2.73214e+07
Cre01.g051400.t1.2;Cre01.g051400.t2.1							1.68426e+07
Cre01.g051500.t1.2	6.07434e+08	4.90566e+08	6.42291e+08	6.62239e+08	6.17661e+08	6.38152e+08	5.02879e+08	5.51247e+08	5.87222e+08	5.87035e+08	5.53652e+08	6.20537e+08	6.53602e+08	6.31476e+08	4.16569e+08	7.36655e+08	7.13232e+08	7.27072e+08	7.98883e+08	8.49238e+08	8.54979e+08	9.69618e+08	9.30445e+08	9.60873e+08	8.79259e+08	8.63171e+08	5.18954e+08	7.22925e+08	8.20328e+08	8.64101e+08	5.74616e+08	6.5864e+08	7.27792e+08	6.81828e+08	6.98852e+08	6.54608e+08	5.95124e+08	5.99681e+08	4.96531e+08	6.3043e+08	6.19762e+08	5.13267e+08	4.69467e+08	4.89839e+08	4.6653e+08	6.38305e+08	6.28538e+08	6.45201e+08
Cre01.g051900.t1.2	1.9621e+08	1.69571e+08	1.74423e+08	2.25981e+08	1.46698e+08	1.62047e+08	2.20277e+08	2.04715e+08	2.03972e+08	1.85811e+08	2.08506e+08	1.62951e+08	1.26125e+08	1.69969e+08	1.68016e+08	1.44426e+08	1.93272e+08	1.37835e+08	1.22508e+08	1.91517e+08	2.33057e+08	1.68146e+08	1.76404e+08		2.53384e+08	2.31497e+08	3.44729e+08	1.65145e+08	2.11351e+08	2.52335e+08	2.241e+08	3.17812e+08	2.43931e+08	2.13763e+08	2.77025e+08	2.36904e+08	2.42982e+08	2.13246e+08	2.06927e+08	2.26137e+08	1.59931e+08	2.01181e+08	1.86453e+08	1.95773e+08	2.36633e+08	1.42955e+08	1.48182e+08	2.40769e+08
Cre01.g051950.t1.2																																										2.02812e+07
Cre01.g052000.t1.2			1.06915e+07						1.40435e+07			1.46469e+07						1.03159e+07									1.8887e+07									1.60334e+07		1.40017e+07	1.4893e+07			1.74712e+07		1.50931e+07		9.70301e+06	1.2874e+07
Cre01.g052050.t1.2																																						1.29033e+07
Cre01.g052100.t1.2	3.34898e+08	4.17639e+08	3.66902e+08	3.74242e+08	3.45641e+08	3.52206e+08	4.52249e+08	4.11544e+08	3.31344e+08	3.34386e+08	3.14141e+08	3.79387e+08	3.76115e+08	3.79357e+08	2.58699e+08	3.83147e+08	3.4225e+08	3.49491e+08	3.76786e+08	3.05237e+08	3.30885e+08	2.82019e+08	3.03713e+08	3.22596e+08	2.66634e+08	2.16169e+08	2.47262e+08	2.38305e+08	2.18542e+08	2.29616e+08	2.07304e+08	2.45886e+08	2.49069e+08	2.28641e+08	2.18104e+08	2.08463e+08	2.19612e+08	2.3028e+08	2.72547e+08	4.45568e+08	3.17941e+08	3.35548e+08	3.4428e+08	3.53759e+08	3.91411e+08	3.82636e+08	3.7653e+08	3.74262e+08
Cre01.g052250.t1.2	1.38261e+08	8.35094e+07	1.30861e+08	1.20877e+08	1.14221e+08	1.20557e+08	1.13454e+08	1.32968e+08	1.25384e+08	1.08107e+08	1.56852e+08	1.15755e+08	1.24927e+08	1.14667e+08	1.55831e+08	1.40599e+08	1.33399e+08	1.69356e+08	1.42619e+08	1.57034e+08	1.52646e+08	1.28367e+08	1.55459e+08	1.42901e+08	1.02917e+08	1.43211e+08	1.13716e+08	1.62785e+08	1.17016e+08	1.24189e+08	1.42402e+08	1.44311e+08	1.21e+08	1.52444e+08	1.423e+08	1.26386e+08	1.55429e+08	1.2486e+08	1.33762e+08	1.68582e+08	1.15959e+08	1.01988e+08	9.9126e+07	1.36147e+08	1.24141e+08	1.29895e+08	1.11297e+08	1.06297e+08
Cre01.g052400.t1.2																								5.90684e+06
Cre01.g053000.t1.2;Cre01.g053150.t2.1;Cre01.g053150.t1.2					8.19462e+07	8.62553e+07	3.10665e+07	6.59805e+07	5.54117e+07		4.39134e+07	6.15358e+07						5.70392e+07			6.7144e+07			2.08957e+07	1.87986e+07	3.18213e+07	1.86541e+07	3.18522e+07		1.62352e+07		2.79881e+07	2.63827e+07		8.41369e+07	1.51865e+07		3.02179e+07					2.96791e+07		2.42914e+07	2.69558e+07	8.89995e+07	7.37997e+07
Cre01.g053250.t1.1
Cre01.g053288.t2.1;Cre01.g053288.t1.2
Cre01.g053950.t1.1
Cre01.g054150.t1.2	3.5538e+07	3.44096e+07	3.04135e+07		3.67678e+07	3.20788e+07		3.85641e+07	3.07004e+07			3.47507e+07	4.43261e+07	4.31135e+07	5.23457e+07	4.94321e+07	4.28007e+07	4.76503e+07	6.48091e+07	6.87674e+07	6.21976e+07	4.63157e+07	4.38529e+07	5.58614e+07	4.51899e+07	5.76317e+07	4.7668e+07	3.49917e+07	4.07922e+07	4.97778e+07	4.12336e+07	6.14252e+07	4.86942e+07	4.67616e+07	2.83787e+07	3.49261e+07	3.64993e+07	3.99124e+07	3.42646e+07	2.7878e+07	3.56243e+07	3.19575e+07	5.1243e+07	4.3698e+07	4.47503e+07		3.95108e+07	4.62484e+07
Cre01.g054500.t1.2	9.90141e+08	1.15717e+09	1.13579e+09	1.23097e+09	1.05803e+09	1.17387e+09	1.08209e+09	1.04277e+09	1.0659e+09	1.22563e+09	1.07708e+09	1.22689e+09	1.0358e+09	1.01932e+09	1.14898e+09	1.02922e+09	9.5139e+08	1.04806e+09	1.10743e+09	1.10858e+09	1.09454e+09	1.56745e+09	1.54287e+09	1.61222e+09	1.84674e+09	2.06199e+09	1.89084e+09	1.97643e+09	2.11645e+09	2.23606e+09	1.80611e+09	2.18755e+09	2.22586e+09	1.80073e+09	1.92702e+09	2.13992e+09	1.78468e+09	1.84521e+09	1.80017e+09	1.43428e+09	1.36204e+09	1.57321e+09	1.16041e+09	1.20274e+09	1.28607e+09	1.20289e+09	1.13687e+09	1.27885e+09
Cre01.g054700.t1.2		1.00607e+07							9.8372e+06															6.94671e+06																	1.96112e+07			7.42167e+06	1.25288e+07
Cre01.g054800.t1.2						2.44047e+07																		2.50091e+07								3.59257e+07				2.78928e+07			2.05583e+07
Cre01.g054850.t1.2	3.3193e+08	3.82891e+08	3.76377e+08	3.6284e+08	4.00541e+08	4.13106e+08	3.32843e+08	3.82887e+08	3.49936e+08	3.41006e+08	3.7726e+08	3.74693e+08	3.08217e+08	3.42065e+08	3.99319e+08	3.11068e+08	3.59701e+08	3.53009e+08	3.28493e+08	3.45017e+08	3.37296e+08	2.52079e+08	3.24273e+08	3.06556e+08	2.96159e+08	2.97138e+08	2.6532e+08	2.70562e+08	3.2648e+08	3.40244e+08	2.86743e+08	3.09549e+08	3.2454e+08	3.32147e+08	3.72693e+08	3.29704e+08	3.11098e+08	3.38388e+08	3.26357e+08	3.30236e+08	3.51894e+08	3.69125e+08	3.23721e+08	3.6386e+08	3.51372e+08	3.46478e+08	3.68888e+08	3.65434e+08
Cre01.g055000.t1.1																											1.90262e+07			1.23508e+07						1.61254e+07			1.47742e+07
Cre01.g055408.t1.1	8.05524e+08	6.69809e+08	7.5553e+08	8.09843e+08	7.37047e+08	7.25066e+08	7.0732e+08	7.08874e+08	7.0768e+08	7.59027e+08	7.57112e+08	7.23973e+08	7.47673e+08	7.8536e+08	7.86373e+08	8.19815e+08	7.95457e+08	9.37064e+08	8.85658e+08	9.46906e+08	1.06549e+09	1.0088e+09	9.58366e+08	1.07992e+09	8.43657e+08	9.45893e+08	9.82542e+08	8.93471e+08	1.10869e+09	1.06629e+09	1.05549e+09	9.29998e+08	1.06641e+09	9.0328e+08	1.03462e+09	9.71618e+08	7.7223e+08	8.39212e+08	7.94947e+08	7.56701e+08	7.03058e+08	6.9833e+08	7.21985e+08	6.9762e+08	7.69706e+08	7.07573e+08	7.68867e+08	7.04918e+08
Cre01.g055420.t1.1	5.51116e+07	1.02304e+08	5.90344e+07		6.32062e+07	6.27761e+07	7.55118e+07		8.50835e+07	4.41982e+07	7.58039e+07	7.05093e+07	5.47288e+07	3.78307e+07	7.13632e+07		7.29926e+07	6.99683e+07	8.99744e+07	6.07035e+07	5.49665e+07		5.53653e+07	7.54988e+07		7.64114e+07	8.5197e+07	5.35874e+07	6.47472e+07	8.55773e+07	8.28479e+07	7.25378e+07		5.5277e+07	6.2372e+07	6.28957e+07	7.2377e+07	5.99356e+07	6.57115e+07	4.92926e+07	4.90127e+07	6.88123e+07	6.75469e+07		7.45942e+07	5.33911e+07	8.40738e+07	8.1094e+07
Cre01.g055453.t1.1	7.43908e+08	8.01696e+08	8.07643e+08	6.47047e+08	7.65489e+08	7.73723e+08	8.29591e+08	8.75062e+08	7.89664e+08	6.13915e+08	7.25452e+08	7.51103e+08	6.62073e+08	8.70021e+08	8.91663e+08	7.42026e+08	8.52007e+08	9.52054e+08	8.27798e+08	8.22706e+08	9.66507e+08	7.74625e+08	9.6752e+08	1.04088e+09	8.55006e+08	9.14058e+08	1.01159e+09	7.94138e+08	1.04296e+09	9.65476e+08	7.82055e+08	1.00015e+09	1.02844e+09	9.48762e+08	9.52718e+08	9.03064e+08	8.45651e+08	9.90024e+08	9.76901e+08	8.0484e+08	9.6189e+08	9.42514e+08	7.72229e+08	8.53977e+08	7.62093e+08	7.49368e+08	8.19539e+08	7.4838e+08
Cre01.g056331.t1.1															5.40005e+06															2.90945e+07												1.62628e+07			1.62699e+07			1.56723e+07
Cre01.g057061.t1.1			9.05798e+06																																				1.06375e+07	1.66405e+07		1.58382e+07						7.9404e+06
Cre01.g058521.t1.1
Cre01.g058886.t1.1									1.54633e+07					1.36485e+07				2.01657e+07		1.45805e+07													2.46804e+07			1.51501e+07					1.52416e+07	2.10726e+07		1.96212e+07			2.31863e+07	1.83272e+07
Cre01.g061077.t1.1	6.0689e+08	5.80819e+08	4.79266e+08	5.78076e+08	6.00421e+08	4.85606e+08	4.71484e+08	4.86111e+08	5.21568e+08	4.9267e+08	4.8655e+08	6.00901e+08	5.5203e+08	5.37522e+08	5.65443e+08	5.54722e+08	6.08921e+08	6.16253e+08	5.87077e+08	5.66639e+08	6.59216e+08	5.04909e+08	5.70863e+08	6.22055e+08	5.83285e+08	5.93604e+08	6.49646e+08	4.81679e+08	5.62885e+08	5.51512e+08	4.82923e+08	5.23604e+08	5.4162e+08	4.88605e+08	5.54873e+08	5.59018e+08	4.28886e+08	4.79514e+08	4.99861e+08	4.18166e+08	4.77541e+08	4.42656e+08	5.142e+08	5.47457e+08	5.62526e+08	6.21453e+08	5.43872e+08	5.15339e+08
Cre01.g061442.t1.1	5.98537e+07	4.80646e+07	5.85653e+07	4.89418e+07	5.83971e+07	4.51109e+07	8.09401e+07	4.83573e+07	4.37289e+07	4.20267e+07	5.71273e+07	4.1936e+07	4.55369e+07	6.85975e+07	5.0465e+07	3.65464e+07	5.47223e+07	4.89656e+07	4.10413e+07	4.93874e+07	3.64769e+07	5.73326e+07	4.199e+07	3.82985e+07	5.33817e+07	5.87185e+07	4.30576e+07	4.84711e+07	5.7877e+07	4.32216e+07	4.10789e+07	4.5145e+07	4.99413e+07	4.92379e+07	4.9787e+07	4.41698e+07	4.66767e+07	5.61944e+07	5.21893e+07	3.7733e+07	5.3884e+07	4.59742e+07	5.72062e+07	5.10707e+07	4.50897e+07	4.48036e+07	4.98874e+07	4.62495e+07
Cre01.g062172.t1.1
Cre01.g063267.t1.1
Cre01.g063997.t2.1;Cre01.g063997.t1.1		1.87522e+07				2.30577e+07			2.97209e+07		1.43041e+07	1.83389e+07		1.49575e+07	2.0315e+07		1.97224e+07	1.88375e+07			1.87364e+07		1.91032e+07				1.99793e+07	1.99501e+07	1.59629e+07	1.49833e+07	2.22136e+07	2.83085e+07	1.62931e+07		2.18743e+07	1.99185e+07	2.31812e+07	1.63775e+07	3.52917e+07	1.79903e+07	2.3111e+07	2.21061e+07	2.39066e+07	2.22658e+07	2.25393e+07		1.76169e+07	2.17229e+07
Cre01.g065822.t1.1						2.92404e+07	4.44642e+07		2.88774e+07		2.52649e+07	2.17893e+07		3.27706e+07	2.26924e+07	3.11656e+07	2.39025e+07	2.25502e+07					1.70774e+07			2.51284e+07			2.60506e+07	2.5242e+07		3.00408e+07	2.84781e+07		2.16327e+07		2.94194e+07	2.38131e+07	2.82001e+07	2.75806e+07		2.79434e+07		3.06765e+07	3.61046e+07			2.95468e+07
Cre01.g066552.t1.1														3.92219e+07		4.32404e+07	3.62038e+07	3.67548e+07	7.88502e+07	5.16483e+07	5.30784e+07	4.97902e+07	1.02446e+08	5.21393e+07		4.49473e+07	6.98199e+07		4.10296e+07	3.69217e+07	4.46973e+07	4.90959e+07	4.16379e+07	2.57059e+07	3.57164e+07									4.19765e+07	2.44234e+07			2.66175e+07
Cre01.g066917.t1.1	1.81913e+10	1.54836e+10	1.32827e+10	2.00028e+10	1.60253e+10	1.6053e+10	2.04152e+10	1.61633e+10	1.44829e+10	1.88976e+10	1.60462e+10	1.4827e+10	1.91981e+10	1.75647e+10	1.41428e+10	2.0099e+10	1.89338e+10	1.6005e+10	2.80516e+10	1.93886e+10	1.46416e+10	2.86973e+10	2.1433e+10	2.34102e+10	2.72051e+10	2.09642e+10	2.03769e+10	2.58505e+10	1.809e+10	2.07078e+10	2.45685e+10	2.1682e+10	1.83724e+10	2.28251e+10	1.48217e+10	1.86248e+10	1.95222e+10	1.50718e+10	1.39262e+10	1.41188e+10	1.13492e+10	1.18504e+10	1.86129e+10	1.35497e+10	1.80998e+10	1.95838e+10	1.20817e+10	1.80685e+10
Cre01.g068377.t1.1
Cre01.g068742.t1.1									1.2676e+07						1.89816e+07			2.1507e+07			2.62635e+07			1.98635e+07			2.09726e+07			2.26372e+07		2.22512e+07		2.33274e+07		1.91039e+07		2.16114e+07							2.21198e+07		2.3108e+07
Cre01.g069472.t1.1				1.56206e+07	3.3702e+07	1.1627e+07	2.03131e+07	3.43663e+07	1.30865e+07		1.82429e+07	2.58668e+07			1.90949e+07		2.03165e+07	2.04248e+07					1.65968e+07	1.2025e+07			3.38959e+07	2.07523e+07		1.64107e+07		2.13664e+07	1.30034e+07	2.44677e+07					1.25447e+07		1.82551e+07	1.51835e+07			1.20292e+07	1.90852e+07		1.8677e+07
Cre01.g070202.t1.1																																																7.73219e+06
Cre01.g070567.t1.1																																							4.5162e+06
Cre01.g071662.t1.1	5.03641e+08	6.10568e+08	6.32685e+08	5.37394e+08	6.82486e+08	6.72304e+08	5.72621e+08	6.47546e+08	6.12229e+08	6.61778e+08	6.58814e+08	7.17561e+08	6.94237e+08	7.03411e+08	4.1316e+08	6.04443e+08	6.77893e+08	6.80439e+08	7.64778e+08	9.24941e+08	6.6801e+08	1.06976e+09	9.39966e+08	9.39023e+08	9.02159e+08	1.07189e+09	1.04977e+09	9.73438e+08	1.03454e+09	1.09075e+09	9.45625e+08	9.12903e+08	8.78528e+08	8.47862e+08	9.53824e+08	8.75321e+08	7.48681e+08	8.36395e+08	9.9501e+08	6.80865e+08	6.57818e+08	6.48789e+08	6.393e+08	6.70423e+08	5.9014e+08	5.98736e+08	5.94264e+08	6.62457e+08
Cre02.g073200.t1.2	9.59139e+07	9.701e+07	9.22639e+07	8.05202e+07	9.61169e+07	9.46433e+07	7.20213e+07	9.18193e+07	8.04313e+07	7.75901e+07	8.1393e+07	7.10338e+07	6.20121e+07	8.95809e+07	8.42321e+07	7.34487e+07	7.82798e+07	7.132e+07	9.31396e+07	6.44474e+07	6.05445e+07	5.33917e+07	7.60806e+07	7.11035e+07	9.03765e+07	9.22339e+07	7.93457e+07	8.0222e+07	9.04529e+07	9.46554e+07	6.73566e+07	6.35576e+07	8.37907e+07	6.51064e+07	9.31521e+07	8.26939e+07	9.27429e+07	1.01511e+08	1.02266e+08	7.40158e+07	8.77065e+07	8.59294e+07	7.40188e+07	9.80386e+07	8.28303e+07	7.1464e+07	8.52297e+07	7.33134e+07
Cre02.g073400.t1.1
Cre02.g073550.t1.2	3.34922e+08	4.07675e+08	3.38778e+08	3.46889e+08	3.50088e+08	3.25666e+08	3.85238e+08	3.36214e+08	3.60359e+08	3.58492e+08	3.20333e+08	3.32733e+08	3.56759e+08	3.44731e+08	3.63402e+08	3.63894e+08	3.62704e+08	3.84097e+08	3.20107e+08	2.97059e+08	3.76171e+08	3.63199e+08	3.46399e+08	3.81758e+08	3.88589e+08	3.66448e+08	3.63416e+08	2.78002e+08	3.34929e+08	3.33851e+08	2.98555e+08	3.33671e+08	3.43057e+08	3.40774e+08	3.44495e+08	3.41125e+08	3.41283e+08	3.50523e+08	3.66537e+08	3.48318e+08	3.56635e+08	3.39573e+08	3.23521e+08	3.26072e+08	3.85291e+08	3.50075e+08	3.597e+08	3.59893e+08
Cre02.g073650.t2.1;Cre02.g073650.t1.2	8.43131e+07	7.07039e+07	6.84878e+07	5.20724e+07	7.99896e+07	6.8799e+07	5.84227e+07	6.64732e+07	3.724e+07	6.596e+07	5.46642e+07	4.60965e+07	4.81922e+07	5.6259e+07	4.10069e+07	4.28594e+07	6.46341e+07	5.59873e+07		5.01767e+07	3.73713e+07						5.42073e+07	5.48203e+07	5.34899e+07		5.87508e+07	6.22335e+07	6.14666e+07	4.26887e+07		6.27017e+07	3.97059e+07	6.72569e+07	3.47991e+07	7.48569e+07	5.78225e+07	6.85397e+07	5.84705e+07	4.4946e+07	5.28137e+07	5.03703e+07	4.96574e+07	5.39335e+07
Cre02.g073700.t2.1;Cre02.g073700.t1.2	1.95759e+08	2.06585e+08	1.89291e+08	2.09349e+08	2.01782e+08	2.1154e+08	2.06662e+08		1.86595e+08	2.08496e+08	1.87803e+08	1.69782e+08		1.94681e+08	1.97613e+08	2.31244e+08	1.99222e+08	1.66488e+08	1.85925e+08	1.99126e+08	2.02239e+08	1.83521e+08	1.87444e+08	1.39788e+08	1.92068e+08	1.41554e+08	1.14635e+08	2.14842e+08	1.83872e+08	1.63182e+08	1.66688e+08	1.84126e+08	1.36195e+08	1.37436e+08	1.4411e+08	1.18361e+08	1.12233e+08	1.19851e+08	1.01156e+08	1.45629e+08	1.15183e+08	1.3835e+08	2.04294e+08	1.61606e+08	1.84798e+08	1.85799e+08	2.10031e+08	2.17551e+08
Cre02.g073750.t1.2;Cre09.g415450.t1.2;Cre01.g036800.t1.1;Cre12.g546100.t2.1;Cre12.g546100.t1.1
Cre02.g073850.t1.2			3.07301e+07									2.3947e+07																		2.49272e+07															2.99413e+07			3.57328e+07
Cre02.g073900.t1.1;Cre02.g073950.t1.2															2.88418e+07																													2.35325e+07
Cre02.g074150.t2.1;Cre02.g074150.t1.1
Cre02.g074511.t1.1	5.49531e+07	3.6249e+07		4.63387e+07	3.23906e+07	4.23606e+07			3.48681e+07	5.35709e+07		3.38211e+07	4.27044e+07	4.08487e+07	4.26062e+07	3.09622e+07	2.82716e+07	2.84048e+07	3.19476e+07	3.06886e+07			3.84362e+07	3.08776e+07	2.80247e+07	2.63419e+07	3.84085e+07	2.60794e+07	3.75179e+07	2.85222e+07		3.47237e+07	2.81701e+07	2.30059e+07		1.74979e+07	4.65416e+07	4.46539e+07			4.47591e+07	3.96206e+07	4.38048e+07	3.7067e+07	3.20414e+07	2.63963e+07		3.39584e+07
Cre02.g074650.t1.2																																	1.63552e+07			1.1639e+07			2.30303e+07					1.08055e+07	1.49546e+07
Cre02.g075150.t2.1;Cre02.g075150.t1.2																																						1.83898e+08
Cre02.g075400.t2.1;Cre02.g075400.t1.1
Cre02.g075650.t1.2		1.57988e+07	9.16495e+06			1.29549e+07						1.20617e+07			1.10428e+07																											1.30503e+07			1.35628e+07
Cre02.g075700.t1.2	1.04337e+09	1.29944e+09	1.40351e+09	1.53096e+09	1.28833e+09	1.3924e+09	1.17074e+09	1.13534e+09	1.327e+09	1.02516e+09	1.17319e+09	1.24499e+09	1.1719e+09	9.21188e+08	5.2959e+08	9.45711e+08	9.71835e+08	1.1555e+09	9.55772e+08	9.58865e+08	9.19211e+08	9.65734e+08	1.11005e+09	1.10131e+09	1.07235e+09	9.14177e+08	9.24752e+08	9.28179e+08	9.44434e+08	1.01567e+09	1.00537e+09	1.22618e+09	9.50217e+08	1.13771e+09	1.23411e+09	1.01765e+09	1.24083e+09	1.12631e+09	1.44267e+09	1.50141e+09	1.46055e+09	1.65897e+09	1.09381e+09	1.20401e+09	1.2045e+09	1.23556e+09	1.21148e+09	1.47906e+09
Cre02.g075900.t1.1;Cre11.g477000.t1.2			9.27048e+06		1.34917e+07	1.39331e+07			1.22607e+07	2.18715e+07	1.76274e+07	2.26208e+07	2.333e+07	1.49365e+07	1.37758e+07	1.98323e+07	2.4974e+07	1.13323e+07	1.94077e+07	2.31079e+07	3.77902e+07	1.84022e+07	1.95893e+07	2.70369e+07	2.21348e+07	1.47021e+07	2.41974e+07			1.45728e+07	1.58376e+07	2.63567e+07	2.74345e+07	3.53765e+07		1.90028e+07	1.82321e+07	1.31269e+07	1.70437e+07			1.928e+07	2.02361e+07		1.60898e+07	1.44987e+07	1.60584e+07	1.30262e+07
Cre02.g076100.t1.1												8.20166e+06
Cre02.g076250.t1.1	2.54517e+09	2.58075e+09	2.54566e+09	2.57442e+09	2.40223e+09	2.52222e+09	2.48596e+09	2.45847e+09	2.30291e+09	2.35656e+09	2.20399e+09	2.34038e+09	2.52284e+09	2.38225e+09	2.43839e+09	2.41299e+09	2.36013e+09	2.44226e+09	2.65463e+09	2.22096e+09	2.34563e+09	2.15142e+09	2.07226e+09	2.27826e+09	2.14622e+09	1.92225e+09	1.96741e+09	1.96659e+09	1.87493e+09	1.88443e+09	2.03326e+09	1.80564e+09	1.83793e+09	1.88101e+09	1.75948e+09	1.65792e+09	1.84123e+09	1.53799e+09	1.60555e+09	2.05312e+09	2.00899e+09	1.86949e+09	2.36261e+09	2.36169e+09	2.35868e+09	2.45394e+09	2.30156e+09	2.31253e+09
Cre02.g076300.t1.1	1.57873e+08	1.73165e+08	1.58666e+08	1.54813e+08	1.54555e+08	1.67451e+08	1.80364e+08	1.75651e+08	1.66191e+08	1.98923e+08	1.75628e+08	1.80982e+08	1.82235e+08	1.81946e+08	1.4018e+08	1.57149e+08	1.5994e+08	1.97334e+08	1.83065e+08	1.8568e+08	2.04387e+08	1.36345e+08	1.32371e+08	1.7347e+08	1.18432e+08	9.52691e+07	1.30983e+08		8.51783e+07	6.01258e+07	6.24146e+07	9.11407e+07	9.27286e+07	6.34119e+07	8.27519e+07	7.50411e+07	9.59156e+07	8.50903e+07	9.46807e+07	1.12821e+08	1.0242e+08	1.05698e+08	1.57815e+08	1.70095e+08	1.63946e+08	1.57141e+08	2.03273e+08	1.82351e+08
Cre02.g076350.t1.2	1.30436e+09	1.21416e+09	1.30478e+09	1.23283e+09	1.21619e+09	1.28867e+09	1.26158e+09	1.19904e+09	1.20997e+09	1.21806e+09	1.22729e+09	1.29418e+09	1.2108e+09	1.30788e+09	1.25166e+09	1.36075e+09	1.34011e+09	1.35105e+09	1.34019e+09	1.32075e+09	1.38851e+09	1.24843e+09	1.40555e+09	1.29203e+09	1.26409e+09	1.32895e+09	1.35766e+09	1.40607e+09	1.54709e+09	1.56874e+09	1.40081e+09	1.36439e+09	1.38e+09	1.36178e+09	1.37391e+09	1.35987e+09	1.41407e+09	1.35494e+09	1.39701e+09	1.30425e+09	1.16166e+09	1.34647e+09	1.23045e+09	1.26924e+09	1.32284e+09	1.302e+09	1.08967e+09	1.30928e+09
Cre02.g076500.t1.2
Cre02.g076600.t1.2
Cre02.g076900.t1.1	1.42472e+08	1.43491e+08	1.75095e+08	1.27885e+08	1.55585e+08	1.4964e+08	2.61901e+08	1.63666e+08	1.58456e+08	1.57978e+08	1.87184e+08	1.46422e+08	1.77004e+08		1.6424e+08	2.27417e+08	1.33207e+08	1.67086e+08	2.07756e+08	1.2946e+08	1.45604e+08	1.25934e+08	1.4473e+08	1.2904e+08		1.29496e+08		1.56631e+08	1.88315e+08	1.68819e+08	1.75319e+08	3.04556e+08	1.96839e+08	1.51036e+08	2.1986e+08	1.99195e+08	1.28907e+08		1.622e+08	1.41188e+08	2.138e+08	1.51359e+08	1.59286e+08	1.75867e+08	1.31482e+08	1.59087e+08	1.34926e+08	1.53547e+08
Cre02.g077100.t1.2	9.00008e+07	8.04977e+07	8.05981e+07	6.60839e+07	7.56621e+07	6.82313e+07	8.30202e+07	8.18527e+07	7.11293e+07	7.589e+07	6.58269e+07	6.52633e+07	6.74687e+07	7.42756e+07	7.65967e+07	7.85252e+07	9.51938e+07	7.87108e+07	7.6429e+07	7.74445e+07	6.98187e+07	7.05447e+07	8.42435e+07	8.90447e+07	7.71103e+07	8.7865e+07	8.21007e+07	7.67924e+07	8.38424e+07	9.02254e+07	1.00384e+08	8.45873e+07	8.46735e+07	7.82569e+07	8.63671e+07	8.02329e+07	9.21945e+07	8.99137e+07	9.51928e+07	8.80182e+07	7.54668e+07	6.5233e+07	7.05528e+07	8.9752e+07	8.17223e+07	7.84654e+07	6.15905e+07	6.65999e+07
Cre02.g077300.t1.2	5.84124e+08	6.05387e+08	5.96582e+08	7.88725e+08	6.59677e+08	7.20824e+08	6.584e+08	6.86496e+08	6.26838e+08	6.52427e+08	6.01587e+08	7.45214e+08	5.80532e+08	6.395e+08	6.0313e+08	6.32279e+08	5.74092e+08	6.08342e+08	5.42356e+08	5.76238e+08	5.25238e+08	4.9642e+08	4.78734e+08	5.60541e+08	4.78636e+08	4.93292e+08	4.12652e+08	4.89269e+08	5.06132e+08	5.27325e+08	3.76005e+08	4.39462e+08	5.74965e+08	5.78891e+08	6.47366e+08	6.2738e+08	6.23297e+08	7.09504e+08	6.69071e+08	7.57746e+08	8.5048e+08	9.04471e+08	6.39799e+08	6.88051e+08	6.1921e+08	7.08352e+08	5.59006e+08	6.69086e+08
Cre02.g077350.t1.2	1.62667e+08	1.62705e+08	1.80357e+08	1.55355e+08	1.646e+08	1.83537e+08	1.93857e+08	1.74506e+08	2.08882e+08	1.90542e+08	1.75946e+08	1.75811e+08	1.77147e+08	1.98716e+08	1.4814e+08	1.9942e+08	2.20214e+08	2.02151e+08	1.8679e+08	1.65856e+08	2.19571e+08	2.04972e+08	1.8976e+08	2.19613e+08	1.35324e+08	2.02616e+08	1.88883e+08	2.1195e+08	1.98134e+08	1.8104e+08	2.32278e+08	1.71731e+08	1.94678e+08	1.92534e+08	1.85333e+08	1.83206e+08	1.98945e+08	2.14723e+08	1.85644e+08	1.85715e+08	1.75313e+08	1.6909e+08	2.17584e+08	2.06127e+08	1.97569e+08	1.93595e+08	1.39084e+08	1.8456e+08
Cre02.g077401.t1.1																										3.66361e+07												2.34803e+07		2.47312e+07
Cre02.g077550.t2.1;Cre02.g077550.t1.2		4.71719e+07	4.20164e+07	5.02189e+07	5.77382e+07	4.32734e+07	6.22407e+07	5.25576e+07	4.42859e+07			5.21825e+07			7.32333e+07		1.89922e+07								1.12415e+08	5.60058e+07		3.89424e+07				1.14693e+08	4.90873e+07	5.85172e+07		5.25231e+07		5.44748e+07	1.09217e+08	4.73775e+07	9.89243e+07	8.78061e+07	8.63455e+07	6.15058e+07	7.56775e+07	3.61366e+07	6.69239e+07	4.61695e+07
Cre02.g077650.t1.2
Cre02.g077700.t1.1									5.43509e+06																														7.60433e+06
Cre02.g077750.t1.2;Cre02.g103300.t1.1	4.16702e+07	2.92865e+07	4.80733e+07	5.43126e+07	3.82713e+07	4.01408e+07	5.89613e+07		3.6415e+07	3.51549e+07	1.4536e+07	3.3585e+07	5.1153e+07	1.88902e+07	3.1242e+07	5.02057e+07	1.08191e+07	2.32832e+07	4.48701e+07	1.47966e+07	3.35384e+07	4.49084e+07	1.85027e+07	2.68058e+07	3.43971e+07		4.36359e+07	6.97635e+07	1.80524e+07	3.93063e+07	3.31915e+07		5.12747e+07	4.89064e+07	6.08841e+07	6.64482e+07	8.10802e+07	4.04356e+07	5.86657e+07	1.23839e+08	2.95751e+07	6.50589e+07	8.5262e+07	1.98963e+07	2.76636e+07	3.97177e+07		1.15238e+07
Cre02.g077800.t1.2	3.92008e+08	3.24806e+08	4.71894e+08	5.18341e+08	5.62751e+08	5.04934e+08	4.45264e+08	3.22562e+08	4.70507e+08	4.55214e+08	4.50972e+08	4.85231e+08	4.98932e+08	4.13234e+08	4.10142e+08	4.55172e+08	5.03788e+08	5.11907e+08	5.11701e+08	4.06544e+08	3.11693e+08	5.80023e+08	5.5888e+08	5.03346e+08	4.20608e+08	4.78765e+08	3.03927e+08	6.08e+08	6.75123e+08	6.08512e+08	6.15932e+08	4.03694e+08	6.98562e+08	6.65413e+08	4.6213e+08	6.6327e+08	6.48088e+08	7.50313e+08	5.46515e+08	6.78912e+08	6.5652e+08	6.48704e+08	4.17277e+08	3.92602e+08	3.92744e+08	7.07167e+08	5.02017e+08	5.16094e+08
Cre02.g077850.t1.2	9.83148e+07	1.09316e+08	1.46964e+08	1.45701e+08	1.4021e+08	1.27432e+08	1.22993e+08	1.42855e+08	1.53707e+08	1.39352e+08	1.43914e+08	1.23697e+08	9.36742e+07	1.03941e+08	1.51998e+08	1.23219e+08	1.20968e+08	9.98669e+07	1.06478e+08	9.02047e+07	8.89216e+07	9.10689e+07	1.02199e+08	8.04406e+07	8.5433e+07	9.0792e+07	9.93773e+07	1.18851e+08	1.18953e+08	1.08703e+08	1.34089e+08	1.3224e+08	1.56644e+08	1.20571e+08	1.13159e+08	1.4194e+08	1.10211e+08	1.44045e+08	1.02753e+08	2.01637e+08	2.06539e+08	2.5215e+08	1.49162e+08	1.66053e+08	1.43476e+08	1.37978e+08	1.18899e+08	1.31361e+08
Cre02.g078100.t1.1	1.06536e+08	1.05303e+08	1.20828e+08	1.1407e+08	1.16923e+08	1.61738e+08	1.24837e+08	1.09171e+08	1.20949e+08	1.08268e+08	1.12418e+08	1.06767e+08	1.07014e+08	8.94988e+07	1.12956e+08	9.71138e+07	1.24555e+08	1.15238e+08	9.85297e+07	9.35762e+07	1.10491e+08	1.23432e+08	8.66841e+07	1.10902e+08	1.23231e+08	1.10379e+08	1.03637e+08	8.20211e+07	9.07065e+07	1.1835e+08	6.61619e+07	1.06128e+08	1.58804e+08	8.44107e+07	1.31159e+08	1.03757e+08	1.24383e+08	1.27181e+08	1.25321e+08	1.57787e+08	1.3781e+08	1.5012e+08	1.43814e+08	1.21354e+08	1.1297e+08	1.21118e+08	1.03856e+08	1.20079e+08
Cre02.g078300.t1.1	3.58162e+08	2.97971e+08	3.41438e+08	3.59776e+08	3.30183e+08	3.44867e+08	2.9886e+08	2.99138e+08	3.38032e+08	3.48988e+08	3.19651e+08	3.06274e+08	3.47621e+08	3.32809e+08	3.48811e+08	3.56033e+08	2.97027e+08	3.26313e+08	3.17552e+08	2.94406e+08	3.43868e+08	3.45151e+08	3.13416e+08	3.28375e+08	3.13914e+08	2.73302e+08	2.69336e+08	2.93614e+08	2.58214e+08	2.67832e+08	2.76602e+08	2.1259e+08	2.88241e+08	2.92796e+08	2.66599e+08	2.82091e+08	3.19805e+08	2.59688e+08	2.49327e+08	2.40455e+08	2.33223e+08	2.16679e+08	3.1356e+08	2.64733e+08	2.91726e+08	3.41493e+08	2.5968e+08	3.92062e+08
Cre02.g078507.t1.2	4.66407e+07	4.82254e+07	4.0573e+07	3.78257e+07	4.37549e+07	3.98628e+07	3.93645e+07	4.82777e+07	3.6675e+07	4.6277e+07	4.20194e+07	4.49589e+07	6.55374e+07	4.12585e+07	4.03707e+07	5.65071e+07	4.41405e+07	3.98341e+07	3.25033e+07	4.62537e+07	3.91933e+07	2.85312e+07	3.57806e+07	3.89453e+07	4.21715e+07	3.55905e+07			2.61328e+07	3.53294e+07	3.19256e+07	3.20106e+07	2.74563e+07	3.63251e+07	3.81948e+07	3.43126e+07	3.6142e+07	3.02742e+07	3.85552e+07		3.33615e+07	3.61584e+07	4.05944e+07	5.07424e+07	3.10247e+07	3.83296e+07	4.14369e+07	3.39329e+07
Cre02.g078550.t1.2
Cre02.g078600.t1.2															1.08903e+07
Cre02.g079300.t1.2											2.94447e+07																						2.10735e+07						2.53358e+07	2.93474e+07						1.86697e+07
Cre02.g079400.t1.2	2.32862e+07	1.54847e+07			2.8711e+07	2.18833e+07	3.23814e+07	3.33295e+07	3.78501e+07	2.656e+07	2.59269e+07	2.3542e+07	3.25405e+07	2.99379e+07	3.29857e+07		1.72563e+07	3.12537e+07	2.09262e+07	2.0232e+07	2.96701e+07	2.29276e+07		2.68271e+07	1.5045e+07	1.60844e+07	2.12176e+07	2.2198e+07	2.18918e+07	2.70363e+07	2.97659e+07	2.42308e+07	3.05862e+07	2.40393e+07	2.06888e+07	3.65361e+07	3.65693e+07	4.51753e+07	3.88064e+07	3.16228e+07	3.88744e+07	3.67079e+07	2.98287e+07	2.60497e+07	3.45042e+07		2.43311e+07	2.96312e+07
Cre02.g079550.t1.2	5.4382e+07	2.60546e+07	5.21361e+07	5.49052e+07	5.18557e+07	4.54542e+07	3.37585e+07	5.04342e+07	5.20634e+07	5.93842e+07	3.8508e+07	4.67806e+07	4.24099e+07	3.83465e+07	6.32866e+07	4.78753e+07	3.44897e+07	4.46316e+07	4.84781e+07	4.53743e+07	4.9769e+07	3.746e+07	4.62705e+07	4.33771e+07	4.7665e+07	4.84058e+07	5.33037e+07	4.33418e+07	6.24456e+07	5.64595e+07	3.62708e+07	5.02963e+07	4.23551e+07	4.5185e+07	5.48121e+07	6.37922e+07	4.37103e+07	5.52334e+07	5.53808e+07	5.91149e+07	6.14376e+07	5.99637e+07	4.19821e+07	5.14201e+07	4.36436e+07	4.20342e+07	4.66046e+07	4.64949e+07
Cre02.g079600.t1.2	2.42465e+08	2.60449e+08	2.44989e+08	2.02124e+08	2.35491e+08	2.38443e+08	2.15957e+08	2.42313e+08	2.1953e+08	2.28288e+08	2.71798e+08	2.33824e+08	2.55119e+08	2.34875e+08	2.9e+08	2.61105e+08	2.11097e+08	2.83658e+08	2.57158e+08	2.51291e+08	2.7425e+08	2.07145e+08	2.30661e+08	2.318e+08	2.36128e+08	2.27957e+08	2.54584e+08	2.5225e+08	1.91368e+08	2.14874e+08	2.13332e+08	2.44211e+08	2.01517e+08	1.77746e+08	1.90242e+08	1.91827e+08	1.82872e+08	1.79998e+08	1.96198e+08	2.0835e+08	1.98179e+08	2.06115e+08	2.23045e+08	2.33975e+08	2.29082e+08	2.25817e+08	2.23036e+08	2.27489e+08
Cre02.g079700.t1.2	2.52582e+08	3.19258e+08	2.60146e+08	2.32796e+08	2.46068e+08	2.87e+08	3.1363e+08	2.74993e+08	2.48771e+08	2.50156e+08	2.82872e+08	2.65191e+08	2.59979e+08	2.87612e+08	1.69435e+08	2.4559e+08	2.51839e+08	2.17609e+08	2.25709e+08	2.83632e+08	2.04558e+08	2.6345e+08	2.72414e+08	2.10174e+08	2.56857e+08	2.84245e+08	2.52938e+08	2.94829e+08	3.53746e+08	3.02538e+08	2.57828e+08	3.06247e+08	2.68425e+08	3.28692e+08	3.37505e+08	3.11795e+08	3.10457e+08	3.91836e+08	3.12873e+08	2.73486e+08	2.96819e+08	2.90219e+08	2.9628e+08	2.59459e+08	2.34733e+08	2.90853e+08	2.91493e+08	2.49974e+08
Cre02.g079800.t1.2	1.21648e+08	1.37932e+08	1.00178e+08	1.1451e+08	1.39263e+08	1.07704e+08	1.18129e+08	1.2396e+08	1.29489e+08	1.63653e+08	1.124e+08	1.182e+08	1.28538e+08	1.10696e+08	1.19905e+08	1.08917e+08	1.37223e+08	1.05282e+08	1.4097e+08	1.66349e+08	1.39449e+08	1.74873e+08	1.44181e+08	1.51093e+08	1.60624e+08	1.67079e+08	1.71655e+08	1.64843e+08	1.61992e+08	1.62618e+08	1.2439e+08	1.53752e+08	1.49804e+08	1.40881e+08	1.31203e+08	1.60638e+08	1.42188e+08	1.55873e+08	1.36186e+08	1.33702e+08	1.31633e+08	1.38188e+08	1.4804e+08	1.22029e+08	1.23733e+08	1.63099e+08	1.49387e+08	1.27441e+08
Cre02.g080150.t1.1
Cre02.g080200.t1.2	1.01485e+10	1.12209e+10	1.05028e+10	9.77629e+09	1.04636e+10	1.03099e+10	1.10073e+10	9.92676e+09	1.00666e+10	1.02184e+10	9.59972e+09	1.06963e+10	9.67033e+09	1.04123e+10	9.42147e+09	9.63019e+09	9.33593e+09	9.84979e+09	1.06753e+10	9.84828e+09	1.07328e+10	1.09448e+10	9.36212e+09	1.04423e+10	9.41369e+09	1.00261e+10	1.1331e+10	9.22426e+09	8.99386e+09	9.6354e+09	1.03011e+10	1.10277e+10	9.96091e+09	9.14593e+09	1.00833e+10	9.216e+09	8.95182e+09	7.89425e+09	8.37298e+09	8.60409e+09	7.76258e+09	8.46879e+09	1.11347e+10	9.8663e+09	1.17639e+10	1.05959e+10	1.00944e+10	1.15704e+10
Cre02.g080250.t1.2
Cre02.g080350.t1.1	2.55915e+07		3.01157e+07		2.84335e+07	2.94539e+07	2.88143e+07	2.90471e+07	2.63686e+07	2.74066e+07	3.04567e+07	3.77661e+07		4.06287e+07	2.91338e+07	3.13824e+07	2.83354e+07	3.27076e+07	3.73e+07	2.33637e+07	3.39637e+07	2.5316e+07	3.49182e+07	2.43136e+07	2.70073e+07	3.30759e+07	4.95126e+07	3.33783e+07	3.35984e+07	3.81746e+07	3.07395e+07	4.82224e+07	4.33252e+07	2.84268e+07	4.62098e+07	3.60358e+07	4.1049e+07	5.45977e+07	3.89534e+07	2.36764e+07	3.66178e+07	2.93981e+07	2.88263e+07	2.8372e+07	2.79449e+07	3.75154e+07	2.75978e+07	2.8403e+07
Cre02.g080600.t1.2
Cre02.g080650.t1.2	9.07545e+08	1.04261e+09	9.44756e+08	9.01742e+08	9.72565e+08	9.9866e+08	8.52569e+08	9.93091e+08	9.82352e+08	1.14369e+09	1.28739e+09	1.1191e+09	1.26362e+09	1.37407e+09	1.43141e+09	1.37048e+09	1.40956e+09	1.48171e+09	1.37154e+09	1.29621e+09	1.27011e+09	1.33262e+09	1.44711e+09	1.38429e+09	1.58824e+09	1.60844e+09	1.56341e+09	1.6902e+09	1.52254e+09	1.695e+09	1.51414e+09	1.48813e+09	1.52345e+09	1.44665e+09	1.36329e+09	1.29327e+09	1.17327e+09	1.18161e+09	1.28465e+09	1.07942e+09	1.09927e+09	1.09112e+09	1.07346e+09	9.17266e+08	9.52247e+08	9.69708e+08	9.69418e+08	9.37193e+08
Cre02.g080700.t1.2	1.21446e+09	1.19139e+09	1.24045e+09	1.28628e+09	1.1491e+09	1.08567e+09	1.10578e+09	1.12215e+09	1.29102e+09	1.55502e+09	1.29102e+09	1.34038e+09	1.39727e+09	1.4848e+09	1.57788e+09	1.48557e+09	1.41613e+09	1.51178e+09	1.32523e+09	1.43408e+09	1.50007e+09	1.46024e+09	1.61354e+09	1.65602e+09	1.8982e+09	1.80199e+09	2.0065e+09	1.85897e+09	1.72237e+09	1.86932e+09	1.67474e+09	1.90258e+09	1.82333e+09	1.47701e+09	1.49886e+09	1.68359e+09	1.38955e+09	1.47433e+09	1.64566e+09	1.44736e+09	1.41637e+09	1.41916e+09	1.31882e+09	1.19295e+09	1.20064e+09	1.16091e+09	1.34043e+09	1.28218e+09
Cre02.g080900.t1.2	1.16108e+08	8.87836e+07	8.73634e+07	6.08616e+07	5.83548e+07	8.02761e+07	9.78283e+07	6.72263e+07	6.28939e+07	1.13306e+08	8.48472e+07	8.16564e+07	9.52858e+07	1.06195e+08	8.00474e+07	8.96463e+07		9.09511e+07	1.13012e+08	7.6061e+07	9.09028e+07	7.07389e+07	9.77132e+07	6.82139e+07	9.42383e+07	7.5985e+07	7.40621e+07	7.36519e+07	7.6396e+07	5.81325e+07	6.42613e+07	5.8416e+07	5.1654e+07	7.04245e+07	5.84403e+07	4.62508e+07	7.81438e+07	6.21434e+07	4.80808e+07	7.00837e+07	4.88444e+07	5.4112e+07	9.57809e+07	8.7693e+07	7.65462e+07	1.07703e+08	8.22e+07	7.91919e+07
Cre02.g081050.t1.2	4.02024e+09	3.47194e+09	4.01089e+09	3.91817e+09	4.31998e+09	3.74277e+09	3.69202e+09	4.06609e+09	3.95146e+09	3.38794e+09	3.75715e+09	3.93153e+09	3.83632e+09	3.63126e+09	4.21715e+09	2.9888e+09	3.06765e+09	3.08135e+09	2.55886e+09	2.80723e+09	2.76964e+09	2.96483e+09	2.9779e+09	2.9881e+09	2.42204e+09	2.85566e+09	2.48694e+09	2.68695e+09	3.07765e+09	2.86967e+09	2.60922e+09	3.22887e+09	2.8854e+09	3.56301e+09	3.21098e+09	3.27491e+09	3.81276e+09	3.84796e+09	3.41117e+09	4.02237e+09	4.41314e+09	3.99586e+09	3.76459e+09	3.81032e+09	3.8803e+09	4.09043e+09	3.85458e+09	3.99657e+09
Cre02.g081100.t1.2	1.05984e+07																							9.46151e+06			2.10329e+07	1.97493e+07	3.58067e+07	2.90168e+07		1.66445e+07			1.4165e+07	1.52916e+07
Cre02.g081250.t1.2	4.51201e+08	3.36043e+08	4.32798e+08	4.8907e+08	4.05715e+08	3.86048e+08	4.26906e+08	3.86976e+08	3.68481e+08	4.56431e+08	4.22113e+08	4.06658e+08	4.52306e+08	3.81438e+08	4.13135e+08	5.31347e+08	4.09689e+08	4.24612e+08	4.73443e+08	4.49062e+08	4.79054e+08	5.0652e+08	5.38393e+08	4.3511e+08	5.27851e+08	4.55654e+08	3.88503e+08	5.02341e+08	4.30187e+08	4.61518e+08	4.95336e+08	4.28759e+08	4.34287e+08	4.78919e+08	4.31332e+08	4.22829e+08	4.16445e+08	3.66644e+08	3.26854e+08	4.60094e+08	3.55636e+08	3.76895e+08	3.63368e+08	3.85783e+08	4.03429e+08	4.29483e+08	3.48282e+08	4.36833e+08
Cre02.g081450.t1.2																																							4.71013e+06
Cre02.g081550.t1.2					3.89678e+07						4.18903e+07							2.56607e+07		3.22692e+07			3.11531e+07				3.41074e+07	3.11454e+07								3.47513e+07	3.12709e+07		3.12104e+07
Cre02.g082200.t1.1
Cre02.g082250.t1.1;Cre02.g082150.t1.1	1.74765e+08	1.7731e+08	1.91698e+08	1.62587e+08	1.47847e+08	1.90177e+08	1.85739e+08	1.53845e+08	1.36724e+08	1.76093e+08	1.708e+08	1.45928e+08	1.70271e+08	1.82348e+08	1.61499e+08	1.5019e+08	1.84647e+08	1.51585e+08	1.5642e+08	1.80516e+08	1.71913e+08	1.7178e+08	2.08462e+08	1.62621e+08	1.68255e+08	1.75133e+08	1.71949e+08	1.60004e+08	1.85424e+08	1.78774e+08	1.80759e+08	1.41587e+08	1.71241e+08	1.7501e+08	1.6626e+08	1.60628e+08	1.70301e+08	1.70261e+08	1.67253e+08	1.54088e+08	1.61998e+08	1.36465e+08	1.76703e+08	2.00659e+08	1.57011e+08	1.45985e+08	1.77384e+08	1.50971e+08
Cre02.g082300.t1.2																																																5.67106e+06
Cre02.g082350.t2.1;Cre02.g082350.t1.1
Cre02.g082500.t1.1	6.92338e+08	8.03401e+08	7.45483e+08	8.00251e+08	8.95921e+08	6.68289e+08	7.24944e+08	6.99991e+08	8.01045e+08	8.03376e+08	9.12873e+08	8.1074e+08	9.07633e+08	8.09597e+08	5.8863e+08	1.11201e+09	8.22847e+08	1.13323e+09	1.29022e+09	1.08859e+09	1.125e+09	1.41169e+09	1.0933e+09	1.39291e+09	1.46157e+09	1.0659e+09	1.15023e+09	1.28509e+09	1.08647e+09	1.22232e+09	1.07308e+09	9.1113e+08	1.0938e+09	1.11275e+09	1.02637e+09	9.62219e+08	1.0867e+09	7.79184e+08	8.32897e+08	7.54421e+08	6.14261e+08	6.60151e+08	8.73828e+08	7.37475e+08	8.81743e+08	1.06163e+09	7.19228e+08	9.56569e+08
Cre02.g082550.t1.2	8.48571e+07	6.31251e+07	9.44467e+07	1.0857e+08	1.12907e+08	1.06315e+08	7.26088e+07	8.27626e+07	1.19218e+08	1.25652e+08	8.81768e+07	1.06982e+08	1.14245e+08	1.25156e+08	1.2289e+08	8.06245e+07	1.19188e+08	1.04156e+08	1.29673e+08	1.33885e+08	1.24628e+08	1.90118e+08	1.81777e+08	1.54834e+08	1.63734e+08	1.48796e+08	1.4867e+08	1.47023e+08	1.79327e+08	1.85369e+08	1.73797e+08	1.79246e+08	1.71437e+08	1.08499e+08	1.53061e+08	1.48429e+08	1.52717e+08	1.3796e+08	1.41103e+08	9.57676e+07	1.11894e+08	1.21324e+08	7.05802e+07	1.34223e+08	8.91268e+07	1.13899e+08	1.13496e+08	8.73578e+07
Cre02.g082852.t1.1;Cre02.g082750.t1.2	6.69214e+07	1.65177e+07	2.63153e+07	3.00367e+07	8.01688e+07	8.28338e+07	3.97177e+07	6.49619e+07	3.02094e+07	6.19463e+07	5.51152e+07	5.55955e+07	5.61953e+07	1.64182e+08	1.00715e+08	2.89156e+07	1.10554e+08	5.66493e+07	1.63707e+08	1.88238e+08	1.44204e+07	1.10469e+08	9.19277e+07	9.29685e+07	2.43801e+07	6.86956e+07		1.04394e+08	1.20059e+08	7.16353e+07	9.84239e+07	7.18579e+07	7.77505e+07	9.56341e+07	6.6982e+07	4.38565e+07	5.05279e+07	5.78551e+07		3.45886e+07	5.08237e+07	3.56498e+07	5.23564e+07	4.7194e+07	3.12628e+07	7.63672e+07	3.45169e+06	7.49401e+07
Cre02.g082877.t1.1;Cre02.g082825.t1.1		2.03293e+07	2.37891e+07			1.59431e+07		1.47682e+07		2.20213e+07	1.90076e+07	2.3206e+07	1.9722e+07	3.26519e+07	2.47697e+07	2.62694e+07	2.41325e+07		3.3921e+07	2.49007e+07	2.63233e+07		2.12582e+07			2.91152e+07	1.61602e+07	1.92081e+07								2.1195e+07			1.42475e+07		2.16642e+07	2.48702e+07	1.88809e+07		3.29841e+07	1.9803e+07	2.12954e+07	2.07357e+07
Cre02.g083050.t1.1						1.11547e+07	1.62207e+07		1.45481e+07	1.55842e+07													1.03352e+07										1.49885e+07			1.39151e+07			1.27686e+07	1.16927e+07	1.19355e+07	1.43623e+07	1.72938e+07		1.36245e+07		1.13165e+07	1.27386e+07
Cre02.g083550.t1.1																																												2.35257e+07
Cre02.g083600.t2.1;Cre02.g083600.t1.2	5.84124e+07	4.03293e+07	4.88793e+07	4.86935e+07	4.00201e+07	3.2127e+07	5.34119e+07	5.35463e+07	5.0473e+07		6.25045e+07	5.48815e+07	4.0298e+07	3.31038e+07	4.69891e+07	2.81001e+07	3.04164e+07	3.78855e+07	3.39455e+07	3.62689e+07	5.00981e+07	4.12587e+07	4.39114e+07	4.02746e+07		3.77533e+07			4.14657e+07	4.36736e+07	3.92114e+07	5.09811e+07	3.36367e+07	3.3049e+07	3.92329e+07	5.6114e+07	6.07634e+07	6.35728e+07	5.17473e+07	4.98642e+07	4.89535e+07	4.95306e+07	5.15322e+07	5.41524e+07	5.58207e+07	3.49838e+07	4.06817e+07	4.88822e+07
Cre02.g083800.t2.1;Cre02.g083800.t1.2	1.5189e+08	1.17638e+08	1.32791e+08	1.41198e+08	1.12944e+08	1.04362e+08	1.4928e+08	1.21862e+08	1.28885e+08	1.49673e+08	1.20092e+08	1.28139e+08	1.4257e+08	8.76776e+07	1.07443e+08	1.2139e+08	9.12783e+07	1.11945e+08	1.22101e+08	9.50526e+07	7.9889e+07	1.62701e+08	7.94613e+07	1.0279e+08	1.80635e+08	1.47367e+08	1.18671e+08	1.69422e+08	1.30659e+08	1.04392e+08	1.50481e+08	8.73378e+07	1.25287e+08	1.63098e+08	1.41877e+08	1.30994e+08	1.82682e+08	1.49865e+08	1.80348e+08	1.51744e+08	1.33738e+08	1.33637e+08	1.53015e+08	1.17245e+08	1.06508e+08	1.34872e+08	1.2156e+08	1.1305e+08
Cre02.g083850.t2.1;Cre02.g083850.t1.1									6.5793e+06
Cre02.g083950.t1.1	1.32581e+09	1.49277e+09	1.45844e+09	1.51657e+09	1.5348e+09	1.48523e+09	1.47592e+09	1.38733e+09	1.49973e+09	1.54574e+09	1.59816e+09	1.48354e+09	1.38199e+09	1.55664e+09	1.41069e+09	1.4588e+09	1.44196e+09	1.46118e+09	1.40655e+09	1.25385e+09	1.30366e+09	1.17476e+09	1.17239e+09	1.00375e+09	9.65199e+08	8.32213e+08	8.24969e+08	9.17236e+08	9.49577e+08	1.01202e+09	9.46398e+08	9.24305e+08	9.33907e+08	9.91878e+08	8.91435e+08	8.93331e+08	1.00563e+09	9.47695e+08	9.84203e+08	1.48291e+09	1.34053e+09	1.39445e+09	1.41544e+09	1.37041e+09	1.37306e+09	1.46095e+09	1.42378e+09	1.51959e+09
Cre02.g084000.t1.2	4.20074e+08	5.02678e+08	3.92633e+08	4.38502e+08	4.60606e+08	4.52871e+08	4.72816e+08	4.0252e+08	4.51769e+08	4.56141e+08	4.78058e+08	4.68926e+08	4.6681e+08	4.5382e+08	4.83943e+08	4.65183e+08	4.10374e+08	5.20684e+08	4.27104e+08	4.247e+08	4.25069e+08	3.06453e+08	3.39662e+08	3.65768e+08	2.51136e+08	2.5097e+08	2.42858e+08	2.73213e+08	2.93442e+08	2.58217e+08	2.94822e+08	3.03059e+08	3.02207e+08	3.22641e+08	2.93237e+08	2.83233e+08	2.88659e+08	2.98629e+08	3.11072e+08	4.10026e+08	3.65601e+08	4.36797e+08	4.16355e+08	4.38136e+08	4.58214e+08	4.29162e+08	4.58012e+08	5.03158e+08
Cre02.g084050.t1.2								1.25984e+07	1.21118e+07			1.20542e+07			1.39414e+07			1.30097e+07	9.77623e+06		1.11816e+07				1.31589e+07	1.02078e+07	1.45618e+07			1.51173e+07			1.68e+07		2.17259e+07				2.0053e+07								1.07471e+07	1.03715e+07
Cre02.g084200.t1.2
Cre02.g084600.t1.2																																												1.47885e+07			1.07431e+07
Cre02.g084650.t1.2																																						9.55034e+06
Cre02.g084750.t2.1;Cre02.g084750.t1.1																																									1.55697e+07
Cre02.g085257.t1.2
Cre02.g085450.t1.2	5.83277e+08	6.36626e+08	5.22655e+08	4.82502e+08	5.30155e+08	5.77533e+08	6.01518e+08	5.52765e+08	5.82457e+08	5.92642e+08	5.62808e+08	6.29058e+08	5.59261e+08	5.5976e+08	5.56798e+08	6.45617e+08	6.06767e+08	6.54203e+08	7.76004e+08	6.13838e+08	8.22291e+08	6.46098e+08	5.08074e+08	6.1224e+08	5.01359e+08	5.75094e+08	7.3524e+08	4.88356e+08	5.03079e+08	5.89398e+08	6.17725e+08	5.56102e+08	5.67137e+08	4.50462e+08	5.13562e+08	4.91757e+08	4.66927e+08	3.32295e+08	4.26842e+08	4.48925e+08	3.87607e+08	4.80547e+08	6.1161e+08	5.84814e+08	6.35399e+08	5.60606e+08	6.89996e+08	6.47999e+08
Cre02.g085900.t1.2	1.23171e+08	1.413e+08	1.38652e+08	1.51317e+08	1.31673e+08	1.18222e+08	1.62684e+08	1.15823e+08	1.48009e+08	1.48558e+08	1.42141e+08	1.17313e+08	1.29559e+08	1.66345e+08	1.3032e+08	1.93817e+08	1.54135e+08	1.68004e+08	1.89375e+08	1.5513e+08	1.57551e+08	1.63371e+08	1.91518e+08	1.93779e+08	1.87201e+08	1.75825e+08	1.33058e+08	1.52655e+08	1.78678e+08	1.46398e+08	1.47804e+08	1.32358e+08	1.27e+08	1.30087e+08	1.3337e+08	1.20736e+08	1.23903e+08	1.36705e+08	1.4008e+08	1.63121e+08	1.35697e+08	1.44651e+08	1.20616e+08	1.44442e+08	1.09543e+08	1.13552e+08	1.27806e+08	1.3045e+08
Cre02.g085950.t1.2		5.94808e+07	3.1382e+07	7.99554e+07	8.31978e+07		3.71412e+07	4.25437e+07			6.71298e+07	5.7379e+07	4.91904e+07		2.96419e+07			4.44696e+07		3.32386e+07	4.89376e+07		3.38005e+07	4.87438e+07				2.28696e+07	5.25709e+07							3.84322e+07			3.44953e+07	4.2004e+07	4.06516e+07	5.79469e+07	4.0653e+07	3.03795e+07	4.26898e+07		3.8119e+07	3.05128e+07
Cre02.g086050.t1.1
Cre02.g086100.t1.2		2.28573e+07											2.05557e+07				1.94778e+07				1.73548e+07						1.82351e+07						2.24632e+07					2.44805e+07	2.32747e+07			1.61363e+07					1.58576e+07
Cre02.g086300.t2.1;Cre02.g086300.t1.1			1.17019e+07			1.05379e+07			1.3138e+07			1.73142e+07		1.59571e+07	1.50073e+07			1.74364e+07						1.39119e+07			2.10395e+07		1.76325e+07									1.82755e+07	1.66581e+07		2.5121e+07	1.07524e+07	2.1453e+07		1.44055e+07	1.42109e+07	1.1916e+07	1.91067e+07
Cre02.g086500.t1.2																																									1.17372e+07
Cre02.g086600.t1.2	5.27588e+07	4.30495e+07	4.52928e+07	7.29431e+07	5.59342e+07	4.82781e+07		4.41429e+07	5.49087e+07	4.56311e+07	4.36579e+07	4.76924e+07	4.13847e+07		5.55256e+07	5.41767e+07	5.47551e+07	5.51443e+07	4.40254e+07	5.20425e+07	6.45303e+07	5.365e+07	5.61636e+07		4.77969e+07	5.23233e+07	4.78875e+07	6.41834e+07	5.75747e+07	5.10722e+07	5.92948e+07	5.47579e+07	5.13172e+07	4.94536e+07	7.47868e+07	6.49878e+07	5.53549e+07	6.29106e+07	5.43419e+07	5.43496e+07	5.30634e+07	6.52542e+07	4.95088e+07	5.43558e+07	6.27206e+07		4.27836e+07	5.69282e+07
Cre02.g086650.t1.2
Cre02.g086700.t1.2													3.32155e+07																								5.00045e+07
Cre02.g086887.t1.1;Cre02.g086887.t3.1;Cre02.g086887.t2.1								3.12625e+07
Cre02.g087100.t1.2																						9.59087e+06
Cre02.g087551.t1.1
Cre02.g087600.t1.1	5.78343e+07	4.50724e+07	5.36836e+07		4.57123e+07	3.34894e+07	3.01136e+07	5.46503e+07	4.25152e+07	6.20994e+07	3.29034e+07	4.51474e+07	2.82187e+07	5.11834e+07	6.49895e+07	3.27609e+07	3.33461e+07	5.25692e+07			3.8145e+07		4.37604e+07	5.56789e+07			3.51717e+07		3.2228e+07	4.12943e+07		3.3468e+07	3.61494e+07	4.72489e+07	4.45929e+07	5.26504e+07	4.12272e+07	5.29625e+07	5.1721e+07	4.98124e+07	5.64702e+07	6.07892e+07	7.55062e+07	3.98247e+07	3.46091e+07	3.93884e+07	4.62622e+07	2.50607e+07
Cre02.g087700.t1.2	2.02449e+08	1.95866e+08	1.74806e+08	1.95874e+08	1.66861e+08	2.19342e+08	2.67331e+08	1.65067e+08	1.79592e+08	2.18119e+08	1.72064e+08	2.00235e+08	1.70338e+08	1.70535e+08	1.54184e+08	1.80622e+08	1.65343e+08	1.63586e+08	2.4464e+08	1.8912e+08	2.31016e+08	2.22169e+08	1.96113e+08	2.2449e+08	2.11994e+08	2.88272e+08	3.1299e+08	2.13376e+08	1.78678e+08	2.0712e+08	2.73066e+08	3.09257e+08	2.21666e+08	1.88001e+08	2.51883e+08	2.07139e+08	1.64006e+08	1.85502e+08	1.88935e+08	1.34276e+08	1.56542e+08	1.34995e+08	2.36198e+08	1.54737e+08	2.32056e+08	1.89667e+08	1.98383e+08	2.37682e+08
Cre02.g087950.t1.2	1.25658e+08	1.85449e+08	1.9988e+08	1.65682e+08	1.89063e+08	2.00313e+08	1.48725e+08	1.80893e+08	2.07079e+08	1.83411e+08	2.1678e+08	1.90566e+08	1.70321e+08	1.76779e+08	1.68611e+08	1.68881e+08	1.65352e+08	1.96727e+08	1.63117e+08	1.75872e+08	1.69979e+08	1.54423e+08	1.7298e+08	1.52604e+08	1.9435e+08	1.78153e+08	1.33945e+08	1.28349e+08	1.74814e+08	1.48387e+08	1.74963e+08	1.68885e+08	1.89597e+08	2.01092e+08	1.77173e+08	1.67662e+08	1.84813e+08	1.87636e+08	2.05788e+08	1.93999e+08	2.11072e+08	1.89445e+08	1.53675e+08	1.78685e+08	1.76926e+08	1.93231e+08	2.01395e+08	1.74667e+08
Cre02.g088000.t1.2	1.80732e+08	2.15825e+08	1.94741e+08	1.58194e+08	1.49997e+08	1.72538e+08	1.69792e+08	1.57926e+08	1.58029e+08	1.8707e+08	2.15962e+08	1.82008e+08	1.04373e+08	1.99492e+08	1.58849e+08	1.81719e+08	1.93208e+08	1.92265e+08	1.25154e+08	1.92285e+08	2.03564e+08	1.64522e+08	2.28931e+08	2.18538e+08	2.24095e+08	2.50191e+08	2.21239e+08	1.86529e+08	2.35837e+08	2.26489e+08	1.63839e+08	1.99529e+08	2.24356e+08	1.97088e+08	2.08448e+08	2.32659e+08	1.65107e+08	2.10678e+08	1.9982e+08	2.11299e+08	2.13392e+08	1.81285e+08	1.56443e+08	2.64311e+08	1.49164e+08	1.88229e+08	1.78027e+08	1.29551e+08
Cre02.g088200.t1.2	2.55434e+09	3.07826e+09	2.99025e+09	2.71219e+09	2.79519e+09	2.82867e+09	2.50318e+09	2.65272e+09	2.85305e+09	2.75096e+09	2.70552e+09	3.00712e+09	2.88051e+09	2.83751e+09	2.62565e+09	2.65647e+09	2.50671e+09	3.0674e+09	2.56242e+09	2.57251e+09	2.67604e+09	2.72729e+09	2.92288e+09	3.18175e+09	3.20564e+09	3.09456e+09	3.10299e+09	2.94367e+09	3.05046e+09	3.01049e+09	2.64029e+09	2.78157e+09	3.06563e+09	3.09271e+09	3.01332e+09	3.06651e+09	2.99949e+09	3.25101e+09	3.2996e+09	2.82344e+09	2.97603e+09	3.11839e+09	2.75446e+09	2.95812e+09	2.84656e+09	2.86046e+09	2.9302e+09	2.7608e+09
Cre02.g088400.t2.1;Cre02.g088400.t1.2															1.39324e+07					1.30009e+07									1.20444e+07															1.37818e+07
Cre02.g088600.t1.2	1.03886e+08	7.14368e+07	8.41903e+07	8.82326e+07	7.68421e+07	7.96757e+07	7.0622e+07	7.0209e+07	8.46006e+07	9.65855e+07	8.37134e+07	8.3746e+07	7.25634e+07	9.67379e+07	7.95996e+07	8.36535e+07	8.85403e+07	8.31011e+07	9.56453e+07	8.606e+07	1.09091e+08	9.89717e+07	1.25973e+08	1.18039e+08	1.14097e+08	1.93351e+08	1.43784e+08	9.90596e+07	1.36258e+08	1.55715e+08	1.07903e+08	1.41038e+08	1.53322e+08	1.01659e+08	1.27995e+08	1.31116e+08	1.01915e+08	1.30612e+08	1.56777e+08	8.48052e+07	9.47369e+07	1.01291e+08	7.35463e+07	8.69926e+07	9.2061e+07	6.70112e+07	7.46694e+07	7.09726e+07
Cre02.g088750.t1.2	2.57112e+07																															2.37997e+07						2.06871e+07
Cre02.g088800.t1.2
Cre02.g088850.t1.2	2.69668e+08	3.23468e+08	3.45912e+08	2.63073e+08	3.34061e+08	2.86573e+08	2.84967e+08	3.5253e+08	2.77538e+08	2.68969e+08	3.08713e+08	3.03624e+08	2.80322e+08	2.67593e+08	2.9394e+08	2.73873e+08	3.38718e+08	2.54025e+08	2.77636e+08	3.10364e+08	2.61972e+08	3.28374e+08	2.68405e+08	2.6458e+08	3.16635e+08	2.57065e+08	2.57636e+08	2.65261e+08	2.77628e+08	2.35508e+08	2.35593e+08	2.77669e+08	2.39494e+08	2.61642e+08	2.50355e+08	2.64121e+08	2.64299e+08	2.40137e+08	2.82526e+08	2.53252e+08	2.5038e+08	2.43063e+08	2.68315e+08	3.37144e+08	2.95798e+08	3.03405e+08	3.94727e+08	3.19219e+08
Cre02.g088900.t1.2;Cre06.g278090.t1.1	1.35767e+09	1.33668e+09	1.43264e+09	1.40727e+09	1.48527e+09	1.1577e+09	1.16708e+09	1.34892e+09	1.29762e+09	1.30817e+09	1.25475e+09	1.1917e+09	1.28597e+09	1.2532e+09	1.09817e+09	1.38761e+09	1.27448e+09	1.21147e+09	1.1175e+09	1.19406e+09	1.19039e+09	9.35093e+08	8.86248e+08	9.14882e+08	9.89874e+08	7.57436e+08	6.96312e+08	8.31686e+08	7.76284e+08	8.54008e+08	7.82988e+08	8.0259e+08	8.24505e+08	7.92045e+08	7.58553e+08	6.94611e+08	9.11176e+08	8.16426e+08	8.46333e+08	1.27475e+09	1.12393e+09	1.24092e+09	1.12242e+09	1.28392e+09	1.11245e+09	1.36269e+09	1.25045e+09	1.23632e+09
Cre02.g089100.t1.2	1.23614e+08	1.14249e+08	1.2093e+08	1.43001e+08	1.14644e+08	1.23481e+08	9.43589e+07	1.36775e+08	1.05745e+08	1.37769e+08	1.08263e+08	1.09726e+08	1.10786e+08	1.06405e+08	1.28542e+08	1.46478e+08	1.48979e+08	1.10559e+08	1.2549e+08	1.12915e+08	1.13226e+08	1.28076e+08	1.01567e+08	1.12382e+08	1.35206e+08	1.66094e+08	1.47064e+08	1.37917e+08	1.32272e+08	1.25785e+08	1.53931e+08	1.30882e+08	1.28011e+08	1.47232e+08	1.42506e+08	1.33248e+08	1.57741e+08	1.39419e+08	1.27979e+08	1.79217e+08	1.56343e+08	1.19719e+08	1.28079e+08	1.22114e+08	1.07296e+08	1.48254e+08	1.06738e+08	1.11796e+08
Cre02.g089450.t1.2;Cre02.g089400.t1.1;Cre02.g089500.t1.2			3.08891e+07		2.93102e+07	2.8027e+07				2.25658e+07	2.30491e+07	3.00488e+07							3.24616e+07	2.21783e+07	2.07753e+07			2.16227e+07		1.69266e+07				1.82465e+07					1.86254e+07				2.91941e+07		3.96735e+07	3.84496e+07			2.2791e+07		2.59479e+07	3.04851e+07
Cre02.g089850.t2.1;Cre02.g089850.t1.2																																							1.02383e+07
Cre02.g089950.t1.2																																										1.31276e+07
Cre02.g090050.t1.1								1.54177e+07
Cre02.g090150.t1.2	2.93701e+07		3.15454e+07						3.41622e+07			3.89961e+07		3.39318e+07			3.20547e+07	3.62383e+07			3.95064e+07		3.26342e+07	4.17975e+07					5.26713e+07	6.3406e+07				3.96492e+07	5.98925e+07	4.31136e+07		4.00951e+07	3.96631e+07		3.55574e+07	3.7096e+07		4.66278e+07	3.6777e+07		5.87666e+07	3.52598e+07
Cre02.g090650.t1.1																											1.4009e+07
Cre02.g090850.t1.1;REV__Cre12.g528450.t1.2	2.03902e+08	3.11227e+08	3.31434e+08	3.13734e+08	3.22749e+08	3.49163e+08	3.73333e+08	4.08169e+08	3.43063e+08	4.11835e+08	3.6214e+08	3.87367e+08	3.82544e+08	4.06423e+08	3.71786e+08	3.26244e+08	3.95689e+08	3.45314e+08	4.20326e+08	4.33597e+08	3.55526e+08	3.9496e+08	3.57678e+08	3.55072e+08	4.21824e+08	3.41205e+08	3.50485e+08	4.04403e+08	3.70269e+08	3.59144e+08	4.48053e+08	2.98212e+08	3.05207e+08	4.10191e+08	4.48606e+08	3.19112e+08	4.02984e+08	3.64203e+08	3.27263e+08	3.32699e+08	2.69558e+08	3.20102e+08	3.63854e+08	3.32832e+08	3.23128e+08	3.5319e+08	3.47488e+08	3.21207e+08
Cre02.g091050.t1.2	1.15246e+09	1.09229e+09	1.15039e+09	1.02505e+09	9.82858e+08	1.10248e+09	1.15331e+09	1.10208e+09	1.12578e+09	1.17126e+09	1.12782e+09	1.20888e+09	1.13815e+09	1.10267e+09	1.06065e+09	1.15029e+09	1.17801e+09	1.45659e+09	1.39026e+09	1.5983e+09	1.60778e+09	1.27526e+09	1.23766e+09	1.48437e+09	1.05401e+09	1.33003e+09	1.36957e+09	1.10347e+09	1.13192e+09	1.27944e+09	1.18195e+09	1.29002e+09	1.21115e+09	9.79427e+08	1.13246e+09	1.13257e+09	8.47313e+08	9.41892e+08	9.01146e+08	8.2533e+08	8.66155e+08	8.13548e+08	1.08318e+09	1.08646e+09	1.14289e+09	9.92645e+08	1.19933e+09	1.13039e+09
Cre02.g091100.t1.2	9.3342e+08	8.95953e+08	1.12625e+09	1.17899e+09	9.0978e+08	9.40257e+08	9.23255e+08	9.84797e+08	1.05954e+09	1.03044e+09	1.04108e+09	9.03079e+08	9.77159e+08	9.68566e+08	9.65961e+08	8.45287e+08	8.6964e+08	8.56268e+08	6.94003e+08	7.24318e+08	6.04302e+08	6.4831e+08	8.38554e+08	6.46672e+08	8.31058e+08	5.97241e+08	5.48043e+08	7.50264e+08	7.98783e+08	6.86199e+08	5.83641e+08	6.08738e+08	8.09792e+08	7.99663e+08	7.26519e+08	7.55777e+08	9.7707e+08	1.13595e+09	8.81528e+08	1.27746e+09	1.14914e+09	1.47181e+09	6.77027e+08	1.01887e+09	7.00079e+08	1.17183e+09	9.13966e+08	9.11876e+08
Cre02.g091150.t1.1			2.07173e+07					2.95696e+07	2.20649e+07	4.44671e+07	5.97877e+07															2.02984e+07	3.15453e+07																		3.01918e+07		2.15113e+07
Cre02.g091200.t1.1
Cre02.g091550.t1.2	4.02475e+07		3.09866e+07		3.13007e+07		4.22175e+07	3.78723e+07	3.63716e+07	4.44884e+07	3.62949e+07		3.31868e+07		3.93407e+07	4.23536e+07		3.70571e+07		3.95921e+07	3.39861e+07	4.3503e+07	3.15549e+07	4.49152e+07	4.25509e+07	3.99604e+07	7.00073e+07	4.51901e+07	5.17422e+07	4.76611e+07	4.99462e+07	6.2162e+07	5.45436e+07	3.75113e+07	5.23868e+07	4.77436e+07	5.37736e+07	4.38312e+07	5.26284e+07	3.55421e+07		4.52702e+07	4.48982e+07	4.69611e+07	4.85421e+07	2.93164e+07	3.01495e+07	4.7643e+07
Cre02.g091700.t1.2	1.4499e+08	1.53584e+08	1.38168e+08	1.50636e+08	1.45944e+08	1.73065e+08	1.47659e+08	1.39487e+08	1.61346e+08	1.52762e+08	1.27311e+08	1.58993e+08	1.56079e+08	1.36576e+08	1.53914e+08	1.3736e+08	1.40911e+08	1.47617e+08	1.41998e+08	1.22836e+08	1.3136e+08	1.07286e+08	9.14837e+07	1.06805e+08	1.21786e+08	1.19407e+08	1.1406e+08	1.06683e+08	1.26946e+08	1.00135e+08	1.13738e+08	1.20362e+08	1.28126e+08	1.36068e+08	1.21417e+08	1.2588e+08	1.12603e+08	1.12844e+08	1.28738e+08	1.47486e+08	1.6567e+08	1.68428e+08	1.32842e+08	1.47159e+08	1.63094e+08	1.34855e+08	1.44707e+08	1.35158e+08
Cre02.g091850.t1.2			2.98598e+07																															2.67473e+07	2.38488e+07		2.33404e+07		2.95475e+07		3.83873e+07			4.28752e+07
Cre02.g092350.t1.2	8.26503e+07	5.85968e+07	8.24918e+07	6.11416e+07	6.50928e+07	6.62921e+07	8.46272e+07	8.66518e+07	8.21779e+07	6.68951e+07	6.51668e+07	6.92895e+07	4.62684e+07	6.74299e+07	6.18333e+07	5.71379e+07	7.89196e+07	7.21847e+07	4.82196e+07	6.19164e+07	6.61257e+07	6.10213e+07	7.7885e+07	5.82542e+07	5.26862e+07	7.50605e+07	7.36297e+07	6.49032e+07	7.28742e+07	6.83625e+07	7.92995e+07	6.24808e+07	7.24988e+07	1.07461e+08	9.80006e+07	8.59655e+07	7.63703e+07	1.13732e+08	1.11778e+08	9.46913e+07	7.08183e+07	8.04368e+07	7.72741e+07	9.24692e+07	6.38928e+07	6.70865e+07	6.04778e+07	6.56127e+07
Cre02.g092400.t1.1	1.90693e+08	1.83776e+08	1.68113e+08	1.59741e+08	1.82612e+08	1.29876e+08	1.82063e+08	1.59941e+08	1.33352e+08	1.85436e+08	1.6589e+08	1.58965e+08	1.72271e+08	1.78368e+08	1.38476e+08	1.86698e+08	1.46341e+08	1.95713e+08	1.59697e+08	1.66198e+08	2.0834e+08	2.30087e+08	1.67405e+08	1.93211e+08	1.73604e+08	1.51914e+08	1.40746e+08	1.79742e+08	1.44718e+08	1.6766e+08	1.76142e+08	1.16689e+08	1.52356e+08	1.84277e+08	1.61795e+08	1.54846e+08	1.60473e+08	1.3924e+08	1.53876e+08	1.43827e+08	1.50549e+08	1.14454e+08	1.4031e+08	1.33843e+08	1.07613e+08	1.58563e+08	1.31642e+08	1.33826e+08
Cre02.g092451.t1.1		1.72291e+07	1.95608e+07		1.55088e+07	2.85401e+07		2.06954e+07	1.23669e+07		1.92158e+07	1.75821e+07		1.67879e+07				1.20974e+07		1.46393e+07						1.54198e+07						1.01307e+07			1.42256e+07		1.21951e+07	1.3109e+07	1.57069e+07			1.3998e+07		1.19835e+07		1.40357e+07	2.07802e+07	1.32738e+07
Cre02.g092550.t1.1																																										1.78788e+07
Cre02.g092700.t1.2
Cre02.g092850.t1.2																					1.31446e+07																											3.0374e+07
Cre02.g092900.t1.2	3.26367e+08	3.12954e+08	3.53978e+08	3.36531e+08	3.13035e+08	3.01705e+08	2.76993e+08	3.4776e+08	3.00887e+08	3.29366e+08	3.33217e+08	3.01235e+08	3.12411e+08	3.55686e+08	3.30934e+08	3.12388e+08	4.02406e+08	3.26547e+08	2.97197e+08	3.06905e+08	3.01627e+08	2.72149e+08	3.1295e+08	2.8207e+08	2.96793e+08	3.06869e+08	3.39254e+08	2.8772e+08	3.10808e+08	2.8585e+08	3.17537e+08	3.0371e+08	2.7023e+08	3.2365e+08	3.25303e+08	2.89277e+08	3.08796e+08	3.20057e+08	2.97413e+08	3.16132e+08	3.49535e+08	3.07636e+08	3.45576e+08	3.243e+08	3.50681e+08	3.17506e+08	3.60543e+08	2.99643e+08
Cre02.g093300.t1.1									1.79801e+07																					1.3607e+07			1.26356e+07							1.37823e+07		1.84096e+07
Cre02.g093450.t1.2	9.90763e+07	7.00951e+07	5.85357e+07	6.1482e+07	6.58142e+07		4.78014e+07	5.26795e+07	5.1372e+07	6.84284e+07	5.4887e+07	5.54405e+07	6.26863e+07	6.70839e+07	8.84486e+07	7.70255e+07	1.02641e+08	6.46795e+07	8.53201e+07	5.93096e+07	6.02165e+07	8.15025e+07	6.73419e+07	4.68011e+07	6.93393e+07	5.11618e+07	4.66131e+07	6.24385e+07	4.1979e+07	4.48053e+07	6.41323e+07	4.58021e+07	4.5531e+07	4.14585e+07	4.41367e+07	5.08615e+07	6.87951e+07	3.63376e+07	3.74628e+07	5.94936e+07		3.18013e+07	5.00573e+07	5.96113e+07	5.90905e+07	1.01448e+08	4.79332e+07	5.93167e+07
Cre02.g093650.t1.2	6.39742e+08	5.32621e+08	5.50988e+08	5.87908e+08	5.75709e+08	4.75978e+08	6.21386e+08	5.31399e+08	5.42954e+08	5.1721e+08	6.99066e+08	6.23692e+08	6.56758e+08	6.37537e+08	5.06697e+08	6.07387e+08	5.87135e+08	6.98592e+08	7.10908e+08	7.07612e+08	7.61895e+08	6.25338e+08	6.74646e+08	8.47802e+08	5.80505e+08	6.48648e+08	8.09642e+08	6.26242e+08	6.10144e+08	6.6782e+08	7.63773e+08	6.26483e+08	6.6808e+08	7.2103e+08	8.32612e+08	6.17809e+08	5.94343e+08	4.83269e+08	5.06141e+08	5.10067e+08	3.72709e+08	4.664e+08	5.88931e+08	5.42951e+08	6.97426e+08	6.08452e+08	4.92417e+08	6.01951e+08
Cre02.g093750.t1.2																																							2.26973e+07
Cre02.g093950.t1.2																																																8.09074e+06
Cre02.g094100.t1.2	6.38615e+07	6.9768e+07	6.898e+07	6.47e+07	6.93239e+07	6.659e+07	6.58778e+07	6.46517e+07	6.49286e+07	5.20137e+07	5.21456e+07	6.18746e+07	5.79663e+07	5.93637e+07	6.09867e+07	5.41625e+07	4.43139e+07	5.12487e+07	5.27995e+07	6.64648e+07	5.52177e+07	7.68028e+07	7.30368e+07	5.94284e+07	6.62609e+07	5.4118e+07	9.13494e+07	8.41937e+07	6.30471e+07	6.21509e+07	6.70779e+07	5.66805e+07	4.9677e+07	6.3378e+07	7.06774e+07	6.63371e+07	7.56487e+07	7.87027e+07	6.79693e+07	6.25535e+07	7.18963e+07	4.82721e+07	5.53324e+07	6.02704e+07	5.83798e+07	7.01572e+07	6.31571e+07	6.22515e+07
Cre02.g094250.t1.1	1.77173e+08	1.36399e+08	1.49971e+08	1.63353e+08	1.60713e+08	1.74191e+08	1.76555e+08	1.3845e+08	1.50407e+08	1.29924e+08	1.94313e+08	1.50725e+08	1.21307e+08	2.18206e+08	1.982e+08	1.81389e+08	2.00966e+08	2.13285e+08	2.39632e+08	2.60634e+08	1.97911e+08	1.8188e+08	2.89551e+08	2.62907e+08	1.35535e+08	3.12076e+08	2.0065e+08	1.99611e+08	2.76492e+08	2.74139e+08	2.76e+08	2.81085e+08	2.58862e+08	1.53372e+08	1.2107e+08	1.34845e+08	1.23162e+08	1.01955e+08	1.21446e+08	1.52621e+08	1.29581e+08	1.39776e+08	1.62278e+08	1.39581e+08	2.11302e+08	1.86629e+08	1.08827e+08	1.95798e+08
Cre02.g094450.t1.2		5.8994e+07	5.01022e+07	6.39094e+07	6.07065e+07	5.89341e+07	5.15039e+07	4.28855e+07	4.87787e+07	6.64101e+07	4.95261e+07	5.5056e+07	5.82549e+07	5.82974e+07	5.21826e+07	6.00919e+07	5.37904e+07	5.30457e+07	6.4345e+07	4.37539e+07	4.54722e+07		2.88114e+07	4.13534e+07	5.16164e+07	2.91649e+07	6.14895e+07	4.41681e+07	5.17442e+07	5.31941e+07	4.60209e+07	4.07728e+07	4.86045e+07	5.04352e+07	5.6507e+07	6.63007e+07	4.95981e+07	4.01693e+07	5.94913e+07	9.43006e+07	7.17595e+07	9.75463e+07	7.87228e+07	5.52655e+07	4.28267e+07	6.20014e+07	5.81209e+07	5.59888e+07
Cre02.g095071.t1.1
Cre02.g095077.t1.1		3.39681e+07	2.64627e+07		3.16453e+07				2.49874e+07	1.48354e+07	3.58712e+07	2.15933e+07			3.1039e+07		3.31389e+07	3.33236e+07	2.85778e+07	2.56285e+07	4.5281e+07	2.74511e+07	3.45566e+07	4.2861e+07	3.06334e+07	6.895e+07	3.67767e+07	4.51028e+07	4.73825e+07	4.3546e+07	4.26432e+07	5.42943e+07	5.36356e+07	4.15683e+07	6.84439e+07	5.77614e+07	5.35774e+07	5.47649e+07	5.43108e+07	3.74747e+07	3.81345e+07	3.517e+07			4.1847e+07	2.24039e+07	3.30447e+07
Cre02.g095082.t1.1
Cre02.g095089.t1.1		3.22993e+07									1.95222e+07	2.66582e+07						2.19281e+07	1.16748e+07		4.27965e+07				1.93336e+07									2.08101e+07				2.75561e+07	3.60063e+07		2.23673e+07				2.13844e+07		1.59017e+07
Cre02.g095092.t1.1	3.42591e+07	3.36496e+07	4.22874e+07	4.46547e+07	3.48103e+07	5.46252e+07		5.15208e+07	3.75427e+07	2.87e+07	3.84261e+07	3.23979e+07	3.5481e+07	3.72957e+07	4.42439e+07	3.62073e+07	3.7445e+07	3.28228e+07	3.64329e+07	3.09103e+07	3.87808e+07	3.25191e+07	2.64615e+07	2.67165e+07				3.57698e+07	3.93975e+07	2.89487e+07	3.7296e+07		3.25184e+07	2.81163e+07				2.63947e+07		3.80017e+07	3.28467e+07		3.27523e+07	4.37199e+07	3.91313e+07	4.31142e+07	4.73678e+07	3.34099e+07
Cre02.g095093.t1.1
Cre02.g095095.t1.1
Cre02.g095097.t2.1;Cre02.g095097.t1.1																													1.25151e+07
Cre02.g095100.t1.1																					4.09746e+06
Cre02.g095105.t1.1																																										4.13453e+06
Cre02.g095110.t2.1;Cre02.g095110.t1.1
Cre02.g095111.t1.1																																						1.03389e+07
Cre02.g095122.t1.1	1.88867e+07		9.80895e+06				2.4783e+07			1.58914e+07	1.94777e+07				1.56753e+07	2.02846e+07			2.34391e+07																									1.29708e+07
Cre02.g095126.t1.1			3.59009e+07								3.08213e+07		7.80993e+07	2.61741e+07	3.38217e+07					2.93478e+07			4.16787e+07	4.18948e+07		4.17292e+07			4.50413e+07	4.06061e+07	4.59939e+07	5.13958e+07	6.12379e+07		4.64525e+07	3.66473e+07	3.53313e+07	4.09254e+07	3.60852e+07	4.16053e+07	2.21675e+07	3.52643e+07		3.42789e+07	5.76703e+07		4.12823e+07	4.02344e+07
Cre02.g095133.t1.1																													2.08997e+07
Cre02.g095137.t2.1;Cre02.g095137.t1.1																														6.35826e+06												4.2473e+06
Cre02.g095146.t1.1	7.46184e+07	9.91473e+07	4.41038e+07	1.11424e+08	1.18577e+08	1.12337e+08	8.25005e+07	8.64694e+07	9.0782e+07	7.63418e+07	1.26375e+08	8.94903e+07	8.81729e+07	8.79706e+07	9.33502e+07	1.05099e+08	8.60833e+07	7.58836e+07	7.8494e+07	8.23265e+07	7.71267e+07	8.14304e+07	7.02933e+07	8.72369e+07	8.71231e+07	7.78046e+07	9.54698e+07	8.77608e+07	7.97018e+07	8.71728e+07	1.51905e+08	1.26302e+08	9.77482e+07	1.24705e+08	6.27372e+07	7.46883e+07	9.43543e+07	1.03542e+08	9.74759e+07	1.14575e+08	1.00715e+08	1.39437e+08	8.09595e+07	8.18797e+07	8.20937e+07	8.59085e+07	1.01185e+08	9.03925e+07
Cre02.g095150.t1.2				5.14334e+07																						4.8657e+07														5.82833e+07								4.92764e+07
Cre02.g095200.t1.2
Cre02.g095400.t2.1;Cre02.g095400.t1.2	4.05404e+07	3.44452e+07	5.11177e+07		3.48738e+07		4.52438e+07	4.12158e+07	3.21307e+07	4.50542e+07			3.2667e+07	4.03639e+07	3.14655e+07			3.445e+07		2.95629e+07			3.05434e+07		3.43405e+07									4.76183e+07	3.17977e+07	3.40751e+07		3.73232e+07	3.60696e+07	3.83461e+07	5.25686e+07	4.49425e+07	2.94085e+07	5.30571e+07		4.04312e+07	3.92758e+07
Cre02.g095800.t1.2
Cre02.g096150.t1.2	4.9727e+08	5.67099e+08	4.2995e+08	4.67735e+08	4.3912e+08	4.15005e+08	4.64298e+08	4.5008e+08	4.47197e+08	5.18733e+08	4.70384e+08	4.65921e+08	6.23741e+08	5.65073e+08	3.52481e+08	5.62359e+08	4.80551e+08	5.28698e+08	5.78639e+08	5.78332e+08	6.32566e+08	7.76867e+08	6.79873e+08	7.15649e+08	7.709e+08	6.71704e+08	7.04477e+08	7.30485e+08	9.49495e+08	7.9103e+08	6.63682e+08	6.39105e+08	7.3893e+08	7.00451e+08	6.64369e+08	7.62266e+08	5.87998e+08	6.28432e+08	6.33749e+08	4.68362e+08	4.7967e+08	4.17368e+08	5.16494e+08	4.79037e+08	4.78276e+08	4.72708e+08	4.1927e+08	5.29164e+08
Cre02.g096300.t2.1;Cre02.g096300.t1.1																																													6.92108e+06
Cre02.g097250.t1.1		4.88742e+07	6.90631e+07	4.75432e+07	4.93092e+07	7.38572e+07		5.57012e+07	4.68044e+07	4.2442e+07	5.66727e+07	4.80135e+07	4.22808e+07	5.07698e+07	4.52519e+07		4.53909e+07	6.26494e+07	5.97427e+07	4.93646e+07	5.03439e+07	5.5648e+07	3.06734e+07	3.99065e+07	2.31345e+07	4.61261e+07	7.06432e+07	4.42634e+07		4.69283e+07	6.25681e+07	7.05843e+07	6.90402e+07	5.24821e+07	6.35489e+07	6.02437e+07	4.5831e+07	7.70556e+07	7.66946e+07	6.35254e+07	5.72332e+07		8.67295e+07	5.38858e+07	7.12405e+07	5.06352e+07	4.87867e+07	6.06681e+07
Cre02.g097400.t1.2	9.47095e+08	1.15058e+09	9.95134e+08	8.42642e+08	9.14871e+08	9.65325e+08	1.25881e+09	1.0062e+09	1.22076e+09	1.08141e+09	1.11327e+09	1.28065e+09	1.15502e+09	1.05529e+09	1.04026e+09	1.02654e+09	1.07187e+09	1.25159e+09	1.08738e+09	9.25813e+08	1.29597e+09	1.116e+09	1.16708e+09	1.35489e+09	1.03356e+09	1.2037e+09	1.3334e+09	1.00129e+09	1.16255e+09	1.3073e+09	9.0949e+08	1.25329e+09	1.04971e+09	8.97598e+08	9.025e+08	9.79906e+08	9.5261e+08	8.92651e+08	1.03006e+09	8.28439e+08	9.71879e+08	1.11473e+09	9.53458e+08	9.11781e+08	1.22662e+09	9.8926e+08	1.01626e+09	1.05043e+09
Cre02.g097550.t1.2		5.69366e+07	4.44601e+07	5.69334e+07	4.16926e+07	5.19793e+07	7.12539e+07	5.30984e+07	5.17391e+07	5.60232e+07	4.45871e+07	5.86911e+07	6.04335e+07	5.26495e+07	4.79058e+07	5.68176e+07	5.30165e+07		6.60233e+07	4.27997e+07	8.70976e+07	4.53508e+07	4.60215e+07	6.75447e+07	4.50074e+07	6.77181e+07	7.07115e+07	6.12307e+07	5.50631e+07	6.28667e+07		5.60055e+07	6.05011e+07	4.66248e+07	5.5639e+07	5.86983e+07	5.0698e+07	4.01676e+07	5.4412e+07	4.23149e+07	4.16051e+07	5.95069e+07	6.85742e+07	4.0012e+07	7.15157e+07	4.50186e+07	7.50048e+07	5.83884e+07
Cre02.g097650.t1.2	1.42806e+08	1.28228e+08	1.51887e+08	1.42266e+08	1.41478e+08	1.46261e+08	1.25103e+08	1.60605e+08	1.54762e+08	1.38892e+08	1.54643e+08	1.45377e+08	1.55598e+08	1.42893e+08	1.39944e+08	1.3604e+08	1.22912e+08	1.51845e+08	1.23098e+08	1.28664e+08	1.24072e+08	1.2138e+08	1.47714e+08	1.14136e+08	1.31369e+08	1.36965e+08	1.03992e+08	1.46792e+08	1.2651e+08	1.2003e+08	1.48639e+08	1.12117e+08	1.17598e+08	1.29428e+08	1.3013e+08	1.23637e+08	1.54458e+08	1.58586e+08	1.58656e+08	1.55523e+08	1.53646e+08	1.41874e+08	1.39861e+08	1.70483e+08	1.24832e+08	1.59756e+08	1.40098e+08	1.31661e+08
Cre02.g097900.t1.2	1.26023e+09	1.05988e+09	1.10558e+09	1.2329e+09	1.01796e+09	1.1775e+09	1.06756e+09	1.21687e+09	1.1352e+09	1.08251e+09	1.17546e+09	1.06469e+09	1.05588e+09	1.10705e+09	1.12133e+09	1.05973e+09	1.08875e+09	1.11477e+09	1.19007e+09	1.11882e+09	1.16582e+09	1.00549e+09	1.19098e+09	1.09442e+09	1.05427e+09	1.2404e+09	1.1261e+09	1.07486e+09	1.0957e+09	1.04379e+09	1.10302e+09	1.04317e+09	1.07223e+09	1.06332e+09	1.27345e+09	1.01553e+09	9.97247e+08	1.1817e+09	9.66717e+08	1.12008e+09	1.06331e+09	8.91478e+08	1.07802e+09	1.0965e+09	1.03019e+09	1.1042e+09	1.07672e+09	9.98665e+08
Cre02.g097950.t1.2
Cre02.g098150.t1.2		2.59348e+07	2.24418e+07		2.51702e+07										3.08245e+07		2.30893e+07	2.31013e+07			2.55604e+07			1.49613e+07						3.34138e+07						3.24752e+07		3.57726e+07
Cre02.g098250.t1.2	8.93171e+07	1.10136e+08	1.03489e+08	9.57052e+07	9.90301e+07	1.30057e+08	1.36697e+08	9.85211e+07	1.03105e+08	9.01697e+07	1.09954e+08	1.05171e+08	8.84345e+07	9.986e+07	1.39503e+08	1.03332e+08	9.99672e+07	1.07422e+08	1.21592e+08	9.73742e+07	1.20514e+08	9.9244e+07	1.0716e+08	1.53192e+08	7.94299e+07	1.51178e+08	1.75684e+08	1.01773e+08	1.64427e+08	1.45866e+08	1.17532e+08	1.33426e+08	1.17161e+08	1.02728e+08	1.2288e+08	1.18765e+08	1.06018e+08	1.02416e+08	1.11213e+08	1.09983e+08	9.23627e+07	8.29555e+07	1.13e+08	9.23426e+07	1.10273e+08	9.23072e+07	1.12984e+08	1.17958e+08
Cre02.g098450.t1.2	1.74337e+08	2.05117e+08	2.16049e+08	2.01327e+08	1.849e+08	2.07525e+08	1.83529e+08	1.66179e+08	1.98241e+08	2.04479e+08	1.98459e+08	1.97501e+08	1.87813e+08	1.6535e+08	2.15718e+08	1.74207e+08	1.60825e+08	1.74381e+08	1.80541e+08	1.74148e+08	1.63097e+08	1.57926e+08	1.82418e+08	1.71939e+08	1.93361e+08	1.87635e+08	2.07102e+08	1.82463e+08	1.71263e+08	2.03259e+08	1.6438e+08	1.64005e+08	1.91149e+08	1.7501e+08	1.84932e+08	2.06159e+08	2.04119e+08	2.12282e+08	2.29982e+08	2.42345e+08	2.4219e+08	2.70653e+08	1.63438e+08	2.27241e+08	1.70201e+08	1.89303e+08	2.10192e+08	2.00972e+08
Cre02.g098800.t1.2			1.89898e+07		1.60731e+07	1.5578e+07	1.6736e+07			2.1264e+07	2.73235e+07	3.23381e+07		3.98408e+07	3.67993e+07	4.16443e+07	3.52573e+07	4.98719e+07	2.95162e+07	3.33333e+07		4.61225e+07		4.1471e+07		5.01237e+07	3.22414e+07			5.45736e+07	3.96019e+07	3.89153e+07	6.80183e+07	4.90832e+07	2.5793e+07	3.9363e+07	4.8203e+07	3.43551e+07	3.45362e+07	3.5122e+07	3.57887e+07	2.2022e+07	2.14692e+07	1.78272e+07	2.0074e+07	1.75389e+07	1.12773e+07	1.81585e+07
Cre02.g098850.t1.1
Cre02.g099100.t1.1
Cre02.g099150.t1.2								5.35886e+07																			7.35307e+07					6.48133e+07				3.43904e+07	4.00722e+07		4.9953e+07	5.31155e+07	4.94699e+07	8.11654e+07	7.13146e+07	3.93775e+07	6.80472e+07			4.43318e+07
Cre02.g107550.t2.1;Cre02.g107550.t1.2;Cre02.g099500.t2.1;Cre02.g099500.t1.1																																																8.60275e+06
Cre02.g099800.t1.1
Cre02.g099850.t1.1	8.31632e+08	8.9564e+08	8.0533e+08	8.43261e+08	7.92866e+08	8.57576e+08	9.11705e+08	7.62191e+08	8.21698e+08	8.65364e+08	8.62129e+08	8.61818e+08	9.04595e+08	8.50029e+08	9.06261e+08	9.60521e+08	8.17498e+08	9.46768e+08	1.06214e+09	1.01762e+09	1.02965e+09	8.83613e+08	8.21124e+08	8.62939e+08	8.17275e+08	7.50324e+08	8.06282e+08	7.80082e+08	6.09951e+08	7.88137e+08	8.78905e+08	7.77932e+08	6.59563e+08	6.65093e+08	5.31172e+08	5.76937e+08	6.55974e+08	5.3321e+08	5.39009e+08	6.85641e+08	4.6501e+08	5.50334e+08	8.4711e+08	7.53981e+08	8.70132e+08	8.21429e+08	8.21247e+08	9.34073e+08
Cre02.g100000.t1.2
Cre02.g100050.t1.2
Cre02.g100200.t1.2	6.77139e+07	1.04282e+08			7.10056e+07	5.14053e+07	5.75353e+07	3.97104e+07	5.81853e+07		6.82327e+07	8.39765e+07	7.3899e+07	6.87335e+07		6.48597e+07	6.97552e+07	5.39633e+07		9.26846e+07	8.29921e+07	8.05145e+07	1.08717e+08	9.4464e+07	9.77452e+07	7.91663e+07	8.679e+07	1.43418e+08	7.76934e+07	1.48355e+08	1.38645e+08	7.64805e+07	9.08723e+07	9.02351e+07	8.5006e+07	1.38777e+08	7.82519e+07		8.75161e+07	5.2736e+07	8.32194e+07	7.6297e+07		6.65857e+07	6.38619e+07	7.44366e+07	5.37737e+07	6.9699e+07
Cre02.g101250.t1.2																															1.42463e+07
Cre02.g101350.t1.2	9.47017e+08	1.04902e+09	1.14735e+09	1.03634e+09	8.41775e+08	9.38259e+08	1.00601e+09	1.1618e+09	1.3237e+09	8.84935e+08	1.04917e+09	9.99262e+08	9.63827e+08	9.66101e+08	6.34114e+08	9.22603e+08	8.94812e+08	8.79879e+08	8.16745e+08	8.86185e+08	9.04796e+08	8.77487e+08	9.3017e+08	9.16616e+08	9.61988e+08	7.91891e+08	9.09331e+08	1.0339e+09	9.0668e+08	9.30482e+08	7.09418e+08	8.15245e+08	8.83827e+08	9.0336e+08	9.23968e+08	9.57196e+08	1.01094e+09	1.02331e+09	1.02928e+09	1.31071e+09	1.44526e+09	1.48005e+09	1.07235e+09	1.20519e+09	9.47151e+08	1.18858e+09	1.22514e+09	1.1134e+09
Cre02.g101400.t1.2	7.81126e+08	6.82222e+08	6.97794e+08	8.53859e+08	7.0411e+08	6.57717e+08	7.01778e+08	7.84793e+08	7.05909e+08	7.33585e+08	7.82461e+08	6.57617e+08	7.33835e+08	7.14904e+08	7.7586e+08	6.96141e+08	7.05913e+08	7.51731e+08	7.91331e+08	6.88366e+08	7.46679e+08	7.2903e+08	7.442e+08	7.01434e+08	8.6109e+08	8.25588e+08	8.81875e+08	8.81454e+08	7.93498e+08	8.73663e+08	8.51095e+08	8.38732e+08	8.65988e+08	7.8863e+08	8.20692e+08	8.4872e+08	7.36511e+08	8.44673e+08	7.797e+08	7.99578e+08	7.77257e+08	8.07638e+08	6.69846e+08	7.23087e+08	7.14021e+08	7.38432e+08	6.62902e+08	6.91394e+08
Cre02.g101850.t1.2
Cre02.g101950.t1.2		2.51242e+07	4.36492e+07	2.93497e+07	4.32512e+07	2.95293e+07		3.41191e+07	3.43046e+07			4.07012e+07		3.23589e+07	4.45807e+07		3.49689e+07	3.80925e+07		2.56654e+07	2.25299e+07								1.82553e+07						4.48801e+07	2.66527e+07	2.84306e+07	3.53681e+07	2.93207e+07	4.65356e+07	4.72778e+07	3.4686e+07		3.14858e+07	4.96254e+07	2.82042e+07	3.837e+07	2.56159e+07
Cre02.g102000.t1.2
Cre02.g102250.t1.2	1.07989e+09	1.16937e+09	1.11165e+09	1.11764e+09	1.21141e+09	1.21619e+09	1.18107e+09	1.04087e+09	1.38688e+09	1.09562e+09	1.21938e+09	1.1023e+09	1.23459e+09	1.28789e+09	8.34736e+08	9.78276e+08	1.01528e+09	1.13912e+09	9.34398e+08	1.08954e+09	1.10694e+09	1.05564e+09	9.86561e+08	1.17898e+09	1.0699e+09	9.23973e+08	9.06654e+08	9.96068e+08	1.05412e+09	1.02533e+09	7.94383e+08	9.46735e+08	1.26e+09	9.78518e+08	9.60196e+08	1.20473e+09	1.03906e+09	1.14184e+09	1.00465e+09	1.54702e+09	1.30765e+09	1.83119e+09	1.12208e+09	1.28122e+09	1.01227e+09	1.372e+09	1.39787e+09	1.22944e+09
Cre02.g102350.t1.2
Cre02.g102450.t1.2																											1.10065e+07				1.19046e+07									1.38876e+07	1.44011e+07
Cre02.g103000.t1.2			2.19142e+07		1.72329e+07	1.78959e+07		1.81167e+07	2.34412e+07	2.2017e+07		2.18397e+07	2.69818e+07	2.25354e+07	2.36768e+07	2.49043e+07					3.16523e+07			3.06455e+07		2.2787e+07	3.30459e+07			2.3603e+07			2.05517e+07	2.05485e+07		2.90763e+07			2.18055e+07	2.75129e+07		1.74916e+07		1.70137e+07		1.66341e+07		1.7369e+07
Cre02.g103050.t1.2		2.53109e+07	2.38636e+07						4.24009e+07		2.50776e+07	6.80109e+07						2.71554e+07						3.53419e+07						2.08939e+07			3.45563e+07		2.41642e+07		6.07594e+07			2.78541e+07	4.8932e+07			3.01736e+07
Cre02.g103100.t1.1																											2.23528e+07
Cre02.g103400.t1.2						1.31211e+07														1.22466e+07			1.47046e+07									1.77831e+07	2.15149e+07				4.77596e+07							1.71395e+07	1.46091e+07		1.63727e+07
Cre02.g103500.t1.2																																						8.87702e+06
Cre02.g103550.t1.2	7.1153e+07	1.01144e+08	8.79271e+07	8.21988e+07	9.04891e+07	8.60727e+07	8.03227e+07	8.91567e+07	8.17272e+07	7.57351e+07	7.72914e+07	8.9382e+07	7.21871e+07	8.52877e+07	5.02668e+07	8.46688e+07	7.09737e+07	8.24235e+07	8.04135e+07	6.83116e+07	7.14419e+07	8.42752e+07	7.85111e+07	8.90285e+07	8.32359e+07	8.49878e+07	7.20729e+07	6.62416e+07	6.87589e+07	7.28744e+07	6.76279e+07	6.70335e+07	8.31965e+07	8.80264e+07	7.71622e+07	9.92752e+07	9.84457e+07	9.2491e+07	9.78556e+07	1.01604e+08	8.82597e+07	1.13333e+08	9.56388e+07	7.24927e+07	8.96438e+07	1.05054e+08	8.63775e+07	8.97951e+07
Cre02.g103850.t1.2
Cre02.g104350.t2.1;Cre02.g104350.t1.2			2.15709e+07			2.5759e+07			1.94458e+07			1.86292e+07						2.11595e+07			2.2391e+07		2.02823e+07			2.64609e+07	2.94422e+07			1.48514e+07		2.00944e+07			2.60336e+07	2.1102e+07		2.187e+07	2.43836e+07			2.1341e+07		2.97297e+07		1.79468e+07	2.63928e+07	2.2197e+07
Cre02.g104650.t2.1;Cre02.g104650.t1.1																																				1.43436e+07
Cre02.g104850.t1.2
Cre02.g104900.t1.2	4.91061e+08	4.64983e+08	4.94098e+08	5.02011e+08	5.13815e+08	4.16149e+08	4.78136e+08	4.81193e+08	4.25916e+08	4.80196e+08	4.53436e+08	4.68544e+08	4.84884e+08	5.3147e+08	4.72623e+08	4.50239e+08	4.43203e+08	4.97307e+08	5.00719e+08	5.01691e+08	4.41899e+08	5.15099e+08	4.63053e+08	4.74155e+08	4.37475e+08	5.00566e+08	5.56356e+08	5.01217e+08	6.13562e+08	5.2774e+08	4.92021e+08	5.2022e+08	5.20494e+08	4.66538e+08	4.95432e+08	5.24968e+08	5.10553e+08	5.28704e+08	5.257e+08	4.54657e+08	5.16957e+08	5.33087e+08	5.39996e+08	4.56135e+08	5.03423e+08	4.88054e+08	4.07641e+08	4.4384e+08
Cre02.g104950.t1.1
Cre02.g105200.t1.2
Cre02.g105500.t1.2		2.26382e+07				2.17135e+07		3.26626e+07				2.0101e+07	3.41487e+07	2.09652e+07	2.30668e+07	2.24838e+07	3.22956e+07	2.90572e+07	2.20112e+07		2.18203e+07	2.14452e+07	2.0686e+07	2.99479e+07	3.09748e+07	2.45417e+07	2.90902e+07	2.36146e+07	2.70356e+07	2.61163e+07	2.64422e+07		3.16816e+07	2.58007e+07	2.99695e+07	3.10037e+07	2.45794e+07	2.84693e+07	2.76315e+07	2.94677e+07	2.57472e+07	2.08051e+07		2.78049e+07	2.62878e+07		2.52711e+07	2.21515e+07
Cre02.g105650.t1.2
Cre02.g105950.t1.2		4.55862e+07	3.9178e+07	3.11583e+07	3.38785e+07	2.92223e+07	3.55242e+07	4.14895e+07	3.05636e+07	2.5715e+07	3.99455e+07	3.67283e+07	4.64946e+07	3.46009e+07	2.66406e+07	3.49333e+07	3.75053e+07	2.50724e+07	2.12529e+07	3.09577e+07		1.93711e+07	3.39451e+07	1.63098e+07	3.03621e+07	2.61156e+07	2.54276e+07				2.89224e+07	1.97398e+07	2.63126e+07			2.49062e+07	3.92285e+07	2.91656e+07	2.60523e+07		3.96358e+07	3.5913e+07	3.46823e+07	2.89272e+07	2.25652e+07	2.98657e+07	2.5265e+07	3.30801e+07
Cre02.g106150.t1.2
Cre02.g106300.t1.2	1.9224e+07	1.93944e+07	1.9464e+07	1.26478e+07	2.00578e+07	1.24462e+07					8.98944e+06				7.25295e+06	1.79765e+07		1.62788e+07				1.66645e+07	1.47787e+07						1.20221e+07		1.6077e+07				1.43199e+07	1.21413e+07		2.4792e+07	1.80153e+07		1.01045e+07			1.08494e+07
Cre02.g106500.t1.2
Cre02.g106550.t1.2								2.53486e+07	4.56454e+07					4.11901e+07	4.19317e+07			4.87204e+07								5.14616e+07	3.58771e+07		4.63549e+07							4.44669e+07		5.22056e+07	4.53411e+07		5.25263e+07	4.75155e+07			4.51477e+07		8.03131e+07
Cre02.g106600.t1.2;Cre17.g733650.t1.1	1.15215e+09	1.15156e+09	9.47069e+08	1.10859e+09	1.07816e+09	1.01801e+09	1.17596e+09	1.06608e+09	1.04095e+09	1.04524e+09	1.08481e+09	1.12749e+09	1.03715e+09	1.06314e+09	1.06823e+09	1.0269e+09	9.12491e+08	1.11304e+09	8.52021e+08	7.83959e+08	1.03711e+09	9.42831e+08	8.72214e+08	9.43211e+08	8.17529e+08	8.27536e+08	9.54832e+08	9.16181e+08	7.62175e+08	9.49149e+08	7.59108e+08	9.53388e+08	9.87229e+08	1.04974e+09	9.85977e+08	1.01826e+09	1.0854e+09	9.52986e+08	1.14572e+09	1.23903e+09	1.14622e+09	1.50561e+09	1.1336e+09	1.11599e+09	1.1291e+09	1.14584e+09	1.11337e+09	1.08738e+09
Cre02.g106850.t1.2	4.66251e+07	4.2472e+07	4.28577e+07	3.95306e+07	5.09266e+07	5.37605e+07	4.49317e+07	5.89368e+07	3.15117e+07	3.44418e+07	3.42591e+07	4.25099e+07	4.90149e+07	4.2249e+07	4.90353e+07	5.04635e+07	4.03282e+07	3.68267e+07	5.03956e+07	2.38603e+07	3.02172e+07	2.92169e+07	2.7008e+07	3.24309e+07	3.33493e+07	4.38854e+07	3.02695e+07	4.20436e+07	3.0107e+07	4.7994e+07	7.70354e+07	4.18203e+07	4.2316e+07	5.16603e+07	5.74282e+07	4.43851e+07	6.97028e+07	5.34038e+07	4.43928e+07	4.27159e+07	5.82697e+07	2.8734e+07	5.57438e+07	3.49844e+07	3.47226e+07	5.19692e+07	2.67693e+07	3.46213e+07
Cre02.g107050.t1.1
Cre02.g107150.t1.1	9.51602e+07						7.78562e+07						7.09248e+07		7.46964e+07	1.18749e+08			1.7244e+08		1.39011e+08				1.24414e+08	2.2537e+08	1.22192e+08					1.18085e+08	1.70126e+08		8.44045e+07								1.06769e+08		7.71866e+07			8.29151e+07
Cre02.g107300.t1.2	1.21866e+08	1.09909e+08	8.27014e+07	1.02443e+08	9.85706e+07	9.43163e+07	1.11055e+08	1.20253e+08	8.72003e+07	1.13229e+08	9.43878e+07	9.79383e+07	8.57007e+07	1.06122e+08	1.27718e+08	1.01869e+08	9.13148e+07	9.05612e+07	1.03069e+08	1.03571e+08	9.73634e+07	1.07296e+08	8.72681e+07	9.74196e+07	7.5612e+07	1.19299e+08	9.48955e+07	1.0843e+08	1.0671e+08	9.96906e+07	9.97647e+07	8.99923e+07	9.87689e+07	8.82271e+07	1.02599e+08	1.08497e+08	1.02575e+08	1.11163e+08	1.09422e+08	1.05359e+08	1.27384e+08	1.06785e+08	1.0817e+08	1.03701e+08	1.02919e+08	1.04047e+08	1.01094e+08	1.01866e+08
Cre02.g107450.t1.2	3.83174e+07	2.99795e+07	2.34176e+07	3.03569e+07	2.79005e+07	3.17555e+07	3.3955e+07		2.84194e+07	3.07702e+07	2.59151e+07	3.19387e+07		3.09959e+07	3.56632e+07	2.64121e+07	1.85879e+07	3.55868e+07	2.54309e+07	2.5728e+07		2.35092e+07	1.87444e+07	2.18254e+07	4.69349e+07	3.66957e+07	4.09158e+07	4.42464e+07	2.62586e+07	4.68985e+07	3.60682e+07	5.1334e+07	3.56252e+07		4.14524e+07	3.49807e+07	4.47801e+07	3.49875e+07	4.33569e+07	5.03713e+07	3.96327e+07	4.35566e+07	4.49481e+07	3.80239e+07	4.07415e+07	2.97243e+07	2.81381e+07	2.69851e+07
Cre02.g107750.t1.2																														1.65064e+07
Cre02.g107850.t1.2	1.52068e+07			1.30229e+07	1.28704e+07		2.71929e+07		2.82158e+07	1.19747e+07	1.95868e+07	1.11032e+07	1.89331e+07	1.57755e+07	1.66303e+07	1.84503e+07		1.75153e+07	1.55667e+07	2.0141e+07	1.62958e+07	2.70707e+07			1.4745e+07	2.44465e+07	1.495e+07	1.58378e+07	2.82731e+07	2.89339e+07		3.25717e+07	2.61597e+07	1.21699e+07	2.54971e+07	2.26918e+07	2.55892e+07	1.99968e+07	1.8434e+07	2.36828e+07	1.75152e+07	1.77769e+07	4.36353e+07		4.53932e+07	1.80662e+07
Cre02.g107950.t1.2																			1.02245e+07
Cre02.g108050.t1.2																																									4.71295e+06
Cre02.g108100.t1.1																																																2.27844e+07
Cre02.g108250.t1.1																																				1.07051e+07
Cre02.g108300.t1.1
Cre02.g108450.t1.2	1.27297e+08	1.49892e+08	1.1024e+08	1.29255e+08	1.2422e+08	9.92392e+07	1.3803e+08	1.20277e+08	1.09874e+08	1.308e+08	1.28148e+08	1.32582e+08	1.01757e+08	1.32258e+08	1.05788e+08	1.25583e+08	1.29776e+08	1.2119e+08	1.18254e+08	1.29668e+08	1.30217e+08	1.216e+08	1.33543e+08	1.12199e+08	9.96972e+07	1.45549e+08	1.11532e+08	1.16411e+08	1.64609e+08	1.47472e+08	1.12652e+08	1.50565e+08	1.09093e+08	1.4179e+08	1.28494e+08	1.21332e+08	1.31839e+08	1.28683e+08	1.18067e+08	1.43723e+08	1.57019e+08	1.39123e+08	1.25511e+08	1.03895e+08	1.18834e+08	1.32494e+08	7.77804e+07	1.12895e+08
Cre02.g108850.t1.2	1.36987e+08	1.8437e+08	1.32617e+08	1.28342e+08	1.27188e+08	1.01664e+08	1.57398e+08	1.21215e+08	1.10558e+08	1.78901e+08	1.29884e+08	1.28093e+08	1.07892e+08	8.98767e+07	1.93673e+08	1.1494e+08	1.9318e+08	9.63837e+07	1.41337e+08	9.80849e+07	9.00415e+07	1.35924e+08	6.27693e+07	1.02567e+08	1.31513e+08		7.03674e+07		5.71111e+07	5.4346e+07	5.32957e+07	7.48719e+07	7.867e+07		1.20723e+08		8.82142e+07	7.21452e+07	7.10497e+07	1.48682e+08	1.27415e+08	1.0254e+08	1.27743e+08	1.0857e+08	2.02467e+08	1.02125e+08	9.80575e+07	1.0465e+08
Cre02.g108900.t1.2			1.82808e+07	1.52485e+07	3.11133e+07	2.55056e+07		2.22597e+07			2.73962e+07	2.43875e+07	2.1294e+07	2.79177e+07	3.5222e+07		1.70947e+07	2.18397e+07		3.62689e+07	3.3486e+07		6.46808e+07	4.54171e+07	4.66307e+07	3.92525e+07	3.47915e+07	3.71894e+07	4.52402e+07	4.30046e+07	2.99623e+07	5.19781e+07	4.93229e+07	3.72767e+07	4.42179e+07	3.87202e+07	4.74914e+07	6.68362e+07	2.74942e+07	2.84409e+07	2.45594e+07		2.7491e+07	2.91829e+07	2.18705e+07	1.98749e+07	2.30337e+07	2.79955e+07
Cre02.g109050.t1.2					1.05288e+07																																				1.27491e+07	1.23574e+07					1.25818e+07
Cre02.g109200.t1.1																																							4.02025e+07
Cre02.g109550.t1.2	4.40952e+07	3.90987e+07	4.18075e+07	4.11226e+07	4.51995e+07	4.67603e+07	4.56613e+07	3.49145e+07	3.65881e+07	4.25356e+07	4.62338e+07	3.92575e+07	3.67955e+07	3.76746e+07	5.14714e+07	5.07017e+07	4.04971e+07	4.41551e+07	3.96144e+07	4.50133e+07	3.12131e+07	5.2696e+07	5.31729e+07	3.00371e+07	3.93161e+07	5.56876e+07	3.40231e+07	4.53588e+07	5.1661e+07	4.1273e+07	5.08204e+07	5.41886e+07	2.85839e+07	4.47586e+07	5.17323e+07	3.01698e+07	4.62764e+07	3.67421e+07	3.87178e+07	4.11341e+07	4.51548e+07	3.28424e+07	5.19337e+07	3.53455e+07	3.79023e+07	3.9793e+07	3.66167e+07	4.00878e+07
Cre02.g109600.t1.2																					1.00113e+07		1.73145e+07			1.10704e+07
Cre02.g110350.t1.2;Cre12.g485200.t1.1;Cre11.g467595.t1.1	8.95424e+07	8.20035e+07	8.70381e+07	7.06495e+07	8.72313e+07	7.83478e+07	8.89905e+07	6.88296e+07	9.32691e+07	9.48327e+07	7.41155e+07	7.92009e+07	9.30414e+07	7.0803e+07	6.91954e+07	8.98247e+07	7.60291e+07	7.48022e+07	7.17004e+07	6.48454e+07	8.66124e+07		5.36699e+07	5.9329e+07	1.05993e+08	6.28113e+07	8.27191e+07	7.141e+07	6.57291e+07	6.02236e+07	6.74462e+07	6.8299e+07	6.57861e+07	7.16487e+07	5.86712e+07	7.15593e+07	8.27136e+07	7.05365e+07	6.9014e+07	7.49063e+07	7.15106e+07	7.32315e+07	9.68457e+07	7.37593e+07	9.42067e+07	7.90265e+07	7.06726e+07	8.1205e+07
Cre02.g110750.t1.2												1.91892e+07
Cre02.g111300.t1.1;Cre02.g111300.t2.1;Cre13.g588405.t2.1;Cre13.g588405.t1.2
Cre02.g111450.t1.2	1.32348e+08	1.52278e+08	1.20539e+08	1.37864e+08	1.07522e+08	9.19003e+07	1.26258e+08	1.76928e+08	1.09721e+08	2.02097e+08	1.3033e+08	1.69689e+08	1.39111e+08	1.56614e+08	1.17752e+08	1.54008e+08	1.4593e+08	1.20766e+08	2.02789e+08	1.98472e+08	1.75535e+08	2.31328e+08	2.08892e+08	1.94194e+08	2.53637e+08	1.86466e+08	1.82859e+08	2.17261e+08	1.77674e+08	1.96845e+08	2.63304e+08	1.872e+08	1.9046e+08	2.5609e+08	2.18039e+08	1.63852e+08	1.53367e+08	1.333e+08	1.16101e+08	1.8845e+08	1.09643e+08	8.28103e+07	1.3738e+08	1.21177e+08	1.67561e+08	1.70674e+08	9.21809e+07	1.25398e+08
Cre02.g111700.t1.2	7.21172e+07	1.00092e+08	8.0056e+07	8.00792e+07	9.03062e+07	6.05118e+07	6.62487e+07	1.0164e+08	9.33898e+07	6.48053e+07		5.98139e+07	4.80926e+07	7.15004e+07	8.69724e+07	6.33805e+07	7.69682e+07	8.69654e+07	5.42702e+07	7.52215e+07	6.6739e+07		5.98976e+07	5.32922e+07								4.49596e+07		5.27547e+07		3.43955e+07		3.23078e+07	3.66761e+07	5.54602e+07	6.50411e+07	5.89108e+07		7.10067e+07	6.46059e+07	6.87514e+07	1.41895e+08	6.35951e+07
Cre02.g111800.t1.2	3.3249e+07	3.09089e+07	4.95124e+07	3.2427e+07	3.02264e+07	4.27466e+07	2.9143e+07	3.69658e+07	4.05368e+07	2.89076e+07	3.20024e+07	4.06005e+07	3.71769e+07	4.06643e+07	3.57138e+07		2.9919e+07	3.37308e+07	3.38956e+07	4.28897e+07	3.24249e+07	3.81817e+07	3.67592e+07	4.12682e+07	3.14099e+07	3.50179e+07	3.745e+07	4.55837e+07	3.94766e+07	4.7759e+07	4.23313e+07	3.97334e+07	4.30114e+07	3.59137e+07	4.20928e+07	3.8705e+07	3.96519e+07	4.5375e+07	4.18177e+07	4.22049e+07	4.41813e+07	4.55403e+07	3.11889e+07	3.6732e+07	2.88469e+07	2.87476e+07	3.80266e+07	3.05994e+07
Cre02.g112600.t1.2		3.72226e+07	4.17316e+07		3.99025e+07	4.28411e+07			3.37139e+07	3.85406e+07	2.59041e+07	4.31884e+07	3.94888e+07	3.92502e+07	2.9761e+07	2.60427e+07	3.77982e+07	4.25548e+07	3.96836e+07	4.14257e+07	3.01264e+07	3.30456e+07	3.29784e+07	4.11769e+07	2.9043e+07	4.63849e+07	4.52504e+07	4.62865e+07	4.3955e+07	3.96701e+07	4.27659e+07	6.91578e+07	3.25965e+07		3.78512e+07	4.2295e+07	3.7368e+07	4.23711e+07	3.25569e+07	2.82081e+07	3.40822e+07	3.18055e+07	4.16442e+07	4.20432e+07		2.81154e+07	4.05723e+07	3.93772e+07
Cre02.g113100.t1.2																																				4.22606e+06
Cre02.g113200.t1.1	9.4593e+08	9.34133e+08	1.00012e+09	7.73261e+08	7.51383e+08	8.6813e+08	9.93841e+08	8.71744e+08	1.02308e+09	7.86171e+08	8.88306e+08	9.95156e+08	9.0873e+08	8.213e+08	8.3074e+08	8.40773e+08	7.77176e+08	8.30586e+08	9.31203e+08	8.70862e+08	1.07691e+09	9.47586e+08	1.01155e+09	1.1004e+09	9.10272e+08	1.11245e+09	1.02162e+09	8.86594e+08	9.62702e+08	1.08745e+09	8.98771e+08	1.27897e+09	1.2823e+09	9.34373e+08	1.01437e+09	1.06445e+09	8.30409e+08	9.1757e+08	9.77875e+08	7.52763e+08	8.49712e+08	1.01385e+09	8.77019e+08	9.89584e+08	9.26212e+08	8.33059e+08	1.06206e+09	9.2902e+08
Cre02.g113400.t1.2	3.63943e+07	2.42844e+07	3.70689e+07	2.77268e+07	4.29608e+07	3.95767e+07	4.03274e+07	4.32322e+07	3.77093e+07	3.02222e+07	4.88742e+07	3.69289e+07	2.95223e+07	3.71853e+07	3.74967e+07	4.66298e+07	4.63511e+07	3.43893e+07	3.02459e+07	3.33561e+07	4.30134e+07	2.00878e+07	2.53932e+07	2.30553e+07	2.05251e+07	2.58569e+07	1.86768e+07	2.73464e+07	3.56586e+07	2.93987e+07	3.46918e+07	2.63079e+07	3.13425e+07	3.32716e+07	3.32694e+07	3.59833e+07	2.95245e+07	2.83284e+07	3.69672e+07	4.4741e+07	3.66462e+07	4.78051e+07	3.34804e+07	3.49321e+07	3.75766e+07	3.34459e+07	2.99196e+07	3.37819e+07
Cre02.g114250.t1.2																								2.09869e+07											3.02892e+07
Cre02.g114400.t1.2		1.48241e+07									1.2572e+07				1.09458e+07																													9.97179e+06				1.34081e+07
Cre02.g114450.t1.2	5.15296e+07	5.95607e+07		4.52496e+07	5.03137e+07	5.98478e+07		4.86053e+07	5.27983e+07	5.31582e+07	5.64699e+07		5.26675e+07		3.55939e+07	5.71763e+07		4.52719e+07		6.05594e+07		5.65539e+07	6.79562e+07	7.88184e+07		7.33058e+07	8.66749e+07	5.59548e+07	5.99067e+07	8.86959e+07	8.16692e+07	8.71605e+07	7.18896e+07	6.16845e+07	6.00984e+07	6.65523e+07	5.49926e+07	5.92376e+07	6.13625e+07	6.82842e+07	4.29973e+07	5.5289e+07			8.63086e+07		5.44927e+07	4.73754e+07
Cre02.g114600.t1.2	2.10686e+09	2.3165e+09	2.0139e+09	1.94033e+09	2.34351e+09	2.17443e+09	2.14614e+09	2.20076e+09	2.258e+09	2.2896e+09	2.35483e+09	2.24678e+09	2.16956e+09	2.31315e+09	2.62842e+09	2.51283e+09	2.95767e+09	3.10501e+09	2.96536e+09	3.32594e+09	3.45909e+09	3.60176e+09	3.88656e+09	3.83562e+09	3.29606e+09	3.36615e+09	3.42694e+09	3.46584e+09	4.17254e+09	4.38799e+09	3.79824e+09	4.66821e+09	3.89954e+09	3.42532e+09	3.56654e+09	3.77601e+09	2.92703e+09	3.23932e+09	3.21489e+09	2.26511e+09	2.60177e+09	2.92163e+09	2.58889e+09	2.27603e+09	2.36436e+09	2.11149e+09	2.1688e+09	2.29743e+09
Cre02.g114850.t1.2
Cre02.g115200.t1.2	5.86797e+08	7.07179e+08	6.66851e+08	6.39852e+08	7.26469e+08	6.56263e+08	6.45118e+08	6.57839e+08	6.86487e+08	6.3255e+08	5.97868e+08	7.39297e+08	6.98026e+08	6.64924e+08	4.7184e+08	5.80461e+08	5.77469e+08	7.78625e+08	4.82715e+08	4.87657e+08	5.6127e+08	3.69285e+08	5.34521e+08	7.56641e+08	5.06936e+08	4.54983e+08	5.00655e+08	4.66489e+08	5.43785e+08	4.76005e+08	4.04638e+08	4.86681e+08	5.31953e+08	5.54377e+08	5.72732e+08	5.87448e+08	6.10997e+08	7.17108e+08	7.47659e+08	7.84031e+08	8.75221e+08	1.05028e+09	5.64382e+08	7.88891e+08	5.73779e+08	6.39769e+08	8.44123e+08	6.25991e+08
Cre02.g115900.t1.2
Cre02.g115950.t1.2
Cre02.g116250.t1.1
Cre02.g116450.t1.2									3.25645e+07						2.76331e+07
Cre02.g116500.t1.1		3.97377e+07	2.58498e+07		2.43431e+07	2.5462e+07	2.25941e+07	2.66541e+07	1.48628e+07		1.98332e+07	1.85601e+07		2.4048e+07	2.27691e+07	1.62653e+07	2.16162e+07	2.16508e+07		1.88551e+07	2.39009e+07	1.74172e+07	3.14698e+07		2.36872e+07	3.14879e+07	2.41974e+07	2.64579e+07	3.38713e+07	3.5857e+07	3.02779e+07		4.14367e+07	3.82542e+07	4.52572e+07	3.7561e+07	3.29844e+07	5.33551e+07	4.33336e+07	1.77862e+07	3.41721e+07	2.70492e+07	3.82231e+07	2.23502e+07	2.13597e+07	1.74652e+07	1.84324e+07	2.04848e+07
Cre02.g116750.t2.1;Cre02.g116750.t1.1	3.65349e+09	4.23705e+09	4.29314e+09	3.99251e+09	3.76666e+09	3.39553e+09	3.96044e+09	3.58543e+09	3.90148e+09	3.96119e+09	3.58766e+09	4.01273e+09	3.7252e+09	3.76874e+09	3.87135e+09	4.15925e+09	3.70069e+09	4.03124e+09	4.02098e+09	3.95438e+09	4.37903e+09	4.5533e+09	4.77654e+09	4.69268e+09	4.93805e+09	5.12917e+09	5.08941e+09	4.71429e+09	5.27636e+09	5.14934e+09	4.19359e+09	5.2375e+09	5.55344e+09	4.49613e+09	4.68145e+09	5.67053e+09	4.3396e+09	4.97674e+09	5.20501e+09	4.13526e+09	4.1655e+09	4.66264e+09	3.60999e+09	3.6202e+09	3.97112e+09	4.13207e+09	4.12581e+09	4.0562e+09
Cre02.g117000.t1.1																														3.258e+07
Cre02.g117050.t2.1;Cre02.g117050.t1.1;Cre02.g117050.t3.1;Cre16.g681802.t1.1;Cre17.g710650.t1.1;Cre06.g268950.t1.2;Cre02.g141946.t3.1;Cre07.g319850.t1.2;Cre06.g267400.t1.2			1.08071e+07		1.64205e+07							1.34635e+07		1.17232e+07	9.9573e+06			1.82231e+07		1.88665e+07	1.3011e+07			1.48376e+07	1.35628e+07	1.44499e+07	1.67157e+07		1.91581e+07	2.06227e+07		2.58768e+07	1.35092e+07			1.88947e+07	1.14175e+07		1.21222e+07		1.69904e+07	1.89462e+07		1.52484e+07	1.69757e+07			1.41821e+07
Cre02.g117500.t1.2	2.8792e+07		3.94982e+07	4.8596e+07	5.81729e+07	4.14741e+07		3.84903e+07	4.04426e+07	4.11503e+07	6.53368e+07	4.37717e+07	3.88214e+07	3.74007e+07	3.85732e+07	4.82991e+07	3.69969e+07	5.94141e+07	4.29394e+07	5.68979e+07	4.31374e+07	5.6716e+07	4.75402e+07	4.55063e+07	4.82878e+07	4.74327e+07	4.96103e+07	5.37661e+07	6.49237e+07	4.18144e+07	5.53302e+07	5.51889e+07	5.1539e+07	4.95605e+07	3.54693e+07	4.23364e+07	4.89226e+07	3.79428e+07	4.17096e+07	3.03025e+07	3.70496e+07	3.97777e+07	5.19013e+07	2.8458e+07		3.02e+07	3.84303e+07	3.47479e+07
Cre02.g117850.t1.2
Cre02.g118300.t1.2	1.45347e+07	4.65804e+07	6.11479e+07	4.88729e+07	5.3373e+07	5.95762e+07	3.42549e+07	5.53893e+07	4.35672e+07	4.39727e+07	2.15043e+07	4.57354e+07	2.94363e+07	2.24833e+07	3.08294e+07			2.57881e+07		1.55916e+07									1.55328e+07	2.98656e+07			2.92862e+07	8.19464e+07	8.18438e+07	7.854e+07	1.04747e+08	8.78912e+07	1.06034e+08	1.17963e+08	1.23112e+08	1.99135e+08	4.60365e+07	7.1967e+07	5.13282e+07	5.83475e+07	5.68195e+07	3.80092e+07
Cre02.g118500.t1.1	1.98766e+08	2.38331e+08	2.37255e+08	2.59461e+08	2.21522e+08	2.21476e+08	2.0061e+08	1.92787e+08	1.95601e+08	2.29241e+08	2.68843e+08	2.2311e+08	2.44733e+08	1.9983e+08	2.24143e+08	2.57822e+08	2.14309e+08	2.08468e+08	2.27104e+08	2.2528e+08	2.05113e+08	2.58125e+08	2.29517e+08	2.09271e+08	2.64656e+08	2.4309e+08	2.54437e+08	2.5975e+08	2.11198e+08	2.40241e+08	2.37569e+08	2.38583e+08	2.27827e+08	2.26554e+08	1.86937e+08	2.23209e+08	2.68463e+08	2.30297e+08	2.38072e+08	2.41771e+08	2.21114e+08	2.63197e+08	2.16238e+08	2.07621e+08	1.97038e+08	2.3985e+08	2.38682e+08	1.89857e+08
Cre02.g118600.t1.2	1.13039e+08	1.48888e+08	1.05375e+08	1.07316e+08	1.08771e+08	1.43282e+08	9.95818e+07	1.13634e+08	1.48556e+08	9.18971e+07	1.25629e+08	1.15661e+08	7.85549e+07	9.32416e+07	6.73367e+07	4.50167e+07		6.92769e+07		3.3755e+07	4.06027e+07	7.83113e+07	6.21185e+07	5.96291e+07	1.60388e+08	1.69341e+08	1.75724e+08	1.43308e+08	1.0532e+08	1.12734e+08	1.29129e+08	1.1734e+08	1.03599e+08	1.26452e+08	1.63323e+08	1.22606e+08	2.32813e+08	2.87133e+08	2.62285e+08	8.25808e+07	8.05302e+07	1.03457e+08	1.34937e+08	1.5002e+08	1.09174e+08	1.08059e+08	1.46003e+08	9.81243e+07
Cre02.g118850.t1.2	9.68463e+07	9.68157e+07	1.22108e+08	1.09629e+08	1.23484e+08	1.06406e+08	1.20006e+08	1.02925e+08	1.23573e+08	1.01887e+08	9.94704e+07	1.347e+08	1.2734e+08	1.07346e+08	1.07109e+08	1.2751e+08	1.19818e+08	1.41933e+08	1.40411e+08	1.09608e+08	1.18559e+08	1.18087e+08	1.08076e+08	1.2608e+08	1.29113e+08	1.16051e+08	1.07826e+08	1.11301e+08	1.13455e+08	1.03647e+08	1.07049e+08	9.86635e+07	1.1546e+08	1.05174e+08	1.02516e+08	1.11367e+08	1.12143e+08	1.09789e+08	1.04973e+08	9.05375e+07	9.04418e+07	1.08221e+08	9.10083e+07	1.22358e+08	1.08876e+08	1.1433e+08	9.08995e+07	1.08418e+08
Cre02.g118900.t1.2	2.75745e+07	3.29588e+07	5.53251e+07		3.93474e+07	3.48745e+07		3.72561e+07			3.61385e+07		3.08875e+07	3.18221e+07			3.21514e+07	2.77523e+07		4.21459e+07		3.76472e+07				3.75692e+07									2.68041e+07			3.8087e+07	3.22882e+07		3.75052e+07	3.50978e+07	3.09607e+07	2.48877e+07		4.01595e+07	2.64179e+07
Cre02.g118950.t1.2	2.59653e+08	2.53465e+08	2.57443e+08	2.22469e+08	2.10641e+08	2.26372e+08	2.89631e+08	2.31754e+08	1.97573e+08	2.63762e+08	2.11952e+08	2.63969e+08	2.75817e+08	2.22222e+08	1.06628e+08	2.47732e+08	2.19895e+08	1.81036e+08	2.10809e+08	2.24493e+08	2.16109e+08	1.99967e+08	1.42441e+08	1.7275e+08	1.565e+08	9.16883e+07	1.63382e+08	2.1191e+08	1.30486e+08	1.34857e+08	1.13021e+08	1.40076e+08	7.75919e+07	1.80842e+08	1.3233e+08	1.31672e+08	1.76586e+08	1.52459e+08	1.40285e+08	2.13604e+08	2.11095e+08	1.86142e+08	2.42133e+08	1.42214e+08	2.26479e+08	2.60299e+08	2.76932e+08	2.25901e+08
Cre02.g119000.t1.1						3.18381e+07			2.62784e+07			3.54926e+07								2.95316e+07	1.36329e+07		1.36903e+08			1.91521e+08							3.83528e+07			3.07217e+07						3.99339e+07
Cre02.g119450.t1.2
Cre02.g119550.t1.2	3.63842e+08	4.41872e+08	3.6933e+08	3.77777e+08	4.01074e+08	3.02032e+08	4.06383e+08	3.68372e+08	3.75145e+08	3.25452e+08	3.66631e+08	4.09626e+08	4.14666e+08	3.83282e+08	3.53721e+08	4.28693e+08	3.73957e+08	4.28901e+08	3.98332e+08	4.37122e+08	4.77216e+08	4.92927e+08	5.18052e+08	6.03845e+08	5.40577e+08	4.75095e+08	5.81014e+08	4.56359e+08	5.78648e+08	5.43843e+08	3.80168e+08	4.70448e+08	5.37241e+08	4.67526e+08	5.10615e+08	5.5732e+08	4.79187e+08	5.51472e+08	4.95996e+08	3.9955e+08	4.3685e+08	4.16629e+08	3.74588e+08	3.92129e+08	3.96643e+08	3.97041e+08	3.76862e+08	3.60871e+08
Cre02.g119900.t1.2						1.43155e+07			1.75511e+07					1.67422e+07	2.28816e+07		2.0803e+07	1.33009e+07		2.05883e+07			2.6045e+07	2.95859e+07		2.86107e+07			2.51894e+07	2.8586e+07		3.66902e+07			3.82121e+07	4.03676e+07	2.13517e+07	2.86809e+07	3.00129e+07	1.93568e+07	2.57964e+07	3.02668e+07
Cre02.g119950.t1.2
Cre02.g120100.t1.2
Cre02.g120150.t1.2	1.16543e+10	1.22636e+10	1.06438e+10	1.27862e+10	1.19073e+10	1.06051e+10	1.3813e+10	1.09329e+10	1.04409e+10	1.15212e+10	1.19355e+10	9.7593e+09	1.24547e+10	1.06953e+10	8.07814e+09	1.16769e+10	1.02358e+10	1.02865e+10	1.11923e+10	9.67867e+09	1.0923e+10	1.17176e+10	9.35663e+09	1.03743e+10	9.81254e+09	8.96241e+09	9.28701e+09	1.00382e+10	8.56469e+09	7.79298e+09	9.49627e+09	8.98638e+09	8.4616e+09	9.299e+09	7.46415e+09	8.478e+09	8.75686e+09	7.92582e+09	7.7013e+09	9.68439e+09	8.45256e+09	8.10618e+09	1.20853e+10	1.0403e+10	1.1664e+10	1.10073e+10	1.22303e+10	1.14672e+10
Cre02.g120250.t2.1;Cre02.g120250.t1.1;Cre02.g120200.t1.2	1.26885e+08	1.21967e+08	1.06691e+08	9.56278e+07	9.40676e+07	9.15006e+07	1.27247e+08	1.2654e+08	1.14027e+08	1.06209e+08	1.56789e+08	1.52293e+08	1.56172e+08	1.44609e+08	1.70943e+08	2.01767e+08	1.69314e+08	1.78974e+08	2.03023e+08	1.89357e+08	2.09185e+08	1.70588e+08	2.03748e+08	2.06017e+08	2.04372e+08	1.56417e+08	1.72512e+08	1.56621e+08	1.77035e+08	1.72893e+08	1.97776e+08	1.39531e+08	1.72391e+08	1.60931e+08	1.31311e+08	1.23333e+08	1.24964e+08	1.10429e+08	1.07825e+08	1.04864e+08	1.11909e+08	1.00535e+08	1.51369e+08	1.04789e+08	1.07972e+08	9.84859e+07	9.50017e+07	1.26575e+08
Cre02.g120301.t1.1	6.61203e+07	1.27396e+07		7.77663e+07	1.86095e+07	2.92377e+07	4.52926e+07		4.93236e+07	4.67407e+07	2.17944e+07	6.90384e+07	5.93416e+07	6.38724e+07	6.79753e+07	5.21042e+08	8.05204e+07	6.71558e+07	6.38799e+07	5.56509e+07	1.9602e+07	8.99638e+07	7.12472e+07	4.94464e+07	6.96435e+07	2.71288e+07	4.05758e+07	4.23017e+07	9.8726e+07		3.21847e+07	4.79589e+07	7.14861e+07	1.03237e+08	3.49513e+07	3.11189e+07	6.90673e+07		7.34672e+07	4.04557e+07	1.73538e+07	5.93345e+07	8.13385e+07		5.8666e+07	5.90153e+07	2.19692e+07	6.52296e+07
Cre02.g141100.t1.2	5.53051e+07	3.28066e+07	5.48921e+07	4.66598e+07	5.33031e+07	6.83294e+07	5.3393e+07	5.93184e+07	5.22663e+07	5.98275e+07	6.43521e+07	5.50402e+07	5.41584e+07	4.79171e+07	5.79316e+07	4.96302e+07	5.93816e+07	5.00357e+07	3.88399e+07	5.68013e+07	5.37035e+07	5.03587e+07	5.76786e+07	5.48262e+07	4.98055e+07	6.54255e+07	4.96411e+07	6.20991e+07	6.79404e+07	5.85027e+07	5.62265e+07	6.26239e+07	5.63091e+07	6.73551e+07	6.37894e+07	5.43201e+07	6.46806e+07	7.5476e+07	7.66508e+07	8.4861e+07	6.21575e+07	7.28205e+07	6.70631e+07	5.86831e+07	5.62316e+07	5.586e+07	5.19932e+07	6.05482e+07
Cre02.g141200.t1.2	3.35737e+07	4.02148e+07	3.64437e+07	3.94416e+07	4.3299e+07	5.02563e+07	4.46085e+07	5.19231e+07	3.4435e+07	4.74878e+07	3.72414e+07	5.24858e+07	3.33184e+07	3.74938e+07	4.63676e+07	2.95776e+07	3.28514e+07	4.30174e+07		5.30299e+07	3.83288e+07	3.89254e+07	3.7865e+07	3.78189e+07	4.12081e+07	6.32291e+07	4.33602e+07	4.72924e+07	4.55952e+07	5.20146e+07	5.12661e+07	7.19636e+07	4.81804e+07	4.4505e+07	5.08881e+07	4.92495e+07	5.32241e+07	4.75853e+07	5.72277e+07	4.56467e+07	5.33008e+07	4.58511e+07	3.57857e+07		5.33073e+07	3.43016e+07	3.90358e+07	3.37696e+07
Cre02.g141350.t1.2
Cre02.g141400.t1.2	3.61915e+09	4.15275e+09	4.29322e+09	3.07576e+09	4.26668e+09	4.21254e+09	3.66092e+09	4.39654e+09	4.4801e+09	3.43729e+09	4.24322e+09	4.55394e+09	3.46836e+09	4.61863e+09	4.41754e+09	3.53089e+09	5.19386e+09	5.052e+09	4.49465e+09	6.27398e+09	6.07005e+09	5.06811e+09	6.85851e+09	6.92562e+09	5.49087e+09	8.08019e+09	8.29521e+09	5.36496e+09	7.68494e+09	7.80341e+09	5.58041e+09	7.77525e+09	7.25712e+09	5.09634e+09	6.99296e+09	6.71901e+09	4.22901e+09	6.45133e+09	6.23799e+09	3.15215e+09	4.49858e+09	3.93956e+09	3.48107e+09	4.79274e+09	3.73927e+09	3.56448e+09	4.65162e+09	3.67022e+09
Cre02.g141500.t1.2	7.40963e+07	9.62684e+07	1.5845e+08	9.45681e+07		1.19984e+08	8.98268e+07	1.07404e+08	1.18188e+08	1.02159e+08	1.12518e+08	1.45041e+08	9.26449e+07	9.5962e+07	1.14384e+08	9.80417e+07	1.21543e+08	9.78134e+07		1.04775e+08	9.84373e+07	8.94353e+07	8.99192e+07	1.11246e+08	6.03346e+07	1.02205e+08	1.11457e+08	9.50748e+07	1.37374e+08	1.14255e+08	9.38466e+07	1.00575e+08	8.55884e+07	7.83667e+07	1.15142e+08	1.06031e+08	1.06959e+08	1.0245e+08	1.45007e+08	1.18354e+08	1.12862e+08	1.1791e+08	9.4412e+07	1.37151e+08	1.07852e+08	1.17149e+08	9.9592e+07	1.08886e+08
Cre02.g141550.t1.2		1.42455e+07					1.49791e+07														1.73088e+07						1.57559e+07					1.99074e+07											1.52391e+07	1.08426e+07			1.15424e+07
Cre02.g141606.t1.1			1.89992e+07			1.4162e+07		1.67663e+07	1.83077e+07		8.66829e+06		1.97879e+07	1.50744e+07		1.73618e+07	1.47117e+07	1.31128e+07			1.08129e+07											1.96862e+07	1.43368e+07		1.50016e+07	1.73615e+07	1.208e+07	1.14893e+07	1.70719e+07	1.2238e+07	1.73269e+07	1.64386e+07			1.86624e+07	1.2414e+07	1.45862e+07	1.95209e+07
Cre02.g141900.t1.2			9.35215e+06																				1.08881e+07						8.03236e+06					1.20561e+07					1.19654e+07
Cre02.g142000.t1.2
Cre02.g142086.t1.1																																													8.18654e+06
Cre02.g142126.t1.1	5.17099e+07	7.75789e+07	6.267e+07	6.46126e+07	5.22151e+07	5.81239e+07	5.17694e+07	5.20085e+07	6.82415e+07	5.34628e+07	5.86103e+07	5.7448e+07	5.5165e+07	6.25597e+07	6.25673e+07	8.0993e+07	5.21421e+07	5.89272e+07	5.19416e+07	4.64385e+07	6.17061e+07	4.61446e+07	3.96098e+07	4.23338e+07	4.72636e+07	3.80098e+07	4.80401e+07	4.65605e+07	5.46706e+07	4.72346e+07	4.84937e+07	5.31688e+07	5.63528e+07	5.08376e+07	5.06789e+07	5.60332e+07	5.3058e+07	5.19547e+07	4.72824e+07	5.64919e+07	6.79601e+07	6.80947e+07	4.72434e+07	6.52955e+07	5.54012e+07	5.28502e+07	5.73075e+07	5.58911e+07
Cre02.g142146.t1.1	2.46646e+08	1.92682e+08	2.1529e+08	2.22484e+08	2.39883e+08	1.85227e+08	1.81764e+08	2.34367e+08	2.04592e+08	1.72316e+08	2.20763e+08	2.09605e+08	2.3519e+08	2.35112e+08	2.3265e+08	1.94121e+08	2.70276e+08	2.56322e+08	2.27582e+08	2.18372e+08	2.22702e+08	2.1223e+08	2.21178e+08	2.29509e+08	1.87767e+08	1.76962e+08	1.95162e+08	2.00946e+08	1.85657e+08	1.99749e+08	2.14695e+08	1.7152e+08	1.96172e+08	1.77996e+08	1.79037e+08	1.86117e+08	1.84283e+08	1.76158e+08	1.63184e+08	1.90507e+08	1.51287e+08	1.88707e+08	1.88846e+08	2.6183e+08	2.29637e+08	2.18157e+08	2.18387e+08	1.97064e+08
Cre02.g142186.t1.1		4.88429e+07	3.26064e+07			3.78119e+07			3.77117e+07	3.78939e+07	3.90835e+07	3.35271e+07		3.20905e+07			3.77398e+07				3.86686e+07			3.40573e+07	3.98324e+07	3.15659e+07	4.5739e+07			4.01019e+07	4.85047e+07	5.29004e+07	3.78218e+07	4.08344e+07		3.68302e+07	3.63071e+07	4.66176e+07	3.65973e+07		4.42735e+07		5.19998e+07		3.32506e+07		4.02971e+07	4.04021e+07
Cre02.g142206.t1.1	3.0409e+08	3.11993e+08	2.29724e+08	4.19704e+08	2.84188e+08	3.14285e+08	4.10137e+08	2.69519e+08	2.74785e+08	2.96249e+08	2.80199e+08	3.15803e+08	3.32652e+08	2.9371e+08	2.55575e+08	2.57082e+08	2.79056e+08	2.92634e+08	2.89625e+08	3.13074e+08	2.79369e+08	3.74039e+08	3.01974e+08	3.47711e+08	3.41546e+08	4.09292e+08	3.75678e+08	3.6076e+08	3.67845e+08	3.51869e+08	4.22269e+08	4.12624e+08	3.57161e+08	4.68385e+08	4.09983e+08	3.58317e+08	3.21967e+08	4.13248e+08	4.14964e+08	2.35863e+08	3.50573e+08	2.94575e+08	3.37772e+08	2.72809e+08	3.50595e+08	2.52004e+08	3.3355e+08	3.5936e+08
Cre02.g142266.t1.1;Cre16.g678437.t1.1	9.38703e+07	9.09489e+07	1.03033e+08	9.35702e+07	1.06814e+08	8.48638e+07	1.1834e+08	1.14239e+08	1.11451e+08	9.73513e+07	9.7852e+07	1.02521e+08	9.74965e+07	1.24124e+08	9.30076e+07	9.65517e+07	1.06037e+08	1.11417e+08	9.84717e+07	1.07229e+08	1.15941e+08	6.74296e+07	6.8499e+07	9.10573e+07	7.22403e+07	7.57901e+07	8.12667e+07	8.39949e+07	8.75224e+07	7.88733e+07	9.27281e+07	6.17309e+07	7.32562e+07	8.73164e+07	7.17362e+07	8.43019e+07	8.11873e+07	8.47609e+07	6.39425e+07	8.55546e+07	8.91664e+07	8.09744e+07	1.03355e+08	8.0608e+07	1.05103e+08	1.02574e+08	8.85787e+07	1.10146e+08
Cre02.g142351.t1.1		4.77839e+07	4.06077e+07	3.85335e+07	5.67852e+07	4.82663e+07	4.67208e+07	5.27334e+07	4.59762e+07	4.68854e+07	5.02917e+07	4.93154e+07		5.00651e+07		3.74002e+07	3.79068e+07	4.19032e+07	5.54651e+07	4.56785e+07	4.80101e+07			4.94505e+07		3.87589e+07	6.17385e+07		4.95481e+07	4.65858e+07	4.07462e+07	3.93203e+07		4.43552e+07	4.00522e+07	3.5196e+07	6.03611e+07	3.94781e+07	4.41484e+07	3.45886e+07		3.47106e+07	5.17155e+07	4.3822e+07	4.78523e+07	4.19657e+07	5.04166e+07	4.73965e+07
Cre02.g142352.t1.1	8.64033e+07	1.16969e+08	1.37489e+08	9.48852e+07	1.33547e+08	1.3686e+08	9.06786e+07	1.36402e+08	1.17053e+08	1.18802e+08	1.66027e+08	1.24957e+08	1.08921e+08	1.1589e+08	1.14294e+08	1.26538e+08	1.27421e+08	1.04771e+08	1.10346e+08	1.28645e+08	1.06348e+08	1.23072e+08	1.3769e+08	1.05376e+08	1.13057e+08	1.1104e+08	1.13738e+08	1.20558e+08	1.19004e+08	1.06469e+08	9.6716e+07	1.14633e+08	1.18195e+08	9.2333e+07	1.05418e+08	1.06819e+08	1.26695e+08	1.66642e+08	1.2977e+08	1.48762e+08	1.26669e+08	1.12517e+08	1.0996e+08	1.41278e+08	1.11137e+08	1.12815e+08	1.32637e+08	1.07287e+08
Cre12.g486250.t1.2;Cre02.g142687.t2.1;Cre02.g142687.t1.1	6.09011e+08	5.92887e+08	6.65738e+08	5.91373e+08	5.90349e+08	6.02493e+08	5.85082e+08	6.44609e+08	5.26454e+08	5.47119e+08	6.26091e+08	5.72632e+08	5.73335e+08	5.76347e+08	7.37088e+08	6.52362e+08	6.06137e+08	6.50356e+08	6.50544e+08	5.87003e+08	5.43414e+08	5.45969e+08	5.53086e+08	6.18121e+08	6.52739e+08	6.74659e+08	7.89763e+08	6.3821e+08	7.24613e+08	7.84276e+08	7.09099e+08	7.91595e+08	7.92965e+08	6.24344e+08	7.41506e+08	7.78538e+08	7.353e+08	6.58514e+08	7.10059e+08	6.54635e+08	5.9194e+08	6.51514e+08	6.74521e+08	6.37166e+08	6.86999e+08	5.22307e+08	6.39413e+08	7.03075e+08
Cre02.g142800.t1.2	1.89163e+08	1.95046e+08	2.00075e+08	2.00028e+08	1.90194e+08	1.74936e+08	1.98444e+08	2.78253e+08	1.99473e+08	1.84858e+08	2.20044e+08	1.99722e+08	1.73519e+08	1.89587e+08	1.57731e+08	1.79471e+08	2.04489e+08	1.7238e+08	2.72669e+08	2.3179e+08	1.78207e+08	1.69007e+08	1.94383e+08	1.93738e+08	1.79139e+08	1.79885e+08	1.48885e+08	1.7396e+08	1.96744e+08	1.71999e+08	1.98083e+08	2.29377e+08	2.03138e+08	1.79564e+08	2.38998e+08	1.79265e+08	1.84583e+08	2.02195e+08	2.01339e+08	1.89072e+08	1.97357e+08	1.73192e+08	1.88659e+08	2.41755e+08	1.94682e+08	1.94813e+08	2.2407e+08	1.74578e+08
Cre02.g143000.t1.2	2.33708e+08	2.45002e+08	2.70128e+08	2.1587e+08	3.28134e+08	2.36572e+08	2.21877e+08	2.75532e+08	2.08101e+08	2.09321e+08	2.93092e+08	2.70996e+08	2.2379e+08	3.1907e+08	2.25611e+08	2.70848e+08	2.68395e+08	2.31194e+08	2.60914e+08	2.72545e+08	2.49246e+08	2.34031e+08	2.68817e+08	2.49463e+08	2.25633e+08	2.80413e+08	1.61454e+08	2.09621e+08	2.35756e+08	2.342e+08	1.86959e+08	2.07142e+08	1.86529e+08	1.93962e+08	1.89625e+08	2.02348e+08	1.8112e+08	1.8924e+08	1.58384e+08	2.26455e+08	2.15282e+08	1.87611e+08	2.08907e+08	2.73872e+08	1.93509e+08	2.53688e+08	2.39806e+08	2.2871e+08
Cre02.g143050.t1.2	2.2907e+09	2.46287e+09	2.24245e+09	2.30228e+09	2.54128e+09	2.2649e+09	2.08406e+09	2.2142e+09	2.39515e+09	2.402e+09	1.97013e+09	2.19125e+09	1.8923e+09	1.69376e+09	1.51851e+09	1.95744e+09	1.65617e+09	1.90783e+09	1.60552e+09	1.80781e+09	1.60714e+09	2.03491e+09	2.04279e+09	2.33382e+09	1.66616e+09	1.77233e+09	1.6282e+09	2.06539e+09	1.96531e+09	1.94133e+09	1.77689e+09	1.78124e+09	2.25609e+09	2.42011e+09	2.36267e+09	2.48698e+09	2.74908e+09	2.9635e+09	2.60309e+09	3.27828e+09	3.34583e+09	3.66051e+09	2.14555e+09	2.60598e+09	2.36177e+09	2.60138e+09	2.56306e+09	2.24046e+09
Cre02.g143200.t1.1;Cre12.g547000.t1.2	9.9053e+08	9.51059e+08	1.00525e+09	1.00989e+09	1.05151e+09	9.22636e+08	9.24721e+08	1.02013e+09	9.92252e+08	9.57772e+08	9.88067e+08	9.06868e+08	9.31342e+08	1.03694e+09	1.06726e+09	9.39823e+08	9.61886e+08	9.79174e+08	9.21229e+08	9.29916e+08	9.25698e+08	9.81389e+08	9.69809e+08	9.80492e+08	9.61143e+08	9.9691e+08	9.1071e+08	8.85048e+08	1.01456e+09	9.5051e+08	1.02079e+09	9.90506e+08	9.81355e+08	1.0078e+09	1.01331e+09	8.77564e+08	9.54742e+08	9.5256e+08	1.01672e+09	9.72665e+08	1.04157e+09	9.97372e+08	1.03508e+09	9.92706e+08	8.97586e+08	9.39154e+08	9.56775e+08	9.5929e+08
Cre02.g143250.t1.2	5.97814e+08	6.88364e+08	5.90366e+08	5.79105e+08	6.27117e+08	6.74111e+08	6.05171e+08	7.44482e+08	6.97603e+08	6.12417e+08	5.90822e+08	7.14341e+08	5.85637e+08	7.02169e+08	6.665e+08	5.38234e+08	6.36566e+08	7.35008e+08	5.79759e+08	7.12141e+08	7.65753e+08	6.70802e+08	7.78868e+08	7.52555e+08	5.88263e+08	8.15705e+08	7.88464e+08	5.6759e+08	8.56814e+08	8.17004e+08	6.24294e+08	9.15977e+08	7.86873e+08	7.79873e+08	8.83535e+08	9.24612e+08	6.54523e+08	7.97617e+08	8.04634e+08	5.55647e+08	7.15436e+08	7.20808e+08	6.15973e+08	7.10033e+08	6.35362e+08	6.30154e+08	7.6715e+08	6.21782e+08
Cre02.g143307.t1.1	1.16932e+08	1.10287e+08	1.11757e+08	1.3699e+08	1.15204e+08	1.29412e+08	1.16141e+08	1.62255e+08	1.57893e+08		1.3824e+08	1.28989e+08	1.1611e+08	1.10358e+08	1.38843e+08	8.97979e+07	1.24382e+08	1.3657e+08	9.87108e+07	1.11569e+08	1.42281e+08	9.77395e+07	9.03431e+07	9.17893e+07	1.14544e+08	7.86965e+07	1.06678e+08	9.51943e+07	8.87711e+07	9.43639e+07		1.22523e+08	8.41126e+07	9.48173e+07	9.98396e+07	7.55707e+07	1.01895e+08	1.21899e+08	1.11019e+08	1.21527e+08	1.00315e+08	1.0372e+08	8.25753e+07	1.27945e+08	1.2493e+08	9.27304e+07	1.25015e+08	1.21578e+08
Cre02.g143550.t1.2	9.17413e+07	6.46633e+07	8.4718e+07	7.38938e+07	8.46553e+07	8.58329e+07	7.51509e+07	6.47919e+07	9.12488e+07	9.44923e+07	1.00971e+08	1.04649e+08	1.05681e+08	1.05657e+08	1.19448e+08	1.33381e+08	1.37579e+08	1.27429e+08	1.39016e+08	1.5079e+08	9.92847e+07	1.14873e+08	1.27373e+08	1.32092e+08	8.85935e+07	1.05014e+08	8.10619e+07	1.41039e+08	9.31125e+07	1.01015e+08	1.13073e+08	9.55389e+07	8.32942e+07	1.09438e+08	7.75025e+07	9.12069e+07	5.9024e+07	5.2721e+07	6.13304e+07	6.19994e+07	4.23558e+07	4.4562e+07	1.09362e+08	8.51361e+07	1.4661e+08	9.97724e+07	8.25073e+07	8.37656e+07
Cre02.g143567.t1.1
Cre02.g143635.t1.2									1.88848e+07			2.38341e+07		2.0402e+07	2.29893e+07						2.19005e+07		1.62663e+07	2.66172e+07																	1.60538e+07						1.99799e+07
Cre02.g143650.t2.1;Cre02.g143650.t1.2	4.53827e+07			7.64265e+07			6.51415e+07	5.71187e+07	8.04192e+07	8.21704e+07	6.25555e+07	6.09049e+07	9.32186e+07	7.08724e+07	3.70481e+07	1.07169e+08		9.03706e+07	7.54224e+07		4.06337e+07	9.1174e+07		9.91199e+07	1.3862e+08	8.29896e+07	9.92943e+07	1.16703e+08	9.51058e+07	9.43639e+07	1.47252e+08	1.01996e+08	7.41149e+07	1.6859e+08	7.10794e+07	8.80768e+07	8.86545e+07	8.71999e+07	7.32374e+07	8.40797e+07	3.47553e+07	5.14659e+07	7.45337e+07	4.61544e+07	1.01464e+08		8.77051e+07	7.52766e+07
Cre02.g143667.t1.1											1.23947e+07												1.43494e+07	1.54267e+07		1.78066e+07	1.83288e+07											1.32003e+07
Cre02.g144000.t1.2
Cre02.g144005.t1.1																		1.3728e+07
Cre02.g144450.t1.2																																																1.58466e+07
Cre02.g144850.t1.2																				8.89312e+06
Cre02.g145000.t1.1					1.6358e+07																																									1.68719e+07
Cre02.g145050.t1.2	2.6116e+07	3.10611e+07	2.38007e+07	3.64487e+07		3.18036e+07			2.25921e+07	3.53131e+07	4.24204e+07	3.17175e+07	3.77886e+07	2.95718e+07	3.63361e+07	4.84142e+07	4.17894e+07	3.63839e+07	3.34742e+07	3.3411e+07		3.40306e+07	2.3328e+07	3.05289e+07	4.19526e+07	2.7774e+07	3.3829e+07		4.43424e+07	3.24151e+07	3.91132e+07	2.69308e+07	2.97597e+07		2.93442e+07	2.60523e+07		3.40342e+07	2.50778e+07		2.01959e+07	2.65906e+07	2.49377e+07	3.32874e+07	2.25343e+07		2.56055e+07	2.4188e+07
Cre02.g145100.t1.1																																															6.54929e+06
Cre02.g145650.t1.1
Cre02.g145800.t1.2	1.57803e+08	1.42055e+08	1.42353e+08	1.29711e+08	1.40761e+08	1.4479e+08	1.31933e+08	1.332e+08	1.64662e+08	1.49197e+08	1.42259e+08	1.417e+08	1.43507e+08	1.35243e+08	1.57144e+08	1.80095e+08	1.43028e+08	1.42323e+08	1.58181e+08	1.71921e+08	1.68483e+08	1.68226e+08	1.92424e+08	2.09616e+08	1.92431e+08	2.06665e+08	1.68335e+08	1.81148e+08	2.1062e+08	1.86199e+08	1.54434e+08	2.09646e+08	2.34218e+08	1.74721e+08	2.25527e+08	1.88462e+08	1.6863e+08	1.79136e+08	1.98924e+08	1.49304e+08	1.58894e+08	1.50128e+08	1.3748e+08	1.47725e+08	1.30631e+08	1.36404e+08	1.40178e+08	1.2964e+08
Cre02.g145950.t1.2
Cre02.g146000.t1.2																																									1.78556e+07	1.71162e+07
Cre02.g146250.t1.2	6.99913e+07	6.43977e+07	8.39446e+07	7.6493e+07	9.68062e+07	9.28267e+07	5.7904e+07	5.5347e+07	7.38361e+07	5.63542e+07	7.24952e+07	7.14565e+07	7.00903e+07	5.64543e+07	6.71304e+07	6.2971e+07	8.15518e+07	6.52626e+07	6.32174e+07	8.63082e+07	7.45429e+07	6.29301e+07	6.43521e+07	5.71278e+07	6.94957e+07	7.0447e+07	6.92108e+07	1.01261e+08	7.29107e+07	8.0891e+07	6.80613e+07	6.51988e+07	8.00011e+07	8.72885e+07	6.86054e+07	7.92293e+07	7.91036e+07	6.22978e+07	8.34338e+07	7.78754e+07	9.24318e+07	6.33945e+07	6.91539e+07	7.1205e+07	8.0671e+07	5.94885e+07	5.8373e+07	8.99917e+07
Cre02.g146300.t2.1;Cre02.g146300.t1.1
Cre02.g146600.t1.2																																															1.05001e+07
Cre02.g147050.t1.2														1.7143e+07				1.39767e+07			1.46256e+07					2.32092e+07	2.3828e+07			2.81861e+07																1.51241e+07
Cre02.g147302.t1.1	1.24438e+08	9.34025e+07	9.59573e+07	1.22269e+08	8.34423e+07	1.50476e+08	8.59743e+07	8.88996e+07	7.58202e+07	1.10796e+08	1.10454e+08	8.4361e+07	9.65008e+07	9.10388e+07	9.30892e+07	9.43837e+07	1.08483e+08	9.43909e+07	5.84502e+07	8.8952e+07	1.12607e+08	8.49199e+07	9.95715e+07	8.69459e+07	1.04336e+08	9.28303e+07	7.72467e+07	8.79426e+07	8.82467e+07	9.97193e+07	9.08557e+07	8.48215e+07	8.20827e+07	8.82381e+07	6.75791e+07	8.1661e+07	1.01734e+08	6.58633e+07	9.52191e+07	8.51719e+07	1.00922e+08	9.6748e+07	9.23125e+07	9.65365e+07	8.76943e+07	8.39906e+07	8.82654e+07	8.35258e+07
Cre02.g147500.t1.2																																						1.43294e+07
Cre02.g147650.t1.2	2.50554e+07		3.22754e+07	2.72874e+07	2.78812e+07	3.51388e+07		2.72745e+07	2.13944e+07	2.19072e+07	2.7659e+07	2.83726e+07	2.74737e+07	2.91327e+07	2.60314e+07	3.40206e+07		2.06839e+07	2.8244e+07	2.16116e+07	2.47675e+07		1.70499e+07	2.66648e+07				2.46597e+07	1.97495e+07	1.63256e+07			1.89655e+07	2.66465e+07				2.01231e+07	2.03042e+07	3.70848e+07		2.67443e+07		3.12267e+07	3.20772e+07	2.96448e+07	2.6933e+07	2.36627e+07
Cre02.g147700.t1.2
Cre02.g147900.t4.1;Cre02.g147900.t2.1;Cre02.g147900.t1.1;Cre02.g147900.t3.1	2.63864e+08	2.48586e+08	2.15087e+08	2.48198e+08	1.99935e+08	2.047e+08	1.89871e+08	2.06456e+08	2.22162e+08	2.47424e+08	2.22817e+08	2.16306e+08	2.04013e+08	1.73301e+08	1.74434e+08	2.01347e+08	1.31227e+08	1.5986e+08	1.58995e+08	1.09807e+08	1.30313e+08	1.14583e+08	1.01814e+08	9.38435e+07	1.48118e+08	9.40903e+07		1.03811e+08	6.93807e+07	6.94761e+07	1.46061e+08	5.60201e+07	8.02884e+07	1.28469e+08	8.86732e+07	9.25703e+07	1.27075e+08	7.61399e+07	1.09841e+08	1.7846e+08	1.08244e+08	1.42069e+08	2.18432e+08	1.80196e+08	2.71318e+08	2.42287e+08	2.08314e+08	2.16507e+08
Cre03.g143887.t1.1	4.00058e+08	4.19376e+08	4.65425e+08	3.67071e+08	3.56025e+08	3.60317e+08	3.26535e+08	4.1346e+08	4.56365e+08	4.01624e+08	3.4821e+08	3.85202e+08	3.37352e+08	4.18455e+08	4.10607e+08	3.15743e+08	4.14472e+08	3.84582e+08	3.64125e+08	3.80021e+08	3.62814e+08	3.52298e+08	3.52039e+08	3.08695e+08	2.59164e+08	3.09554e+08	3.48986e+08	2.77761e+08	3.3639e+08	2.94752e+08	2.80162e+08	3.02685e+08	3.21758e+08	2.74063e+08	3.68532e+08	3.62279e+08	3.70597e+08	3.70416e+08	3.7972e+08	4.91714e+08	4.51917e+08	4.08519e+08	3.20529e+08	4.07993e+08	4.09364e+08	3.66563e+08	3.28087e+08	3.40717e+08
Cre03.g144164.t1.1																																							3.97673e+06
Cre03.g144204.t1.1		1.93383e+07																								1.35298e+07			9.8799e+06				1.45563e+07			1.13307e+07			1.17327e+07
Cre03.g144384.t1.1									9.14581e+06
Cre03.g144504.t1.1
Cre03.g144564.t1.1
Cre03.g144627.t1.1	5.20759e+08	5.47075e+08	5.62654e+08	5.12679e+08	4.7361e+08	5.5082e+08	5.32186e+08	5.67944e+08	5.81894e+08	5.51331e+08	6.1198e+08	5.39389e+08	5.63615e+08	6.09667e+08	4.75412e+08	5.2089e+08	5.12011e+08	5.10425e+08	5.02755e+08	5.91475e+08	5.07553e+08	5.13237e+08	6.00276e+08	5.4225e+08	4.71352e+08	6.2256e+08	5.71349e+08	5.83804e+08	6.06847e+08	5.63137e+08	5.62633e+08	5.54069e+08	5.6008e+08	5.96105e+08	6.43584e+08	5.92411e+08	5.82563e+08	5.76622e+08	5.61343e+08	4.58093e+08	6.02705e+08	5.51276e+08	6.10762e+08	6.10906e+08	5.58997e+08	4.65057e+08	5.27795e+08	5.42522e+08
Cre03.g144647.t1.1
Cre03.g144667.t1.1	6.15313e+07	6.87792e+07	6.9178e+07	7.52445e+07	5.05498e+07	6.55373e+07	6.62953e+07	4.8169e+07	9.58044e+07	6.4493e+07	5.97459e+07	6.99876e+07	8.46038e+07	6.51249e+07	8.7266e+07	8.66985e+07	5.82909e+07	9.6843e+07	6.58839e+07	7.99793e+07	6.32662e+07	5.01495e+07	6.28984e+07	8.63751e+07	6.11231e+07	6.18144e+07	5.81723e+07	6.83278e+07	5.06933e+07	8.53497e+07	6.22698e+07	6.13064e+07	6.65723e+07	4.649e+07	6.08559e+07	6.36456e+07	6.69065e+07	5.79139e+07	6.8642e+07	7.17699e+07	5.58041e+07	6.93099e+07	7.18295e+07	6.89325e+07	9.63734e+07	7.41683e+07	7.7684e+07	5.90202e+07
Cre03.g144707.t1.1																		3.6721e+07			4.25144e+07						5.43706e+07						4.13908e+07		3.94627e+07	4.43932e+07			4.17719e+07		2.54191e+07
Cre03.g144807.t1.1;REV__Cre01.g020918.t1.1	4.00113e+09	4.32816e+09	4.23106e+09	3.87973e+09	4.28138e+09	4.41481e+09	4.57779e+09	4.59071e+09	4.63013e+09	3.95166e+09	4.38597e+09	4.70009e+09	3.8181e+09	4.79554e+09	4.94072e+09	4.21671e+09	5.35084e+09	5.45109e+09	5.15029e+09	6.71224e+09	6.8e+09	6.45778e+09	8.32485e+09	8.48552e+09	6.18101e+09	7.79453e+09	8.03712e+09	6.43752e+09	8.74261e+09	8.31331e+09	6.95028e+09	9.11683e+09	8.4193e+09	6.42277e+09	8.20778e+09	7.70756e+09	5.08171e+09	6.49391e+09	6.80589e+09	3.97995e+09	4.97564e+09	4.76853e+09	3.87692e+09	4.60304e+09	4.26453e+09	3.81485e+09	4.57259e+09	3.92406e+09
Cre03.g144827.t1.1
Cre03.g144847.t1.1	6.61824e+07	9.17153e+07	1.21219e+08	9.18296e+07	1.21022e+08	1.32982e+08	1.11899e+08	7.86726e+07	9.35508e+07	3.72379e+07	6.50295e+07	1.12143e+08	6.09659e+07	8.7254e+07	1.06938e+08	8.37043e+07	8.7309e+07	8.66709e+07	9.88452e+07	8.07279e+07	1.67222e+08	6.43455e+07	1.33644e+08	1.582e+08	1.14266e+08	1.5147e+08	1.60517e+08	1.15679e+08	1.95192e+08	1.93548e+08	8.02891e+07	1.79181e+08	2.26149e+08	1.06861e+08	1.30282e+08	2.35448e+08	1.17117e+08	1.95359e+08	1.88925e+08	1.02194e+08	1.39285e+08	1.04713e+08	6.16671e+07	1.07878e+08	1.21652e+08	7.05076e+07	7.95157e+07	9.13997e+07
Cre03.g144947.t1.1
Cre03.g144967.t1.1	1.14166e+08	1.75141e+08	1.42599e+08	1.36596e+08	1.45761e+08	1.27423e+08	1.17207e+08	1.38318e+08	1.40057e+08	9.7981e+07	1.52643e+08	1.20785e+08	1.17519e+08	1.41597e+08	1.01791e+08	9.53651e+07	1.35471e+08	1.0705e+08	1.35505e+08	1.57357e+08	1.26669e+08	1.22631e+08	1.59651e+08	1.60806e+08	1.16175e+08	1.5488e+08	1.59768e+08	1.36049e+08	1.4914e+08	1.55875e+08	1.10363e+08	1.79588e+08	1.66057e+08	1.43637e+08	1.81529e+08	1.79537e+08	1.25864e+08	1.90299e+08	1.62132e+08	1.34634e+08	1.90434e+08	1.61091e+08	1.17058e+08	1.4132e+08	1.19484e+08	1.1907e+08	1.5244e+08	1.26864e+08
Cre03.g145127.t1.1	1.01586e+08	1.44387e+08	1.8134e+08	1.22842e+08	1.77558e+08	2.26935e+08	9.28608e+07	1.14173e+08	1.14317e+08	1.20189e+08	1.25884e+08	1.38107e+08	1.4203e+08	1.31619e+08	1.6079e+08	1.37146e+08	1.30743e+08	1.26484e+08	1.09756e+08	1.08688e+08	9.9103e+07	7.90511e+07	7.84406e+07	7.1574e+07	7.62543e+07	7.71486e+07	9.40388e+07	1.03069e+08	1.35416e+08	1.14733e+08	1.04355e+08	1.01037e+08	1.63149e+08	1.17266e+08	9.57378e+07	1.24091e+08	1.23703e+08	1.22309e+08	1.21894e+08	2.2219e+08	5.8733e+07	1.61728e+08	1.02167e+08	1.2446e+08	1.22354e+08	1.4177e+08	1.167e+08	9.52383e+07
Cre03.g145247.t1.1	2.83903e+07	2.8655e+07	3.70393e+07			3.16692e+07	4.4473e+07		3.8729e+07	3.69605e+07	2.80736e+07	3.51781e+07	4.51116e+07	3.67909e+07	4.56344e+07	3.3322e+07	4.09835e+07	5.2058e+07		3.72838e+07	3.19355e+07	4.93167e+07	5.21e+07	4.1547e+07		4.89514e+07	5.63973e+07			4.71931e+07	4.39311e+07		4.06034e+07	4.05938e+07	3.56188e+07	3.63006e+07			4.16307e+07		2.08483e+07	3.85396e+07	3.27449e+07	3.55126e+07	3.64414e+07	3.5721e+07	2.66488e+07	2.87884e+07
Cre03.g145507.t1.1	2.35946e+08	1.909e+08	1.91886e+08	1.73317e+08	2.02821e+08	1.92338e+08	2.33304e+08	2.10604e+08	2.20319e+08	1.9934e+08	1.80774e+08	1.8786e+08	2.16289e+08	1.88656e+08	2.05825e+08	1.77981e+08	2.15331e+08	2.20823e+08	2.03736e+08	2.06584e+08	2.29669e+08	2.38866e+08	2.23576e+08	2.52139e+08	2.21543e+08	3.05808e+08	2.81665e+08	2.13024e+08	2.99356e+08	2.72991e+08	2.933e+08	2.71146e+08	3.11471e+08	2.82251e+08	3.16818e+08	3.08591e+08	3.28102e+08	3.48783e+08	3.32228e+08	2.41077e+08	2.97065e+08	2.71723e+08	2.75521e+08	2.23755e+08	2.29008e+08	2.14458e+08	2.23759e+08	1.90723e+08
Cre03.g145547.t1.1	9.78409e+07	8.32654e+07	7.74034e+07	9.4862e+07	8.16833e+07	7.35366e+07	1.00076e+08	7.16821e+07	8.59769e+07	7.59819e+07	9.116e+07	8.72579e+07	8.24286e+07	8.46925e+07	8.75841e+07	6.28826e+07	7.92326e+07	8.24105e+07	8.86014e+07	8.42434e+07	1.07424e+08	8.5057e+07	1.1485e+08	8.5274e+07	1.21609e+08	1.18422e+08	1.48443e+08	1.12094e+08	1.18071e+08	1.2587e+08	1.20963e+08	1.23646e+08	1.35494e+08	1.00062e+08	1.35895e+08	1.23596e+08	1.13074e+08	1.06111e+08	1.32097e+08	9.09282e+07	9.9247e+07	8.67191e+07	1.05577e+08	9.57771e+07	9.64721e+07	7.75801e+07	8.70212e+07	9.1725e+07
Cre03.g145647.t1.1	2.8583e+08	2.48122e+08	2.29861e+08	3.14623e+08	2.1837e+08	2.29796e+08	2.24775e+08	2.28669e+08	2.39169e+08	2.71267e+08	2.21635e+08	2.29167e+08	2.86895e+08	2.31552e+08	2.6736e+08	3.09096e+08	2.37346e+08	2.8001e+08	4.16204e+08	2.89526e+08	4.13315e+08	4.46881e+08	3.72617e+08	4.3073e+08	4.08219e+08	3.42796e+08	3.82091e+08	3.57306e+08	3.74195e+08	3.57996e+08	3.51498e+08	2.68999e+08	3.09666e+08	3.47205e+08	2.99002e+08	3.0943e+08	2.60006e+08	2.39923e+08	3.04189e+08	1.88227e+08	1.31694e+08	1.51376e+08	2.52892e+08	2.26025e+08	2.47677e+08	2.92444e+08	2.57581e+08	2.53617e+08
Cre03.g145687.t1.1																																							1.43371e+07
Cre03.g145727.t1.1	7.42253e+07	8.87512e+07	8.9698e+07	9.28275e+07	1.00069e+08	8.68484e+07	6.87452e+07	8.45782e+07	9.66979e+07	7.92476e+07	1.08045e+08	8.9369e+07	9.36489e+07	9.4401e+07	1.0348e+08	6.85837e+07	8.9338e+07	9.86972e+07	9.90029e+07	9.63034e+07	1.04132e+08	8.67807e+07	1.00514e+08	8.14545e+07	7.86077e+07	9.5136e+07	1.15713e+08	7.27273e+07	1.06923e+08	9.32205e+07	9.05696e+07	1.19213e+08	1.01948e+08	1.08848e+08	9.60412e+07	1.11428e+08	1.01364e+08	1.27668e+08	1.00971e+08	9.79202e+07	1.03634e+08	9.60008e+07	8.06453e+07	1.03718e+08	1.08628e+08	6.9591e+07	9.52367e+07	9.41757e+07
Cre03.g145747.t1.1	2.87905e+08	2.68027e+08	2.62336e+08	2.16961e+08	2.84096e+08	2.22811e+08	2.06518e+08	3.08345e+08	2.54357e+08	2.87229e+08	2.3161e+08	2.22559e+08	2.90532e+08	2.60016e+08	2.56888e+08	2.49909e+08	2.83345e+08	2.31117e+08	2.44477e+08	2.56275e+08	2.70094e+08	2.61728e+08	2.42397e+08	2.27075e+08	2.61116e+08	2.27091e+08	2.21279e+08	2.62541e+08	2.46224e+08	2.36317e+08	2.28447e+08	2.31556e+08	2.29322e+08	2.36789e+08	2.73557e+08	2.89853e+08	2.59525e+08	2.48432e+08	2.0939e+08	2.34245e+08	2.37941e+08	1.9629e+08	2.62929e+08	2.31055e+08	2.49972e+08	2.76228e+08	1.62914e+08	2.47776e+08
Cre03.g145787.t1.1
Cre03.g145867.t1.1						1.42392e+07			1.71141e+07						1.5411e+07							5.50223e+06																	1.57118e+07
Cre03.g145887.t1.1
Cre03.g145947.t1.1																																																1.96808e+06
Cre03.g145967.t1.1	7.31429e+07	6.78746e+07	7.66372e+07	5.87126e+07	6.76191e+07	6.59406e+07	6.64841e+07	7.10243e+07	6.09605e+07	6.73988e+07	5.58362e+07	5.60565e+07	6.31242e+07	5.78291e+07	6.80667e+07	5.61387e+07	6.36511e+07	6.06809e+07	5.53053e+07	6.41479e+07	5.45038e+07	4.38964e+07	7.37371e+07	6.36908e+07	5.11795e+07	6.21283e+07	6.81881e+07	5.96454e+07	4.99224e+07	6.24881e+07	6.07313e+07	5.99352e+07	5.38459e+07	7.94681e+07	8.06214e+07	7.16189e+07	5.4209e+07	6.68652e+07	6.83324e+07	7.20146e+07	7.49681e+07	8.05668e+07	5.80141e+07	7.59246e+07	6.3915e+07	6.54665e+07	6.17271e+07	5.87593e+07
Cre03.g146167.t1.1	2.6402e+08	2.96622e+08	2.59177e+08	2.67591e+08	3.15626e+08	2.94648e+08	2.87921e+08	2.80592e+08	2.75992e+08	2.44863e+08	3.45382e+08	2.85668e+08	3.27252e+08	3.1519e+08	3.38144e+08	2.8242e+08	3.02302e+08	3.05865e+08	2.96098e+08	3.39758e+08	3.01446e+08	2.1275e+08	2.78932e+08	2.48915e+08	2.39719e+08	2.56383e+08	2.31051e+08	2.22883e+08	2.7279e+08	2.47261e+08	2.91102e+08	1.95723e+08	2.28218e+08	2.84408e+08	2.11147e+08	2.10121e+08	2.44823e+08	1.99054e+08	2.22787e+08	2.5601e+08	2.21913e+08	2.38435e+08	3.20317e+08	2.70615e+08	2.53945e+08	2.78293e+08	2.79252e+08	2.92414e+08
Cre03.g146187.t1.1	5.0821e+08	4.86777e+08	4.81702e+08	4.96867e+08	4.57922e+08	4.73798e+08	4.99292e+08	4.76017e+08	4.64076e+08	5.11969e+08	4.71503e+08	5.33966e+08	5.28666e+08	5.33195e+08	5.39932e+08	4.94375e+08	5.1924e+08	5.4335e+08	5.48839e+08	5.22036e+08	6.09121e+08	5.49943e+08	5.45231e+08	6.12666e+08	5.49306e+08	4.30032e+08	5.05715e+08	5.31778e+08	4.55201e+08	4.17867e+08	5.46573e+08	4.64413e+08	4.29747e+08	5.30333e+08	4.66259e+08	4.24587e+08	4.61233e+08	3.90923e+08	3.9556e+08	4.30404e+08	4.1048e+08	3.64709e+08	5.16806e+08	4.67536e+08	5.06828e+08	5.25887e+08	4.47307e+08	5.05101e+08
Cre03.g146247.t1.1	1.06217e+08	1.58344e+08	1.4583e+08	1.62758e+08	1.28429e+08	1.19267e+08	1.45926e+08	1.47168e+08	1.56178e+08	1.27124e+08	1.14027e+08	1.03333e+08	8.8502e+07	1.40072e+08	1.03145e+08	1.75037e+08	1.20904e+08	1.37271e+08	1.11404e+08	1.61801e+08	1.64272e+08	1.46825e+08	1.59477e+08	1.47139e+08	1.39718e+08	1.64135e+08	1.88495e+08	1.61139e+08	1.58128e+08	1.26136e+08	1.83865e+08	1.65095e+08	1.41494e+08	1.78455e+08	2.04547e+08	1.63811e+08	1.51516e+08	1.80391e+08	1.61421e+08	1.64253e+08	1.34898e+08	1.00773e+08	1.32668e+08	1.68205e+08	1.37109e+08	1.49091e+08	1.30447e+08	1.38579e+08
Cre03.g146447.t1.1;Cre03.g146307.t1.1			2.9317e+07			2.48652e+07		3.22636e+07	2.09525e+07					2.28695e+07	3.28585e+07	2.92118e+07	2.53957e+07		3.60431e+07		3.1165e+07	3.59996e+07	1.97477e+07	2.5221e+07		2.07617e+07	4.38649e+07			2.09013e+07	2.25169e+07		2.69735e+07			2.02621e+07	2.87468e+07						2.61807e+07	2.49324e+07	2.44987e+07		2.79624e+07	3.19874e+07
Cre03.g146487.t1.1	4.67137e+07	4.61378e+07	4.77828e+07	4.51072e+07	4.69888e+07	4.45378e+07	3.54254e+07	4.14779e+07	3.95661e+07		3.95563e+07	3.78725e+07	3.35437e+07	3.37227e+07	3.82878e+07		3.50857e+07	3.78439e+07	3.65031e+07	4.48674e+07	2.96519e+07	3.40226e+07	5.02609e+07	3.87932e+07	4.55212e+07	4.11576e+07	3.89614e+07	5.19027e+07	3.92382e+07	4.4366e+07	3.95626e+07	3.8276e+07	4.21333e+07	3.53326e+07	4.64493e+07	3.3306e+07	4.61293e+07	4.42289e+07	3.77266e+07	4.14419e+07	3.55936e+07	4.48856e+07	3.86271e+07	3.79505e+07	3.83872e+07	3.56601e+07	4.50079e+07	3.45647e+07
Cre03.g146527.t1.1	1.58766e+08	1.46967e+08	1.8872e+08	1.68923e+08	1.63295e+08	1.72538e+08	1.65327e+08	1.47765e+08	1.5551e+08	1.95673e+08	1.94122e+08	1.65106e+08	1.55665e+08	1.5539e+08	1.53637e+08	1.29491e+08	1.60752e+08	1.39412e+08	1.35932e+08	1.56011e+08	1.4117e+08	1.47275e+08	1.50863e+08	1.47646e+08	1.88265e+08	1.41511e+08	1.31157e+08	1.50697e+08	1.54557e+08	1.48078e+08	1.32334e+08	1.44949e+08	1.46689e+08	1.50047e+08	1.71213e+08	1.54644e+08	1.72543e+08	2.0094e+08	1.4193e+08	1.76993e+08	1.61076e+08	1.55546e+08	1.46793e+08	1.51758e+08	1.39317e+08	1.52223e+08	1.52761e+08	1.30506e+08
Cre03.g148000.t1.2
Cre03.g148300.t1.2																																											4.9227e+07
Cre03.g148950.t1.2	3.7552e+07	5.2364e+07	4.64897e+07	3.17107e+07	4.68472e+07	6.13465e+07	5.62327e+07	5.62967e+07	4.18536e+07	4.49079e+07	4.0081e+07	5.6959e+07	6.86095e+07	5.46788e+07	5.50828e+07	7.01209e+07	4.19729e+07	5.68e+07	5.25593e+07	4.19621e+07	5.0362e+07	2.80017e+07	3.9662e+07	3.88571e+07	2.38689e+07	2.52583e+07	2.66324e+07	2.0951e+07	2.41254e+07	2.53611e+07	2.70647e+07	2.77165e+07	2.58712e+07	2.85716e+07	4.09441e+07	2.73723e+07		3.60841e+07	3.25082e+07		2.32555e+07	2.88614e+07	3.45053e+07	4.0077e+07	3.86747e+07	4.97245e+07	3.93692e+07	3.99735e+07
Cre03.g149100.t1.2	1.78494e+09	2.07621e+09	2.16887e+09	1.69286e+09	2.16256e+09	2.14891e+09	1.84995e+09	2.31647e+09	2.27844e+09	1.69993e+09	2.17426e+09	2.35914e+09	1.70465e+09	2.39458e+09	2.54466e+09	1.76562e+09	2.88694e+09	2.6671e+09	2.34676e+09	3.23317e+09	3.23405e+09	2.87274e+09	3.58465e+09	3.86543e+09	2.64766e+09	4.22303e+09	4.13054e+09	2.88072e+09	4.67272e+09	4.59189e+09	3.09851e+09	5.00702e+09	4.55735e+09	3.10489e+09	4.17731e+09	4.62094e+09	2.41911e+09	3.89908e+09	3.71931e+09	2.04555e+09	2.83819e+09	2.85667e+09	1.85343e+09	2.46033e+09	2.1414e+09	1.94763e+09	2.29543e+09	1.94199e+09
Cre03.g149250.t1.2	2.89948e+07	1.69657e+07			2.41822e+07		2.27329e+07	3.79951e+07	3.53413e+07		3.92581e+07	6.13939e+07	4.66228e+07	5.59039e+07			2.16837e+07	4.55041e+07	3.85661e+07		3.66169e+07		3.58016e+07	3.37592e+07		4.91181e+07			3.11325e+07	3.95744e+07	2.42014e+07	4.27556e+07	3.51758e+07	5.31781e+07	4.72111e+07	3.23337e+07		4.97546e+07	4.90154e+07	4.8477e+07	4.31871e+07	2.40516e+07	3.94487e+07	3.84509e+07	3.9805e+07		2.4297e+07
Cre03.g149650.t1.1
Cre03.g149800.t1.1																	4.07033e+07
Cre03.g150200.t1.2																																										3.63054e+07
Cre03.g150300.t1.2	6.4372e+08	7.03498e+08	6.03044e+08	6.80039e+08	6.62554e+08	6.28524e+08	5.93933e+08	5.33447e+08	7.25588e+08	5.67686e+08	7.12759e+08	6.53856e+08	7.48972e+08	6.47269e+08	5.66984e+08	6.2284e+08	5.57938e+08	6.26893e+08	5.99849e+08	5.08713e+08	6.10938e+08	7.03325e+08	6.21871e+08	4.84954e+08	7.35231e+08	6.60024e+08	7.74797e+08	6.83961e+08	5.88964e+08	6.35283e+08	6.4357e+08	6.48165e+08	6.23206e+08	6.1329e+08	6.3344e+08	6.42015e+08	7.03303e+08	6.96311e+08	7.81657e+08	7.49103e+08	6.71717e+08	6.47871e+08	6.70594e+08	6.64997e+08	5.87586e+08	6.28148e+08	6.36722e+08	5.87116e+08
Cre03.g150700.t1.1						1.57197e+07		2.52789e+07	1.1678e+07					1.27995e+07						1.31118e+07			1.29213e+07	9.18299e+06						1.14468e+07		1.76367e+07	1.23126e+07	1.43737e+07		1.60334e+07			1.33947e+07		1.67645e+07	1.23565e+07			1.36504e+07	1.19637e+07
Cre03.g151000.t1.2	2.24532e+07	2.67315e+07	3.20434e+07	2.57186e+07	3.70472e+07	2.40714e+07	2.33526e+07	2.36607e+07	3.71797e+07	3.26209e+07		2.57632e+07	3.12217e+07	2.65959e+07	1.97392e+07					2.98216e+07	2.03478e+07		2.71838e+07	2.99448e+07		3.12649e+07	2.97475e+07		3.09205e+07	3.60314e+07	2.41118e+07	2.85883e+07	3.28977e+07	3.49172e+07	2.1365e+07	3.00991e+07	4.01423e+07	2.5275e+07	3.03381e+07	3.07426e+07	2.19992e+07	2.74738e+07	2.86854e+07	2.46345e+07	2.78696e+07		2.26732e+07	2.7035e+07
Cre03.g151200.t1.2
Cre03.g151650.t1.1	4.31581e+07		6.13307e+07		6.37722e+07	6.88053e+07	4.52993e+07		4.75851e+07		7.01112e+07	6.19772e+07	5.53186e+07	6.47132e+07	5.46522e+07	1.35397e+08	6.11997e+07	3.66681e+07		7.05328e+07		5.31094e+07	6.57555e+07	6.71128e+07		1.45365e+08	1.02737e+08		3.71801e+07	1.18265e+08			5.36172e+07			5.00954e+07					9.62505e+07		5.25247e+07	5.65296e+07		5.42722e+07	3.4543e+07	1.2371e+08
Cre03.g151750.t1.2		1.63407e+08	1.71612e+08	2.21378e+08	2.06111e+08			2.08124e+08	2.12495e+08	2.06641e+08	2.02269e+08	1.78667e+08	2.29486e+08	1.69604e+08	2.04292e+08	2.52451e+08	1.90378e+08	2.27555e+08	2.28132e+08	2.3557e+08	2.22243e+08		2.18028e+08	2.42497e+08	2.12636e+08	2.00127e+08	1.7037e+08	2.33666e+08	1.68555e+08	2.16948e+08	2.1197e+08						2.4062e+08	1.96955e+08	1.88692e+08	2.1e+08	1.67868e+08	1.74831e+08		2.12904e+08	1.73767e+08	1.99655e+08	1.82526e+08	1.7581e+08
Cre03.g152150.t1.2	3.10617e+08	3.40836e+08	3.5486e+08	2.76665e+08	2.72553e+08	2.34002e+08	2.858e+08	2.77374e+08	2.94126e+08	3.12833e+08	3.04112e+08	2.90801e+08	2.37983e+08	2.16919e+08	2.67132e+08	2.42691e+08	2.1252e+08	2.37598e+08	1.98138e+08	2.58483e+08	2.82842e+08	2.25353e+08	2.74474e+08	2.38137e+08	2.7211e+08	1.85654e+08	2.24518e+08	2.01288e+08	2.33849e+08	2.25776e+08	1.93638e+08	2.82451e+08	3.04632e+08	2.46914e+08	2.55351e+08	2.75582e+08	2.27038e+08	2.76654e+08	2.59394e+08	2.38024e+08	2.40392e+08	2.62951e+08	1.93659e+08	2.95559e+08	2.79067e+08	2.83803e+08	3.39163e+08	2.87362e+08
Cre03.g152750.t1.1
Cre03.g153450.t1.2	2.32924e+08	3.98306e+08	4.00757e+08	2.4812e+08	3.38298e+08	4.21135e+08	1.75445e+08	4.23936e+08	3.20743e+08	2.33572e+08	3.70586e+08	2.75588e+08	2.07894e+08	3.84387e+08	3.8145e+08	2.48633e+08	3.64438e+08	2.99549e+08	2.07156e+08	4.7785e+08	4.72461e+08	3.26212e+08	4.75201e+08	4.28732e+08	3.376e+08	4.31526e+08	6.05725e+08	4.41339e+08	4.89821e+08	5.91228e+08	3.22681e+08	4.25864e+08	3.82149e+08	4.64001e+08	6.64976e+08	6.09198e+08	3.55715e+08	4.41973e+08	3.92961e+08	3.22064e+08	4.92954e+08	3.06999e+08	2.90781e+08	3.61987e+08	2.67937e+08	2.10125e+08	4.23899e+08	3.0826e+08
Cre03.g154550.t1.1	1.82418e+08	1.95175e+08	1.9284e+08	1.90358e+08	1.87317e+08	1.68596e+08	1.80775e+08	1.81482e+08	1.66376e+08	1.98064e+08	2.04705e+08	1.84985e+08	1.73553e+08	1.60996e+08	1.67885e+08	1.75528e+08	1.75748e+08	1.55805e+08	1.77081e+08	2.05598e+08	1.74338e+08	2.05463e+08	1.65043e+08	1.79158e+08	2.08107e+08	1.9689e+08	1.98682e+08	1.69271e+08	1.95172e+08	2.11215e+08	1.9354e+08	1.92958e+08	1.73103e+08	2.10008e+08	1.92789e+08	2.09332e+08	2.00977e+08	1.86791e+08	1.91096e+08	1.83443e+08	1.8103e+08	1.6003e+08	1.87662e+08	1.698e+08	1.81627e+08	1.89913e+08	2.00562e+08	1.72224e+08
Cre03.g154600.t1.2			4.27406e+07					1.31102e+07	4.15558e+07			3.45164e+07			3.21873e+07								1.63698e+07									1.51652e+07		3.47824e+07	2.13097e+07	3.17354e+07			3.44437e+07						2.17015e+07		1.18578e+07	1.54735e+07
Cre03.g154700.t1.1
Cre03.g155001.t1.1	2.66762e+07		2.35687e+07	3.00034e+07	2.57528e+07	1.73846e+07	2.45398e+07	3.26643e+07		3.35594e+07		2.71332e+07	2.5906e+07	3.23945e+07	2.7355e+07	3.04153e+07	2.5068e+07	3.32118e+07	2.78511e+07	2.73474e+07	2.46382e+07	2.27585e+07	2.47505e+07		2.2739e+07	2.55701e+07	2.81464e+07	2.74438e+07	1.91013e+07	2.41709e+07	2.89948e+07		3.21885e+07	2.91567e+07			2.28249e+07	1.86979e+07	1.7623e+07	2.9097e+07	2.21836e+07	2.22377e+07	1.9028e+07	3.01955e+07	2.23419e+07	2.27975e+07	1.69491e+07
Cre03.g155200.t1.1																																													1.26756e+07
Cre03.g155300.t1.1		3.14907e+07	3.58821e+07	2.23451e+07	2.73665e+07		3.44537e+07		4.31293e+07			3.14347e+07		3.09156e+07	3.56543e+07						2.90503e+07			1.98899e+07	3.56503e+07	1.93134e+07	3.55117e+07		2.80458e+07	4.33503e+07		2.87721e+07	3.72e+07	3.85188e+07		3.55265e+07		2.53834e+07		4.38417e+07	3.48367e+07	5.71835e+07	3.99274e+07	2.92749e+07	3.26719e+07	3.28721e+07	3.29804e+07
Cre03.g155750.t1.1									1.99609e+07
Cre03.g155850.t1.1	4.45047e+07	3.48575e+07	5.50707e+07	3.19288e+07	6.69804e+07	5.64726e+07	5.65869e+07	4.74532e+07	5.47372e+07		3.23934e+07	4.57176e+07	2.77116e+07	4.42482e+07	5.0178e+07	4.42887e+07	4.62269e+07	4.32886e+07	4.5724e+07	5.97227e+07	5.407e+07	3.58004e+07	4.13794e+07	5.07077e+07	2.71155e+07	4.99884e+07	8.39534e+07	4.66218e+07	4.2966e+07	4.37044e+07	6.23704e+07	5.22872e+07	4.85551e+07	3.98838e+07	4.4776e+07	5.0907e+07	5.61075e+07	5.94228e+07	4.92179e+07	5.89339e+07	5.28367e+07	5.06864e+07	5.03553e+07	4.2801e+07	6.14953e+07	4.69069e+07	4.15604e+07	4.94919e+07
Cre03.g156050.t1.2	1.60266e+08	1.65641e+08		1.43248e+08	1.32316e+08	1.94909e+08	1.26247e+08	1.2177e+08	1.28732e+08	1.62717e+08	1.46742e+08	1.46432e+08	1.28876e+08	1.6661e+08	1.389e+08	1.37244e+08	1.74251e+08	1.54219e+08	1.18193e+08	1.33269e+08	1.17821e+08	1.211e+08	1.1745e+08	1.38997e+08	1.32747e+08	9.76484e+07	8.77966e+07	9.42194e+07	1.03819e+08	9.83217e+07	9.87972e+07	8.67148e+07	1.10354e+08	1.4825e+08	1.09605e+08	9.31201e+07	7.9546e+07	9.64166e+07	7.84218e+07	1.1475e+08	1.05348e+08	1.09503e+08	1.45596e+08	1.24282e+08	1.20061e+08	1.37259e+08	1.36643e+08	1.42032e+08
Cre03.g156100.t1.2																																									5.78571e+06
Cre03.g156150.t1.1																																													5.84439e+07
Cre03.g156250.t1.2	1.35036e+08	1.54793e+08	1.88134e+08	2.30119e+08	1.86646e+08	2.02548e+08	1.99244e+08	2.03869e+08	3.77358e+08	2.1863e+08	2.44703e+08	2.40422e+08	1.70102e+08	2.18388e+08	2.54662e+08	1.86814e+08	2.47504e+08	2.28032e+08	2.0739e+08	2.17149e+08	2.98999e+08	2.16153e+08	1.79013e+08	2.92351e+08	1.44323e+08	2.30631e+08	2.38815e+08	2.28636e+08	2.64878e+08	2.27744e+08	2.61107e+08	3.07061e+08	2.29827e+08	2.85986e+08	2.50691e+08	2.49244e+08	2.5319e+08	2.53766e+08	1.83687e+08	2.24e+08	1.9947e+08	1.71511e+08	2.79149e+08	2.14659e+08	2.80078e+08	1.83159e+08	2.0724e+08	1.83916e+08
Cre03.g156300.t1.2
Cre03.g156350.t1.2																																										2.99806e+06
Cre03.g156600.t1.2	1.8649e+08	2.48629e+08	1.60199e+08	1.81602e+08	1.81151e+08	1.79241e+08	1.50813e+08	1.49167e+08	1.79978e+08	2.37069e+08	2.14198e+08	1.86469e+08	1.95263e+08	2.34117e+08	1.96128e+08	2.25525e+08	2.15331e+08	1.96199e+08	2.3893e+08	2.47595e+08	2.33441e+08	1.89247e+08	2.02924e+08	1.6907e+08	2.21061e+08	1.7287e+08	1.57358e+08	1.77624e+08	1.85799e+08	1.39569e+08	1.78855e+08	1.6381e+08	1.54506e+08	1.80272e+08	1.72004e+08	1.14965e+08	1.22121e+08	1.06913e+08	1.29419e+08	1.38764e+08	1.47292e+08	1.62654e+08	1.9594e+08	1.8028e+08	1.53754e+08	1.76201e+08	1.90188e+08	1.55457e+08
Cre03.g156750.t1.2	3.53702e+08	4.09176e+08	4.13507e+08	4.75749e+08	3.64838e+08	3.69836e+08	4.54992e+08	4.38883e+08	4.82902e+08	4.29746e+08	3.99137e+08	4.81479e+08	4.48189e+08	3.91525e+08	3.63973e+08	4.29674e+08	3.20766e+08	3.67452e+08	4.43928e+08	4.31029e+08	3.15145e+08	4.4598e+08	4.0441e+08	3.61997e+08	4.1754e+08	3.17401e+08	3.67111e+08	3.82215e+08	3.82218e+08	3.69472e+08	4.47464e+08	4.63503e+08	4.51632e+08	3.94814e+08	4.65013e+08	3.98916e+08	4.93579e+08	4.70357e+08	4.83193e+08	4.86261e+08	4.40215e+08	4.71682e+08	4.616e+08	3.75193e+08	4.75327e+08	3.8757e+08	3.80396e+08	3.97247e+08
Cre03.g156900.t1.2	1.49022e+10	1.23705e+10	1.39093e+10	1.33339e+10	1.27013e+10	1.36352e+10	1.59475e+10	1.29766e+10	1.48379e+10	1.51511e+10	1.28357e+10	1.38648e+10	1.63436e+10	1.17743e+10	1.10771e+10	1.53348e+10	1.37232e+10	1.39524e+10	1.62618e+10	1.48942e+10	1.36137e+10	1.96784e+10	1.65693e+10	1.50677e+10	2.13912e+10	1.62024e+10	1.70571e+10	1.89642e+10	1.57235e+10	1.76541e+10	1.88248e+10	1.91836e+10	1.77862e+10	1.75999e+10	1.56745e+10	1.59122e+10	1.46321e+10	1.3313e+10	1.39554e+10	1.45852e+10	1.23204e+10	1.41475e+10	1.53064e+10	1.36122e+10	1.56234e+10	1.47331e+10	1.39455e+10	1.62597e+10
Cre03.g156950.t1.1		1.93286e+08	6.67242e+07	2.596e+08	2.01699e+08	1.68986e+08	1.69392e+08	1.6014e+08	2.22339e+08	1.98557e+08	1.98277e+08	2.79797e+08	2.08586e+08	2.25627e+08	3.9914e+08	2.35982e+08	2.17202e+08	3.47559e+08	2.72527e+08	2.19945e+08	3.02771e+08	2.03391e+08	2.48668e+08	2.38452e+08	1.69691e+08	2.73107e+08	4.37497e+08	3.0275e+08	2.40229e+08	3.18865e+08	2.90022e+08	2.94455e+08	2.72482e+08	3.0329e+08	3.31946e+08	2.52741e+08	2.7726e+08	2.63725e+08	3.19016e+08	2.56074e+08	2.14529e+08	2.41178e+08	2.35226e+08	1.5953e+08	1.98112e+08	2.00264e+08	1.66951e+08	1.7923e+08
Cre03.g157700.t1.2	1.08004e+08	1.03762e+08	1.0805e+08	1.18293e+08	1.32968e+08	1.14617e+08	1.25648e+08	1.20584e+08	9.96679e+07	1.4644e+08	1.15428e+08	1.14243e+08	1.05698e+08	1.34677e+08	1.2603e+08	1.29848e+08	1.14598e+08	1.12621e+08	1.49998e+08	1.3578e+08	9.97965e+07	1.46044e+08	1.62123e+08	1.62216e+08	1.85578e+08	1.74472e+08	1.59621e+08	1.91589e+08	1.7242e+08	1.9191e+08	1.47755e+08	1.50407e+08	1.94977e+08	1.72454e+08	2.05327e+08	1.9111e+08	1.70521e+08	1.61403e+08	1.81312e+08	1.50946e+08	1.37511e+08	1.7067e+08	1.10846e+08	1.13279e+08	1.13345e+08	1.32612e+08	1.17674e+08	1.14738e+08
Cre03.g157800.t1.1						1.10874e+07			1.15419e+07									1.08055e+07						1.3774e+07			1.66153e+07			1.59895e+07					1.65816e+07	1.51208e+07		1.14329e+07	1.47927e+07		1.1655e+07	1.3953e+07		1.0587e+07
Cre03.g158000.t1.2	2.25884e+09	2.038e+09	2.07418e+09	2.13333e+09	2.16036e+09	2.18661e+09	1.8866e+09	1.99721e+09	2.26066e+09	2.04403e+09	2.32501e+09	2.24052e+09	2.32549e+09	2.20926e+09	2.11592e+09	2.41674e+09	2.45742e+09	2.39417e+09	2.48538e+09	2.47643e+09	2.62443e+09	2.25693e+09	2.02237e+09	2.29347e+09	2.12349e+09	2.06946e+09	2.27945e+09	1.93346e+09	1.91632e+09	1.95122e+09	1.9769e+09	1.7788e+09	2.12758e+09	1.67122e+09	1.66412e+09	1.60698e+09	1.67429e+09	1.43789e+09	1.4745e+09	1.7893e+09	1.80722e+09	1.69897e+09	1.9235e+09	1.96972e+09	2.02258e+09	2.00967e+09	1.96063e+09	1.95476e+09
Cre03.g158750.t1.1	1.66629e+08	2.0842e+08	1.74242e+08	1.82793e+08	1.73073e+08	1.55444e+08	1.6495e+08	1.88109e+08	1.84301e+08	1.91784e+08	1.86421e+08	1.87543e+08	1.84522e+08	1.74817e+08	2.11681e+08	1.97038e+08	1.99104e+08	1.8892e+08	1.97263e+08	2.04461e+08	2.36508e+08	1.87625e+08	2.04178e+08	1.75701e+08	1.95102e+08	1.57196e+08	1.96648e+08	1.77955e+08	2.00325e+08	1.74818e+08	1.89513e+08	1.58264e+08	1.80942e+08	1.65824e+08	1.96625e+08	1.77607e+08	2.1727e+08	1.89624e+08	1.7365e+08	1.78356e+08	1.92901e+08	1.57949e+08	1.75706e+08	1.85563e+08	1.98901e+08	2.11614e+08	1.66941e+08	1.6575e+08
Cre03.g158800.t3.1;Cre03.g158800.t2.1;Cre03.g158800.t1.1	4.10198e+07	3.85903e+07	4.17974e+07	5.26518e+07	4.71128e+07	4.18138e+07	4.98836e+07	4.01467e+07	4.39028e+07	5.06514e+07	4.89424e+07	4.02841e+07	5.21714e+07	5.27152e+07	4.36738e+07	6.24294e+07	5.72851e+07	3.12979e+07	4.39989e+07	6.0295e+07	4.16788e+07	6.09972e+07	5.63046e+07	5.79399e+07	7.01945e+07	6.42542e+07	6.51842e+07	7.015e+07	7.76355e+07	5.59181e+07	4.37003e+07	4.68773e+07	5.59482e+07	3.90291e+07	5.62307e+07	6.92337e+07	6.30543e+07	7.47975e+07	5.27579e+07	6.79956e+07	5.6063e+07	4.45221e+07	4.28822e+07	4.54954e+07	4.08797e+07	4.73216e+07	3.8593e+07	4.48015e+07
Cre03.g158900.t1.2	1.52247e+09	1.54707e+09	1.40568e+09	1.75158e+09	1.44731e+09	1.28477e+09	1.70436e+09	1.49432e+09	1.53619e+09	1.80246e+09	1.58753e+09	1.53002e+09	1.68583e+09	1.43861e+09	1.55301e+09	1.93808e+09	1.55349e+09	1.61983e+09	1.66699e+09	1.50989e+09	1.43275e+09	1.7179e+09	1.47504e+09	1.52401e+09	1.72827e+09	1.24971e+09	1.40879e+09	1.4896e+09	1.12512e+09	1.28986e+09	1.37012e+09	1.0676e+09	1.32172e+09	1.09258e+09	9.68757e+08	1.1164e+09	1.34672e+09	1.01776e+09	9.66844e+08	1.48555e+09	1.04172e+09	1.22317e+09	1.40285e+09	1.44822e+09	1.416e+09	1.75914e+09	1.34374e+09	1.61353e+09
Cre03.g158950.t1.1
Cre03.g159500.t5.1;Cre03.g159500.t2.1;Cre03.g159500.t1.2
Cre03.g159950.t1.1			6.0399e+06						6.37961e+06											6.27758e+06								1.04283e+07										8.64916e+06		7.80946e+06		2.12229e+07					6.80365e+06
Cre03.g160200.t2.1;Cre03.g160200.t1.2			1.2789e+07								1.27293e+07				1.02101e+07												2.08802e+07		1.80585e+07													1.34834e+07		1.16097e+07
Cre03.g160450.t1.2																																				964715
Cre03.g160500.t1.2	7.49844e+08	7.57417e+08	8.4559e+08	8.05666e+08	8.19416e+08	7.80217e+08	7.5645e+08	7.7703e+08	7.8923e+08	8.29397e+08	7.52047e+08	8.10059e+08	7.1129e+08	7.42646e+08	7.88004e+08	6.88808e+08	7.16728e+08	7.68583e+08	6.84436e+08	6.96231e+08	7.28278e+08	6.4778e+08	6.8045e+08	6.90615e+08	7.17173e+08	6.31599e+08	6.34332e+08	6.17427e+08	6.75823e+08	6.57779e+08	6.15257e+08	6.4231e+08	6.58999e+08	6.90665e+08	7.44855e+08	6.60147e+08	7.61802e+08	7.48769e+08	7.94616e+08	8.53553e+08	8.13216e+08	9.03027e+08	6.84807e+08	7.86157e+08	6.99166e+08	8.48929e+08	7.70925e+08	7.6256e+08
Cre03.g161150.t1.1
Cre03.g161400.t1.2	2.18122e+08	2.04987e+08	2.36952e+08	2.1126e+08	2.60983e+08	2.16671e+08	2.21999e+08	2.50135e+08	2.54993e+08	2.49501e+08	2.52668e+08	2.16623e+08	2.37468e+08	2.22305e+08	2.02661e+08	2.18058e+08	2.59843e+08	2.35579e+08	2.36386e+08	2.52153e+08	1.84436e+08	2.19567e+08	2.30588e+08	1.55666e+08	1.93699e+08	1.8205e+08	1.63114e+08	1.48991e+08	2.07608e+08	1.8772e+08	1.62526e+08	2.15844e+08	1.65126e+08	2.03428e+08	2.3877e+08	1.51926e+08	1.99806e+08	1.85648e+08	1.69999e+08	2.13356e+08	2.11863e+08	1.91441e+08	1.79408e+08	2.67509e+08	1.79875e+08	2.20307e+08	2.1919e+08	1.69881e+08
Cre03.g161750.t1.1
Cre03.g161800.t1.2		8.7906e+06	1.09445e+07	7.83696e+06		1.24935e+07		1.83995e+07	6.27498e+06			1.16529e+07			1.46754e+07			1.03584e+07						1.54277e+07			1.14962e+07			1.40782e+07		1.63631e+07	1.30816e+07	1.70896e+07		1.48024e+07		1.39291e+07			1.43519e+07	2.13545e+07		9.9355e+06	1.42933e+07			1.10897e+07
Cre03.g162050.t1.1																																	5.57206e+06
Cre03.g162150.t1.1	2.96366e+07	2.80786e+07	2.26898e+07	3.6605e+07	2.92367e+07	2.83785e+07	1.43638e+07		2.44586e+07			2.61048e+07	3.08572e+07	4.17661e+07	2.75679e+07	2.93982e+07	3.47042e+07		2.48182e+07	4.1727e+07	2.1316e+07	3.9517e+07	2.22743e+07	3.56258e+07	3.4485e+07					3.2046e+07	5.63308e+07	3.49579e+07	2.62253e+07	3.3664e+07	2.40602e+07	3.33868e+07		3.27422e+07	2.18853e+07	3.09076e+07	2.76143e+07				2.38003e+07	4.32691e+07		2.96156e+07
Cre03.g162550.t1.1	9.95736e+07	6.47151e+07		7.80293e+07			6.78323e+07		8.15098e+07		8.7904e+07	6.81947e+07		5.94568e+07	1.04564e+08			8.9998e+07			7.59983e+07	7.37398e+07	6.08982e+07	6.51661e+07			1.03112e+08	7.13548e+07		1.17052e+08		8.6113e+07	8.47103e+07				6.32955e+07	7.03172e+07	9.63271e+07		6.93477e+07	7.6703e+07			8.62445e+07	9.20448e+07	6.30637e+07
Cre03.g163700.t1.2			1.79512e+07		1.04994e+07	2.32848e+07	2.09094e+07		1.85653e+07	9.97083e+06		1.74971e+07							1.51708e+07		1.27107e+07		8.8482e+06									2.2762e+07	1.37977e+07			1.25931e+07	2.26588e+07	3.16021e+07	2.2488e+07	2.56353e+07	3.80699e+07	2.84877e+07			1.65439e+07	2.07391e+07	1.5725e+07	2.84752e+07
Cre03.g163850.t1.2
Cre03.g164000.t1.2	5.58342e+08	5.60914e+08	4.98926e+08	4.82641e+08	4.92872e+08	5.18531e+08	5.32086e+08	4.55729e+08	4.80431e+08	4.23926e+08	4.99189e+08	4.79864e+08	4.79678e+08	4.14639e+08	4.40799e+08	4.19655e+08	4.13842e+08	4.63602e+08	4.24367e+08	4.50749e+08	5.60362e+08	3.48704e+08	3.82898e+08	4.54242e+08	3.6552e+08	3.35251e+08	4.10149e+08	4.12204e+08	3.5266e+08	3.57868e+08	4.0842e+08	4.44049e+08	4.51e+08	4.62094e+08	3.9311e+08	4.79932e+08	3.9732e+08	3.956e+08	4.04254e+08	4.50742e+08	4.0577e+08	4.58935e+08	5.04912e+08	4.92041e+08	5.0441e+08	4.12801e+08	5.38309e+08	4.77063e+08
Cre03.g164050.t2.1;Cre03.g164050.t1.1
Cre03.g164101.t1.1			3.80403e+07								3.92208e+07			4.70526e+07						1.7501e+07			4.18975e+07	1.0641e+08	5.39098e+07			2.45332e+07	3.06771e+07	1.24285e+08	3.13424e+07	2.44536e+07			4.03589e+07	5.35701e+07			2.63775e+07						4.02035e+07	3.5418e+07
Cre03.g164300.t1.2			5.72166e+07	4.67309e+07		4.54878e+07		3.4455e+07	4.02495e+07	5.19678e+07	5.669e+07	4.65996e+07	4.56095e+07	3.94739e+07	6.14092e+07	4.40068e+07	7.56092e+07	4.41057e+07	5.19395e+07	4.06847e+07		4.08784e+07	2.68038e+07	4.97283e+07	4.18774e+07	3.23019e+07		3.027e+07						2.8296e+07				3.91845e+07	2.87102e+07	3.36478e+07	2.85048e+07	3.56252e+07		4.00264e+07		4.18125e+07
Cre03.g164600.t1.2;Cre03.g165050.t1.2	3.1921e+08	4.04491e+08	4.23402e+08	3.65261e+08	3.8887e+08	3.62978e+08	3.57075e+08	4.38443e+08	3.93021e+08	3.18525e+08	3.54257e+08	3.59406e+08	3.33032e+08	3.44722e+08	3.79207e+08	3.1585e+08	3.29984e+08	2.77584e+08	2.66512e+08	2.68821e+08	2.69068e+08	1.95573e+08	1.84157e+08	1.76633e+08	1.59112e+08	1.40775e+08	1.73998e+08	1.96589e+08	1.89867e+08	1.80774e+08	1.57541e+08	2.06881e+08	2.03758e+08	2.37637e+08	2.52826e+08	2.24199e+08	2.59295e+08	2.56821e+08	2.21346e+08	3.38057e+08	3.21475e+08	3.33162e+08	3.79251e+08	3.97623e+08	3.9937e+08	4.06445e+08	4.11135e+08	4.42574e+08
Cre03.g164700.t1.2	5.55359e+07	6.17207e+07	5.5333e+07	6.44285e+07	7.48764e+07	4.86014e+07	7.23889e+07	5.8046e+07	6.06861e+07	6.10256e+07	5.30312e+07	5.58054e+07	5.69302e+07	5.89721e+07	5.64065e+07	6.59821e+07	5.59179e+07	6.78845e+07	7.29055e+07	4.88624e+07	5.75568e+07	5.64247e+07	5.39153e+07	7.04911e+07	7.96927e+07	5.43486e+07	4.89624e+07	6.68429e+07	5.33245e+07	4.98448e+07	5.76839e+07	6.94554e+07	5.24632e+07	5.22195e+07	5.39571e+07	6.16748e+07	4.55027e+07	5.66287e+07	5.8506e+07	6.4569e+07	7.19232e+07	6.82442e+07	8.03436e+07	5.13129e+07	5.79985e+07	6.02849e+07	5.75917e+07	6.60502e+07
Cre03.g164900.t2.1;Cre03.g164900.t1.1;Cre03.g164800.t2.1;Cre03.g164800.t1.2														2.34053e+07									2.81395e+07
Cre03.g165000.t1.2	6.38654e+07	3.12133e+07	5.2718e+07	4.95629e+07	4.73389e+07	3.41915e+07	4.33658e+07	4.86285e+07	4.19663e+07	4.29874e+07	4.6762e+07	4.19612e+07	6.97967e+07	5.09387e+07	3.97639e+07	6.09136e+07	4.21509e+07	4.11537e+07	4.46625e+07	3.89866e+07	4.46184e+07	4.5608e+07	3.43534e+07	4.9854e+07	3.95975e+07	4.94872e+07	3.74286e+07		3.88629e+07	2.1548e+07	3.80033e+07	3.8777e+07	3.22459e+07	4.0441e+07	3.14824e+07	2.31557e+07	4.28465e+07	4.14033e+07	3.07947e+07	3.56434e+07	3.83365e+07	4.44312e+07	4.95898e+07	4.80607e+07	6.16027e+07	4.90982e+07	4.26279e+07	4.45805e+07
Cre03.g165700.t1.1			3.83649e+07						2.50099e+07						2.37306e+07			3.47437e+07		5.63455e+07	4.92785e+07	6.49541e+07	8.93022e+07	1.40092e+08	9.89367e+07	1.85838e+08	2.1417e+08	9.53399e+07	1.70868e+08	1.58044e+08	9.3881e+07	1.77945e+08	1.61253e+08	9.96591e+07	2.61268e+08	2.34337e+08	9.36106e+07	1.20167e+08	1.74351e+08	3.92853e+07	7.25916e+07	7.31644e+07	3.45589e+07	2.86108e+07	2.46529e+07		5.24039e+07	3.52887e+07
Cre03.g166050.t1.2	3.59211e+07	2.5067e+07	2.77681e+07	2.21904e+07	1.33161e+07	2.02993e+07	3.42227e+07	1.48702e+07	3.1927e+07	3.38836e+07	6.53268e+06	2.01187e+07	5.03396e+07	1.64894e+07	3.44913e+07	5.09471e+07	1.22282e+07	3.3217e+07	2.14483e+07	1.56475e+07	1.23698e+07		6.44281e+06	1.09563e+07	1.43985e+07		1.01996e+07		9.60035e+06	2.25032e+07	3.30159e+07	2.93333e+07	2.81517e+07	2.53574e+07		1.32298e+07	8.17808e+06		2.24471e+07			2.01878e+07	3.22063e+07	2.40295e+07	5.6313e+07	2.80756e+07	2.23578e+07	4.46205e+07
Cre03.g166650.t1.1
Cre03.g167051.t1.2	5.91901e+07	5.48619e+07	4.98781e+07	5.67996e+07	6.19085e+07	6.20559e+07	5.70045e+07	5.73277e+07	5.49932e+07	5.64478e+07	4.41461e+07	5.63019e+07	6.05179e+07	5.63521e+07	4.90084e+07	4.638e+07	4.50651e+07	6.41458e+07	4.26382e+07	5.12247e+07	5.46192e+07	4.00816e+07	4.82305e+07	4.81618e+07	4.56395e+07	4.34752e+07	4.82851e+07	3.79464e+07	5.17219e+07	5.39514e+07	4.41104e+07	5.28516e+07	6.0085e+07	5.90174e+07	7.34625e+07	6.56498e+07	4.99414e+07	5.85719e+07	6.66569e+07	7.09559e+07	7.34238e+07	7.29563e+07	5.78496e+07	6.62752e+07	5.20734e+07	5.48426e+07	7.15342e+07	5.45109e+07
Cre03.g167250.t1.2		4.58992e+07	2.76315e+07	3.51035e+07	5.3724e+07	3.58736e+07	3.92202e+07	4.84867e+07	4.15316e+07	3.61138e+07	5.23793e+07	4.40928e+07		4.60484e+07	2.97381e+07	5.86751e+07	4.96413e+07	4.31275e+07	5.43119e+07	4.55904e+07	4.09361e+07	4.91906e+07	4.82909e+07	5.56911e+07	4.21681e+07	4.39785e+07	4.68085e+07	4.16692e+07	3.54719e+07	4.45809e+07	4.31318e+07	4.66886e+07	4.50839e+07	4.49493e+07	3.96198e+07	3.28431e+07	3.51371e+07	3.54611e+07	4.25469e+07		2.25755e+07	2.80742e+07	3.36463e+07	3.92433e+07	3.89351e+07	3.33283e+07	2.94406e+07	3.80458e+07
Cre03.g167400.t1.2
Cre03.g167600.t1.2
Cre03.g168150.t1.2																																							2.15446e+07
Cre03.g168450.t1.2	4.48831e+08	4.70121e+08	4.36123e+08	5.71021e+08	4.69061e+08	4.5942e+08	4.47607e+08	4.87579e+08	4.20025e+08	5.0637e+08	3.92081e+08	4.35841e+08	4.54719e+08	4.4649e+08	4.61221e+08	4.28246e+08	4.06604e+08	3.97128e+08	4.35735e+08	3.99911e+08	3.57963e+08	4.37452e+08	3.64937e+08	3.41323e+08	4.22568e+08	4.52851e+08	4.45141e+08	4.34422e+08	4.30035e+08	4.03189e+08	4.63512e+08	4.40227e+08	4.14034e+08	4.49213e+08	4.97404e+08	4.23273e+08	5.23544e+08	5.45499e+08	4.90758e+08	4.78264e+08	5.38049e+08	4.42733e+08	5.12106e+08	4.754e+08	4.35214e+08	4.07689e+08	4.63726e+08	4.41808e+08
Cre03.g168550.t1.1									1.13005e+07			1.44826e+07						1.31414e+07	1.99095e+07								1.68282e+07	1.61932e+07		2.02472e+07		1.44383e+07	1.60149e+07			1.33683e+07			1.41833e+07			1.7039e+07	1.87724e+07
Cre03.g168700.t1.2	7.83069e+07	8.40512e+07	5.69261e+07	6.88865e+07	7.13805e+07	7.59208e+07	1.17263e+08	7.45528e+07	7.32784e+07	9.13525e+07	7.91154e+07	7.70366e+07	9.48893e+07	9.13063e+07	8.05139e+07	9.03332e+07	8.71265e+07	9.23634e+07	9.27946e+07	8.92808e+07	1.03735e+08	1.14483e+08	8.32613e+07	9.21848e+07	8.10946e+07	8.49424e+07	8.60617e+07	9.26623e+07	8.30857e+07	9.19176e+07	9.98249e+07	1.00342e+08	8.90654e+07	9.28352e+07	8.68114e+07	6.81917e+07	7.31287e+07	6.50492e+07	6.7464e+07	7.12118e+07	5.93838e+07	5.5497e+07	7.96479e+07	7.20725e+07	1.13429e+08	7.22512e+07	8.93962e+07	8.66582e+07
Cre03.g169150.t2.1;Cre03.g169150.t1.2	2.12279e+07		1.71893e+07	2.10974e+07		2.70042e+07			1.44049e+07			1.83212e+07	1.46241e+07		1.49062e+07					1.76109e+07	1.61035e+07			1.76593e+07		2.36054e+07		1.58097e+07		1.67968e+07	1.20343e+07	2.6978e+07	1.76483e+07			2.2137e+07	3.23068e+07	2.2673e+07			1.74291e+07		2.09119e+07		1.8428e+07	1.66307e+07		1.70836e+07
Cre03.g169400.t1.2	4.60214e+08	4.63612e+08	5.40906e+08	5.19486e+08	4.22082e+08	5.26242e+08	4.95949e+08	4.60689e+08	5.22381e+08	5.27081e+08	5.53207e+08	5.39855e+08	4.83407e+08	5.03609e+08	6.03465e+08	4.91564e+08	4.47593e+08	5.02722e+08	5.21736e+08	4.30376e+08	4.6403e+08	4.68022e+08	4.17867e+08	4.48291e+08	4.17304e+08	4.48153e+08	4.94497e+08	4.84892e+08	5.018e+08	4.94746e+08	5.9215e+08	4.69602e+08	5.02701e+08	5.26968e+08	5.07949e+08	5.31669e+08	4.97032e+08	4.4118e+08	4.16746e+08	5.28221e+08	5.3705e+08	5.08333e+08	5.61502e+08	5.20006e+08	5.51964e+08	4.91261e+08	4.59257e+08	5.54159e+08
Cre03.g169850.t1.2	8.85478e+07	6.87868e+07	5.65683e+07	6.89786e+07	5.55786e+07	6.98217e+07	5.74354e+07	8.0786e+07	6.69416e+07	7.2043e+07	5.5668e+07	6.60631e+07	8.16397e+07	6.90859e+07	4.77949e+07	6.84882e+07	6.13055e+07	5.79299e+07	6.68548e+07	5.83411e+07	6.3388e+07	6.61133e+07	5.16652e+07	5.92215e+07	6.25275e+07	5.38268e+07	4.91311e+07	4.76238e+07	7.11072e+07	5.48576e+07	6.33244e+07	5.8216e+07	5.99103e+07	7.25493e+07	6.0624e+07	4.72655e+07	8.77388e+07	6.45081e+07	6.60036e+07	6.20066e+07	6.39347e+07	6.18362e+07	8.55301e+07	6.98413e+07	6.95254e+07	6.87742e+07	6.12922e+07	5.43887e+07
Cre03.g169900.t1.2	7.00449e+07	6.36141e+07	7.2106e+07	7.30901e+07	7.091e+07	8.02788e+07	5.69534e+07	6.69343e+07	6.47169e+07	5.57611e+07	7.97227e+07	5.56365e+07	7.46297e+07	6.2577e+07	7.58497e+07	7.31998e+07	7.38377e+07	7.3435e+07	7.00639e+07	6.62431e+07	7.08851e+07	6.39962e+07	6.59166e+07	6.24924e+07	8.09425e+07	6.73609e+07	6.71199e+07	7.25676e+07	6.19019e+07	5.71529e+07	6.60981e+07	6.50296e+07	5.92999e+07	5.88876e+07	6.28445e+07	4.8544e+07	7.44598e+07	5.09135e+07	5.39973e+07	6.75858e+07	6.19962e+07	5.75767e+07	6.05638e+07	6.64786e+07	5.87771e+07	6.07598e+07	5.72432e+07	6.12411e+07
Cre03.g170150.t1.1															1.29945e+07																										9.2378e+06
Cre03.g170200.t2.1;Cre03.g170200.t1.1				1.23004e+07				1.22359e+07							1.542e+07			1.23859e+07		1.03316e+07														1.28509e+07				9.73553e+06			1.42689e+07
Cre03.g170450.t1.2	8.26737e+08	3.00529e+08	1.90433e+08	8.03268e+08	7.85211e+08	9.36351e+08		8.07744e+08	7.78501e+08	7.85686e+08		2.82018e+08	7.83828e+08	6.62724e+08	2.4826e+08	1.16795e+09	8.41648e+08	2.01415e+08	9.71923e+08		2.59365e+08	1.24833e+09		2.11776e+08	1.8224e+08	2.7906e+08	1.12343e+09	1.30588e+09	2.32419e+08	2.40497e+08	1.16815e+09	2.60834e+08	2.62563e+08	2.16858e+08	8.63303e+08	2.71388e+08	3.57757e+08	8.19933e+08	2.26652e+08	8.62881e+08		2.55453e+08	3.20728e+08	7.7047e+08	2.19828e+08	9.99671e+08	9.69569e+08	2.18139e+08
Cre03.g170800.t1.2																																				1.55544e+07
Cre03.g171050.t1.1						2.4075e+07						3.39975e+07									2.6552e+07								3.22848e+07	2.94497e+07												2.6521e+07		2.21207e+07
Cre03.g171100.t1.1	1.04018e+08	8.12188e+07	1.11837e+08	9.3632e+07	1.41956e+08	8.11962e+07	8.31568e+07	9.43739e+07	1.21915e+08	1.00329e+08	1.25966e+08	9.04226e+07	1.13418e+08	1.05794e+08	1.03292e+08	1.09542e+08	1.05726e+08	9.33079e+07	7.19854e+07	8.19872e+07	9.61623e+07	7.75246e+07	1.23812e+08	7.77223e+07	7.38746e+07	6.09776e+07	7.88103e+07	7.53346e+07	9.14176e+07	8.58517e+07	7.46375e+07	8.26923e+07	7.0485e+07	7.69428e+07	7.25869e+07	7.66016e+07	6.42012e+07	9.14669e+07	7.97575e+07	9.3025e+07	1.18824e+08	9.56781e+07	9.0931e+07	8.58112e+07	8.76832e+07	1.06417e+08	9.80987e+07	8.66405e+07
Cre03.g171300.t1.2												1.65582e+07
Cre03.g171350.t1.2	6.85298e+07	6.53347e+07	4.88503e+07	8.58732e+07	6.11026e+07	5.57088e+07	6.53569e+07	8.24864e+07	6.71903e+07	7.77636e+07	6.87755e+07	7.23236e+07	5.59371e+07	4.93868e+07			4.25324e+07	5.94496e+07		5.28119e+07	5.24511e+07	7.85185e+07	4.88941e+07	5.00243e+07	5.50016e+07	5.61476e+07	6.02606e+07	8.02079e+07	5.34422e+07		9.93693e+07	6.46425e+07	5.07896e+07	6.71563e+07	6.1544e+07	6.87849e+07	6.20264e+07	6.80062e+07	6.30157e+07	7.53998e+07	9.32463e+07	6.77143e+07	5.85353e+07	6.3369e+07	6.31919e+07	6.3701e+07	5.45861e+07	6.14565e+07
Cre03.g171600.t1.1																														2.13757e+07															1.94102e+07
Cre03.g171950.t1.1	1.79668e+08	1.21783e+08	1.36209e+08	1.46931e+08	1.41708e+08	1.35979e+08	1.53245e+08	1.45269e+08	1.27855e+08	1.60012e+08	1.54379e+08	1.21065e+08	1.85096e+08	1.3926e+08	1.48793e+08	1.53241e+08	1.82146e+08	1.45927e+08	1.7189e+08	1.95023e+08	1.65063e+08	1.48507e+08	1.56667e+08	1.49146e+08	1.90141e+08	1.75468e+08	1.43329e+08	1.75024e+08	1.3925e+08	1.43749e+08	1.7694e+08	1.40041e+08	1.41057e+08	1.29019e+08	1.14189e+08	1.18998e+08	1.36693e+08	1.2492e+08	1.17581e+08	1.47247e+08	1.1635e+08	1.01155e+08	1.28179e+08	1.03135e+08	1.30927e+08	1.6701e+08	1.18809e+08	1.40699e+08
Cre03.g172000.t1.2	6.45981e+08	6.88105e+08	5.3826e+08	5.36706e+08	5.98445e+08	6.51113e+08	5.76697e+08	6.66772e+08	6.15473e+08	6.28823e+08	6.63861e+08	5.87593e+08	6.75092e+08	6.92109e+08	5.63331e+08	7.06143e+08	7.24897e+08	6.91634e+08	6.80202e+08	7.97746e+08	7.14023e+08	6.32074e+08	6.64192e+08	7.94673e+08	6.05898e+08	7.05694e+08	7.24102e+08	6.50468e+08	7.59335e+08	6.80838e+08	6.81547e+08	6.74938e+08	6.61137e+08	5.97074e+08	6.37309e+08	6.27209e+08	5.73706e+08	6.15605e+08	5.27638e+08	4.68362e+08	5.12509e+08	5.00648e+08	5.95165e+08	5.79675e+08	5.71854e+08	5.56112e+08	6.28849e+08	5.85461e+08
Cre03.g172200.t1.1
Cre03.g172300.t1.2	5.4884e+08	5.94236e+08	7.14519e+08	5.29535e+08	6.51489e+08	6.28343e+08	6.21608e+08	6.36589e+08	5.96285e+08	5.25702e+08	6.11525e+08	5.95722e+08	5.29156e+08	6.04363e+08	6.53051e+08	5.85217e+08	6.7698e+08	7.20669e+08	6.5429e+08	7.78851e+08	8.33127e+08	6.81143e+08	8.94954e+08	1.0496e+09	6.64544e+08	1.19764e+09	1.20757e+09	8.34729e+08	1.2298e+09	1.19743e+09	8.4379e+08	1.15357e+09	1.24161e+09	9.52786e+08	9.76278e+08	1.24738e+09	9.5293e+08	1.20568e+09	1.224e+09	7.6461e+08	9.13715e+08	9.32324e+08	7.02012e+08	6.87004e+08	7.40908e+08	6.17001e+08	6.42597e+08	6.76126e+08
Cre03.g172500.t1.1	2.60702e+07	3.39163e+07		1.52415e+07	3.02154e+07	1.84064e+07	3.33953e+07	2.84424e+07	1.53434e+07	4.1546e+07	1.84202e+07	2.37744e+07	1.80463e+07	2.01683e+07	1.05127e+07	1.96628e+07	2.84705e+07	1.88487e+07	3.93315e+07	4.02355e+07	2.37748e+07	4.04049e+07	3.58364e+07	4.2568e+07	4.43762e+07	5.12949e+07	5.93088e+07	4.567e+07	3.91855e+07	5.07201e+07	4.41963e+07	5.29004e+07	4.95908e+07	4.43322e+07	4.99973e+07	5.52246e+07	3.90074e+07	3.79283e+07	4.95139e+07	2.52622e+07	3.09812e+07	3.84487e+07	3.2776e+07	2.37173e+07	3.37022e+07		3.09117e+07	2.85607e+07
Cre03.g172550.t1.2	5.32655e+07	6.02332e+07	5.14358e+07	4.30697e+07	8.05208e+07	6.44601e+07	4.91262e+07	6.96773e+07	4.90291e+07	5.09442e+07	6.53395e+07		7.23575e+07	6.07513e+07	5.21843e+07		5.77013e+07	6.09165e+07		5.00762e+07	4.27335e+07	6.76308e+07	5.29147e+07		4.2076e+07		3.50324e+07	4.37464e+07	4.52462e+07			6.81135e+07	4.08517e+07	9.28382e+07	9.31424e+07	7.61872e+07	9.31583e+07	1.04933e+08	6.92145e+07	5.75993e+07	9.24011e+07	7.79317e+07	8.70449e+07	5.75979e+07	5.79689e+07	6.51661e+07	6.8145e+07	3.26948e+07
Cre03.g172850.t1.2	6.52368e+07	5.50238e+07	7.34425e+07	5.7608e+07	6.45166e+07	7.33349e+07	6.53936e+07	6.86504e+07	6.5488e+07	6.34719e+07	5.90513e+07	8.09751e+07	6.99443e+07	5.48349e+07	8.50313e+07	5.92693e+07	6.04732e+07	6.73361e+07	6.78604e+07	7.39204e+07	4.96194e+07	4.99503e+07	5.08156e+07	5.70568e+07	4.56217e+07	5.73102e+07	6.68508e+07	6.28632e+07	6.17203e+07	6.54801e+07	8.44539e+07	5.9348e+07	7.0793e+07	6.78883e+07	7.25511e+07	6.38255e+07	7.18916e+07	7.27733e+07	6.61107e+07	7.11193e+07	6.68444e+07	6.52499e+07	4.91522e+07	6.74684e+07	7.13676e+07	6.98694e+07	4.62642e+07	6.85153e+07
Cre03.g172950.t1.2	8.31632e+07	1.33625e+08	1.13543e+08	9.44752e+07	9.95815e+07	1.16333e+08	1.05394e+08	1.19166e+08	1.01648e+08	9.43817e+07	8.11339e+07	1.00608e+08	8.17317e+07	9.38897e+07	8.66543e+07	8.37338e+07	8.75199e+07	8.37951e+07	9.38653e+07	8.47201e+07	7.30939e+07	9.87786e+07	8.71958e+07	6.35012e+07	7.07717e+07		7.93618e+07	1.01432e+08	7.79104e+07	6.75361e+07		1.0453e+08	7.49287e+07	5.95736e+07	5.63726e+07	8.01794e+07	6.16081e+07	1.01264e+08	8.22567e+07	1.47422e+08	1.15697e+08	1.44727e+08	8.66322e+07	1.32805e+08	1.24696e+08	8.92941e+07	1.04719e+08	1.02535e+08
Cre03.g173350.t2.1;Cre03.g173350.t1.2	3.83306e+08	4.05387e+08	4.06677e+08	3.66336e+08	3.43086e+08	3.5969e+08	3.32976e+08	3.58618e+08	3.97818e+08	3.53063e+08	3.3068e+08	4.1054e+08	3.59509e+08	3.92511e+08	3.17257e+08	3.77446e+08	3.72269e+08	4.68957e+08	4.02963e+08	4.28092e+08	4.69372e+08	3.58614e+08	3.76627e+08	4.34552e+08	3.15553e+08	3.72293e+08	4.20255e+08	3.37538e+08	4.12203e+08	4.30439e+08	3.23234e+08	3.8141e+08	4.34885e+08	3.5747e+08	3.78393e+08	3.58954e+08	3.46668e+08	3.45591e+08	3.64921e+08	3.63139e+08	4.00069e+08	3.59716e+08	3.36263e+08	4.16947e+08	3.28311e+08	3.89398e+08	3.5255e+08	4.03377e+08
Cre03.g173600.t1.2
Cre03.g173900.t1.2																																										1.1222e+07
Cre03.g174300.t1.2
Cre03.g174750.t1.2												1.48466e+07			2.9942e+07		1.9517e+07	1.94258e+07	3.67626e+07			2.69456e+07		1.87797e+07					1.91348e+07	1.9358e+07	1.75307e+07			1.81151e+07
Cre03.g175000.t1.2																																	1.87115e+07
Cre03.g175200.t1.2	2.20499e+08	2.3818e+08	2.68747e+08	2.3343e+08	2.34324e+08	2.49851e+08	2.49607e+08	2.38622e+08	2.34541e+08	2.33308e+08	2.7208e+08	2.08952e+08	2.32481e+08	2.4614e+08	2.11518e+08	2.19574e+08	3.06455e+08	2.17843e+08	1.98698e+08	2.72801e+08	1.89063e+08	2.05383e+08	2.29123e+08	1.79969e+08	2.35072e+08	1.85719e+08	1.79312e+08	2.05645e+08	2.10833e+08	1.99536e+08	1.79789e+08	1.73163e+08	1.91747e+08	2.03808e+08	1.9772e+08	1.88219e+08	1.9231e+08	2.166e+08	2.245e+08	2.39594e+08	2.32578e+08	2.38444e+08	2.1913e+08	2.65686e+08	2.12573e+08	2.64658e+08	2.64771e+08	2.44711e+08
Cre03.g175250.t2.1;Cre03.g175250.t1.2		3.34219e+07	2.98779e+07		2.57896e+07	3.09444e+07	1.70458e+07	2.08771e+07	2.76708e+07	3.30098e+07	2.85218e+07	3.04725e+07	3.41191e+07	3.5868e+07	2.71079e+07		3.02813e+07	2.34097e+07	2.95925e+07	3.16106e+07	3.2644e+07	2.11159e+07		2.39415e+07		3.32437e+07	3.81569e+07	2.82219e+07	2.78034e+07	2.71555e+07	2.76982e+07	3.12266e+07	2.72069e+07	2.60434e+07	3.01516e+07	3.26885e+07	2.86558e+07	2.47007e+07	3.00216e+07		3.34261e+07	1.9623e+07	2.67866e+07	2.43333e+07	3.07767e+07	2.61484e+07	2.63174e+07	2.54127e+07
Cre03.g175400.t1.2
Cre03.g175400.t2.1	1.19201e+09	1.20056e+09	1.24616e+09	1.14325e+09	1.19018e+09	1.12328e+09	1.17774e+09	1.24085e+09	1.20852e+09	1.08328e+09	1.15837e+09	1.22148e+09	1.15536e+09	1.11353e+09	1.16814e+09	1.02913e+09	1.01729e+09	1.20965e+09	1.12575e+09	1.25224e+09	1.4414e+09	1.16065e+09	1.26421e+09	1.33907e+09	1.11038e+09	1.39952e+09	1.50437e+09	1.0598e+09	1.30781e+09	1.25274e+09	1.07874e+09	1.31665e+09	1.26735e+09	1.13312e+09	1.2922e+09	1.37099e+09	1.14985e+09	1.13612e+09	1.10045e+09	1.11418e+09	1.13707e+09	9.43533e+08	1.17097e+09	1.27767e+09	1.29027e+09	1.1301e+09	1.24432e+09	1.21889e+09
Cre03.g175800.t1.1
Cre03.g176100.t1.2	4.87526e+07	4.73241e+07	5.131e+07	5.26935e+07	5.22114e+07	4.62326e+07	4.09959e+07	5.4044e+07	5.0407e+07	5.57228e+07	5.30712e+07	6.23235e+07		4.82923e+07	2.47623e+07	3.91587e+07	4.2076e+07	4.80151e+07	3.47139e+07	3.8347e+07	4.02725e+07		3.19193e+07	3.77165e+07	4.3488e+07	3.90685e+07	4.15811e+07	4.77653e+07	4.3464e+07	6.74223e+07	4.5558e+07	2.39949e+07	3.55632e+07	5.30842e+07	5.94438e+07	4.35947e+07	4.19058e+07	5.33013e+07	4.89872e+07	5.43377e+07		4.62595e+07	4.9995e+07	6.11446e+07	4.114e+07	6.33362e+07	5.43611e+07	3.57917e+07
Cre03.g176250.t1.2	1.83825e+08	2.08182e+08	2.10454e+08	1.94505e+08	1.76418e+08	2.07516e+08	2.09227e+08	1.89776e+08	1.75471e+08	1.80459e+08	2.74362e+08	1.96931e+08	2.41197e+08	2.20789e+08	2.19233e+08	1.87286e+08	1.89603e+08	1.82769e+08	2.12224e+08	1.65051e+08	2.22104e+08	1.93251e+08	2.15914e+08	1.65257e+08	1.99149e+08	1.81714e+08	2.37115e+08	2.38375e+08	2.12771e+08	2.81095e+08	2.22811e+08	2.13322e+08	2.86379e+08	2.05126e+08	2.49423e+08	2.51174e+08	2.46414e+08	2.04243e+08	2.3778e+08	2.54288e+08	1.90396e+08	2.35871e+08	2.15066e+08	1.69344e+08	2.2865e+08	1.61618e+08	1.7869e+08	2.29454e+08
Cre03.g176500.t1.2																																												1.1181e+07
Cre03.g176550.t1.1		2.16915e+07	1.82302e+07			2.18788e+07			1.82602e+07			1.37967e+07			1.50114e+07					1.83974e+07	1.97046e+07														2.74164e+07	1.93647e+07			2.0755e+07	1.86791e+07	1.12555e+07	2.55767e+07		1.86601e+07	1.92189e+07	2.0497e+07	1.51968e+07	1.64951e+07
Cre03.g176700.t1.1					8.92181e+06																												1.32678e+07													8.37215e+06
Cre03.g176833.t1.1
Cre03.g177053.t1.1	2.63421e+08	1.69193e+08	2.36511e+08	1.90389e+08	2.34627e+08	2.00994e+08	2.26574e+08	2.47705e+08	1.7993e+08	2.00463e+08	2.16135e+08	1.90398e+08	2.57397e+08	2.00359e+08	2.40251e+08	2.14195e+08	2.27534e+08	1.99907e+08	2.00449e+08	2.22503e+08	1.88956e+08	2.45022e+08	2.39532e+08	2.34801e+08	1.98085e+08	2.08678e+08	2.1081e+08	2.28476e+08	2.67069e+08	2.22607e+08	2.74907e+08	2.36989e+08	1.85666e+08	2.0217e+08	2.35898e+08	1.98912e+08	2.18862e+08	2.3418e+08	2.1235e+08	2.08334e+08	2.28675e+08	1.89089e+08	2.7678e+08	2.22262e+08	1.97742e+08	1.78707e+08	1.80015e+08	2.00683e+08
Cre03.g177200.t1.2	2.48425e+08	2.49007e+08	2.41635e+08	2.22082e+08	2.79152e+08	2.50487e+08	2.43266e+08	3.08279e+08	2.7043e+08	1.84832e+08	2.83454e+08	2.67459e+08	2.24601e+08	2.38837e+08	2.20677e+08	1.92051e+08	2.53938e+08	2.27876e+08	1.776e+08	2.03457e+08	2.10809e+08	1.47165e+08	1.88204e+08	1.60482e+08	1.23299e+08	1.71376e+08	1.49581e+08	1.3362e+08	1.59406e+08	1.59076e+08	1.40916e+08	1.80238e+08	1.5331e+08	1.69988e+08	2.0213e+08	1.65964e+08	1.90848e+08	2.03603e+08	2.31121e+08	2.45207e+08	2.56881e+08	2.72004e+08	2.54775e+08	2.52413e+08	2.72897e+08	2.40798e+08	2.70083e+08	2.8362e+08
Cre03.g177500.t1.1	4.85179e+07	5.1018e+07	4.97567e+07	5.25729e+07	4.04024e+07	4.22598e+07	7.80838e+07	5.14727e+07	4.47704e+07	7.25604e+07	4.54573e+07	5.26127e+07	6.11718e+07	4.60219e+07	5.3835e+07	4.89281e+07	5.81686e+07	6.89078e+07	6.41099e+07	6.04666e+07	6.0085e+07	7.97918e+07	6.67377e+07	7.14057e+07	8.10202e+07	8.30881e+07	8.59734e+07	8.30261e+07	9.1022e+07	7.81043e+07	9.02614e+07	8.79721e+07	8.28999e+07	7.57196e+07	8.72016e+07	7.84046e+07	8.38996e+07	7.50868e+07	7.01472e+07	5.95303e+07	5.91556e+07	5.44372e+07	6.59485e+07	4.52431e+07	6.60113e+07	5.45701e+07	5.10091e+07	5.14584e+07
Cre03.g177900.t1.2																						2.45472e+07							3.42892e+07							2.82597e+07						1.71069e+07					2.10132e+07
Cre03.g178150.t1.1	9.03971e+08	8.99137e+08	9.24373e+08	8.17811e+08	7.68862e+08	8.06294e+08	8.10634e+08	8.48353e+08	9.28103e+08	9.33521e+08	7.54011e+08	7.85933e+08	8.4241e+08	8.43209e+08	8.65483e+08	7.55329e+08	8.48676e+08	7.72612e+08	7.05453e+08	6.93729e+08	7.43249e+08	7.32303e+08	6.9798e+08	8.33374e+08	9.00131e+08	7.61073e+08	7.72976e+08	8.69366e+08	8.15276e+08	7.85989e+08	8.0806e+08	8.25362e+08	8.36505e+08	8.23508e+08	8.83893e+08	8.54046e+08	8.38265e+08	9.00332e+08	8.50694e+08	9.60546e+08	9.93008e+08	9.55167e+08	7.44502e+08	8.39184e+08	8.37817e+08	8.25585e+08	9.2934e+08	7.81325e+08
Cre03.g178250.t1.2	4.80673e+07	7.15512e+07	4.55645e+07	5.47033e+07	5.17427e+07	5.83864e+07	6.07659e+07	6.72578e+07	6.85924e+07	6.95908e+07	6.4043e+07	6.16422e+07	7.78225e+07	6.37309e+07	3.30477e+07	6.45162e+07	6.32623e+07	7.22428e+07	6.26851e+07	6.09517e+07	9.08526e+07	7.6961e+07	8.59829e+07	8.92018e+07	8.87794e+07	7.20329e+07	1.01068e+08	9.33841e+07	8.06614e+07	7.89382e+07	8.35919e+07	8.3787e+07	8.28355e+07	8.43788e+07	9.74945e+07	7.85976e+07	6.40011e+07	6.92948e+07	8.0367e+07	5.55615e+07	5.86331e+07	8.86553e+07	5.46491e+07	6.74844e+07	6.41765e+07	5.21714e+07	6.50289e+07	5.00748e+07
Cre03.g178350.t1.1	4.0824e+07	2.85482e+07	3.49894e+07	4.08364e+07		3.79927e+07	2.49785e+07	3.33734e+07	3.20099e+07	2.34286e+07	3.07813e+07	3.30913e+07		2.8941e+07	4.50081e+07	3.28563e+07	3.64401e+07	3.19572e+07			2.79572e+07			2.54928e+07					2.48841e+07	3.17142e+07			2.64712e+07	4.03072e+07	2.43668e+07	2.73056e+07	3.80846e+07	2.33079e+07		3.32005e+07	3.05263e+07	3.60922e+07	2.80147e+07	3.40198e+07	3.35961e+07	3.50448e+07	2.73829e+07	3.10858e+07
Cre03.g178400.t1.1																																												2.15688e+07
Cre03.g178450.t1.2	4.05583e+08	3.67865e+08	3.03687e+08	3.16364e+08	3.47286e+08	2.49297e+08	2.90331e+08	2.95804e+08	3.22715e+08	2.91237e+08	3.48865e+08	3.18351e+08	3.89699e+08	4.02343e+08	3.68377e+08	3.85475e+08	4.49893e+08	3.80258e+08	3.87371e+08	4.27836e+08	3.66843e+08	3.15712e+08	3.95906e+08	4.1694e+08	4.49533e+08	4.7817e+08	4.24512e+08	3.36293e+08	4.64503e+08	4.51137e+08	3.68602e+08	4.23538e+08	4.40609e+08	3.32327e+08	4.16041e+08	3.38063e+08	3.39872e+08	4.01727e+08	3.37096e+08	3.52264e+08	3.89697e+08	3.6527e+08	2.62792e+08	3.37785e+08	2.80362e+08	3.15568e+08	3.08675e+08	2.6612e+08
Cre03.g178600.t1.1					1.44575e+07	1.16206e+07					1.17382e+07			1.85433e+07	1.74132e+07													1.25929e+07					1.79448e+07			1.16855e+07	3.15101e+07							1.95554e+07		2.1395e+07	1.18487e+07
Cre03.g178650.t1.1			4.13254e+07						2.59991e+07	2.78125e+07	3.45792e+07	3.06666e+07		2.80492e+07									3.72938e+07		3.62773e+07	3.48512e+07	4.74564e+07	3.67878e+07		3.3082e+07		3.96358e+07		3.6379e+07	3.16146e+07	2.914e+07	7.41995e+07	6.29635e+07	6.7942e+07	3.82744e+07	2.84019e+07		3.6439e+07				3.01566e+07
Cre03.g179800.t1.2	4.12381e+07	4.94269e+07	3.14731e+07	4.66002e+07	4.17202e+07	2.87708e+07	3.59085e+07	3.47221e+07	3.89093e+07	4.53044e+07	1.38759e+07	5.0678e+07	4.63899e+07	4.15571e+07	2.77033e+07	5.34684e+07	5.01807e+07	4.57485e+07	5.88237e+07	5.68998e+07	5.89427e+07	6.31343e+07	6.38074e+07	6.15687e+07	7.86449e+07	3.80434e+07	5.92232e+07	1.58659e+07	5.82898e+07	3.5339e+07	4.99229e+07	2.04799e+07	3.85586e+07	5.64402e+07	4.69586e+07	5.79252e+07	5.36975e+07	5.06396e+07	4.93387e+07		4.3111e+07	5.32424e+07		4.22761e+07	2.67764e+07	4.71617e+07	3.53433e+07	3.5946e+07
Cre03.g179860.t1.1	9.40491e+07	7.84532e+07	8.36338e+07	8.4914e+07	1.0016e+08	1.00311e+08	9.04387e+07	9.13216e+07	1.08779e+08	7.94561e+07	8.05756e+07	8.51337e+07	7.88688e+07	9.5962e+07	7.58676e+07	8.69804e+07	7.35e+07	8.39467e+07	8.59593e+07	5.56954e+07	7.01916e+07	7.52984e+07	6.74747e+07	6.47108e+07	6.66741e+07	6.59732e+07	5.68846e+07	8.27932e+07	7.70391e+07	7.55952e+07	6.80675e+07	7.3003e+07	1.04847e+08	7.83198e+07	9.8408e+07	7.6736e+07	9.36837e+07	8.85824e+07	9.00445e+07	1.06435e+08	1.24818e+08	1.1594e+08	8.1336e+07	1.01524e+08	9.59378e+07	5.13445e+07	7.57188e+07	8.18946e+07
Cre03.g180151.t1.1																		2.40873e+06
Cre03.g180250.t1.2	1.12674e+08	1.49622e+08	1.74026e+08	1.35861e+08	1.50043e+08	1.61793e+08	1.02423e+08	1.24226e+08	1.20144e+08	9.49603e+07	1.14827e+08	1.22549e+08	1.02736e+08	9.13063e+07	1.05453e+08	7.81996e+07	9.53124e+07	7.46463e+07	8.14282e+07	8.74757e+07	9.23368e+07	1.03642e+08	1.13147e+08	1.18922e+08	5.52391e+07	1.1472e+08	1.51763e+08	1.02044e+08	1.22331e+08	1.02769e+08	1.32027e+08	1.37959e+08	1.49701e+08	1.42469e+08	1.57558e+08	1.81973e+08	1.64236e+08	2.29367e+08	2.37381e+08	1.44496e+08	1.65179e+08	1.37815e+08	1.19419e+08	1.10882e+08	1.31038e+08	1.4122e+08	1.09731e+08	1.19557e+08
Cre03.g180300.t1.2																					1.8589e+07				2.08622e+07	1.90536e+07					1.72373e+07										1.74499e+07
Cre03.g180350.t1.2						1.32301e+07			6.37704e+06			7.52755e+06												9.02158e+06										1.48899e+07			1.96473e+07	1.56837e+07	1.50975e+07		7.92394e+06			6.57841e+06			1.11538e+07
Cre03.g180650.t1.1			1.13377e+07
Cre03.g180750.t1.2	1.72138e+10	1.59618e+10	1.70462e+10	1.65334e+10	1.71924e+10	1.58859e+10	1.59553e+10	1.617e+10	1.7271e+10	1.52464e+10	1.5718e+10	1.65498e+10	1.46975e+10	1.41679e+10	1.47553e+10	1.25949e+10	1.31081e+10	1.37124e+10	1.05715e+10	1.15085e+10	1.16357e+10	9.84042e+09	1.04066e+10	1.03622e+10	9.25651e+09	1.03818e+10	9.73533e+09	9.52756e+09	1.06913e+10	1.01726e+10	9.72182e+09	1.07611e+10	9.31735e+09	1.24455e+10	1.39612e+10	1.31035e+10	1.5693e+10	1.53782e+10	1.4562e+10	1.53713e+10	1.75759e+10	1.71638e+10	1.56044e+10	1.73572e+10	1.63822e+10	1.58901e+10	1.69381e+10	1.57222e+10
Cre03.g180800.t1.1	1.10669e+08	1.1889e+08	1.16759e+08	1.28257e+08	1.21793e+08	1.11701e+08	1.14853e+08	1.2537e+08	1.20184e+08	1.31268e+08	1.30848e+08	1.47598e+08	1.15874e+08	1.26516e+08	1.18543e+08	1.20293e+08	1.25787e+08	1.39905e+08	1.21745e+08	1.16572e+08	9.46909e+07	1.19018e+08	1.2015e+08	1.06562e+08	1.09804e+08	1.28045e+08	1.04297e+08	1.25236e+08	1.2794e+08	1.52056e+08	1.30664e+08	1.18542e+08	1.37218e+08	1.05094e+08	1.12238e+08	1.20776e+08	1.25674e+08	1.14893e+08	1.39983e+08	1.35862e+08	1.23242e+08	1.32839e+08	1.15132e+08	1.30333e+08	1.15507e+08	1.34661e+08	1.01777e+08	1.20701e+08
Cre03.g180850.t1.2			4.53643e+07		3.71381e+07	3.6672e+07	2.54316e+07		2.79445e+07		3.93799e+07	2.17575e+07		2.41667e+07			2.34361e+07	2.44789e+07		2.40744e+07		3.49515e+07	2.55936e+07			3.34483e+07			3.15038e+07	2.70693e+07						2.29374e+07		2.64774e+07	2.67854e+07	1.89582e+07	2.72355e+07				3.29804e+07	3.09973e+07		2.80277e+07
Cre03.g181200.t1.2
Cre03.g181250.t1.1			1.71518e+07	1.94868e+07					2.55428e+07	1.81531e+07	1.95031e+07	2.07944e+07	2.6381e+07	1.82969e+07	1.78088e+07				3.78537e+07		2.3809e+07	1.94432e+07	1.82784e+07	2.27481e+07		2.14967e+07	2.25843e+07	2.71496e+07	1.81752e+07	1.55449e+07			1.97609e+07	2.17048e+07	2.3709e+07	1.56848e+07							1.81241e+07		2.43346e+07	1.47492e+07	1.63105e+07	1.40444e+07
Cre03.g181300.t1.2	3.22575e+08	3.62209e+08	3.54188e+08	2.82675e+08	3.64664e+08	3.09017e+08	3.35897e+08	2.97081e+08	2.82125e+08	3.05439e+08	3.45592e+08	2.92695e+08	2.9173e+08	3.14907e+08	2.79072e+08	2.48356e+08	3.29637e+08	2.99211e+08	2.93706e+08	3.04924e+08	2.96872e+08	2.91988e+08	2.97213e+08	2.84808e+08	3.02049e+08	2.88673e+08	3.00955e+08	2.76908e+08	3.74631e+08	2.98784e+08	2.7999e+08	3.70968e+08	3.19747e+08	3.3032e+08	3.56112e+08	3.33424e+08	2.7763e+08	3.42886e+08	3.36424e+08	2.52909e+08	3.61414e+08	3.22522e+08	2.76057e+08	3.3468e+08	3.14972e+08	2.65428e+08	3.55391e+08	3.24416e+08
Cre03.g181500.t1.2	1.52542e+08	1.59089e+08	1.36267e+08	1.53846e+08	1.76804e+08	1.69059e+08	1.64583e+08	1.67904e+08	1.85902e+08	1.78485e+08	1.5117e+08	1.69568e+08	1.4824e+08	1.64218e+08	1.42089e+08	1.88241e+08	1.83889e+08	1.68585e+08	1.69447e+08	1.84107e+08	1.50926e+08	1.9244e+08	2.0751e+08	1.98037e+08	1.88519e+08	1.72968e+08	2.09271e+08	2.02814e+08	2.0421e+08	2.34881e+08	2.01717e+08	2.01123e+08	2.19149e+08	1.7555e+08	2.33926e+08	1.97659e+08	2.09634e+08	1.94361e+08	2.07949e+08	1.72002e+08	1.80753e+08	1.72207e+08	2.12348e+08	1.68517e+08	1.42057e+08	1.51444e+08	1.43141e+08	1.49161e+08
Cre03.g181750.t2.1;Cre03.g181750.t1.2
Cre03.g182050.t1.2	5.13121e+07	4.05139e+07	4.27218e+07	4.6266e+07	4.297e+07	3.75349e+07	2.97483e+07	4.31733e+07	3.15801e+07	3.8481e+07	3.07249e+07	3.61618e+07	4.68591e+07	4.24873e+07	3.89728e+07	5.71691e+07	3.7059e+07	4.53291e+07	4.66349e+07	4.19734e+07	4.81704e+07	5.12656e+07		5.96443e+07	7.14223e+07	5.39773e+07	6.34439e+07	4.46299e+07	4.41345e+07	6.88401e+07	5.10696e+07	4.75165e+07	5.56149e+07	6.2654e+07	5.16878e+07	4.78184e+07	4.53856e+07	3.77303e+07	5.03454e+07	4.92009e+07	3.87453e+07	4.38249e+07	4.18038e+07	3.86669e+07	5.17538e+07	4.80097e+07	3.80527e+07	4.09373e+07
Cre03.g182150.t1.2	1.21299e+09	1.01724e+09	9.8104e+08	1.2124e+09	1.10453e+09	9.77406e+08	1.27047e+09	9.8969e+08	1.19436e+09	1.27865e+09	1.12518e+09	1.17705e+09	1.32656e+09	1.11408e+09	1.19497e+09	1.45211e+09	1.35407e+09	1.34265e+09	1.6788e+09	1.25347e+09	1.37611e+09	1.8249e+09	1.35759e+09	1.45263e+09	1.91814e+09	1.3953e+09	1.52927e+09	1.94983e+09	1.35639e+09	1.35825e+09	1.75344e+09	1.41951e+09	1.48402e+09	1.42379e+09	1.17353e+09	1.2959e+09	1.30268e+09	8.81472e+08	1.15526e+09	1.38174e+09	8.82444e+08	9.01923e+08	1.11206e+09	9.78445e+08	1.20448e+09	1.24986e+09	1.09861e+09	1.29384e+09
Cre03.g182450.t1.2	1.72511e+08	1.51371e+08	1.61984e+08	1.47224e+08	1.67118e+08	1.60303e+08	1.91536e+08	1.72997e+08	1.55043e+08	1.87011e+08	1.58025e+08	1.54868e+08	1.56627e+08	1.53273e+08	1.76024e+08	1.73806e+08	1.5461e+08	1.61489e+08	1.78923e+08	1.70566e+08	1.81124e+08	1.73291e+08	1.80349e+08	1.90869e+08	1.46935e+08	1.72481e+08	1.62177e+08	1.76951e+08	1.99767e+08	2.00813e+08	1.81974e+08	2.13192e+08	1.95552e+08	1.87991e+08	2.13639e+08	1.91827e+08	1.87526e+08	1.9227e+08	1.5778e+08	1.83411e+08	1.87876e+08	2.16178e+08	1.53164e+08	1.69454e+08	1.84835e+08	1.44623e+08	1.58425e+08	1.53513e+08
Cre03.g182500.t1.2	4.80634e+07	4.53735e+07	4.38421e+07	5.59974e+07	4.90905e+07	4.73162e+07	4.75837e+07	5.23561e+07	4.18648e+07	4.88373e+07	4.24641e+07	3.79042e+07	4.41987e+07	4.61571e+07	4.29088e+07	4.28157e+07	4.60581e+07	3.76325e+07	4.56324e+07	4.93949e+07	3.52299e+07	4.07953e+07	5.11983e+07	3.68678e+07	5.09193e+07	4.91603e+07	3.88422e+07	5.16778e+07	4.30938e+07	3.43498e+07	4.05117e+07	3.38177e+07	4.50919e+07	3.92138e+07	4.39925e+07	3.993e+07	4.13023e+07	5.7815e+07	3.75826e+07	5.88406e+07	4.7582e+07	5.9619e+07	4.58869e+07	4.46186e+07	4.47343e+07	5.26268e+07	3.2402e+07	4.69524e+07
Cre03.g182551.t1.2	1.15899e+10	1.05543e+10	7.82057e+09	1.08028e+10	1.00078e+10	9.76407e+09	9.51074e+09	9.46974e+09	1.04996e+10	1.17628e+10	9.37604e+09	1.00869e+10	1.10929e+10	9.8299e+09	1.16439e+10	1.1204e+10	1.00104e+10	1.25098e+10	1.3008e+10	1.16591e+10	1.58352e+10	1.515e+10	1.50616e+10	1.71726e+10	1.63937e+10	1.33826e+10	1.63034e+10	1.54533e+10	1.30081e+10	1.5714e+10	1.62182e+10	1.44404e+10	1.28609e+10	1.26113e+10	1.42506e+10	1.24385e+10	1.19129e+10	1.11616e+10	1.1465e+10	9.10956e+09	9.25471e+09	8.66852e+09	9.82096e+09	9.79711e+09	1.18356e+10	9.48549e+09	1.09108e+10	1.02919e+10
Cre03.g182600.t1.1		1.79922e+07	4.14743e+07		2.12571e+07			1.72325e+07	1.71648e+07	1.34476e+07	1.94049e+07	1.82577e+07	1.91837e+07		2.10613e+07					1.99553e+07				1.98929e+07	2.24086e+07		2.01587e+07											1.95829e+07	2.39834e+07	2.09745e+07		2.13282e+07			1.9077e+07
Cre03.g182800.t1.1
Cre03.g182950.t1.2;Cre12.g520150.t1.1	4.77145e+07	6.53854e+07	7.54807e+07		5.44666e+07	6.46381e+07	8.47638e+07	8.76555e+07	9.62874e+07	8.43836e+07	7.41164e+07	8.51515e+07	6.4605e+07	6.29513e+07	1.4354e+08	5.34933e+07	7.10494e+07	6.8232e+07	7.61033e+07	5.46285e+07	8.14908e+07	7.61142e+07	5.93118e+07	5.65874e+07	7.00813e+07	9.04857e+07	8.24902e+07	8.75982e+07	5.38398e+07	6.22254e+07		8.60853e+07	6.68827e+07	5.96934e+07	8.58946e+07	6.74892e+07	8.21702e+07	9.564e+07	6.19291e+07	9.94031e+07	9.01345e+07	7.92913e+07	5.95302e+07	6.74541e+07	7.42364e+07	7.6704e+07	7.0288e+07	5.79276e+07
Cre03.g183100.t1.2	1.23e+08	1.15317e+08	1.37763e+08	1.36573e+08	1.28447e+08	1.79468e+08	1.34199e+08	1.90515e+08	1.50061e+08	1.54932e+08	1.32903e+08	1.54056e+08	1.30226e+08	1.64912e+08	1.42717e+08	1.29223e+08	1.37232e+08	1.27905e+08	1.47677e+08	1.39144e+08	1.02612e+08	1.15514e+08	1.155e+08	1.18891e+08	1.01083e+08	1.53039e+08	1.1244e+08	1.05599e+08	1.53867e+08	1.34772e+08	1.34409e+08	1.48869e+08	1.39529e+08	1.51475e+08	1.90654e+08	1.51643e+08	1.41257e+08	1.26209e+08	1.55551e+08	1.40494e+08	1.62835e+08	1.46443e+08	1.39475e+08	2.47797e+08	1.79406e+08	1.53053e+08	1.29363e+08	1.67949e+08
Cre03.g183200.t1.2					2.41087e+07		3.1242e+07					2.65471e+07												2.75733e+07																	2.11141e+07			1.83234e+07
Cre03.g183300.t2.1;Cre03.g183300.t1.1															3.83685e+07	5.1899e+07	5.27974e+07	5.46634e+07	5.52483e+07	5.93304e+07	5.19393e+07	7.55026e+07	6.60649e+07	8.61327e+07	8.87202e+07	7.28122e+07	1.03379e+08	7.61729e+07	7.47e+07	8.53657e+07	6.10162e+07	6.17326e+07	7.78332e+07	5.8629e+07	5.66674e+07	6.77763e+07		3.3931e+07	5.03492e+07	4.10552e+07		3.58137e+07
Cre03.g183400.t1.1	8.29145e+07	5.06099e+07	3.88556e+07	5.95094e+07	5.65168e+07	3.65984e+07	6.36411e+07	5.80958e+07	4.69436e+07	5.12147e+07	3.49329e+07	4.9993e+07		4.76168e+07	5.59546e+07	4.32609e+07	4.13048e+07	3.92995e+07	5.48035e+07	4.30982e+07	6.28259e+07	5.0631e+07	5.40023e+07	4.2784e+07	5.41203e+07	3.83692e+07	4.86023e+07	4.7426e+07	4.79485e+07	6.12362e+07	4.68054e+07	3.325e+07	3.9339e+07	6.81349e+07		3.55436e+07	4.08419e+07		3.92406e+07	4.513e+07	4.8733e+07	3.69329e+07	4.4043e+07	4.02854e+07	5.59873e+07	4.45015e+07	5.69008e+07	3.99068e+07
Cre03.g183850.t1.2			3.42081e+07		3.71051e+07	3.03585e+07		3.43854e+07	3.22055e+07		2.89901e+07	3.20796e+07		3.45297e+07	3.74306e+07		3.34164e+07	3.07433e+07	4.11115e+07	2.853e+07	4.41333e+07		2.76158e+07			3.27609e+07			2.99914e+07	3.72823e+07			4.20471e+07		3.44669e+07			3.05942e+07	2.97851e+07			2.83162e+07	4.51987e+07	2.34456e+07	3.4867e+07		3.80145e+07	2.50041e+07
Cre03.g183900.t1.2		3.15005e+07												1.60694e+07																								4.09177e+07
Cre03.g184500.t1.2			2.78129e+07	2.27103e+07		2.2758e+07			3.37976e+07		2.15189e+07																											3.92075e+07	2.05583e+08		2.33485e+08		4.24596e+07	1.49497e+08				2.08223e+07
Cre03.g184550.t1.2	7.46969e+07	7.0896e+07	8.42843e+07	5.47992e+07	6.32227e+07	8.21244e+07		5.88099e+07	7.78589e+07	6.00726e+07	9.74428e+07	7.26371e+07	5.20187e+07	8.33642e+07	4.8714e+07	7.63233e+07	6.64431e+07	5.35015e+07	9.29015e+07	8.73421e+07	9.1078e+07	8.61651e+07	7.44448e+07	7.05246e+07	5.51901e+07	8.52509e+07	6.96874e+07	7.24863e+07	7.30334e+07	8.60623e+07	7.78482e+07	7.92993e+07	7.52011e+07	8.20672e+07	7.40119e+07	7.28186e+07	7.3583e+07	5.97146e+07	6.44566e+07		6.38095e+07	5.21376e+07	6.35722e+07	7.64639e+07	7.20179e+07	7.93219e+07	5.7671e+07	7.8932e+07
Cre03.g184700.t2.1;Cre03.g184700.t1.2																																													7.14996e+06
Cre03.g184900.t1.2
Cre03.g185050.t1.1		4.1331e+07		3.84693e+07	4.12809e+07	3.94259e+07	5.36595e+07	3.62076e+07	2.75904e+07	4.56865e+07	3.6825e+07	4.48646e+07	4.16067e+07	3.97276e+07	3.983e+07	4.64264e+07	3.45436e+07	4.39402e+07	4.59368e+07	4.29627e+07	4.61091e+07		3.51828e+07	4.96198e+07	4.84281e+07	6.2348e+07	5.28231e+07	4.9191e+07	5.71629e+07	4.2543e+07	4.45217e+07	4.03889e+07	5.03885e+07	3.99937e+07	4.1331e+07	3.65432e+07		3.52563e+07	3.54708e+07	4.00188e+07	4.2103e+07	3.63444e+07	4.04037e+07	4.01378e+07	5.21536e+07	3.47832e+07	4.09659e+07
Cre03.g185200.t1.2		2.96039e+07	2.37421e+07			3.04784e+07			2.92492e+07	2.80201e+07		4.00498e+07		3.14725e+07				2.78347e+07		3.29514e+07				3.41647e+07						4.08688e+07								2.01341e+07	2.44673e+07					2.84563e+07	4.48367e+07	3.39707e+07	3.00933e+07	3.54974e+07
Cre03.g185250.t1.2								2.25832e+07	2.44393e+07	2.27947e+07	2.29e+07	2.78061e+07		3.53513e+07	3.06891e+07	2.17264e+07	2.92363e+07	3.44855e+07	2.15379e+07		2.85128e+07				2.41629e+07
Cre03.g185500.t1.1;Cre01.g052650.t1.1	3.45186e+07	3.25745e+07	4.46228e+07	4.4903e+07	3.61052e+07	5.89477e+07	4.50727e+07	4.14447e+07	3.56077e+07	4.43548e+07	3.79597e+07	4.6915e+07	3.81692e+07	4.54414e+07	4.47911e+07	4.38819e+07	4.48771e+07	4.54253e+07	4.65525e+07	4.67474e+07	3.51765e+07	5.13277e+07	4.93839e+07	3.2507e+07	4.82887e+07	5.05015e+07	3.23458e+07	6.21965e+07	5.04184e+07	4.33779e+07	4.35653e+07	6.82908e+07	3.79161e+07	4.30451e+07	4.53667e+07	3.87505e+07	3.4907e+07	5.08e+07	5.161e+07	4.43256e+07	4.84218e+07	4.1544e+07	4.83031e+07	4.44583e+07	2.72305e+07	3.27502e+07	5.50992e+07	4.02044e+07
Cre03.g185550.t1.2	4.68567e+09	4.04016e+09	4.09373e+09	4.09184e+09	4.27798e+09	4.22734e+09	4.5075e+09	3.8195e+09	4.6084e+09	4.00467e+09	3.80297e+09	4.3517e+09	4.23441e+09	3.95962e+09	3.83269e+09	4.01784e+09	3.84326e+09	4.35174e+09	4.32804e+09	4.17422e+09	4.37924e+09	4.16301e+09	4.1859e+09	4.14669e+09	3.74663e+09	3.76093e+09	3.33431e+09	3.57788e+09	3.4414e+09	3.2364e+09	3.77454e+09	3.02523e+09	3.25563e+09	3.95593e+09	3.23873e+09	2.78857e+09	3.10948e+09	2.76415e+09	2.82439e+09	3.00625e+09	2.72609e+09	2.52073e+09	3.84176e+09	3.92095e+09	3.58689e+09	3.79267e+09	4.11738e+09	4.04687e+09
Cre03.g185600.t1.1	7.02625e+07	6.47e+07	7.40568e+07	6.47673e+07	5.86553e+07	7.42896e+07	8.32479e+07	8.14056e+07	6.56578e+07	7.77866e+07	8.37816e+07	8.35724e+07	7.03738e+07	8.68021e+07	6.68417e+07	7.75635e+07	7.48444e+07	7.1865e+07	8.38688e+07	8.60486e+07	7.23095e+07	9.12041e+07	8.92894e+07	9.32676e+07	7.66379e+07	1.22839e+08	1.15405e+08	7.04342e+07	1.17209e+08	9.33769e+07	1.10799e+08	1.63436e+08	1.11584e+08	9.02501e+07	1.29783e+08	1.00561e+08	1.0824e+08	1.04072e+08	1.04875e+08	8.56025e+07	9.19939e+07	9.73255e+07	8.85098e+07	7.28851e+07	9.08728e+07	7.72787e+07	8.77081e+07
Cre03.g185650.t1.2
Cre03.g186000.t1.2						4.40146e+07		4.71472e+07			4.2585e+07										6.24423e+07		5.06737e+07				4.19211e+07				3.38483e+07									2.88371e+07							3.19551e+07
Cre03.g186200.t1.2																																										8.85194e+06
Cre03.g186550.t1.1
Cre03.g187450.t1.2	5.97092e+08	4.59564e+08	6.75286e+08	5.25056e+08	5.92012e+08	6.24755e+08	5.93544e+08	5.24174e+08	5.80171e+08	5.58147e+08	6.50595e+08	7.26987e+08	6.13734e+08	5.81267e+08	5.98392e+08	6.49239e+08	6.95508e+08	6.19173e+08	6.20205e+08	7.35783e+08	6.8219e+08	6.21153e+08	6.11033e+08	6.24265e+08	6.33599e+08	5.82227e+08	5.48016e+08	6.00862e+08	6.15073e+08	6.23488e+08	5.88331e+08	6.11373e+08	6.16643e+08	5.75037e+08	6.31219e+08	5.67407e+08	5.60555e+08	4.60757e+08	5.87114e+08	5.93756e+08	4.87299e+08	4.85532e+08	5.77187e+08	5.10302e+08	6.10659e+08	5.72523e+08	6.78437e+08	5.97465e+08
Cre03.g188200.t1.2																																															1.55623e+07
Cre03.g188250.t1.2	9.95503e+08	1.00578e+09	9.28855e+08	9.87685e+08	1.05757e+09	9.41528e+08	1.00038e+09	9.3221e+08	8.39406e+08	1.01631e+09	1.01853e+09	1.00729e+09	9.82812e+08	1.00928e+09	9.33175e+08	9.80684e+08	1.0778e+09	9.54307e+08	1.21195e+09	1.10546e+09	1.02875e+09	1.09508e+09	1.11692e+09	1.1005e+09	1.14215e+09	1.07e+09	1.08464e+09	1.02245e+09	1.01496e+09	9.14517e+08	9.75313e+08	9.25281e+08	8.61183e+08	9.56581e+08	9.95156e+08	8.53005e+08	8.13895e+08	8.12645e+08	8.3425e+08	7.26246e+08	6.60162e+08	6.44551e+08	1.06181e+09	9.41231e+08	8.74204e+08	9.63699e+08	9.51875e+08	9.61244e+08
Cre03.g188500.t1.2
Cre03.g188650.t1.2																																						1.42782e+07
Cre03.g188800.t1.1								1.7269e+07		1.54106e+07		1.87235e+07	7.63662e+06				1.62925e+07	2.11093e+07		2.11985e+07	1.55713e+07			1.69252e+07					2.30857e+07	2.70097e+07			2.47563e+07			1.7501e+07		1.74775e+07	2.16819e+07		2.01959e+07	1.75408e+07		1.42645e+07	2.1282e+07	2.08136e+07	1.36212e+07	2.02516e+07
Cre03.g189250.t1.2	2.48433e+08	2.48014e+08	2.2629e+08	2.10958e+08	2.26678e+08	2.40814e+08	2.33771e+08	2.29772e+08	2.34026e+08	2.30287e+08	2.35438e+08	2.40263e+08	2.37392e+08	2.23765e+08	2.3716e+08	2.78333e+08	2.33238e+08	2.37017e+08	2.32661e+08	2.13937e+08	2.02474e+08	2.14312e+08	2.27878e+08	2.34457e+08	2.87168e+08	2.65941e+08	2.43299e+08	2.30524e+08	2.37633e+08	2.70651e+08	2.77817e+08	3.09029e+08	2.71414e+08	3.24139e+08	2.65028e+08	2.99758e+08	2.51439e+08	2.41357e+08	2.63668e+08	2.59965e+08	2.35559e+08	2.52795e+08	2.87128e+08	2.25831e+08	3.39465e+08	2.43447e+08	2.02721e+08	2.77146e+08
Cre03.g189300.t1.1	8.86178e+07	8.69269e+07	6.50972e+07	9.68655e+07	6.67121e+07	8.94906e+07			8.82225e+07	8.03904e+07	8.94452e+07		6.93478e+07	7.90646e+07	1.03365e+08	8.73079e+07		9.37324e+07	1.36319e+08	1.39115e+08	8.69181e+07	6.13796e+07	9.13555e+07	1.07708e+08	8.09079e+07	8.88144e+07	1.2232e+08		1.28295e+08	9.6104e+07	1.32014e+08	1.54695e+08	1.40931e+08		1.13593e+08	1.29094e+08	1.00483e+08		9.83229e+07		7.44756e+07	8.2001e+07	7.42906e+07	9.33299e+07	8.38335e+07		1.0477e+08	9.49696e+07
Cre03.g189400.t1.2	3.78722e+08	3.88493e+08	3.4954e+08	3.54624e+08	3.16545e+08	3.76947e+08	3.97754e+08	3.55939e+08	3.4798e+08	3.68754e+08	3.79661e+08	3.47227e+08	4.17104e+08	4.21851e+08	3.66379e+08	2.87005e+08	3.42351e+08	3.26963e+08	3.52055e+08	3.49025e+08	3.40064e+08	3.02329e+08	3.49411e+08	3.62149e+08	3.5587e+08	3.76645e+08	3.25733e+08	2.81164e+08	3.91124e+08	3.4987e+08	3.8945e+08	3.83086e+08	3.3554e+08	3.82213e+08	4.238e+08	3.57316e+08	4.38584e+08	4.1807e+08	3.75689e+08	3.56442e+08	4.21667e+08	3.61202e+08	4.22638e+08	3.40587e+08	3.97667e+08	3.66063e+08	3.5514e+08	3.80636e+08
Cre03.g189450.t1.2		1.77699e+07																									1.86715e+07					1.78352e+07													1.49596e+07
Cre03.g189500.t1.2	9.20755e+07	8.11788e+07	1.17243e+08	9.45526e+07	1.19487e+08	1.12273e+08	1.06211e+08	1.03091e+08	1.21826e+08	1.09119e+08	8.06302e+07	1.06721e+08	1.10035e+08	1.39725e+08	1.32163e+08	1.07338e+08	1.04512e+08	8.41807e+07	1.05043e+08	1.10176e+08	8.53366e+07	9.96764e+07	1.05211e+08	8.88307e+07	1.17054e+08	9.1185e+07	1.23966e+08	1.28278e+08	1.11711e+08	1.14202e+08	1.1421e+08	1.00537e+08	1.06715e+08	1.09777e+08	1.44261e+08	1.2021e+08	1.28747e+08	1.18741e+08	1.23588e+08	1.13937e+08	1.20807e+08	1.12764e+08	1.28491e+08	1.11093e+08	1.54482e+08	1.15481e+08	1.1436e+08	9.76712e+07
Cre03.g189605.t1.2			7.41653e+06
Cre03.g189800.t1.2	1.19519e+09	1.16472e+09	1.0471e+09	1.08794e+09	1.23953e+09	1.13091e+09	1.05629e+09	1.04958e+09	1.00746e+09	1.18343e+09	1.08899e+09	1.09044e+09	1.24556e+09	1.28013e+09	1.15077e+09	1.25441e+09	1.17518e+09	1.07466e+09	1.29582e+09	1.18998e+09	1.12799e+09	1.19918e+09	1.08836e+09	1.12869e+09	1.1026e+09	1.0312e+09	1.01455e+09	1.04916e+09	9.57783e+08	9.07359e+08	1.07488e+09	9.88261e+08	8.6716e+08	9.98059e+08	7.8894e+08	8.09333e+08	9.78321e+08	6.99852e+08	6.70716e+08	9.34954e+08	7.16212e+08	6.41587e+08	1.17903e+09	9.49248e+08	1.17745e+09	1.25596e+09	1.14852e+09	1.19813e+09
Cre03.g189950.t1.2	2.9956e+08	3.15285e+08	2.47511e+08	2.75891e+08	3.26305e+08	2.76691e+08	2.71252e+08	3.0545e+08	2.75195e+08	3.48605e+08	3.80797e+08	3.55458e+08	3.76131e+08	3.78279e+08	4.11651e+08	3.3554e+08	4.36559e+08	4.23148e+08	3.38844e+08	4.13148e+08	4.01197e+08	3.78784e+08	4.00511e+08	3.67938e+08	4.22872e+08	4.2501e+08	4.75635e+08	4.10286e+08	4.90064e+08	4.88949e+08	4.09205e+08	4.62966e+08	4.24724e+08	3.89991e+08	4.59291e+08	3.82411e+08	3.75341e+08	3.94593e+08	4.30162e+08	3.38049e+08	3.51863e+08	3.24738e+08	2.97676e+08	3.21997e+08	2.73489e+08	2.51809e+08	3.22845e+08	2.66275e+08
Cre03.g190100.t1.1	3.54145e+08	3.9605e+08	4.03554e+08	3.9912e+08	3.60004e+08	3.1562e+08	3.59196e+08	3.65469e+08	3.84489e+08	3.74642e+08	3.27471e+08	3.75598e+08	3.46566e+08	3.52983e+08	3.3343e+08	3.56158e+08	2.88484e+08	3.27058e+08	3.39312e+08	2.66178e+08	3.00719e+08	2.98054e+08	3.23816e+08	3.51979e+08	3.45036e+08	3.47711e+08	3.44153e+08	3.11716e+08	3.00817e+08	3.03283e+08	3.00814e+08	3.42487e+08	3.20138e+08	3.38887e+08	3.30938e+08	3.57569e+08	3.19225e+08	3.5852e+08	3.99902e+08	4.36822e+08	3.61906e+08	4.19533e+08	3.317e+08	3.78577e+08	3.28237e+08	3.32817e+08	3.8365e+08	3.62281e+08
Cre03.g190150.t1.1												2.24976e+07			2.30472e+07	2.25793e+07	1.94896e+07	2.30943e+07	2.06138e+07	2.24067e+07	3.13574e+07	3.01908e+07	3.05727e+07	2.53001e+07	2.51795e+07	3.38336e+07	3.26028e+07		3.14165e+07	3.09484e+07	3.26304e+07	3.54458e+07	2.9531e+07		3.02535e+07	2.18277e+07	3.12519e+07	2.63076e+07	2.50778e+07			2.01368e+07						1.8999e+07
Cre03.g190400.t1.1;Cre03.g190311.t2.1;Cre03.g190311.t1.1;Cre03.g190311.t3.1;Cre07.g332050.t1.2;Cre03.g190281.t1.1							7.62836e+06																										1.30598e+07										1.08537e+07		8.52463e+06			6.70385e+06
Cre03.g190500.t1.2	2.0454e+08	1.87802e+08	1.98037e+08	1.90134e+08	1.87391e+08	2.1312e+08	1.98966e+08	1.9934e+08	1.91198e+08	2.3746e+08	1.88821e+08	1.95606e+08	1.98343e+08	1.45522e+08	2.07881e+08	1.98697e+08	1.98118e+08	2.01103e+08	2.07848e+08	1.69059e+08	1.82534e+08	2.16994e+08	2.19347e+08	2.12384e+08	2.10862e+08	2.28206e+08	2.56258e+08	2.06358e+08	2.45605e+08	2.62312e+08	2.24788e+08	2.6721e+08	2.22747e+08	2.64627e+08	2.36202e+08	2.09171e+08	2.33324e+08	2.24084e+08	2.55723e+08	1.6324e+08	1.8567e+08	2.03584e+08	2.27508e+08	1.81647e+08	1.74335e+08	1.73662e+08	1.59951e+08	1.98907e+08
Cre04.g216850.t1.2;Cre03.g190950.t1.2	5.69469e+09	5.47734e+09	5.89043e+09	6.1598e+09	5.61051e+09	5.58813e+09	6.03739e+09	5.51156e+09	5.97806e+09	5.51408e+09	6.17108e+09	6.02311e+09	5.58949e+09	5.26193e+09	5.73387e+09	5.3281e+09	4.93511e+09	5.35916e+09	4.73952e+09	4.73102e+09	4.58206e+09	4.36481e+09	4.00648e+09	4.23987e+09	5.27378e+09	5.52546e+09	5.1534e+09	5.00915e+09	5.38226e+09	6.359e+09	5.41625e+09	4.8782e+09	5.42666e+09	5.89056e+09	5.70673e+09	6.29048e+09	6.82436e+09	5.99783e+09	6.69217e+09	6.19452e+09	6.38156e+09	6.69679e+09	5.66377e+09	5.63346e+09	6.32733e+09	5.55155e+09	5.25967e+09	6.1361e+09
Cre03.g191050.t1.2	2.04524e+08	1.7011e+08	2.49514e+08	2.35024e+08	2.48752e+08	2.33702e+08	2.12348e+08	1.98502e+08	2.12254e+08	2.1635e+08	2.05924e+08	2.04939e+08	2.20432e+08	2.09141e+08	2.34166e+08	2.24089e+08	1.93993e+08	2.28084e+08	2.24091e+08	2.21783e+08	2.20683e+08	1.98576e+08	2.00919e+08	2.41179e+08	2.15366e+08	2.05669e+08	2.63607e+08	2.18667e+08	2.61044e+08	2.70129e+08	2.28152e+08	2.60135e+08	2.51482e+08	2.34971e+08	2.59198e+08	2.48466e+08	3.0159e+08	2.7615e+08	2.77863e+08	2.84433e+08	2.66677e+08	2.41823e+08	2.67804e+08	2.27249e+08	2.44111e+08	2.296e+08	2.32074e+08	2.45044e+08
Cre03.g191850.t1.1																																												1.40543e+07
Cre03.g191900.t1.2	2.00056e+07						2.63245e+07		2.85208e+07			2.33656e+07		2.10337e+07			1.81954e+07	2.42614e+07						2.16683e+07	2.14461e+07					2.44741e+07		6.52183e+07				2.66577e+07			2.31238e+07			2.45815e+07	4.54206e+07	1.99984e+07				7.38242e+07
Cre03.g192050.t1.1	3.73508e+07	2.48737e+07	3.24344e+07		2.93442e+07	2.64302e+07			3.11053e+07		4.17821e+07	2.31089e+07		3.20038e+07	3.20968e+07		3.90276e+07	3.7246e+07	1.98097e+07	3.92207e+07	3.18372e+07	3.60296e+07	2.77605e+07	4.99118e+07		2.65746e+07	2.48038e+07					2.42177e+07	3.08896e+07		1.82407e+07				2.92243e+07		2.8952e+07	2.98694e+07		2.35131e+07		3.00096e+07	3.82395e+07	2.57936e+07
Cre03.g192350.t1.1	6.62539e+07	6.07006e+07	7.82707e+07	4.83345e+07	7.55307e+07	6.16907e+07	1.19528e+08	7.48522e+07	5.71148e+07	8.20751e+07	5.84957e+07	6.17859e+07	5.7574e+07	7.4428e+07	4.76383e+07		6.59037e+07	4.96077e+07	5.16953e+07	4.42154e+07	4.21062e+07		3.82257e+07	4.54181e+07	5.87172e+07	3.53523e+07	2.38842e+07		7.90942e+07	4.41714e+07			4.70436e+07	7.77277e+07	7.14046e+07	5.89136e+07	7.3545e+07	7.67108e+07	8.16288e+07	1.14623e+08	6.41429e+07	8.04895e+07	5.37141e+07	8.34197e+07	5.26015e+07	9.17401e+07	6.11898e+07	6.23559e+07
Cre03.g192450.t1.1						1.56198e+07																								2.02493e+07		2.44455e+07				1.73817e+07					2.23135e+07	1.77786e+07		1.51581e+07
Cre03.g192850.t1.2		2.61259e+07	4.00692e+07			4.06667e+07			3.89922e+07	2.28926e+07	1.61589e+07	3.68925e+07	2.47323e+07	3.06134e+07								2.10908e+07	2.7841e+07	2.48966e+07						2.72129e+07	3.2564e+07	2.84858e+07	2.87471e+07		3.25444e+07	2.89762e+07	3.32466e+07	3.58204e+07	2.63113e+07	3.70434e+07	4.74806e+07	4.50291e+07	2.61782e+07	3.52536e+07	4.15817e+07	2.76236e+07	3.4309e+07	2.98377e+07
Cre03.g193700.t1.1	5.15187e+07	2.57524e+07	2.02532e+07		2.88498e+07	3.16174e+07	3.87804e+07	2.90968e+07	3.33187e+07	2.40796e+07	3.55193e+07	3.01459e+07		2.22935e+07	3.10846e+07		2.25481e+07			3.57591e+07		3.15211e+07	3.15485e+07	2.35633e+07		2.37039e+07	4.09265e+07		3.37658e+07	2.43475e+07	3.58607e+07		2.25506e+07	2.90918e+07		2.88913e+07	3.27932e+07	3.92186e+07	3.69312e+07		2.82044e+07	3.81982e+07	3.41013e+07	2.45991e+07	3.00808e+07	3.01475e+07	2.23739e+07	3.06283e+07
Cre03.g193750.t1.1	1.02371e+09	1.06236e+09	9.19964e+08	9.56742e+08	1.04176e+09	9.48068e+08	1.00065e+09	9.88197e+08	9.65369e+08	1.06754e+09	1.0478e+09	1.11359e+09	9.83149e+08	9.93122e+08	1.09971e+09	1.16715e+09	9.71926e+08	1.16537e+09	1.13715e+09	9.745e+08	1.03459e+09	1.05975e+09	8.85644e+08	1.02811e+09	9.12215e+08	8.23477e+08	9.3921e+08	1.01352e+09	8.39742e+08	8.84566e+08	9.56847e+08	6.35885e+08	8.03631e+08	9.75502e+08	7.67266e+08	7.8346e+08	1.00924e+09	8.12594e+08	8.00223e+08	9.17892e+08	8.09758e+08	8.70418e+08	1.15567e+09	1.02047e+09	1.0916e+09	1.07551e+09	9.73094e+08	1.20423e+09
Cre03.g193800.t1.1	6.13238e+08	6.5135e+08	5.94934e+08	6.72752e+08	6.64456e+08	6.54102e+08	6.15189e+08	5.89808e+08	6.92604e+08	5.62657e+08	6.23963e+08	6.72045e+08	6.62301e+08	6.90621e+08	5.41326e+08	6.3972e+08	7.56731e+08	7.35563e+08	6.4802e+08	6.96392e+08	7.05186e+08	6.24887e+08	7.44438e+08	7.91286e+08	6.39548e+08	7.81098e+08	7.33955e+08	6.54926e+08	7.56444e+08	8.16323e+08	6.83646e+08	7.37235e+08	7.06953e+08	6.96137e+08	6.79075e+08	7.52917e+08	6.86209e+08	6.71938e+08	7.65992e+08	6.19444e+08	5.9068e+08	6.28875e+08	6.15499e+08	6.00037e+08	5.53235e+08	5.96975e+08	5.72995e+08	6.116e+08
Cre03.g193850.t1.2	1.52729e+08	1.51036e+08	1.56614e+08	1.68977e+08	1.75159e+08	1.49676e+08	1.39974e+08	1.73038e+08	2.03811e+08	1.42687e+08	1.50251e+08	1.37267e+08	1.36968e+08	1.58029e+08	1.74124e+08	1.36272e+08	1.65453e+08	1.75257e+08	1.44237e+08	1.62331e+08	2.06684e+08	1.54893e+08	1.92708e+08	2.07365e+08	1.73443e+08	2.22588e+08	2.46405e+08	1.71299e+08	2.47218e+08	2.30328e+08	1.67989e+08	2.72659e+08	2.05678e+08	1.86623e+08	3.03272e+08	2.54287e+08	1.91599e+08	2.56701e+08	2.17461e+08	1.69403e+08	2.19747e+08	1.85684e+08	1.62066e+08	1.73462e+08	1.79591e+08	1.4651e+08	1.69039e+08	1.3698e+08
Cre03.g193950.t1.2	7.81981e+07	4.63461e+07			6.20648e+07	6.25354e+07	6.92472e+07	5.21951e+07		5.67686e+07	5.41023e+07			6.65599e+07		7.89838e+07	5.79322e+07		1.06743e+08	6.00828e+07	3.94593e+07	9.16425e+07	6.58324e+07	7.22989e+07		1.39942e+08	4.9684e+07		8.42988e+07	9.59604e+07	7.29173e+07	7.16123e+07		5.49485e+07			7.9564e+07		6.15309e+07		5.1718e+07		8.34779e+07		7.23461e+07	3.48746e+07	6.08383e+07	8.31616e+07
Cre03.g194200.t1.2	5.3828e+08	5.81844e+08	5.09096e+08	4.86385e+08	4.51453e+08	5.4191e+08	5.82705e+08	4.68071e+08	5.10268e+08	5.13602e+08	4.92561e+08	5.42562e+08	5.87527e+08	5.51352e+08	5.49066e+08	5.84324e+08	6.77364e+08	6.44473e+08	5.77957e+08	5.19383e+08	4.7416e+08	5.63346e+08	5.06911e+08	5.36136e+08	4.86994e+08	5.48314e+08	4.72784e+08	5.13114e+08	4.13602e+08	4.15612e+08	5.58446e+08	4.56346e+08	4.27e+08	4.39867e+08	3.44539e+08	3.84039e+08	3.94197e+08	3.27482e+08	3.33065e+08	3.72467e+08	3.25517e+08	2.92486e+08	5.79967e+08	4.96876e+08	5.56652e+08	5.1116e+08	5.68044e+08	6.22982e+08
Cre03.g194250.t1.2			2.10823e+07						2.45729e+07				2.57018e+07						2.85686e+07				3.05306e+07	2.02022e+07		2.71808e+07					3.27273e+07	2.46114e+07	3.15586e+07		3.07433e+07			3.63896e+07					4.17701e+07	2.94285e+07				2.41213e+07
Cre03.g194350.t1.2	2.76219e+08	3.30031e+08	3.35366e+08	3.26915e+08	2.76046e+08	3.11178e+08	3.08644e+08	3.11198e+08	3.17073e+08	2.79256e+08	3.10522e+08	2.90595e+08	2.88119e+08	3.10252e+08	2.6391e+08	2.65763e+08	2.56348e+08	3.02347e+08	2.53454e+08	2.39219e+08	2.28334e+08	2.75582e+08	2.3035e+08	2.51825e+08	3.03258e+08	2.48069e+08	2.47369e+08	2.63243e+08	2.84556e+08	2.96933e+08	2.70794e+08	2.41543e+08	2.93873e+08	2.58546e+08	2.69525e+08	3.07853e+08	3.21537e+08	2.88891e+08	3.02436e+08	3.02985e+08	2.96251e+08	3.20433e+08	3.12188e+08	2.93238e+08	2.8547e+08	3.14281e+08	2.92317e+08	2.70839e+08
Cre03.g194400.t1.2	3.89343e+08	4.26771e+08	4.49357e+08	4.65708e+08	4.87339e+08	4.11508e+08	4.15623e+08	4.28639e+08	4.49234e+08	4.52346e+08	5.32267e+08	3.87852e+08	3.76587e+08	4.22572e+08	4.1917e+08	3.98813e+08	3.69951e+08	3.53936e+08	3.96714e+08	3.70336e+08	3.40021e+08	4.11316e+08	3.85974e+08	3.52131e+08	4.06884e+08	4.10072e+08	3.84728e+08	3.74233e+08	3.59882e+08	4.20707e+08	3.57441e+08	3.86811e+08	3.79195e+08	4.60077e+08	4.66866e+08	4.32622e+08	4.43538e+08	4.52905e+08	5.17317e+08	5.70364e+08	5.90749e+08	5.65577e+08	3.97641e+08	4.66244e+08	3.9114e+08	4.26132e+08	4.52609e+08	3.97414e+08
Cre03.g194450.t1.1																																																4.24463e+06
Cre03.g194517.t1.1;Cre10.g462550.t1.2;Cre06.g298400.t1.2;Cre02.g095044.t1.1	5.22693e+07	7.16948e+07	4.52017e+07	5.15796e+07	4.6805e+07	5.59104e+07	5.6166e+07	4.06369e+07	5.54777e+07	4.17527e+07	6.11234e+07	3.56503e+07	2.81926e+07	5.35094e+07	4.59582e+07	5.31686e+07	4.2463e+07	5.01171e+07				4.30835e+07	2.99365e+07						1.98793e+07	2.14959e+07	3.34223e+07	2.56361e+07	2.62689e+07		2.22937e+07		3.82908e+07				4.04357e+07	2.94397e+07	6.23953e+07	4.8097e+07	6.12202e+07		5.1467e+07	5.24733e+07
Cre03.g194800.t1.2
Cre03.g194850.t1.2	4.89002e+09	4.84273e+09	5.32543e+09	4.56108e+09	4.97292e+09	4.7863e+09	4.66408e+09	4.831e+09	4.56502e+09	4.78835e+09	4.5219e+09	4.64129e+09	4.30588e+09	4.73365e+09	5.61952e+09	4.76844e+09	4.79674e+09	5.24583e+09	5.10999e+09	5.27314e+09	5.86189e+09	5.29283e+09	5.814e+09	5.93239e+09	5.71032e+09	6.29856e+09	6.77557e+09	5.3497e+09	6.30938e+09	6.29742e+09	6.26577e+09	6.88341e+09	6.73976e+09	5.20697e+09	7.1592e+09	6.30706e+09	5.59154e+09	6.36266e+09	5.63388e+09	4.54673e+09	6.06308e+09	5.59581e+09	4.34196e+09	5.20859e+09	4.76574e+09	5.17779e+09	5.30687e+09	4.41852e+09
Cre03.g195388.t1.1
Cre03.g195650.t1.2	2.03094e+08	2.77451e+08	2.19294e+08	2.95029e+08	2.9086e+08	2.44565e+08	2.96772e+08	2.60495e+08	2.61907e+08	3.26056e+08	2.77408e+08	2.86927e+08	2.69522e+08	2.60691e+08	1.72477e+08	2.89343e+08	2.19667e+08	2.00054e+08	2.31246e+08	2.5439e+08	2.11568e+08	2.00918e+08	1.93614e+08	1.56416e+08	1.43495e+08	1.25328e+08	1.56568e+08	1.25146e+08	1.35112e+08	1.54109e+08	1.5732e+08	1.40295e+08	1.07941e+08	1.72634e+08	1.69847e+08	1.37432e+08	1.84293e+08	1.66651e+08	1.74818e+08	2.15469e+08	2.16788e+08	2.52438e+08	2.41422e+08	2.31603e+08	2.14868e+08	2.54602e+08	2.33339e+08	2.19705e+08
Cre03.g195850.t1.2
Cre03.g196150.t1.2																			8.22587e+06							9.36054e+06			1.06416e+07						1.03226e+07	9.90943e+06
Cre03.g196550.t1.2	4.44433e+07	4.40793e+07		3.49511e+07	3.70435e+07	3.10334e+07	3.47213e+07	4.07663e+07	3.56713e+07	3.29919e+07	3.35726e+07	3.25491e+07	3.51249e+07	3.68064e+07	3.24719e+07	3.74546e+07	3.91271e+07	3.56526e+07	5.44676e+07	3.46201e+07	3.28352e+07	3.46522e+07	3.35634e+07	3.51452e+07	3.60255e+07	3.97298e+07	3.24703e+07	4.11672e+07	3.1876e+07	3.44094e+07	3.90494e+07	2.70902e+07	4.17551e+07	3.51269e+07	3.46901e+07	3.17607e+07	3.80205e+07	3.44268e+07	3.88502e+07		3.32009e+07	2.95755e+07	5.16208e+07	3.83201e+07	3.07174e+07	3.55924e+07	3.07109e+07	2.80677e+07
Cre03.g196850.t1.2						1.07568e+07																																1.54977e+07	1.25953e+07		1.9383e+07			1.43311e+07
Cre03.g196900.t1.2		2.5489e+08	3.92799e+08		2.04254e+08	2.28216e+08			4.02495e+08		5.86048e+08	2.38612e+08		1.75556e+08	1.91765e+08			1.81772e+08		5.52738e+08	1.91938e+08	1.58707e+08	3.45878e+08	3.21329e+08	1.94975e+08		1.06196e+08		1.81052e+08	1.73627e+08		3.80435e+08	1.84827e+08	3.6421e+08	3.42133e+08	2.26625e+08	2.2957e+08	4.21611e+08	2.378e+08		2.4846e+08	3.61092e+08		3.60679e+08	3.73989e+08	1.89828e+08	1.94958e+08	1.86703e+08
Cre03.g197350.t1.2		3.99342e+07	3.77317e+07			3.35085e+07				3.26218e+07	3.85643e+07	3.43111e+07	3.46608e+07	4.02608e+07		3.6252e+07	3.81104e+07			3.28131e+07	3.41517e+07				3.03249e+07											3.5198e+07				3.60715e+07	3.0428e+07	4.21181e+07		2.69965e+07		3.82636e+07
Cre03.g197450.t1.1
Cre03.g197500.t2.1;Cre03.g197500.t1.2	4.30058e+08	3.54782e+08	2.92108e+08	4.04395e+08	3.30321e+08	2.84638e+08	3.85705e+08	3.16275e+08	2.69336e+08	4.0382e+08	3.18369e+08	3.05406e+08	3.74478e+08	2.98904e+08	3.0853e+08	3.4506e+08	2.9845e+08	2.98266e+08	3.88745e+08	2.49566e+08	2.57442e+08	3.29425e+08	3.25006e+08	3.04579e+08	4.68369e+08	3.45697e+08	3.26189e+08	4.65294e+08	3.54942e+08	3.81949e+08	4.32779e+08	3.88925e+08	3.64471e+08	4.29363e+08	3.96751e+08	3.6238e+08	4.31888e+08	3.56139e+08	3.68981e+08	3.5448e+08	3.08936e+08	2.87459e+08	3.77543e+08	2.89416e+08	3.58232e+08	3.76339e+08	2.71771e+08	3.32266e+08
Cre03.g197650.t1.2			1.68352e+07				2.99082e+07						2.25326e+07	3.42138e+07				2.70843e+07		2.627e+07										3.40052e+07			2.30574e+07									2.48201e+07		1.92035e+07	2.94527e+07		2.40278e+07	2.68585e+07
Cre03.g197900.t1.1																																	3.84724e+06
Cre03.g197950.t1.2
Cre03.g198850.t1.2;Cre03.g198863.t1.1	2.76257e+08	2.49687e+08	2.5359e+08	2.35202e+08	2.31456e+08	2.72431e+08	2.95062e+08	2.612e+08	2.37326e+08	2.60069e+08	2.36692e+08	2.5835e+08	3.72149e+08	3.48309e+08	2.87913e+08	3.56372e+08	2.6563e+08	2.8475e+08	3.77916e+08	2.91743e+08	2.663e+08	3.63679e+08	3.0797e+08	2.74182e+08	2.67572e+08	2.81777e+08	2.73098e+08	3.41644e+08	2.96769e+08	2.36083e+08	3.39908e+08	2.95561e+08	2.91448e+08	2.64837e+08	2.2711e+08	2.01257e+08	2.90071e+08	2.21157e+08	2.02468e+08	2.25244e+08	2.4607e+08	2.3745e+08	2.68751e+08	2.57012e+08	2.57819e+08	2.75288e+08	2.08465e+08	2.58047e+08
Cre03.g198950.t1.2	1.05479e+08	8.89595e+07	1.0724e+08	1.25936e+08	1.01842e+08	9.42255e+07	1.15575e+08	9.37187e+07	1.11001e+08	1.01223e+08	1.2352e+08	1.01503e+08	1.18776e+08	8.89812e+07	1.07965e+08	1.00709e+08	8.52975e+07	9.66437e+07	1.1003e+08	1.03827e+08	1.22096e+08	9.35594e+07	1.13376e+08	9.97992e+07	9.55565e+07	9.76874e+07	1.14592e+08	1.04986e+08	1.12309e+08	1.05509e+08	1.02752e+08	1.13468e+08	1.07647e+08	9.30849e+07	9.27772e+07	1.02776e+08	8.69181e+07	1.113e+08	1.13871e+08	1.11514e+08	9.59048e+07	8.26116e+07	1.31209e+08	1.09869e+08	1.11915e+08	9.23919e+07	9.83005e+07	8.69591e+07
Cre03.g199000.t1.2	2.24346e+08	2.66019e+08	2.49824e+08	2.19885e+08	2.46693e+08	2.70651e+08	2.45831e+08	2.98068e+08	2.24552e+08	2.35784e+08	2.75326e+08	2.11173e+08	1.9236e+08	2.70952e+08	2.3322e+08	2.30539e+08	3.02256e+08	2.06917e+08	2.11949e+08	2.60265e+08	2.35322e+08	1.94192e+08	2.56083e+08	2.23801e+08	2.41891e+08	2.33207e+08	1.99539e+08	2.39811e+08	2.7138e+08	2.11811e+08	2.85994e+08	2.57304e+08	2.95207e+08	2.39834e+08	2.33709e+08	2.04986e+08	2.13237e+08	2.46435e+08	2.12029e+08	2.42879e+08	3.05386e+08	2.64004e+08	2.10577e+08	2.92487e+08	2.00468e+08	2.32503e+08	2.32797e+08	1.79752e+08
Cre03.g199150.t1.2	2.5921e+07			2.22616e+07	2.69677e+07	2.62549e+07	3.32954e+07	3.48689e+07	3.12365e+07			2.73022e+07		2.72248e+07	3.18986e+07		2.81985e+07	3.7499e+07		2.88124e+07	7.17005e+07	3.10507e+07	3.48816e+07	3.78422e+07	4.44539e+07	4.63242e+07	5.06665e+07	4.04503e+07	5.04864e+07	4.35609e+07	3.38925e+07	4.8525e+07	5.87241e+07	4.55903e+07	3.9997e+07	4.50562e+07	2.74468e+07	4.68155e+07	4.93533e+07	5.0054e+07	3.86639e+07	4.30955e+07	4.09635e+07	2.66615e+07	2.59633e+07	2.04437e+07	2.20666e+07	1.65173e+07
Cre03.g199300.t1.2					1.74341e+07	2.14828e+07			2.3277e+07		2.23154e+07	4.91465e+07	3.28045e+07	3.52052e+07	4.32905e+07	4.33484e+07	5.29462e+07	5.45559e+07	2.76394e+07	6.35367e+07	7.30714e+07	6.55718e+07	6.07737e+07	4.99564e+07		6.50542e+07	7.47167e+07	7.77261e+07	6.55587e+07	3.5522e+07	3.23995e+07	9.50753e+07	6.48563e+07	3.49581e+07	7.95463e+07	6.41237e+07		5.21723e+07	4.78413e+07		2.73784e+07	3.64752e+07		3.11389e+07	3.46782e+07		3.25205e+07	2.38626e+07
Cre03.g199311.t1.1
Cre03.g199423.t1.1		4.78681e+07	4.94279e+07	3.77785e+07	4.04879e+07		3.38729e+07	4.8432e+07	4.88761e+07	3.24865e+07	7.77333e+07	3.92397e+07	5.30573e+07	5.47034e+07	4.94219e+07	4.28336e+07	4.95263e+07	4.39731e+07	3.77427e+07	5.93399e+07	5.6532e+07	2.70988e+07	4.78505e+07	3.53541e+07	4.55939e+07	4.19976e+07	4.53012e+07	5.03104e+07	4.79566e+07	4.8227e+07	4.4631e+07	5.3133e+07	4.88149e+07	4.22872e+07	4.71818e+07	4.97912e+07	4.37823e+07	4.768e+07	6.15222e+07	4.50814e+07	4.74699e+07	4.28755e+07	3.88652e+07	4.46735e+07	6.23652e+07	3.45217e+07	5.21368e+07	3.81457e+07
Cre03.g199535.t1.1	1.53801e+09	1.58323e+09	1.33737e+09	1.49383e+09	1.41331e+09	1.32655e+09	1.55566e+09	1.44912e+09	1.29658e+09	1.43921e+09	1.45641e+09	1.3778e+09	1.52602e+09	1.76405e+09	1.46272e+09	1.76438e+09	1.50658e+09	1.51091e+09	1.88887e+09	1.55509e+09	1.33273e+09	1.53001e+09	1.21331e+09	1.1952e+09	1.20477e+09	1.21615e+09	1.24375e+09	1.30015e+09	1.21286e+09	1.18701e+09	1.31806e+09	1.25033e+09	1.20195e+09	1.15329e+09	1.02289e+09	9.89285e+08	1.17998e+09	9.29262e+08	8.37765e+08	1.17748e+09	1.08237e+09	9.4727e+08	1.58513e+09	1.2251e+09	1.49324e+09	1.49396e+09	1.17403e+09	1.49583e+09
Cre03.g199647.t1.1	1.90522e+08	9.34263e+07	2.24585e+08	2.00948e+08	2.22147e+08	1.741e+08	1.82252e+08	2.04175e+08	1.94925e+08	1.82152e+08	2.30164e+08	1.97379e+08	1.88184e+08	2.35185e+08	9.91244e+07	2.07762e+08	2.07236e+08	2.05522e+08	1.95187e+08	1.84732e+08	1.73302e+08	2.00508e+08	1.94795e+08	1.80476e+08	1.83136e+08	1.72881e+08	2.07384e+08	2.07041e+08	2.49663e+08	1.94697e+08	1.56951e+08	1.9543e+08	1.96781e+08	2.14841e+08	1.76176e+08	1.07638e+08	2.59155e+08	2.29589e+08	2.22222e+08	2.28768e+08	2.71863e+08	2.50375e+08	2.06825e+08	1.95596e+08	2.01011e+08	2.11487e+08	1.95802e+08	2.1966e+08
Cre03.g199759.t2.1;Cre03.g199759.t1.1	1.28509e+08	8.80938e+07	1.13536e+08	1.07247e+08	1.0266e+08	1.12164e+08	1.16541e+08	1.225e+08	1.01125e+08	1.03588e+08	1.24574e+08	1.0729e+08	1.22556e+08	1.24553e+08	9.87329e+07	1.0277e+08	9.16982e+07	1.10524e+08	1.12229e+08	8.98228e+07	8.46356e+07	9.00159e+07	1.00817e+08	8.96368e+07	1.12474e+08	9.28996e+07	7.49617e+07	9.54343e+07	9.67875e+07	1.09032e+08	9.52034e+07	6.85202e+07	9.67597e+07	1.04645e+08	1.13864e+08	9.91438e+07	1.24914e+08	1.23648e+08	1.52484e+08	1.21623e+08	1.28782e+08	1.22996e+08	1.14456e+08	1.28687e+08	1.09492e+08	1.20594e+08	1.03173e+08	1.12151e+08
Cre03.g199800.t1.1			3.31348e+07		4.16072e+07	2.39115e+07	2.85833e+07	4.17276e+07	2.43201e+07		1.90849e+07	2.94039e+07		2.53534e+07	3.74665e+07	3.00067e+07		2.29375e+07	5.33674e+07	4.09984e+07	3.74013e+07	5.56169e+07	6.17532e+07	4.02604e+07	4.25179e+07	3.26072e+07	3.2489e+07		2.7138e+07	3.18918e+07			2.90517e+07	3.51498e+07	3.82132e+07	4.86875e+07	2.73837e+07	2.08152e+07	2.56074e+07					2.72817e+07	2.97896e+07	3.70735e+07	3.41011e+07	3.09514e+07
Cre03.g199900.t1.2	2.69645e+08	2.7962e+08	3.22812e+08	2.84555e+08	3.22675e+08	2.86773e+08	2.84412e+08	2.75731e+08	3.22321e+08	2.37792e+08	3.0103e+08	3.18174e+08	2.70332e+08	2.85795e+08	3.00399e+08	3.33693e+08	2.81392e+08	3.48962e+08	2.5612e+08	2.6776e+08	2.6661e+08	2.61769e+08	2.92709e+08	2.66314e+08	2.21847e+08	2.44844e+08	2.49149e+08	2.41447e+08	2.53548e+08	2.75873e+08	2.23732e+08	2.38615e+08	2.69988e+08	2.36629e+08	2.43333e+08	2.85639e+08	3.33557e+08	2.93722e+08	3.2405e+08	3.07785e+08	3.27799e+08	3.31769e+08	2.90632e+08	3.17963e+08	2.6748e+08	2.79664e+08	2.67784e+08	2.75458e+08
Cre03.g199983.t1.1	4.92087e+07	6.4619e+07	5.45437e+07	6.32341e+07	7.31432e+07	6.82567e+07	6.83188e+07	6.99917e+07	5.96872e+07	6.66271e+07	6.27091e+07	6.07752e+07		7.54769e+07		5.95254e+07		5.94843e+07		6.52528e+07	7.60228e+07	5.01275e+07	7.73394e+07	9.96117e+07		6.49773e+07	8.09039e+07	8.14247e+07		6.69085e+07	5.8493e+07	6.52508e+07	6.49149e+07	7.39243e+07	1.01925e+08	7.15097e+07	8.30619e+07	7.06483e+07	6.31666e+07	5.90423e+07	5.5486e+07	6.36484e+07	6.52416e+07	6.40196e+07	8.68108e+07	6.30171e+07	5.57138e+07	7.76029e+07
Cre03.g200000.t2.1;Cre03.g200000.t1.2																													1.074e+07		9.39473e+06							1.20696e+07			9.6796e+06
Cre03.g200050.t1.2	3.86391e+07	2.1807e+07		3.80833e+07	2.46932e+07	2.46554e+07		1.51755e+07	3.06054e+07		3.7135e+07	2.27058e+07		1.65323e+07	2.49736e+07		2.32189e+07	2.30631e+07			2.98411e+07						2.52268e+07		2.40351e+07	2.07046e+07	2.07316e+07	2.12721e+07	3.41448e+07	2.64837e+07	2.55383e+07	2.43989e+07	2.63559e+07	3.03006e+07	2.7537e+07	2.81331e+07	2.38171e+07		2.9785e+07	3.38443e+07	3.38663e+07	2.13967e+07	2.50823e+07	3.28946e+07
Cre03.g200250.t1.2	3.80625e+08	3.88299e+08	3.18366e+08	3.53626e+08	3.95128e+08	3.62715e+08	4.30471e+08	3.25821e+08	3.39915e+08	3.90486e+08	3.53575e+08	3.87806e+08	4.3862e+08	3.90475e+08	3.19867e+08	4.59375e+08	3.91709e+08	3.87294e+08	4.36549e+08	5.02335e+08	4.18797e+08	4.29985e+08	4.2487e+08	4.23004e+08	3.58531e+08	3.67011e+08	3.77633e+08	3.35329e+08	2.7138e+08	3.33628e+08	3.51449e+08	3.45317e+08	3.11299e+08	3.36421e+08	2.53097e+08	2.36216e+08	2.62117e+08	1.94719e+08	1.96948e+08	2.99166e+08	1.98456e+08	1.79833e+08	3.89649e+08	3.0485e+08	3.73002e+08	3.43566e+08	3.23819e+08	3.71175e+08
Cre03.g200350.t2.1;Cre03.g200350.t1.2
Cre03.g200431.t1.1			5.9883e+06
Cre03.g201100.t1.2	4.23617e+07	4.09554e+07	5.91905e+07	6.01871e+07	6.75419e+07	6.45827e+07	6.21852e+07	6.51469e+07	6.65689e+07	5.24315e+07	7.19733e+07	4.84792e+07	6.71658e+07	6.44703e+07	4.86871e+07	4.05309e+07	5.59927e+07	5.10503e+07	6.5086e+07	5.50473e+07	3.57567e+07	3.75361e+07	5.19105e+07	3.33455e+07	7.14004e+07	5.4853e+07	3.61141e+07	5.9291e+07	4.71258e+07	4.87545e+07		5.03695e+07	4.93597e+07	5.87768e+07	4.62607e+07	4.30308e+07	6.06373e+07	6.16202e+07	6.26525e+07	7.45747e+07	6.23535e+07	6.56185e+07	5.44771e+07	5.91961e+07	5.95051e+07	8.18264e+07	5.85075e+07	4.40042e+07
Cre03.g201400.t1.2				1.20405e+07		1.02082e+07																1.47396e+07														1.57596e+07												9.956e+06
Cre03.g201776.t1.1					1.79855e+07													2.20719e+07		2.42819e+07				2.93517e+07	2.4081e+07		3.13204e+07	3.62688e+07		2.39678e+07	4.0147e+07		3.10804e+07		2.48458e+07	2.70428e+07				1.72504e+07		1.52047e+07	2.88101e+07		2.76907e+07			2.36194e+07
Cre03.g201900.t1.1		3.11615e+07	2.39012e+07		2.40021e+07	2.0342e+07		2.83346e+07	2.84886e+07	3.92792e+07	2.47367e+07	3.19312e+07	2.07675e+07	3.06554e+07	3.05301e+07	2.8763e+07	2.37364e+07	2.93094e+07	3.58151e+07	4.25268e+07										3.47508e+07	3.68798e+07				3.37072e+07	3.84301e+07	3.68396e+07	2.43789e+07	2.77658e+07	2.3859e+07	2.75129e+07	3.14522e+07	3.63043e+07	4.33284e+07			2.89505e+07	3.3612e+07
Cre03.g202113.t1.1	5.80549e+07	4.5679e+07	5.25741e+07	5.55109e+07	5.3566e+07	4.9685e+07	5.1906e+07	6.08786e+07	6.81312e+07	6.63097e+07	4.58837e+07	5.54023e+07	7.33194e+07	5.06831e+07	5.74194e+07	4.51836e+07	5.114e+07	5.29209e+07	5.30865e+07	4.82967e+07	4.88062e+07	6.12024e+07	4.97135e+07	5.15493e+07	4.44201e+07	4.39277e+07	3.97351e+07	5.3979e+07	5.98316e+07	4.10954e+07	4.23264e+07	4.36144e+07	6.46149e+07	6.05172e+07	5.88337e+07	5.04168e+07	5.73586e+07	5.72142e+07	5.82577e+07	5.42452e+07	5.1025e+07	6.47082e+07	4.54157e+07	5.30639e+07	6.0085e+07	2.25783e+07	4.43019e+07	4.82571e+07
Cre03.g202400.t1.2
Cre03.g202950.t1.1;Cre10.g419400.t1.1	1.7565e+08	1.63169e+08	1.38732e+08	1.47828e+08	1.45375e+08	1.56225e+08	1.81019e+08	1.35083e+08	1.539e+08	1.94813e+08	1.52379e+08	1.60048e+08	1.96166e+08	1.69403e+08	1.58775e+08	2.27051e+08	2.07035e+08	1.75127e+08	2.36722e+08	1.85841e+08	2.01523e+08	2.01539e+08	1.66993e+08	2.02154e+08	1.52453e+08	2.05788e+08	2.04318e+08	1.85114e+08	1.70939e+08	1.68872e+08	2.05241e+08	2.07987e+08	1.91781e+08	1.70138e+08	1.42148e+08	1.51137e+08	1.16357e+08	1.46152e+08	1.37666e+08	1.07304e+08	9.00576e+07	1.04832e+08	1.777e+08	1.2894e+08	1.93596e+08	1.31639e+08	1.29132e+08	1.70725e+08
Cre03.g203450.t1.2	2.32372e+08	3.09521e+08	3.43548e+08	2.87572e+08	3.01897e+08	2.85674e+08	2.43965e+08	3.1411e+08	3.18868e+08	2.82532e+08	3.02739e+08	2.67086e+08	2.89055e+08	2.71016e+08	1.98029e+08	2.80653e+08		2.7184e+08	2.09161e+08	2.76288e+08	2.52847e+08	1.95263e+08	2.23805e+08	2.15588e+08	2.50426e+08	1.94065e+08	2.41265e+08	2.55442e+08	2.30857e+08	2.14119e+08	2.13541e+08	2.48733e+08	2.08253e+08		3.17295e+08	2.26362e+08	2.70204e+08		2.54477e+08	3.10001e+08	4.01683e+08	3.89803e+08	2.13981e+08	3.83066e+08	2.8721e+08	2.50294e+08	3.3348e+08	2.3575e+08
Cre03.g203750.t1.2		1.34435e+07	7.54663e+06			1.09839e+07		7.18164e+06			1.43041e+07			1.3171e+07			1.11394e+07									1.55129e+07	1.74828e+07		1.47264e+07	1.68383e+07		1.91136e+07				1.75747e+07			1.67156e+07			1.77132e+07	1.42654e+07	1.04334e+07		6.21639e+06	1.19743e+07	1.14827e+07
Cre03.g203850.t1.2	7.07862e+08	6.32827e+08	5.98685e+08	6.60963e+08	6.86557e+08	6.4392e+08	6.17343e+08	5.65049e+08	6.03899e+08	5.26187e+08	5.49933e+08	5.6035e+08	5.93779e+08	5.6028e+08	5.36784e+08	5.32471e+08	4.68832e+08	5.32207e+08	5.06856e+08	4.38667e+08	5.74873e+08	5.7704e+08	5.11772e+08	5.74127e+08	5.44895e+08	5.83299e+08	7.30902e+08	6.04124e+08	6.21017e+08	6.32475e+08	5.71043e+08	6.61991e+08	6.57563e+08	7.0059e+08	6.27935e+08	6.41601e+08	5.81953e+08	6.32144e+08	5.88107e+08	5.80872e+08	6.2451e+08	5.76743e+08	6.81416e+08	6.37335e+08	6.5809e+08	6.48241e+08	6.8857e+08	6.54306e+08
Cre03.g204150.t1.2		2.99385e+07	3.6868e+07			2.64765e+07			3.40978e+07	2.28594e+07	3.49147e+07	3.03278e+07	3.67365e+07	2.78511e+07			3.33671e+07	3.00094e+07		3.04943e+07									2.86149e+07						3.6372e+07						2.15267e+07			2.62033e+07	3.28533e+07	3.73461e+07	3.31843e+07	2.74936e+07
Cre03.g204250.t1.2	1.07452e+10	1.00681e+10	1.18653e+10	1.04439e+10	1.11795e+10	1.12128e+10	1.09328e+10	1.04833e+10	1.12651e+10	9.78959e+09	1.09272e+10	1.12218e+10	9.61633e+09	1.02946e+10	1.0821e+10	8.76585e+09	9.45093e+09	9.57599e+09	8.28409e+09	8.5679e+09	9.19072e+09	8.93492e+09	9.98553e+09	1.08813e+10	8.07617e+09	9.86605e+09	9.94723e+09	8.21868e+09	1.01183e+10	1.03357e+10	8.48861e+09	9.71134e+09	1.03677e+10	1.00391e+10	1.20723e+10	1.22919e+10	1.13914e+10	1.30587e+10	1.32428e+10	1.00926e+10	1.24072e+10	1.23973e+10	1.06097e+10	1.16764e+10	1.09082e+10	1.06543e+10	1.15916e+10	1.17348e+10
Cre03.g204350.t1.2		5.84694e+07	5.06667e+07	6.08755e+07	4.33073e+07	4.59374e+07			4.91602e+07		4.11848e+07	6.92419e+07	6.87167e+07	3.11046e+07		5.99929e+07		7.78721e+07	5.81347e+07		7.73436e+07	4.92336e+07	5.32846e+07	4.13949e+07	4.75129e+07	6.31177e+07	8.27767e+07		6.13603e+07		4.94514e+07		6.25436e+07	6.07638e+07		6.45027e+07	5.88638e+07	3.16703e+07	7.56315e+07	6.45498e+07		5.41026e+07	6.50895e+07	4.32811e+07	5.43993e+07	5.58642e+07	4.03925e+07	5.50317e+07
Cre03.g204601.t1.1	5.53199e+08	4.45294e+08	5.64685e+08	5.85486e+08	5.67282e+08	6.46481e+08	6.95815e+08	5.23287e+08	5.85515e+08	5.11773e+08	5.85012e+08	6.43356e+08	4.47446e+08	5.51608e+08	4.83258e+08	5.17054e+08	4.93018e+08	4.41854e+08	4.46076e+08	3.96859e+08	5.8994e+08	3.26913e+08	4.67255e+08	4.54141e+08	3.00562e+08	4.64855e+08	4.05169e+08	3.31363e+08	2.73723e+08	4.11539e+08	3.45433e+08	4.17927e+08	3.38172e+08	5.40099e+08	5.8928e+08	4.80943e+08	5.01696e+08	7.90167e+08	5.62171e+08	5.82036e+08	5.64318e+08	7.41528e+08	5.81363e+08	6.46297e+08	6.63383e+08	5.58989e+08	5.22884e+08	5.44098e+08
Cre03.g204650.t1.2	3.5423e+07	4.65663e+07		3.5341e+07	4.29507e+07			4.47094e+07	3.74429e+07		4.82068e+07	3.65818e+07		3.69497e+07			4.86912e+07	4.35096e+07	3.82628e+07	4.1186e+07	4.84824e+07	4.14059e+07	3.556e+07		4.56623e+07	4.41431e+07	5.09811e+07	4.60415e+07	4.05396e+07	5.65169e+07	4.64162e+07		6.51218e+07			6.67686e+07	4.17276e+07		4.83388e+07	3.8838e+07	4.41998e+07	4.14107e+07		5.13466e+07	3.1227e+07	3.78971e+07		4.19489e+07
Cre03.g204800.t1.2	3.67626e+07	3.84467e+07	3.70552e+07		4.09887e+07	4.37621e+07	3.35863e+07	4.21572e+07	4.75255e+07		6.43075e+07	3.59807e+07	5.44478e+07	4.0698e+07	4.20418e+07		4.77256e+07	4.69624e+07		4.0552e+07	4.17311e+07		3.85937e+07	3.31711e+07	3.19525e+07	3.09835e+07		4.70184e+07	3.5832e+07	4.41767e+07		4.60933e+07	4.90701e+07	3.7752e+07	4.13776e+07	4.07638e+07	2.00236e+07	4.74095e+07	4.13416e+07	2.72569e+07	3.78417e+07	3.84606e+07		3.70569e+07	4.73514e+07		4.49386e+07	4.30249e+07
Cre03.g204950.t1.2						4.41136e+06
Cre03.g205137.t1.1																																							1.25691e+07
Cre03.g205450.t1.1																																							3.41594e+06
Cre03.g205600.t1.2
Cre03.g206450.t1.2			3.53248e+07	4.19093e+07	4.66359e+07		2.65677e+07	3.77745e+07	3.81616e+07		4.37761e+07					4.12259e+07	4.0017e+07		4.29751e+07	5.64573e+07	5.33744e+07			4.75342e+07	7.17401e+07	6.21597e+07	6.53636e+07	5.6265e+07	5.43176e+07	7.03951e+07	5.89743e+07	8.61e+07	7.6362e+07	4.55304e+07		6.67605e+07	5.60925e+07	5.70614e+07	5.74691e+07		4.3184e+07	5.50147e+07	7.7092e+07		6.06094e+07		4.52238e+07
Cre03.g206550.t1.2					3.39915e+07			3.78541e+07	4.01279e+07	3.13709e+07			3.55189e+07	3.37072e+07	3.0915e+07	3.7716e+07	3.88068e+07	3.94121e+07	3.84572e+07	2.67533e+07			3.23422e+07	3.28061e+07	3.92417e+07						4.34732e+07		3.37563e+07	3.85308e+07		3.25985e+07				3.19066e+07	3.45478e+07	2.58612e+07	2.88537e+07			3.81967e+07		3.0153e+07
Cre03.g206600.t1.2	1.34966e+09	1.33657e+09	1.37828e+09	1.38089e+09	1.3465e+09	1.30003e+09	1.2467e+09	1.28655e+09	1.34334e+09	1.19126e+09	1.33285e+09	1.34682e+09	1.26151e+09	1.28588e+09	1.25068e+09	1.30392e+09	1.17847e+09	1.30106e+09	1.14356e+09	1.27574e+09	1.22576e+09	1.1172e+09	1.21954e+09	1.31981e+09	1.06965e+09	1.13486e+09	1.0403e+09	1.09896e+09	1.25719e+09	1.22115e+09	1.04475e+09	1.09158e+09	1.11826e+09	1.08439e+09	1.14536e+09	1.15905e+09	1.16397e+09	1.20269e+09	1.18788e+09	1.25266e+09	1.31802e+09	1.18615e+09	1.15319e+09	1.23278e+09	1.34555e+09	1.29904e+09	1.3111e+09	1.37479e+09
Cre03.g206750.t1.2									8.00659e+06						9.13765e+06																											9.94145e+06
Cre03.g206800.t1.1									7.82638e+06												5.97751e+06																					1.07354e+07			9.83846e+06
Cre03.g206929.t1.1						3.16692e+07			2.39837e+07			2.45359e+07						3.70883e+07			2.37951e+07					3.11502e+07				3.54262e+07	3.65471e+07		3.23758e+07			3.07156e+07						3.07763e+07			2.13103e+07		2.81321e+07	2.82043e+07
Cre03.g207400.t1.2		2.66721e+07	2.1667e+07	2.1119e+07	2.42199e+07	2.42303e+07		3.05226e+07	2.72974e+07	2.75759e+07	2.89264e+07	2.52452e+07		1.92088e+07			1.90607e+07		2.2919e+07	2.28397e+07			1.89449e+07	1.17441e+07	2.78e+07	2.35881e+07		1.86329e+07		3.04687e+07	1.87917e+07	2.06263e+07	2.83034e+07			2.57956e+07	2.60546e+07	2.26576e+07			2.78064e+07	2.86737e+07	2.4995e+07	2.04727e+07	2.16904e+07		2.501e+07	1.4905e+07
Cre03.g207700.t1.1	4.46313e+07	5.66678e+07	5.91645e+07	5.59936e+07	4.30711e+07	5.10111e+07	6.5719e+07	3.79702e+07	4.1984e+07	4.12124e+07	4.35351e+07	5.58465e+07	4.78682e+07	4.25466e+07	4.48352e+07	4.71687e+07	3.19999e+07	4.43483e+07	5.64594e+07	4.71368e+07	5.40999e+07	4.49374e+07	4.20064e+07	6.0859e+07	5.07367e+07	6.47262e+07	7.93096e+07	5.53865e+07	5.69255e+07	5.64637e+07	6.27105e+07	5.90585e+07	6.99781e+07	6.10574e+07	7.05018e+07	6.07773e+07	6.46376e+07	5.63104e+07	6.25269e+07	6.53726e+07	6.57649e+07	5.07416e+07	6.82026e+07	5.21922e+07	7.25743e+07	4.7358e+07	5.87937e+07	6.19384e+07
Cre03.g207713.t1.1	4.42778e+07	3.85385e+07	3.44871e+07	5.09229e+07	4.6328e+07	4.46622e+07	5.56474e+07	3.93786e+07	3.95379e+07	5.01435e+07	4.92124e+07	3.91921e+07	4.73915e+07	4.89779e+07	2.65705e+07		4.82851e+07	3.55123e+07		4.27457e+07	4.05835e+07	3.88424e+07	6.79461e+07	5.0148e+07	4.62395e+07	3.83226e+07	5.50801e+07	4.93285e+07	4.66694e+07	4.54084e+07	5.41465e+07	4.51694e+07	4.25482e+07	4.90961e+07	5.81055e+07	3.83089e+07	4.51394e+07	4.12855e+07	7.79067e+07	3.81037e+07		6.72829e+07	4.62073e+07	4.24685e+07	4.15435e+07	4.51667e+07	4.23497e+07	4.39032e+07
Cre03.g207800.t1.2;Cre03.g207550.t1.2			1.4661e+07		1.63892e+07	1.07723e+07						1.55232e+07						1.98079e+07		2.24664e+07	2.79059e+07		3.80234e+07	3.19291e+07		3.12022e+07	3.62078e+07		3.06862e+07	3.08314e+07		3.852e+07	3.49632e+07	1.15109e+07	2.98503e+07	3.12432e+07			3.9189e+07		1.40461e+07						1.0716e+07
Cre03.g207825.t3.1;Cre03.g207825.t2.1;Cre03.g207825.t1.1				1.4683e+07		1.18459e+07	2.20044e+07	1.61036e+07	1.65297e+07		1.74282e+07			1.79381e+07				1.50554e+07	1.58863e+07	1.72148e+07				1.72192e+07		1.61851e+07			1.74022e+07	1.96026e+07	2.62457e+07	1.75115e+07	1.78862e+07	1.98246e+07	2.26145e+07		1.96863e+07		2.07131e+07	1.68072e+07	1.99716e+07	2.05504e+07	2.26374e+07		1.69004e+07			1.64096e+07
Cre03.g208000.t1.1												2.4534e+07			2.33873e+07																					2.50144e+07		2.09773e+07		1.91575e+07	2.89435e+07		3.17013e+07		3.08606e+07
Cre03.g208100.t1.1		1.8464e+07	3.42999e+07		1.91508e+07			2.41393e+07			2.5465e+07			2.22962e+07	3.93806e+07		2.00783e+07	1.40642e+07			2.01908e+07		1.84633e+07	2.25656e+07		1.20511e+07			1.79956e+07			1.59854e+07			1.07678e+07		1.8031e+07	2.74042e+07			3.69105e+07	2.1307e+07	2.28182e+07	2.87095e+07		1.61017e+07	2.47499e+07
Cre03.g209505.t1.1
Cre03.g210513.t1.1;Cre03.g209393.t1.1						1.41829e+07		4.31675e+07			2.4964e+07	4.61096e+07		5.84992e+07	5.45323e+07	5.12201e+07	6.08109e+07	6.22873e+07		2.53603e+07	3.58144e+07			3.68648e+07			3.3742e+07		1.83182e+07			3.44618e+07	3.59298e+07			2.32366e+07			2.18931e+07						2.18582e+07			1.33004e+07
Cre03.g211409.t1.1						2.43475e+07			1.8979e+07					2.86389e+07	2.24975e+07	2.86863e+07				2.93904e+07			2.11437e+07			4.89741e+07	3.99185e+07									3.04751e+07		3.04133e+07	3.10819e+07					1.83006e+07			2.1447e+07	2.96856e+07
Cre03.g211745.t1.1
Cre03.g213313.t1.1			5.93973e+07	3.38635e+07	4.16623e+07	3.80372e+07	3.44148e+07	6.33934e+07	3.43731e+07	2.99014e+07						4.0554e+07	4.06294e+07		4.35033e+07		3.18457e+07	4.70715e+07	4.68326e+07		4.12259e+07	8.74775e+07	6.84465e+07	6.59906e+07	5.5268e+07	5.89909e+07	5.70503e+07	5.2009e+07	7.60999e+07	8.64717e+07	8.22491e+07	6.13079e+07	4.04045e+07	4.54348e+07	5.6995e+07	3.21211e+07		4.31065e+07		3.50958e+07	4.11129e+07			3.36453e+07
Cre03.g213537.t1.1	1.21229e+09	1.2921e+09	1.33412e+09	1.34971e+09	1.45127e+09	1.56325e+09	1.44638e+09	1.43095e+09	1.26092e+09	1.29039e+09	1.30257e+09	1.30864e+09	1.20202e+09	1.10385e+09	1.35483e+09	1.26681e+09	1.16332e+09	1.28408e+09	1.18651e+09	1.13531e+09	1.47838e+09	1.18727e+09	1.2492e+09	1.31078e+09	1.08993e+09	1.06237e+09	1.19946e+09	1.21662e+09	1.27048e+09	1.35517e+09	1.39111e+09	1.42322e+09	1.22092e+09	1.35229e+09	1.38063e+09	1.30742e+09	1.38855e+09	1.7242e+09	1.2683e+09	1.64627e+09	1.39962e+09	1.68819e+09	1.22021e+09	1.33793e+09	1.3279e+09	1.2436e+09	1.26139e+09	1.29495e+09
Cre03.g213649.t1.1															1.79923e+07
Cre04.g211600.t1.1	1.32394e+07		1.36715e+07		1.78026e+07	1.49722e+07					1.22983e+07												1.16946e+07			8.69807e+06
Cre04.g211800.t1.2	3.91387e+08	5.10698e+08	3.39334e+08	3.95948e+08	6.27301e+08	4.23225e+08	3.59773e+08	3.5102e+08	5.19999e+08	4.14575e+08	5.29457e+08	2.42503e+08	2.99012e+08	3.6968e+08	1.55064e+08	3.93942e+08	3.00467e+08	2.82289e+08	2.60965e+08	3.96528e+08	2.22488e+08	2.44812e+08	2.79811e+08	2.8791e+08	4.02549e+08	3.08698e+08	2.51171e+08	4.47474e+08	2.32033e+08	3.44009e+08	2.14965e+08	1.20485e+08	3.3054e+08	2.93694e+08	4.44629e+08	1.86279e+08	2.96416e+08	3.33797e+08	4.19228e+08	2.96065e+08	2.13899e+08	4.41255e+08	2.29054e+08	3.03305e+08	1.81874e+08	3.95264e+08	5.92868e+08	2.48609e+08
Cre04.g212300.t1.1
Cre04.g212500.t1.2						1.43945e+07														1.56418e+07						1.76042e+07		1.80977e+07	1.72927e+07		2.23953e+07			2.78307e+07					1.88808e+07					2.48337e+07		2.00916e+07
Cre04.g213050.t1.2																																			5.6028e+07			4.49475e+07									4.91473e+07
Cre04.g213100.t1.1																																							1.42748e+07
Cre04.g213250.t1.2	1.31975e+08	1.7867e+08	1.18118e+08	1.37447e+08	1.11896e+08	1.21247e+08	1.14953e+08	1.32006e+08	1.29231e+08	1.16131e+08	1.48524e+08	1.62251e+08	1.18987e+08	1.25357e+08	1.65128e+08	1.24709e+08	1.11294e+08	1.44047e+08	1.31607e+08	1.03448e+08	9.56163e+07	9.20359e+07	9.01975e+07	1.08448e+08	9.36299e+07	9.12207e+07	1.2966e+08	9.75888e+07	9.26936e+07	1.08905e+08	1.27066e+08	1.03696e+08	8.68976e+07	9.03779e+07	8.77965e+07	1.13297e+08	1.36633e+08	1.19509e+08	1.22604e+08	1.45716e+08	1.22459e+08	1.46103e+08	1.33715e+08	1.0992e+08	1.55012e+08	1.16844e+08	1.44055e+08	1.53702e+08
Cre04.g213251.t1.1
Cre04.g213450.t1.2
Cre04.g213761.t2.1;Cre04.g213761.t1.1
Cre04.g213905.t1.1;Cre04.g213905.t2.1															2.11192e+07
Cre04.g213985.t1.1			3.89091e+07		3.89927e+07	3.4246e+07		4.53829e+07				3.18127e+07		2.88078e+07	2.37763e+07		3.86051e+07	3.02746e+07			3.42201e+07	2.58615e+07	3.05443e+07		2.83382e+07	3.84385e+07	2.59069e+07	3.49917e+07	3.6464e+07		3.99997e+07	3.87429e+07	3.47632e+07			3.35011e+07		2.65577e+07	3.60813e+07	2.71357e+07	2.1446e+07	3.01581e+07		3.93277e+07	2.3693e+07	3.47299e+07	3.79001e+07
Cre04.g214150.t1.1	4.22902e+09	4.57675e+09	4.50022e+09	4.01286e+09	4.56369e+09	4.77722e+09	3.77509e+09	4.34147e+09	5.10477e+09	4.0119e+09	5.04835e+09	4.38884e+09	3.98154e+09	4.10623e+09	4.49559e+09	3.35897e+09	3.98189e+09	4.09432e+09	3.12494e+09	3.49395e+09	4.01325e+09	4.20405e+09	4.32322e+09	4.68812e+09	4.008e+09	4.61814e+09	4.56225e+09	3.79062e+09	4.4808e+09	4.67539e+09	4.50976e+09	4.41739e+09	4.65954e+09	3.70121e+09	4.08867e+09	4.26962e+09	3.07525e+09	3.61976e+09	3.56071e+09	3.80623e+09	4.14061e+09	3.85498e+09	4.1355e+09	4.89729e+09	4.39755e+09	4.18599e+09	5.2898e+09	5.03813e+09
Cre04.g214500.t1.1	1.0077e+09	1.53821e+09	1.35884e+09	1.07556e+09	1.42112e+09	1.27887e+09	1.11488e+09	1.45492e+09	1.29641e+09	9.95552e+08	1.36176e+09	1.34187e+09	9.68383e+08	1.40045e+09	1.44217e+09	1.00799e+09	1.22365e+09	1.25133e+09	9.98365e+08	1.33326e+09	1.24853e+09	1.07997e+09	1.53454e+09	1.39261e+09	9.62072e+08	1.60952e+09	1.58135e+09	9.84141e+08	1.5407e+09	1.48961e+09	1.08242e+09	1.56359e+09	1.45575e+09	1.10676e+09	1.56659e+09	1.49702e+09	1.12623e+09	1.46298e+09	1.45308e+09	9.86617e+08	1.23581e+09	1.23863e+09	1.21696e+09	1.3759e+09	1.17184e+09	1.13882e+09	1.34002e+09	1.13017e+09
Cre04.g214501.t1.1	7.43535e+07	8.8056e+07	7.6789e+07	8.09379e+07	8.47583e+07	9.03698e+07	7.87446e+07	8.13865e+07	7.78203e+07	8.40952e+07	8.29023e+07	6.51961e+07	6.06284e+07	8.12491e+07	8.21932e+07	7.00317e+07	8.74861e+07	7.36724e+07	6.4401e+07	7.35689e+07	7.6524e+07	7.92262e+07	5.95763e+07	5.74046e+07	4.96796e+07	5.82649e+07	7.84997e+07		6.04088e+07	6.22584e+07	6.48027e+07	8.08722e+07	6.1939e+07	6.21028e+07	6.88676e+07	6.69465e+07	7.54956e+07	8.05579e+07	8.38476e+07	8.05637e+07	6.83366e+07	7.55183e+07	6.44337e+07	8.52205e+07	6.81373e+07	6.38812e+07	7.40287e+07	7.79926e+07
Cre04.g214502.t1.1	1.97352e+08	2.18653e+08	2.28054e+08	1.94922e+08	1.69884e+08	2.07698e+08	2.61734e+08	1.63375e+08	2.28569e+08	2.28373e+08	2.07733e+08	2.11593e+08	2.02123e+08	1.9144e+08	1.85917e+08	2.00812e+08	1.95599e+08	2.17071e+08	2.15644e+08	2.02187e+08	2.27981e+08	2.30918e+08	1.47586e+08	2.26183e+08	2.10557e+08	2.44021e+08	3.15707e+08	2.76546e+08	2.53335e+08	2.55047e+08	2.94908e+08	3.01872e+08	2.58758e+08	2.71527e+08	2.62871e+08	2.71964e+08	2.55822e+08	2.54841e+08	2.4443e+08	2.38311e+08	2.44595e+08	2.15796e+08	2.30526e+08	2.28076e+08	2.98229e+08	1.97039e+08	2.34544e+08	2.43523e+08
Cre04.g215150.t2.1;Cre04.g215150.t1.2	4.2277e+07	5.06769e+07	5.46384e+07		3.80773e+07	4.79565e+07	4.73971e+07		5.3971e+07	3.84334e+07	4.17767e+07	5.56272e+07	3.42955e+07	5.58044e+07	5.28073e+07	5.8734e+07	5.47752e+07	6.49143e+07	8.08186e+07	8.81873e+07	9.18399e+07	8.49689e+07	1.05366e+08	1.13345e+08	8.19143e+07	1.08323e+08	1.02158e+08	1.03601e+08	1.03707e+08	1.0473e+08	8.98685e+07	1.28818e+08	1.15862e+08	9.14473e+07	1.0817e+08	9.07369e+07	7.67146e+07	6.90508e+07	8.23979e+07	5.31505e+07	4.76312e+07	4.58299e+07	5.529e+07	6.84726e+07	5.20463e+07	4.08578e+07	5.02619e+07	4.59497e+07
Cre04.g215350.t1.1		2.45942e+07										2.33311e+07				1.71227e+07		1.463e+07		1.93071e+07			1.7071e+07			1.87776e+07	2.20609e+07			1.69744e+07			1.58954e+07							3.12185e+07	1.46139e+07	2.43963e+07		1.89723e+07			1.45109e+07
Cre04.g215600.t2.1;Cre04.g215600.t1.2		1.79836e+07	2.72289e+07		1.80609e+07			1.72474e+07	1.99481e+07					1.52351e+07	2.05189e+07		1.87668e+07	2.04768e+07		1.55585e+07	2.73096e+07						2.14786e+07		2.17538e+07	1.71638e+07		2.11647e+07	2.16138e+07	1.75649e+07	2.52902e+07	2.06442e+07	1.76246e+07	1.93328e+07	2.05048e+07	1.58496e+07	2.07061e+07	1.69328e+07			2.49873e+07	2.63278e+07	1.96083e+07	2.00939e+07
Cre04.g215850.t1.2;REV__Cre13.g576600.t1.2	3.10896e+08	4.16117e+08	3.6941e+08	3.79054e+08	3.69194e+08	3.71216e+08	3.64949e+08	3.70371e+08	3.9616e+08	3.44793e+08	3.48137e+08	3.6033e+08	3.31488e+08	3.59008e+08	3.55686e+08	3.20507e+08	3.35779e+08	3.36347e+08	3.10387e+08	3.33106e+08	2.75116e+08	3.9509e+08	3.67573e+08	3.49221e+08	4.22686e+08	4.1858e+08	4.00403e+08	3.77858e+08	3.73181e+08	3.57177e+08	3.9403e+08	3.84891e+08	3.71195e+08	4.48684e+08	4.3895e+08	4.06233e+08	4.49163e+08	5.11098e+08	4.46469e+08	4.23077e+08	3.96566e+08	3.74586e+08	4.06144e+08	3.64915e+08	3.44956e+08	4.1578e+08	4.04558e+08	3.84156e+08
Cre04.g216100.t1.1	4.16414e+07	3.25875e+07	2.1323e+07		2.99893e+07	2.73049e+07	3.90047e+07	3.36737e+07	2.69577e+07		5.6469e+07	3.07777e+07	2.77513e+07	3.69023e+07	2.90106e+07	3.52982e+07	3.38198e+07	3.75779e+07	4.78033e+07	3.46922e+07	2.635e+07	4.1549e+07	4.97308e+07	4.35961e+07	4.08177e+07	4.67724e+07	4.61272e+07	4.79009e+07	4.55039e+07	4.62859e+07	5.03587e+07	5.68676e+07	4.1877e+07	4.59947e+07	3.38416e+07		3.92095e+07	3.84634e+07	3.75329e+07	2.88467e+07	2.59047e+07	2.42698e+07	3.54453e+07	2.90276e+07	4.29588e+07	3.40536e+07	2.98463e+07	3.6891e+07
Cre04.g216250.t1.2;Cre04.g216203.t1.1
Cre04.g216350.t1.2		1.72798e+07	2.37783e+07	1.71135e+07	1.46119e+07	1.73628e+07			2.88564e+07				2.05785e+07	1.77802e+07	2.131e+07	2.17924e+07		1.8062e+07		2.8204e+07	3.16171e+07	2.81538e+07	2.13323e+07	2.29519e+07	1.56627e+07	2.05539e+07	2.49645e+07	2.84568e+07	2.14647e+07	2.95805e+07	2.69161e+07	1.79181e+07	2.76931e+07	2.48581e+07	2.88718e+07	2.22663e+07	2.39759e+07	3.09501e+07	2.6396e+07	2.39698e+07	1.62497e+07	1.77421e+07	1.3475e+07		1.2836e+07		1.85027e+07	1.89901e+07
Cre04.g216600.t1.2	6.16463e+07	6.76048e+07	8.06125e+07	7.41352e+07	6.16806e+07	5.79195e+07	5.25978e+07	7.45196e+07	7.2294e+07	6.90266e+07	8.32606e+07	6.46977e+07	6.34499e+07	7.24635e+07	7.84627e+07	5.41232e+07	8.81341e+07	7.06251e+07	4.67815e+07	6.28128e+07	3.83299e+07	5.73096e+07	4.98737e+07	4.75261e+07	9.75086e+07	4.67529e+07	5.187e+07	6.26543e+07	4.88218e+07	5.19305e+07	5.7496e+07	3.99107e+07	5.68402e+07	5.75995e+07	5.39777e+07	5.49265e+07	6.33976e+07	7.7769e+07	7.50424e+07	8.69977e+07	7.57549e+07	8.46131e+07	5.57687e+07	8.52458e+07	4.74069e+07	6.07725e+07	6.42075e+07	5.8716e+07
Cre04.g216902.t2.1;Cre04.g216902.t1.1		1.93081e+07					2.84078e+07	2.98491e+07					2.64342e+07	3.03113e+07					3.49266e+07			2.68005e+07		2.959e+07						3.32139e+07		2.63892e+07	2.83931e+07			2.37722e+07	4.85032e+07		2.2157e+07			2.58451e+07	3.00369e+07			2.16126e+07
Cre04.g216950.t1.2	4.86477e+07		2.8514e+07	3.19814e+07	2.75071e+07	2.76091e+07	4.63876e+07	4.8325e+07	3.25975e+07	3.60594e+07	3.51302e+07	3.06713e+07	3.37782e+07	3.06071e+07	3.03686e+07			4.0964e+07	2.77849e+07	2.79273e+07	4.96407e+07	3.83869e+07				2.93977e+07	3.28745e+07	3.48742e+07	2.09768e+07		4.04969e+07	2.43495e+07		3.85308e+07			3.48279e+07	1.29016e+07		1.69866e+07		3.36347e+07	3.27985e+07	3.01609e+07	3.15688e+07		2.81682e+07	2.87484e+07
Cre04.g217550.t1.1	6.72229e+08	7.16451e+08	6.40007e+08	6.97344e+08	6.97429e+08	7.04811e+08	7.08297e+08	7.31925e+08	7.04219e+08	7.0651e+08	7.24207e+08	7.27417e+08	7.337e+08	6.50546e+08	6.76923e+08	6.62569e+08	6.28316e+08	6.59714e+08	6.14943e+08	6.0748e+08	5.9679e+08	5.84077e+08	6.20278e+08	6.16093e+08	6.04572e+08	5.90681e+08	5.82473e+08	6.30198e+08	5.93113e+08	6.51323e+08	6.48089e+08	6.60478e+08	6.23298e+08	6.89267e+08	6.92545e+08	6.45512e+08	8.01985e+08	7.4696e+08	7.6276e+08	8.41753e+08	7.85555e+08	8.53604e+08	7.34066e+08	7.16193e+08	6.88061e+08	7.27633e+08	7.56927e+08	6.77169e+08
Cre04.g217800.t1.1	3.52342e+07	2.89886e+07	3.79999e+07	2.65007e+07	4.61929e+07	4.91519e+07		3.52795e+07	4.04563e+07	3.45303e+07	3.92581e+07	3.30642e+07	3.94441e+07	3.51833e+07	4.09685e+07	3.22603e+07	4.57916e+07	4.16216e+07	3.60522e+07	2.65457e+07	3.00249e+07		3.16685e+07	3.3598e+07	4.61803e+07	1.6e+07	3.81863e+07		2.87529e+07	4.12879e+07	4.23252e+07		2.89e+07			3.54163e+07	3.00069e+07	3.3937e+07	3.76926e+07	4.61131e+07	3.63143e+07	4.66247e+07	3.49865e+07	4.07091e+07	3.63822e+07	4.33411e+07	3.43451e+07	3.15188e+07
Cre04.g217910.t1.1		3.15857e+07	1.6429e+07						1.93259e+07			2.8479e+07		3.37519e+07		3.57943e+07		2.99575e+07	5.20637e+07							1.71495e+07												3.04577e+07
Cre04.g217915.t1.1																														2.92848e+07
Cre04.g217921.t1.1	3.40617e+08	2.89055e+08	2.88385e+08	3.23148e+08	3.09736e+08	3.21733e+08	3.04324e+08	3.14292e+08	3.26917e+08	3.58637e+08	3.16551e+08	2.61757e+08	3.19979e+08	3.25442e+08	3.42107e+08	3.72896e+08	3.22491e+08	3.09253e+08	3.13583e+08	3.15338e+08	2.97364e+08	3.19756e+08	2.80955e+08	2.79343e+08	3.66094e+08	3.30066e+08	3.73322e+08	3.77807e+08	3.3853e+08	3.1912e+08	3.67644e+08	3.56784e+08	3.64931e+08	3.2988e+08	3.50239e+08	3.09339e+08	3.70027e+08	3.77269e+08	3.43785e+08	3.72315e+08	3.90788e+08	3.3824e+08	3.50414e+08	3.34637e+08	2.9185e+08	3.57862e+08	2.56235e+08	2.93136e+08
Cre04.g217929.t1.1		1.61313e+07																				1.3134e+07		1.57207e+07		1.96728e+07	1.90048e+07		2.26464e+07			1.24238e+07	2.09609e+07		1.56529e+07	1.84611e+07		1.71037e+07	2.0977e+07			1.23081e+07			1.3928e+07			2.12942e+07
Cre04.g217930.t2.1;Cre04.g217930.t1.1
Cre04.g217932.t1.1
Cre04.g217933.t1.1						1.45789e+07
Cre04.g217934.t1.1	3.12536e+07	2.84186e+07	2.49441e+07	2.24774e+07	2.7599e+07			1.48288e+07	4.12515e+07	2.26288e+07	2.56459e+07	1.96614e+07	4.02077e+07	2.2005e+07	3.1238e+07	3.85047e+07	3.05807e+07	3.90257e+07	4.14036e+07	2.28283e+07	3.8706e+07	3.55461e+07	3.14964e+07	3.83674e+07	3.40997e+07		3.53684e+07		4.06512e+07	3.64984e+07	4.06983e+07	4.60835e+07	3.36643e+07	3.22062e+07	3.92037e+07			3.26244e+07	4.70342e+07	3.93196e+07	2.70596e+07	2.75417e+07	4.07441e+07	3.07676e+07	2.92244e+07	2.43819e+07		2.64343e+07
Cre04.g217935.t1.1																																										2.45178e+07
Cre04.g217959.t2.1;Cre04.g217959.t1.1;Cre04.g217955.t1.1	2.50702e+07	2.39303e+07	3.86027e+07	1.8564e+07	2.77571e+07	3.19844e+07	1.44294e+07	3.44326e+07	2.10395e+07	2.25633e+07	2.77917e+07	2.48467e+07	3.2489e+07	3.05249e+07	3.02976e+07	2.47946e+07	2.03293e+07	2.26602e+07	1.88073e+07	1.79142e+07	2.6147e+07	2.63881e+07		1.75123e+07		1.32841e+07	1.65029e+07	2.77199e+07	1.89562e+07	2.00366e+07	2.14867e+07		1.84552e+07	2.32645e+07	2.05707e+07	1.75697e+07		2.08689e+07	2.31432e+07	2.29748e+07	2.1695e+07	2.77311e+07	1.75456e+07	2.66201e+07	1.59331e+07	1.94187e+07	1.81984e+07	2.09445e+07
Cre04.g218100.t1.2		4.87954e+07	4.41009e+07	4.80274e+07	6.00182e+07	4.69329e+07	5.57262e+07	5.57534e+07		4.09742e+07		4.58558e+07		5.74476e+07	6.51216e+07	5.1825e+07	6.46551e+07	6.92786e+07	6.17813e+07	5.47147e+07	7.31986e+07	7.90911e+07	8.10276e+07	7.27593e+07	8.44418e+07	6.83774e+07	6.59887e+07	8.42108e+07	8.05883e+07	7.62089e+07	5.55966e+07	6.25914e+07	7.35459e+07	6.44224e+07	7.85526e+07	6.51253e+07	5.43611e+07	7.32546e+07	7.40542e+07	4.70841e+07		6.76727e+07	6.203e+07	7.65187e+07	7.61143e+07		6.06194e+07	7.39474e+07
Cre04.g218150.t1.2	3.92677e+07	4.77937e+07	3.97374e+07		3.52368e+07	3.60408e+07		3.9192e+07	3.30973e+07	3.3345e+07	4.58764e+07			3.74966e+07	3.39375e+07	2.68537e+07		3.16306e+07	4.30015e+07	3.46163e+07	4.67364e+07		5.13768e+07	3.46281e+07	3.17192e+07	3.55526e+07	5.94173e+07	2.96053e+07	3.2582e+07	4.00711e+07	3.6703e+07		3.75126e+07	2.81143e+07		3.28876e+07	2.45524e+07	4.59912e+07	3.72291e+07	4.06167e+07	4.03043e+07		4.4902e+07	3.83918e+07	3.97099e+07			3.92128e+07
Cre04.g218250.t1.2	5.06011e+08	5.14174e+08	4.93548e+08	5.10807e+08	4.5568e+08	5.19139e+08	4.50261e+08	4.40948e+08	4.81372e+08	4.03173e+08	5.83157e+08	4.87443e+08	5.22093e+08	5.00204e+08	4.28533e+08	5.81907e+08	5.3074e+08	4.21319e+08	4.96923e+08	4.91656e+08	4.63741e+08	4.51796e+08	4.40012e+08	4.85339e+08	5.00599e+08	5.39167e+08	5.0269e+08	5.26306e+08	6.07476e+08	6.28008e+08	6.27535e+08	5.86421e+08	5.72517e+08	4.83882e+08	4.83696e+08	5.40088e+08	5.00575e+08	4.72721e+08	4.70624e+08	4.44316e+08	4.22758e+08	4.35175e+08	4.37537e+08	4.38828e+08	5.17946e+08	4.25412e+08	5.17191e+08	4.57631e+08
Cre04.g218500.t1.2
Cre04.g218700.t1.2
Cre04.g218750.t2.1;Cre04.g218750.t1.2
Cre04.g219250.t1.2				2.53148e+07	1.53692e+07	2.01548e+07	3.62106e+07	2.43964e+07	2.46284e+07			2.38276e+07		3.51231e+07	2.30219e+07	4.1506e+07	1.97105e+07	2.65679e+07		1.85661e+07	2.45527e+07								3.19004e+07	2.61184e+07		3.8263e+07				2.02237e+07			1.96743e+07		2.56627e+07	2.5592e+07	3.77219e+07	2.1876e+07	2.60842e+07	2.60163e+07	3.43401e+07	2.62544e+07
Cre04.g219950.t1.2
Cre04.g220200.t3.1;Cre04.g220200.t2.1;Cre04.g220200.t1.2	7.89829e+07	7.08323e+07	4.36542e+07	9.82425e+07	6.14334e+07	6.99634e+07	6.34601e+07	7.05042e+07	6.3442e+07	7.17035e+07	8.39761e+07	6.46492e+07	8.68482e+07	6.3625e+07	6.59054e+07	9.08685e+07	5.61744e+07	5.50611e+07	7.89062e+07	7.23872e+07	5.50392e+07	9.22241e+07	7.50846e+07	6.48295e+07	7.83947e+07	5.33787e+07	6.98976e+07	8.7295e+07	5.99899e+07	6.94644e+07	8.41617e+07	5.26092e+07	7.49183e+07		5.68809e+07	5.3466e+07	8.25445e+07	5.08606e+07	6.77882e+07	9.69396e+07	4.72102e+07	6.95918e+07		4.73907e+07	7.82452e+07	7.83435e+07	5.10191e+07	9.29809e+07
Cre04.g220300.t1.2
Cre04.g220350.t2.1;Cre04.g220350.t1.2	9.61625e+07	7.42132e+07	7.15589e+07	8.85265e+07	8.79729e+07	8.73225e+07	6.08448e+07	9.14958e+07	8.55342e+07	8.05699e+07	8.05247e+07	7.90348e+07	8.34378e+07	6.61199e+07	6.53125e+07	8.95214e+07	7.12749e+07	7.43084e+07	7.15844e+07	8.35176e+07	9.43799e+07	8.72772e+07	7.8783e+07	9.90986e+07	9.48721e+07	9.07455e+07	1.131e+08	1.06422e+08	9.21489e+07	1.08065e+08	9.91852e+07	1.10811e+08	1.30483e+08	9.35232e+07	9.39324e+07	1.03635e+08	9.31653e+07	1.04746e+08	1.18476e+08	8.34578e+07	9.13792e+07	9.32069e+07	6.58288e+07	9.72707e+07	7.02892e+07	8.72966e+07	1.0487e+08	7.82636e+07
Cre04.g221250.t1.2								2.79199e+07						4.96251e+07																		3.72627e+07			2.66708e+07				2.67387e+07		3.91994e+07							3.33743e+07
Cre04.g221350.t1.2
Cre04.g221400.t1.2	2.3398e+08	1.70035e+08	1.81767e+08	2.09133e+08	1.81656e+08	1.76889e+08	1.63839e+08	1.7765e+08	1.73209e+08	1.66504e+08	1.34421e+08	1.73011e+08	2.79091e+08	1.85123e+08	2.94429e+08	2.22492e+08	2.42612e+08	1.65674e+08	2.10718e+08	1.80307e+08	1.32001e+08	1.93321e+08	1.69767e+08	1.76126e+08	2.64817e+08	1.78867e+08	1.40679e+08	2.56316e+08	2.0071e+08	2.0461e+08	1.8066e+08	1.51164e+08	1.55793e+08	2.10617e+08	2.55903e+08	1.86673e+08	2.26278e+08	1.80246e+08	1.20784e+08	1.64181e+08	2.132e+08	1.59121e+08	1.93472e+08	1.12409e+08	1.15499e+08	1.92994e+08	1.12834e+08	1.64962e+08
Cre04.g221550.t1.2
Cre04.g221650.t1.1
Cre04.g221700.t1.2	9.84081e+07	1.07599e+08	1.06488e+08	9.86525e+07	9.041e+07	1.18776e+08			8.25079e+07	7.0434e+07	1.04753e+08	8.45831e+07		7.66345e+07			9.61521e+07	1.03627e+08	1.29307e+08	1.3198e+08		1.4199e+08	1.31484e+08	1.39423e+08	1.20663e+08	1.17318e+08	1.27198e+08	1.1093e+08	1.5262e+08	1.11447e+08	1.35305e+08	1.55427e+08	1.81988e+08	1.35729e+08	1.48444e+08	1.67541e+08	1.28927e+08	1.32438e+08	1.17629e+08	1.08277e+08	1.10496e+08	1.2641e+08	1.04084e+08	9.97516e+07		1.12053e+08
Cre04.g221850.t1.2																					1.06829e+07									1.5529e+07						3.18415e+07
Cre04.g222300.t1.1																																											4.29944e+07		5.33616e+07
Cre04.g222700.t1.2	3.67921e+09	3.63817e+09	3.65102e+09	3.7319e+09	3.65812e+09	3.51425e+09	3.37429e+09	3.39225e+09	3.43143e+09	3.27945e+09	3.26298e+09	3.35859e+09	3.34382e+09	3.12196e+09	3.32475e+09	2.80983e+09	2.83373e+09	3.00198e+09	2.49708e+09	2.54712e+09	2.49994e+09	2.50618e+09	2.58985e+09	2.39628e+09	2.29833e+09	2.15639e+09	2.29926e+09	2.09771e+09	2.16757e+09	2.26063e+09	2.09539e+09	2.3546e+09	2.25965e+09	3.12177e+09	3.33799e+09	3.31059e+09	3.68536e+09	3.70467e+09	3.67375e+09	4.11062e+09	4.62013e+09	4.25409e+09	3.50214e+09	3.49962e+09	3.44672e+09	3.62111e+09	3.45349e+09	3.27003e+09
Cre04.g222750.t1.1
Cre04.g222800.t1.2;Cre04.g223250.t1.1										1.38671e+07				1.34476e+07				1.6868e+07			1.76134e+07						2.27142e+07																1.5971e+07		2.8167e+07
Cre04.g223100.t1.2	3.70182e+09	1.56563e+09	1.82829e+09	4.17422e+09	1.70454e+09	1.64645e+09	3.88426e+09	1.6155e+09	2.03553e+09	4.27117e+09	1.75992e+09	1.44845e+09	3.94559e+09	1.43076e+09	1.77639e+09	3.97636e+09	1.36867e+09	1.62832e+09	4.01752e+09	1.39324e+09	1.44589e+09	3.56472e+09	1.19446e+09	1.42941e+09	2.30711e+09	5.35237e+08	5.91147e+08	1.45888e+09	2.71035e+08	4.65847e+08	1.40585e+09	2.5571e+08	4.28333e+08	1.08908e+09	2.6402e+08	3.22579e+08	1.03906e+09	1.12349e+08	3.21528e+08	1.1011e+09	1.68329e+08	2.63486e+08	2.79623e+09	8.81065e+08	3.26164e+09	4.21654e+09	7.49425e+08	4.06331e+09
Cre04.g223300.t1.2				1.70725e+07									2.3227e+07			2.06361e+07																												1.34139e+07	5.05422e+07			3.90141e+07
Cre04.g223850.t1.2	3.86554e+08	3.40005e+08	4.53513e+08	3.96466e+08	3.74607e+08	4.18574e+08	3.16262e+08	4.41645e+08	3.99082e+08	3.80394e+08	4.76367e+08	4.31306e+08	3.91589e+08	3.97696e+08	4.59778e+08	4.03685e+08	4.20258e+08	4.37453e+08	3.45694e+08	3.72052e+08	3.85575e+08	3.75341e+08	3.26974e+08	3.78615e+08	3.30121e+08	3.36832e+08	3.56656e+08	3.54395e+08	3.80819e+08	3.51539e+08	3.67988e+08	3.84842e+08	3.87287e+08	3.7068e+08	3.74839e+08	4.13369e+08	3.84969e+08	4.66304e+08	4.46693e+08	4.43248e+08	4.03058e+08	4.02464e+08	3.30777e+08	4.30626e+08	4.08858e+08	3.45259e+08	3.9078e+08	4.06308e+08
Cre04.g224250.t1.1
Cre04.g224750.t1.2		2.17736e+07	1.57228e+07		1.46284e+07							1.64873e+07										1.45193e+07		1.8077e+07			1.44333e+07					1.53835e+07				1.40222e+07			1.71644e+07			2.33985e+07	1.59286e+07	1.66483e+07	1.32704e+07			1.41765e+07
Cre04.g225050.t1.1	2.44664e+07								4.1489e+07	1.7543e+07	5.09045e+07	4.37419e+07	2.64637e+07	3.82104e+07	5.31825e+07			5.40517e+07		3.43795e+07	5.48127e+07		4.06827e+07	2.97836e+07		2.12077e+07	2.26446e+07	3.42969e+07		4.88364e+07	2.34132e+07	3.25262e+07	5.4408e+07		4.89949e+07	3.86687e+07	3.63401e+07		3.68923e+07		2.32985e+07	2.84835e+07				2.09837e+07		3.11202e+07
Cre04.g225350.t2.1;Cre04.g225350.t1.1	4.46104e+07	3.42034e+07	3.7392e+07		4.06046e+07	4.02225e+07	4.47585e+07	4.43942e+07	4.22729e+07	3.92392e+07	3.10786e+07	3.73582e+07	3.9196e+07	3.55494e+07	4.55064e+07	4.06219e+07	4.84503e+07	3.42932e+07	3.81804e+07	4.26055e+07	4.86619e+07		3.77506e+07	2.87363e+07	4.06901e+07	3.75054e+07	2.88037e+07	4.10176e+07	2.86332e+07	3.92819e+07	3.09139e+07	3.40356e+07	3.42092e+07	3.66047e+07	4.89916e+07	3.15231e+07	3.81346e+07	3.52666e+07	5.19625e+07	5.39637e+07	3.3821e+07	4.13309e+07		4.48085e+07	3.91127e+07	3.5809e+07	4.1225e+07	4.13415e+07
Cre04.g225400.t1.2	4.83151e+07	4.97216e+07	4.39629e+07	4.12464e+07	4.76615e+07	4.14741e+07	4.25596e+07	4.68038e+07	4.02165e+07	4.38221e+07	3.95945e+07	4.59509e+07	4.28689e+07	4.39095e+07	4.50668e+07	4.69349e+07	4.57122e+07	4.34238e+07	4.36743e+07	3.51754e+07	4.16168e+07	4.56261e+07	4.44451e+07	4.56017e+07	4.18191e+07	4.79999e+07	5.28686e+07	3.8358e+07	4.14718e+07	4.45777e+07	4.3219e+07	4.36355e+07	4.64793e+07	3.37309e+07	4.30941e+07	4.69613e+07	4.91818e+07	4.29923e+07	4.64237e+07	4.82976e+07	3.81383e+07	4.07135e+07	4.60739e+07	4.17546e+07	4.39348e+07	3.89331e+07	4.25445e+07	4.27928e+07
Cre04.g225600.t1.1										1.75515e+07								2.03763e+07										2.42722e+07													1.84533e+07	1.89743e+07
Cre04.g226050.t1.1		4.34597e+07													3.89451e+07			3.84643e+07	5.89499e+07		4.12973e+07	3.92147e+07		4.10654e+07			3.59441e+07		5.80372e+07				4.52068e+07			5.02784e+07							5.73359e+07	6.36112e+07				4.23275e+07
Cre04.g226450.t1.1																																					2.75859e+07
Cre04.g226550.t2.1;Cre04.g226550.t1.2
Cre04.g226850.t1.2	1.22892e+08	7.01663e+07	1.26575e+08	1.08856e+08	1.36359e+08	1.32392e+08	1.25192e+08	1.21679e+08	1.25255e+08	1.06881e+08	1.07417e+08	1.22362e+08	1.02053e+08	1.18629e+08	1.30997e+08	1.03546e+08	1.25413e+08	1.26354e+08	1.19994e+08	1.37505e+08	1.4009e+08	1.39308e+08	1.53252e+08	1.10293e+08	9.98578e+07	1.29301e+08	1.33209e+08	1.2115e+08	1.40701e+08	1.44207e+08	1.24341e+08	1.56681e+08	1.61299e+08	1.24745e+08	1.35386e+08	1.42516e+08	1.38635e+08	1.418e+08	1.56291e+08	1.36325e+08	1.21106e+08	1.30614e+08	1.33216e+08	1.3489e+08	1.33802e+08	1.15871e+08	1.37758e+08	1.1586e+08
Cre04.g226950.t1.2
Cre04.g227350.t1.1					2.33965e+07	2.17407e+07		2.47116e+07	2.55701e+07	2.36465e+07	2.63815e+07	2.60217e+07			3.01369e+07	2.78949e+07	2.79558e+07		4.28214e+07		3.61147e+07	2.01639e+07	2.22972e+07	3.32025e+07	2.9594e+07		2.83392e+07	2.49328e+07	2.4452e+07	3.04899e+07	2.22222e+07				4.40825e+07	2.60351e+07		2.95275e+07	2.58819e+07	3.85406e+07				3.04706e+07	4.80781e+07	3.15661e+07	3.21801e+07	2.81621e+07
Cre04.g227500.t1.1	3.81697e+08						4.68574e+08		3.64182e+08	4.1095e+08			3.68116e+08			3.95744e+08	4.54557e+08	3.43547e+08			4.38298e+08	3.91156e+08		4.4899e+08			4.46265e+08			3.66962e+08	4.65476e+08		3.45253e+08										4.72833e+08				3.42708e+08
Cre04.g227900.t1.2														8.0045e+06
Cre04.g228450.t1.2
Cre04.g228650.t1.2
Cre04.g229300.t1.1	2.9238e+09	2.80721e+09	3.11681e+09	3.0418e+09	3.0016e+09	2.91387e+09	2.68109e+09	2.96409e+09	3.03704e+09	2.80295e+09	3.20306e+09	2.98155e+09	3.08403e+09	3.11018e+09	2.92618e+09	2.74078e+09	2.96807e+09	3.03517e+09	2.85442e+09	2.88664e+09	3.30254e+09	2.57084e+09	2.52879e+09	2.65138e+09	2.73588e+09	2.6121e+09	2.43795e+09	2.67791e+09	2.28889e+09	2.58929e+09	2.8737e+09	2.55174e+09	2.50264e+09	2.6977e+09	2.5185e+09	2.15214e+09	2.13717e+09	1.93576e+09	1.89266e+09	2.41006e+09	2.32209e+09	2.14412e+09	2.88575e+09	3.18604e+09	3.22585e+09	2.90972e+09	2.83188e+09	2.96245e+09
Cre04.g229700.t1.2	1.86327e+08	1.14562e+08	1.51518e+08	1.72187e+08	1.6846e+08	1.65026e+08	1.43172e+08	1.50643e+08	1.36877e+08	1.8987e+08	1.3444e+08	1.4253e+08	1.58737e+08	1.61479e+08	1.75796e+08	2.08672e+08	1.46222e+08	1.76054e+08	2.38574e+08	1.7248e+08	1.92365e+08	2.61929e+08	2.11099e+08	1.93424e+08	2.42905e+08	2.24212e+08	2.20141e+08	2.21829e+08	2.33311e+08	2.86733e+08	2.37361e+08	2.0301e+08	2.34471e+08	2.66954e+08	2.24953e+08	2.16781e+08	2.69453e+08	2.04533e+08	1.93988e+08	1.82056e+08	1.56081e+08	1.7337e+08	1.85293e+08	1.28367e+08	1.69967e+08	1.72393e+08	1.42829e+08	1.60942e+08
Cre04.g230340.t1.1	1.58774e+07				2.13168e+07	1.68896e+07		1.56333e+07																										2.22929e+07						2.58769e+07		1.8604e+07		1.80044e+07			1.82345e+07
Cre04.g231026.t1.1	4.61115e+07	4.27278e+07	3.03983e+07	2.90906e+07	4.08205e+07	4.39083e+07	3.92835e+07	3.16109e+07	7.29443e+07	4.83736e+07		4.26639e+07	4.83534e+07	3.98618e+07	4.43067e+07	4.97471e+07		5.59916e+07	4.20825e+07	4.1837e+07	3.62483e+07	5.10144e+07	3.72434e+07	3.88226e+07	7.19573e+07	4.11392e+07	3.93964e+07	3.74364e+07		4.64518e+07	5.5421e+07	3.78629e+07	3.52942e+07	4.70472e+07	2.5223e+07	4.0407e+07	3.56676e+07		2.99535e+07	2.9266e+07	2.75352e+07	4.1409e+07	4.40741e+07	4.58321e+07	3.97149e+07	5.09543e+07	4.47719e+07	4.64904e+07
Cre04.g231222.t2.1;Cre04.g231222.t1.1	3.8423e+09	4.10104e+09	3.63945e+09	3.81088e+09	3.87409e+09	3.83614e+09	3.58952e+09	4.20892e+09	3.86848e+09	4.26964e+09	4.65147e+09	4.18632e+09	4.45092e+09	4.83087e+09	4.16748e+09	4.34117e+09	4.94862e+09	4.57745e+09	4.01253e+09	4.37615e+09	4.30754e+09	3.62138e+09	4.0669e+09	4.17376e+09	3.67117e+09	4.26363e+09	3.70846e+09	3.82265e+09	4.27448e+09	4.00658e+09	3.82501e+09	4.25148e+09	3.83517e+09	3.69232e+09	3.5802e+09	3.7664e+09	3.94767e+09	3.56275e+09	3.34068e+09	3.66798e+09	4.12847e+09	3.80071e+09	3.85498e+09	3.85809e+09	3.77135e+09	3.81671e+09	4.03433e+09	3.69088e+09
Cre04.g232104.t1.1	1.21726e+10	1.38558e+10	8.24123e+09	1.35056e+10	1.20001e+10	8.82472e+09	1.33388e+10	9.97902e+09	1.01809e+10	1.15578e+10	9.99796e+09	8.97096e+09	1.08246e+10	8.79825e+09	1.14832e+10	1.06732e+10	1.26408e+10	1.03965e+10	1.35932e+10	1.13985e+10	1.27887e+10	1.35514e+10	1.40043e+10	1.32974e+10	1.64359e+10	1.59664e+10	1.31067e+10	1.59231e+10	1.17766e+10	1.27029e+10	1.67068e+10	1.54225e+10	1.11587e+10	1.41919e+10	9.8537e+09	1.28215e+10	9.74588e+09	1.14543e+10	1.0469e+10	1.04203e+10	1.004e+10	9.95758e+09	1.08743e+10	9.31021e+09	8.00936e+09	1.11419e+10	8.89533e+09	9.79788e+09
Cre04.g232602.t1.1																													2.27012e+07
Cre05.g230600.t1.1			1.44334e+07											1.6881e+07	1.00756e+07		1.29858e+07	1.18036e+07											1.28813e+07	1.29401e+07					9.83961e+06									1.43227e+07
Cre05.g230850.t1.1	8.85556e+07	6.45381e+07	5.57812e+07		5.06105e+07	5.69395e+07	1.13509e+08	4.79028e+07	4.07292e+07	5.63244e+07	5.73528e+07	3.83139e+07	5.06695e+07	5.9947e+07	6.32499e+07	5.53758e+07	6.54072e+07	5.00504e+07		6.06703e+07	5.40764e+07	4.67782e+07	7.66793e+07	5.48668e+07	5.89826e+07	7.11636e+07	6.0776e+07	6.44996e+07	8.16524e+07	6.48387e+07	6.09781e+07	5.47286e+07	5.84333e+07	5.95177e+07	5.17843e+07	5.75613e+07	7.08738e+07	5.57856e+07	5.21572e+07	5.86979e+07	4.05179e+07	4.90237e+07	5.00935e+07	5.53237e+07	6.59213e+07		6.20233e+07	4.86169e+07
Cre05.g232002.t2.1;Cre05.g232002.t1.1	7.43822e+07	4.66991e+07	6.12852e+07	6.03302e+07	5.15148e+07	5.65989e+07	6.24628e+07	8.60215e+07	7.24687e+07	7.38019e+07	8.2255e+07	7.2555e+07	8.35247e+07	7.97346e+07	8.82692e+07	5.93933e+07	8.92357e+07	9.81773e+07	9.42551e+07	1.36472e+08	1.17747e+08	1.25524e+08	2.12801e+08	1.40934e+08	1.58072e+08	2.47528e+08	1.96862e+08	1.68578e+08	2.29751e+08	2.39922e+08	1.64723e+08	2.30043e+08	2.01712e+08	1.7534e+08	1.84e+08	1.72149e+08	1.34421e+08	1.85989e+08	1.64362e+08	1.04115e+08	1.42559e+08	1.16984e+08	7.2499e+07	7.11113e+07	6.99684e+07	6.29858e+07	5.31732e+07	4.91243e+07
Cre05.g232150.t1.2	2.66016e+07		2.68198e+07	2.31117e+07	1.96415e+07	1.98805e+07	2.37924e+07	2.37088e+07	2.86093e+07		1.92813e+07	2.14318e+07	2.31629e+07	2.24395e+07	1.92719e+07	2.79779e+07	2.31541e+07	2.09048e+07	2.08e+07	2.29838e+07	1.97505e+07	2.28666e+07	2.12582e+07	1.96222e+07	2.02834e+07	2.26593e+07		2.12653e+07	2.04707e+07	2.14023e+07	2.57927e+07	2.98082e+07		2.22889e+07	1.82906e+07	2.02621e+07		2.46768e+07		2.88371e+07	1.57949e+07	2.67817e+07	2.90158e+07		1.72114e+07	2.83811e+07	2.27455e+07	1.71824e+07
Cre05.g232200.t1.2	7.88508e+07	7.18535e+07	5.90742e+07	7.97775e+07	7.72593e+07	7.58872e+07	8.04993e+07	8.91733e+07	9.0452e+07	7.01889e+07	8.80495e+07	8.7271e+07	9.42649e+07	9.11502e+07	9.81131e+07	8.67975e+07	9.50843e+07	9.86019e+07	1.0659e+08	9.98379e+07	1.02368e+08	1.0095e+08	9.62577e+07	1.35813e+08	9.87001e+07	1.19613e+08	1.07899e+08	9.76219e+07	8.93797e+07	1.11085e+08	9.17336e+07	1.18733e+08	1.0216e+08	8.50069e+07	7.23961e+07	8.04634e+07	6.96498e+07	7.41942e+07	7.38761e+07	7.38165e+07	6.66931e+07	5.77389e+07	8.07675e+07	7.42403e+07	8.17754e+07	8.31019e+07	7.60431e+07	8.68059e+07
Cre05.g232300.t1.1
Cre05.g232600.t1.1	5.23354e+07	7.11518e+07	4.13883e+07	6.78322e+07	6.11899e+07	5.75771e+07	8.04748e+07	4.17408e+07	5.3307e+07	5.47409e+07	4.21886e+07	3.99266e+07	4.65275e+07	4.66062e+07	4.21968e+07	4.08288e+07	3.28432e+07	4.14119e+07	3.55016e+07	2.67883e+07		4.87972e+07		2.65087e+07	3.79066e+07	1.61623e+07						3.33785e+07		4.21435e+07		2.26817e+07	4.7049e+07	4.79471e+07	4.42127e+07	6.11304e+07	3.90742e+07	5.58477e+07	5.30608e+07	4.46346e+07	3.33431e+07	8.17299e+07	4.39033e+07	5.41833e+07
Cre05.g232750.t1.2	4.92825e+07	7.66646e+07		6.057e+07	6.37575e+07	5.47287e+07	6.71593e+07	4.14481e+07	4.08499e+07	5.06021e+07	8.8225e+07	4.36271e+07	6.12207e+07	4.47311e+07	5.22878e+07	5.46737e+07	5.77588e+07		6.07808e+07	3.66698e+07	4.97968e+07		4.11789e+07	4.02989e+07	5.26e+07		6.7417e+07	5.32149e+07	5.01618e+07	3.97531e+07	6.08799e+07	5.75914e+07	5.24206e+07	6.08287e+07			6.5097e+07	4.42921e+07	3.96388e+07	6.18814e+07	4.63481e+07		6.35884e+07	5.73017e+07	4.45739e+07	4.05344e+07	5.0519e+07	6.4047e+07
Cre05.g233050.t1.2	1.78673e+09	1.99039e+09	1.60676e+09	1.59331e+09	1.87731e+09	1.64618e+09	1.90926e+09	1.6048e+09	1.78578e+09	1.67057e+09	1.70464e+09	1.75541e+09	1.78261e+09	1.51912e+09	1.8175e+09	1.58719e+09	1.56764e+09	1.68481e+09	1.73457e+09	1.54154e+09	1.92355e+09	1.9218e+09	1.51605e+09	2.04972e+09	1.50949e+09	2.23021e+09	2.09686e+09	1.63217e+09	1.89146e+09	2.09513e+09	1.73772e+09	2.237e+09	2.03839e+09	1.53213e+09	2.04623e+09	2.10232e+09	2.22825e+09	1.92492e+09	1.74565e+09	1.87389e+09	1.75559e+09	1.84588e+09	2.38231e+09	1.74559e+09	1.93213e+09	1.85004e+09	1.72735e+09	2.00828e+09
Cre05.g233300.t1.2																										1.95212e+07													2.46932e+07
Cre05.g233303.t2.1;Cre05.g233303.t1.1		4.60957e+07	5.24065e+07	4.06028e+07	3.21535e+07	4.54524e+07	4.95172e+07	3.54429e+07	4.83401e+07	4.06704e+07	1.75519e+07	4.64605e+07	4.51083e+07	4.3465e+07	5.00222e+07	5.04912e+07	4.03081e+07	4.94448e+07	4.89371e+07	5.14285e+07	4.49294e+07	5.3712e+07	4.11313e+07	5.34655e+07	4.67313e+07	4.01985e+07	3.99533e+07	5.23043e+07	4.98382e+07	6.29827e+07	5.11851e+07	3.74302e+07	5.78781e+07	5.7302e+07	3.84776e+07	5.29051e+07	5.1844e+07	4.45797e+07	5.25973e+07	3.95213e+07	3.37119e+07	4.46775e+07	4.14348e+07	3.90458e+07	4.48959e+07	3.90211e+07	3.54749e+07	4.28516e+07
Cre05.g233305.t2.1;Cre05.g233305.t1.1	1.30421e+08	1.41645e+08	1.43473e+08	1.04261e+08	1.56485e+08	1.44372e+08	1.22949e+08	1.54641e+08	1.42922e+08	1.39335e+08	1.30484e+08	1.28317e+08	1.14093e+08	1.43277e+08	1.24236e+08	1.51126e+08	1.56107e+08	1.40209e+08	1.57977e+08	1.71532e+08	1.73142e+08	1.63652e+08	1.41892e+08	1.62327e+08	1.38721e+08	1.59253e+08	1.01585e+08	1.60878e+08	1.63635e+08	1.58055e+08	1.99041e+08	1.64558e+08	1.52046e+08	1.25723e+08	1.62922e+08	1.34815e+08	1.48403e+08	1.32037e+08	1.21631e+08	1.33446e+08	1.1171e+08	9.28163e+07	1.13279e+08	1.4013e+08	1.27238e+08	1.37598e+08	1.69652e+08	1.5237e+08
Cre05.g233350.t1.2																																					1.85534e+07		3.55886e+07
Cre05.g233800.t1.2	8.31709e+08	7.94291e+08	9.00305e+08	8.61672e+08	8.56956e+08	8.52262e+08	8.31257e+08	8.24656e+08	8.56308e+08	7.66643e+08	8.26623e+08	7.4066e+08	8.29231e+08	8.53744e+08	9.10421e+08	7.95959e+08	9.7795e+08	8.28386e+08	7.93896e+08	8.06729e+08	8.84985e+08	7.41142e+08	8.7518e+08	8.921e+08	8.80695e+08	8.5108e+08	8.54098e+08	7.95935e+08	8.08865e+08	8.34309e+08	7.97575e+08	8.72987e+08	8.51114e+08	7.96598e+08	9.16479e+08	8.18167e+08	8.28857e+08	8.63892e+08	8.59778e+08	7.89285e+08	8.72993e+08	8.34047e+08	8.52807e+08	8.15801e+08	7.73828e+08	8.16529e+08	8.4353e+08	7.81547e+08
Cre05.g233900.t1.2	5.49959e+08	4.39314e+08	4.67528e+08	5.34679e+08	4.62435e+08	4.34233e+08	4.49961e+08	4.39986e+08	4.32895e+08	5.07059e+08	4.38988e+08	4.44493e+08	5.17681e+08	4.66354e+08	4.52731e+08	5.6285e+08	5.00192e+08	4.485e+08	5.68757e+08	4.95721e+08	4.65034e+08	5.58932e+08	5.09896e+08	5.72707e+08	4.99196e+08	5.3278e+08	4.87188e+08	5.274e+08	5.14551e+08	5.12147e+08	5.96324e+08	4.47123e+08	4.97195e+08	4.84631e+08	4.16626e+08	4.73545e+08	4.37763e+08	4.29736e+08	4.35263e+08	3.39803e+08	3.34422e+08	3.36431e+08	4.88243e+08	4.40752e+08	4.40927e+08	5.3799e+08	4.5044e+08	4.62684e+08
Cre05.g233950.t1.2	2.56257e+08	1.71503e+08	2.86029e+07	1.83033e+08	2.13021e+08	1.743e+08	1.0755e+08	2.61183e+08	1.01761e+08	4.25143e+07	2.827e+08	1.51798e+08	1.99676e+08	2.96704e+08	2.28702e+08	1.29482e+08	1.73877e+08	1.43649e+08	4.18555e+08	3.09549e+08	1.11217e+08	3.87062e+08	1.24297e+08	3.34297e+08	2.92441e+08	2.37818e+08	1.74921e+08	4.12646e+08	4.27935e+08	3.57304e+08	3.20963e+08	4.555e+08	5.20057e+08	1.76408e+08	2.8745e+08	3.49099e+08	4.52355e+08	3.64698e+08	1.12138e+08	1.64986e+08	1.97472e+08	7.56882e+07	1.52404e+08	1.42189e+08	2.09118e+08	4.10457e+08	1.50682e+07	2.67497e+08
Cre05.g234050.t1.2		2.11302e+07				1.30947e+07												1.60042e+07																				1.04421e+07				1.5327e+07			1.86229e+07		1.6922e+07	1.92877e+07
Cre05.g234100.t1.2			1.06214e+07					1.20161e+07										1.15732e+07			1.13408e+07			1.5522e+07			1.54212e+07		1.30912e+07	1.52747e+07			1.31632e+07		1.0744e+07	1.80235e+07		1.26883e+07	1.42329e+07					1.36805e+07
Cre05.g234550.t2.1;Cre05.g234550.t1.2	1.07359e+10	9.81758e+09	9.98026e+09	1.06698e+10	1.04967e+10	9.32718e+09	1.031e+10	9.99229e+09	1.08489e+10	1.07937e+10	9.82702e+09	1.04126e+10	1.12414e+10	9.62085e+09	8.00702e+09	1.07856e+10	1.13895e+10	1.07561e+10	1.13012e+10	1.21348e+10	1.23004e+10	1.29017e+10	1.22824e+10	1.34647e+10	1.17122e+10	1.18498e+10	1.06214e+10	1.11924e+10	1.02399e+10	1.16574e+10	1.09223e+10	1.01809e+10	1.06077e+10	1.03367e+10	9.35823e+09	1.05333e+10	1.00573e+10	8.84117e+09	8.56419e+09	8.35535e+09	7.66377e+09	7.59183e+09	9.45379e+09	9.46294e+09	1.1169e+10	1.09819e+10	1.04278e+10	1.09805e+10
Cre05.g234637.t1.1	1.10941e+09	1.2541e+09	1.20922e+09	1.17783e+09	1.08569e+09	1.41039e+09	1.35865e+09	1.35066e+09	1.00247e+09	1.22112e+09	1.28321e+09	1.13925e+09	1.14549e+09	1.24088e+09	1.1794e+09	1.11621e+09	1.01647e+09	1.01487e+09	1.01093e+09	1.09882e+09	1.12788e+09	9.79788e+08	9.93793e+08	1.05406e+09	8.99371e+08	9.0109e+08	8.09816e+08	8.01416e+08	9.94127e+08	9.25175e+08	7.15631e+08	9.29494e+08	9.2693e+08	1.18344e+09	1.08835e+09	1.04252e+09	1.01864e+09	1.14082e+09	1.42105e+09	1.30146e+09	1.45217e+09	1.60284e+09	1.19224e+09	1.2251e+09	1.26436e+09	1.11165e+09	1.26581e+09	1.36224e+09
Cre05.g234638.t1.1	2.75535e+08	3.05128e+08	3.52771e+08	2.84934e+08	3.13026e+08	3.61171e+08	2.83112e+08	3.42062e+08	3.08678e+08	3.17632e+08	3.04958e+08	3.00936e+08	2.76568e+08	3.08243e+08	2.59808e+08	2.7671e+08	3.47069e+08	3.16054e+08	3.04881e+08	2.8222e+08	3.11223e+08	2.8334e+08	3.73917e+08	3.39194e+08	3.8335e+08	3.85889e+08	3.40044e+08	3.18442e+08	4.24243e+08	3.59985e+08	3.2332e+08	4.17715e+08	3.06299e+08	3.46965e+08	4.73271e+08	3.3686e+08	3.12769e+08	4.13274e+08	3.35052e+08	3.17033e+08	3.75513e+08	2.99984e+08	2.36971e+08	3.58308e+08	2.57609e+08	2.88246e+08	3.09509e+08	2.97888e+08
Cre05.g234639.t1.1	1.52643e+08	1.62479e+08	1.82815e+08	1.51015e+08	1.46211e+08	1.56134e+08	1.57176e+08	1.58009e+08	1.48138e+08	1.58803e+08	1.68327e+08	1.65909e+08	1.34993e+08	1.32733e+08	1.68383e+08	1.45595e+08	1.25513e+08	1.28061e+08	1.37673e+08	1.26096e+08	1.41886e+08	1.67365e+08	1.46002e+08	1.33035e+08	1.50526e+08	1.70337e+08	1.73315e+08	1.563e+08	1.42993e+08	1.61257e+08	1.56129e+08	1.60503e+08	1.62011e+08	1.53652e+08	1.43253e+08	1.52411e+08	1.8144e+08	1.94472e+08	1.65987e+08	1.65257e+08	1.61452e+08	1.67282e+08	1.63762e+08	1.48788e+08	1.57024e+08	1.46095e+08	1.61046e+08	1.66583e+08
Cre05.g234651.t2.1;Cre05.g234651.t1.1		4.94852e+07	4.00894e+07	6.16414e+07	5.68339e+07	5.36052e+07	3.76454e+07	5.37371e+07	4.32533e+07	5.69404e+07	5.71864e+07	4.08804e+07	4.57858e+07	4.07519e+07	4.67322e+07	4.94045e+07	5.59763e+07	3.66716e+07	3.02082e+07	4.11168e+07	3.14162e+07	2.38405e+07	4.06388e+07	4.40696e+07	4.78501e+07	2.92158e+07	4.12451e+07	4.54511e+07	3.35812e+07	3.83406e+07	4.33995e+07	4.04394e+07	3.23804e+07	3.65138e+07	4.42158e+07	3.73275e+07	4.16145e+07	4.14392e+07	4.13036e+07	5.91492e+07	4.67215e+07	4.54588e+07	3.73404e+07	5.84966e+07	4.51625e+07	4.92734e+07	4.27072e+07	4.54211e+07
Cre05.g234652.t1.1	8.09642e+07	4.47852e+07	3.95835e+07		6.39211e+07	4.27539e+07	5.12085e+07	5.34559e+07	4.30118e+07	4.90552e+07	4.46244e+07	6.28041e+07	5.68905e+07	6.4463e+07	4.88828e+07	4.77102e+07	3.93726e+07	6.0628e+07	5.28382e+07	5.75309e+07	5.38061e+07	4.79013e+07	6.0024e+07	4.40696e+07	4.6438e+07	4.77185e+07	5.10775e+07	6.01504e+07	7.06598e+07	6.15096e+07	5.6046e+07	4.94895e+07	4.23356e+07	5.06788e+07	6.96446e+07	5.11203e+07	5.05459e+07	7.55929e+07	4.84157e+07		7.23973e+07	6.15458e+07	5.29149e+07	3.60206e+07	4.54697e+07	4.44211e+07	5.84031e+07	4.74754e+07
Cre05.g234661.t1.1
Cre05.g234667.t1.1;Cre05.g234665.t1.1																	1.05033e+07															1.2172e+07									1.86569e+07
Cre05.g234700.t1.1	7.17481e+07		6.11507e+07						5.27484e+07	5.17168e+07	7.62713e+07			7.07473e+07					4.11085e+07						7.18626e+07	6.63716e+07			6.5864e+07	6.11054e+07		9.59081e+07	6.72252e+07	7.96508e+07		6.05913e+07	6.637e+07					5.92182e+07				5.99015e+07		7.80315e+07
Cre05.g235550.t1.1		3.17271e+07	3.94042e+07	6.20405e+07		2.97254e+07		4.38476e+07	2.21019e+07			2.19675e+07	2.18509e+07	2.7108e+07		3.39617e+07				1.45597e+07		3.11428e+07	2.48448e+07	2.54441e+07	1.50053e+07			2.60984e+07	2.69788e+07	2.78511e+07	3.6261e+07	1.8759e+07		3.17709e+07	3.29486e+07	3.4913e+07	3.26871e+07	4.15117e+07	3.29843e+07	4.44811e+07	4.32831e+07	3.15983e+07	3.11291e+07			4.10457e+07		2.7206e+07
Cre05.g235750.t1.2
Cre05.g235950.t1.2
Cre05.g236150.t1.1																																										2.92214e+06
Cre05.g237000.t1.2
Cre05.g237400.t1.2	2.63748e+08	2.67757e+08	2.97579e+08	2.51949e+08	3.13568e+08	3.09298e+08	2.57181e+08	2.93365e+08	3.05942e+08	2.76185e+08	3.14805e+08	3.22e+08	2.96143e+08	3.31741e+08	2.98156e+08	3.13699e+08	2.9689e+08	3.4327e+08	3.03965e+08	3.45045e+08	3.34529e+08	3.00126e+08	2.91556e+08	3.40116e+08	3.14463e+08	3.32729e+08	3.68811e+08	2.95039e+08	3.02896e+08	3.49827e+08	2.5622e+08	3.51384e+08	3.06735e+08	2.46774e+08	3.3342e+08	3.10097e+08	2.38848e+08	3.0607e+08	2.87394e+08	2.75503e+08	3.29259e+08	3.16221e+08	2.72292e+08	2.77644e+08	3.13146e+08	2.93384e+08	2.89224e+08	3.11235e+08
Cre05.g237450.t1.2	3.29918e+08	4.37813e+08	5.08257e+08	3.19157e+08	4.80649e+08	4.2119e+08	3.08399e+08	4.10831e+08	4.12338e+08	3.37381e+08	3.91563e+08	3.94469e+08	3.68715e+08	4.43669e+08	3.79917e+08	3.44997e+08	4.26638e+08	4.19838e+08	3.83534e+08	4.25439e+08	4.43256e+08	3.4449e+08	3.649e+08	4.6208e+08	3.42535e+08	3.61804e+08	3.62078e+08	3.06324e+08	2.9045e+08	3.21407e+08	3.33192e+08	3.70073e+08	2.87287e+08	3.75942e+08	3.45893e+08	2.61878e+08	3.06935e+08	2.93064e+08	2.56541e+08	3.10782e+08	2.15436e+08	2.52447e+08	4.21554e+08	4.3649e+08	4.05021e+08	4.14799e+08	4.92366e+08	4.14359e+08
Cre05.g237700.t1.2	2.68169e+07	2.41926e+07	2.16511e+07						1.82465e+07		1.66754e+07		2.60941e+07																	1.37442e+07		1.8424e+07		1.68979e+07
Cre05.g238200.t1.2	2.60026e+07	2.52278e+07	2.68913e+07	2.48476e+07	3.96718e+07	2.0995e+07		2.58338e+07	2.16311e+07		2.47212e+07	2.05573e+07		1.88272e+07	1.70764e+07			1.8425e+07							2.54575e+07				2.69605e+07	1.82061e+07	2.60775e+07	2.43414e+07			2.30046e+07	2.30435e+07	2.87278e+07	2.38422e+07	1.93608e+07	5.61243e+07	4.25501e+07	3.60217e+07	2.90756e+07	3.05482e+07	2.44209e+07	2.21593e+07	4.30446e+07	2.42712e+07
Cre05.g238322.t1.1	6.01086e+07	4.94603e+07	6.50365e+07	6.55138e+07	6.05714e+07	5.4052e+07	4.47651e+07	5.79249e+07	6.43281e+07		4.85532e+07	6.11363e+07	7.57528e+07	4.97702e+07	6.48696e+07	4.88165e+07	5.78181e+07	5.98066e+07	5.24046e+07	6.06059e+07	7.19729e+07	5.08792e+07	6.76431e+07	7.31516e+07	5.47566e+07	5.69443e+07	6.25792e+07		5.83192e+07	7.15108e+07	6.96231e+07	4.71261e+07	6.67218e+07		6.47908e+07	6.70021e+07	4.45249e+07	4.80572e+07	5.74467e+07	5.272e+07	4.58663e+07	4.91391e+07	4.9879e+07	5.59583e+07	5.93447e+07	5.04787e+07	6.03372e+07	5.72392e+07
Cre05.g238332.t1.1	3.94844e+09	3.50389e+09	3.31832e+09	3.70668e+09	3.9658e+09	2.9482e+09	4.02541e+09	3.45678e+09	2.82093e+09	3.9389e+09	3.4721e+09	3.48524e+09	3.97622e+09	3.70566e+09	2.8996e+09	5.25806e+09	3.55986e+09	3.15006e+09	4.57688e+09	4.32584e+09	3.60527e+09	4.80995e+09	4.68243e+09	4.60711e+09	4.61575e+09	4.49495e+09	3.83898e+09	4.68909e+09	4.34346e+09	4.2978e+09	4.05964e+09	4.34241e+09	4.47172e+09	3.87086e+09	3.1219e+09	3.87647e+09	3.89403e+09	3.12454e+09	3.03809e+09	3.34182e+09	2.76934e+09	3.04927e+09	4.3553e+09	2.77998e+09	3.69263e+09	4.45125e+09	3.5746e+09	4.02289e+09
Cre05.g238650.t1.1	1.06598e+08	1.58517e+08	1.69494e+08	1.71259e+08	1.53453e+08	1.59776e+08	1.09509e+08	1.95831e+08	1.26486e+08	1.49962e+08	1.59307e+08	1.55755e+08	1.20447e+08	1.41013e+08	1.47007e+08	1.42419e+08	1.35106e+08	1.43796e+08	1.33795e+08	1.26797e+08	8.51293e+07	9.25044e+07	8.76746e+07	7.31668e+07	4.62859e+07	5.46928e+07	4.31621e+07	6.6849e+07	6.21372e+07	6.30157e+07		4.95513e+07	7.36942e+07	6.29436e+07	5.92748e+07	4.82823e+07	5.29469e+07	6.80839e+07	5.76823e+07	7.01187e+07	4.50596e+07	4.82721e+07	1.37655e+08	1.20283e+08	1.08615e+08	1.9709e+08	1.28891e+08	1.17459e+08
Cre05.g238687.t1.1						1.132e+08	1.34776e+08	9.01521e+07	1.18285e+08	8.46925e+07			9.59187e+07		1.1117e+08	8.97444e+07		8.48738e+07		1.00416e+08		1.26165e+08						1.38268e+08			1.23076e+08	1.27029e+08					1.19779e+08	8.03369e+07	1.03931e+08	1.00519e+08					1.04516e+08			1.05622e+08
Cre05.g238900.t1.1																																									1.23135e+07	9.42939e+06
Cre05.g239500.t1.1																		9.22161e+06						1.48528e+07						1.61023e+07						1.14065e+07			1.04768e+07
Cre05.g240300.t1.1																																										5.73686e+06
Cre05.g240550.t1.2		3.69161e+07			2.95859e+07	2.28942e+07	2.70774e+07		1.85492e+07		1.56034e+07	2.35644e+07	2.21926e+07	2.75617e+07				2.50482e+07			1.53031e+07	2.3242e+07	2.5482e+07	2.30482e+07	1.43647e+07		3.17608e+07	3.55348e+07		2.07237e+07	3.00163e+07	2.58362e+07	3.03218e+07		2.36419e+07	2.94513e+07	3.30734e+07	3.17386e+07	2.74854e+07	3.04069e+07		2.72759e+07	3.00706e+07	1.61319e+07	1.96878e+07			2.13753e+07
Cre05.g240800.t1.2	7.45368e+07	6.93794e+07	9.58923e+07	7.42025e+07	6.35011e+07	7.1265e+07	8.13499e+07	7.74492e+07	7.29194e+07	6.98707e+07	7.07231e+07	6.0609e+07	6.67575e+07	7.04817e+07	8.64749e+07	7.07008e+07	7.30208e+07	8.36677e+07	7.36963e+07	7.72948e+07	8.46623e+07	8.5097e+07	8.91429e+07	7.37924e+07	9.78466e+07	8.77546e+07	1.09325e+08	1.02828e+08	1.11376e+08	9.82558e+07	1.1794e+08	9.47695e+07	9.58493e+07	1.05773e+08	7.5217e+07	9.63715e+07	1.04917e+08	8.55187e+07	1.16753e+08	1.11075e+08	8.79678e+07	1.2191e+08	1.00055e+08	7.57719e+07	7.42216e+07	6.93489e+07	5.56837e+07	6.31221e+07
Cre05.g240850.t1.2	5.59539e+08	7.68816e+08	6.86294e+08	5.233e+08	5.85616e+08	6.53093e+08	5.65314e+08	6.09109e+08	6.53576e+08	5.46728e+08	5.97232e+08	6.80351e+08	5.6186e+08	6.11465e+08	5.67775e+08	6.1878e+08	5.60439e+08	5.60402e+08	5.30662e+08	4.97664e+08	5.48148e+08	5.6703e+08	5.6733e+08	6.10699e+08	5.84156e+08	5.45932e+08	5.34616e+08	5.10232e+08	4.92408e+08	5.34568e+08	5.39636e+08	4.8294e+08	4.52666e+08	5.29684e+08	5.02183e+08	4.43143e+08	5.20211e+08	5.12114e+08	5.86306e+08	5.6393e+08	7.09243e+08	6.63522e+08	6.13642e+08	7.03873e+08	6.67122e+08	5.85109e+08	6.51213e+08	6.65022e+08
Cre05.g241000.t1.2		4.64681e+07		3.34086e+07	4.12322e+07	4.21472e+07	4.0364e+07	4.33583e+07	4.77734e+07	4.3543e+07	2.99866e+07	5.02534e+07	4.28495e+07	2.88735e+07	4.00119e+07	4.3211e+07	3.56397e+07		3.33358e+07	3.61154e+07	4.48022e+07				4.63426e+07		5.08901e+07	4.64461e+07	4.58427e+07	3.67792e+07	3.52382e+07	4.53044e+07	4.26356e+07		3.82609e+07	4.29994e+07	4.19208e+07	3.60158e+07	3.47475e+07	4.97271e+07	4.57926e+07	3.54901e+07	5.03229e+07	4.37359e+07	5.47312e+07	1.96659e+07	3.92899e+07
Cre05.g241100.t1.2			2.13237e+07		2.14189e+07		1.70203e+07	1.47674e+07				1.58872e+07	2.24491e+07	2.90095e+07		1.86608e+07	2.15359e+07		1.93446e+07			1.84392e+07		2.05641e+07	1.13226e+07		1.49621e+07	2.12924e+07	2.02739e+07	2.20203e+07	2.241e+07	1.51709e+07	1.77172e+07			1.89634e+07	2.61207e+07		2.15952e+07	2.14895e+07		1.97717e+07	1.77551e+07			1.86849e+07	1.27435e+07	2.08012e+07
Cre05.g241300.t1.2																																																2.71394e+07
Cre05.g241450.t1.2	6.76821e+07	5.50681e+07	7.14216e+07	5.7748e+07	6.21824e+07	5.82338e+07	5.86525e+07	7.60101e+07	6.9287e+07	7.99734e+07	8.3988e+07	7.50814e+07	6.66326e+07	7.36466e+07	6.41911e+07	6.57572e+07	7.55882e+07	7.91076e+07	8.22597e+07	7.55285e+07	1.00264e+08	6.99521e+07	6.66004e+07	5.93178e+07	6.83625e+07	6.88991e+07	6.52029e+07	6.69524e+07	5.53167e+07	4.7675e+07	6.0832e+07	6.81997e+07	6.84769e+07	6.35727e+07	5.42378e+07	5.59372e+07	4.85252e+07	4.57317e+07	4.83057e+07	6.98692e+07	4.45686e+07	5.00079e+07	5.95414e+07	6.8427e+07	8.0328e+07	6.03027e+07	8.57057e+07	7.31479e+07
Cre05.g241637.t1.1			3.19761e+07			2.88399e+07		2.86025e+07			3.35208e+07		3.61813e+07				2.72785e+07	3.31962e+07	3.57917e+07																3.29096e+07			2.90342e+07		3.78279e+07		3.16926e+07		2.6664e+07	2.19532e+07		3.11477e+07
Cre05.g241639.t1.1			9.92388e+06						8.8311e+06
Cre05.g241650.t1.1																		1.04511e+07					1.01073e+07
Cre05.g241750.t1.2			1.26286e+07			1.24381e+07		1.0772e+07				1.22624e+07																		1.94048e+07				1.38774e+07	2.13997e+07	1.35997e+07			1.53603e+07			1.32737e+07				1.36277e+07
Cre05.g241850.t1.2	9.71182e+07	1.1821e+08	1.1801e+08	1.21078e+08	1.15388e+08	1.13527e+08	1.25859e+08	1.0446e+08	1.31573e+08	9.45008e+07	1.10772e+08	1.27822e+08	1.25484e+08	1.20546e+08	1.26267e+08	1.16885e+08	1.16888e+08	1.10091e+08	8.48988e+07	1.0956e+08	1.00601e+08	1.22171e+08	1.08314e+08	1.26566e+08	1.03221e+08	1.33901e+08	1.52137e+08	1.17456e+08	1.42446e+08	1.30475e+08	9.78407e+07	1.42084e+08	1.38735e+08	9.87345e+07	1.23444e+08	1.24951e+08	1.29077e+08	1.37917e+08	1.71566e+08	9.0115e+07	1.1028e+08	9.69943e+07	1.13587e+08	1.45606e+08	1.14949e+08	1.02303e+08	1.5733e+08	1.19135e+08
Cre05.g241950.t1.2	1.27119e+09	1.1793e+09	1.35407e+09	1.44362e+09	1.16463e+09	1.19648e+09	1.2718e+09	1.21447e+09	1.3765e+09	1.41658e+09	1.17582e+09	1.30528e+09	1.49042e+09	1.20975e+09	1.35254e+09	1.57978e+09	1.23095e+09	1.43605e+09	1.38874e+09	1.37959e+09	1.49964e+09	1.63832e+09	1.3509e+09	1.69465e+09	1.28462e+09	1.63409e+09	1.89298e+09	1.53257e+09	1.69651e+09	1.65522e+09	1.46257e+09	1.56819e+09	1.95287e+09	1.63627e+09	1.55217e+09	1.92464e+09	1.41758e+09	1.46741e+09	1.74321e+09	1.4397e+09	1.37564e+09	1.50468e+09	1.46232e+09	1.23734e+09	1.60552e+09	1.38046e+09	1.24412e+09	1.4724e+09
Cre05.g242000.t1.2	4.31131e+08	3.70262e+08	3.70198e+08	4.10963e+08	4.31051e+08	3.90154e+08	3.61406e+08	3.99816e+08	3.8267e+08	3.84376e+08	3.90281e+08	4.11632e+08	5.15377e+08	4.75967e+08	3.91743e+08	4.06852e+08	4.19574e+08	4.89769e+08	4.85127e+08	4.23648e+08	4.96472e+08	4.19534e+08	3.65807e+08	3.55964e+08	3.99879e+08	3.11524e+08	3.39281e+08	3.29175e+08	3.5127e+08	3.14568e+08	3.68589e+08	3.17568e+08	3.33448e+08	3.14383e+08	2.64421e+08	2.63101e+08	2.72076e+08	2.48406e+08	2.63726e+08	2.92557e+08	3.25732e+08	3.16382e+08	3.94786e+08	3.83167e+08	4.27737e+08	3.8542e+08	4.63545e+08	4.2091e+08
Cre05.g242300.t1.2	3.72241e+08	3.51749e+08	3.60404e+08	3.87965e+08	3.53829e+08	3.78083e+08	3.40916e+08	4.05307e+08	3.59128e+08	3.46103e+08	3.48374e+08	3.6187e+08	3.32745e+08	3.44348e+08	3.72063e+08	3.54258e+08	3.41283e+08	3.36442e+08	2.45098e+08	3.19631e+08	3.09716e+08	2.96763e+08	3.33236e+08	3.14231e+08	3.33637e+08	3.19058e+08	3.24649e+08	2.94327e+08	2.81939e+08	2.85127e+08	2.68179e+08	3.29117e+08	3.12367e+08	3.61224e+08	4.01454e+08	3.46472e+08	3.45116e+08	4.39319e+08	3.91598e+08	4.5213e+08	4.33861e+08	4.06133e+08	3.43719e+08	3.71564e+08	3.56196e+08	3.53901e+08	4.33228e+08	3.5e+08
Cre05.g242350.t1.2	1.47018e+08	1.66926e+08	1.5433e+08	1.51974e+08	1.27997e+08	1.51084e+08	1.28502e+08	1.56765e+08	1.49015e+08	1.413e+08	1.70909e+08	1.42157e+08	1.29399e+08	1.83115e+08	1.63261e+08	1.57505e+08	1.78824e+08	1.54661e+08	1.48624e+08	1.5115e+08	1.64304e+08	1.69337e+08	1.51696e+08	1.39017e+08	1.42093e+08	1.54371e+08	1.62298e+08	1.57374e+08	1.77522e+08	1.57481e+08	1.65927e+08	1.52517e+08	1.67598e+08	1.29468e+08	1.56269e+08	1.40293e+08	1.38095e+08	1.48081e+08	1.51666e+08	1.59086e+08	1.64702e+08	1.50655e+08	1.25947e+08	1.16873e+08	1.24412e+08	1.23945e+08	1.62e+08	1.35425e+08
Cre05.g242400.t1.2		1.0015e+08	1.01754e+08	8.78999e+07	9.83685e+07			9.94169e+07	8.45845e+07	7.549e+07	1.17882e+08	9.00465e+07		1.15425e+08		1.01807e+08	1.05608e+08	7.55639e+07	1.0314e+08	9.7829e+07		8.88087e+07	8.11137e+07	8.51513e+07		7.764e+07	1.04644e+08			7.74427e+07	9.66006e+07								4.80009e+07	8.76674e+07	6.61837e+07	7.25886e+07		7.09054e+07	8.67652e+07	8.14413e+07	9.73455e+07	1.05816e+08
Cre05.g242500.t1.2			1.71604e+07					2.29888e+07	1.90007e+07									1.83522e+07														1.71731e+07									2.01398e+07			2.36751e+07
Cre05.g242550.t1.2						1.42219e+07
Cre05.g242858.t1.1	4.01713e+07	3.06445e+07	5.63717e+07	2.77902e+07	4.9085e+07	4.25205e+07	3.6145e+07	4.09454e+07	3.92595e+07	3.54791e+07	1.49442e+07	3.73526e+07	3.79962e+07	3.9839e+07	6.23136e+07	6.94304e+07	2.62372e+07	3.40618e+07	2.93554e+07	3.20882e+07	4.83499e+07	3.46953e+07	4.22582e+07	3.63548e+07	3.36231e+07	2.87763e+07	6.32057e+07	7.19592e+07	5.30111e+07	7.49496e+07	4.78037e+07	4.92862e+07	7.38815e+07	5.50403e+07	4.09582e+07	5.15377e+07	2.7763e+07	3.92084e+07	3.10595e+07	6.06018e+07	5.17549e+07	6.83062e+07	5.90577e+07	7.46285e+07	3.75482e+07	2.47044e+07	6.28176e+07	4.58464e+07
Cre05.g243050.t1.2	7.67062e+07	7.63224e+07	8.70526e+07	8.74667e+07	9.10579e+07	1.01882e+08	7.8226e+07	9.86456e+07	1.22937e+08	9.52071e+07	9.7161e+07	1.01793e+08	9.55811e+07	1.04077e+08	1.24171e+08	1.30651e+08	9.83152e+07	1.20081e+08	1.05349e+08	1.10887e+08	1.27748e+08	1.51329e+08	1.11701e+08	1.01837e+08	1.15305e+08	9.76636e+07	1.2233e+08	1.13028e+08	8.93097e+07	1.00788e+08	1.00779e+08	1.0997e+08	1.05318e+08	9.38777e+07	1.05991e+08	9.6423e+07	8.99976e+07	6.97736e+07	5.74058e+07	8.43747e+07	8.27123e+07	7.53757e+07	1.15149e+08	9.27561e+07	1.01447e+08	9.37546e+07	1.23046e+08	8.79396e+07
Cre05.g243150.t1.1
Cre05.g243450.t2.1;Cre05.g243450.t1.1
Cre05.g243451.t1.1		2.76609e+07										2.30996e+07									2.56491e+07	2.0293e+07					2.47476e+07					1.37724e+07	1.43839e+07									2.31098e+07			2.1641e+07		2.26039e+07	2.66475e+07
Cre05.g243650.t1.2;Cre05.g243550.t1.2																																								1.34411e+07
Cre05.g243800.t1.2	3.62529e+08	4.15987e+08	4.62563e+08	4.02446e+08	4.45516e+08	4.99575e+08	5.17016e+08	4.67217e+08	5.0877e+08	4.84042e+08	4.63383e+08	5.24428e+08	5.60679e+08	4.5707e+08	3.19989e+08	5.34086e+08	3.96702e+08	4.86823e+08	5.74629e+08	6.1868e+08	4.86673e+08	5.31465e+08	4.87724e+08	4.86464e+08	3.94471e+08	4.11728e+08	3.76709e+08	4.42223e+08	3.96541e+08	4.26865e+08	6.1231e+08	3.99449e+08	4.22448e+08	4.77801e+08	4.405e+08	3.85363e+08	4.17566e+08	3.17984e+08	3.08628e+08	3.58307e+08	3.00346e+08	3.2636e+08	5.23277e+08	4.81029e+08	5.43253e+08	4.88494e+08	4.60332e+08	4.85858e+08
Cre05.g244052.t1.1
Cre05.g244236.t1.2				1.69843e+07					1.34125e+07			1.29259e+07	1.2513e+07	1.31281e+07	1.71571e+07	1.5416e+07								1.67305e+07						1.89602e+07		2.00684e+07		1.57566e+07	1.77747e+07	1.32753e+07		1.63621e+07				1.91484e+07			1.85785e+07
Cre05.g244800.t1.2	6.13549e+07	5.15232e+07	5.18535e+07		4.9845e+07	6.56645e+07		5.96327e+07	5.96494e+07		5.51134e+07	5.00331e+07	3.88644e+07	4.60603e+07		5.03181e+07	6.10755e+07	5.76214e+07	3.75697e+07	6.73432e+07	5.98221e+07	5.57721e+07	6.8131e+07	6.81368e+07	6.05298e+07	5.52947e+07	6.58682e+07	5.89396e+07	6.40899e+07	6.66958e+07	7.23059e+07	6.9205e+07	6.78172e+07	5.1196e+07	6.20393e+07	7.63479e+07	5.99267e+07	5.18676e+07	5.53837e+07	5.08735e+07	4.66477e+07	5.36959e+07	5.75965e+07	5.95902e+07	5.69855e+07	6.64687e+07	4.66769e+07	5.24689e+07
Cre05.g244950.t1.2							2.40245e+07
Cre05.g245158.t1.1;Cre24.g755097.t1.1	7.77241e+07	4.77991e+07	5.70605e+07	5.72785e+07	7.26368e+07	5.98596e+07	5.77741e+07	8.46197e+07	6.92524e+07	6.31375e+07	6.83282e+07	5.89702e+07	7.3251e+07	7.93193e+07	8.04217e+07	7.746e+07	6.84866e+07	7.45025e+07	8.92701e+07	8.11808e+07	7.76642e+07	5.96799e+07	8.0407e+07	7.02194e+07	6.67662e+07	8.58484e+07	6.59352e+07	8.20884e+07	8.04646e+07	9.09348e+07	6.62209e+07	7.56868e+07	8.42298e+07	6.95997e+07	1.01163e+08	6.25036e+07	8.45241e+07	7.76461e+07	6.41343e+07	7.28382e+07	8.2889e+07	5.35592e+07	6.70681e+07	6.2445e+07	6.34634e+07	6.60082e+07	6.48632e+07	5.32739e+07
Cre05.g245350.t1.1			4.05939e+06
Cre05.g245450.t1.2;Cre17.g704400.t1.1																					1.74114e+07						1.68389e+07									1.80952e+07
Cre05.g245550.t1.1		4.87447e+07	7.13493e+07		9.85247e+07	7.4761e+07	9.97939e+07	6.58577e+07	1.12731e+08	7.18056e+07	6.50195e+07	8.8487e+07	8.69326e+07	1.01741e+08	8.031e+07	5.90454e+07		6.9056e+07		9.28324e+07	8.74812e+07		6.11179e+07	1.11662e+08		8.62045e+07	8.62639e+07		1.02855e+08	1.10181e+08	8.49806e+07	1.25537e+08	1.2408e+08	8.24177e+07	1.00828e+08	1.1635e+08		1.04558e+08	1.10756e+08	9.4779e+07	1.00077e+08	1.09282e+08	1.02957e+08	8.10738e+07	1.25115e+08	8.83884e+07	7.59648e+07	7.06029e+07
Cre05.g245900.t1.2	3.74122e+08	3.41732e+08	4.13818e+08	3.6523e+08	3.866e+08	3.4751e+08	3.41438e+08	3.58311e+08	4.13304e+08	3.46009e+08	3.39436e+08	3.30708e+08	3.61104e+08	3.71935e+08	3.93994e+08	3.72012e+08	3.93964e+08	4.00845e+08	3.49927e+08	3.37702e+08	4.18679e+08	3.87172e+08	4.32963e+08	4.02218e+08	3.88589e+08	4.40987e+08	4.18997e+08	3.90056e+08	4.54055e+08	4.00732e+08	4.37445e+08	4.56232e+08	4.20666e+08	3.94964e+08	4.80206e+08	3.91851e+08	3.88782e+08	4.12053e+08	4.41718e+08	4.24927e+08	4.50918e+08	4.2366e+08	3.30565e+08	3.35245e+08	3.27657e+08	3.00375e+08	3.81943e+08	3.36342e+08
Cre05.g245950.t1.1	7.63985e+08	7.20035e+08	7.73961e+08	7.49157e+08	7.21249e+08	7.38154e+08	6.70327e+08	8.33009e+08	7.17821e+08	7.41099e+08	6.80418e+08	7.4234e+08	6.05001e+08	7.06186e+08	6.87403e+08	7.2702e+08	6.24026e+08	6.57392e+08	6.98237e+08	7.13998e+08	7.24185e+08	7.30211e+08	6.71231e+08	6.83792e+08	8.09687e+08	7.36566e+08	7.81637e+08	8.70249e+08	8.0845e+08	8.52263e+08	7.86033e+08	8.71214e+08	7.65884e+08	7.6135e+08	7.9801e+08	8.42231e+08	8.32581e+08	8.45407e+08	8.36344e+08	1.00878e+09	8.42182e+08	8.76108e+08	7.8648e+08	6.73646e+08	7.01029e+08	7.34844e+08	6.72482e+08	6.74638e+08
Cre05.g246300.t1.2
Cre05.g246800.t1.2	1.51625e+08	1.57653e+08	1.84058e+08	1.30338e+08	1.93603e+08	2.049e+08	1.63095e+08	1.47782e+08	1.63913e+08	2.1241e+08	1.96977e+08	1.61345e+08	1.67554e+08	2.03901e+08	1.49902e+08	1.90231e+08	1.91674e+08	1.81122e+08	1.82129e+08	1.77351e+08	1.83154e+08	1.66394e+08	1.29094e+08	1.37496e+08	1.39853e+08	1.14233e+08	1.15321e+08	1.3375e+08	1.23082e+08	1.14829e+08	1.15784e+08	1.23631e+08	1.23207e+08	1.0782e+08	9.91525e+07	8.87499e+07	9.48377e+07	1.03551e+08	1.06277e+08	1.32689e+08	1.42505e+08	1.3266e+08	1.71828e+08	1.55311e+08	1.64217e+08	1.6409e+08	2.34424e+08	1.61242e+08
Cre05.g246900.t1.2		2.85795e+07				4.27157e+07		4.19756e+07
Cre05.g247400.t1.2
Cre05.g247450.t1.2	2.36863e+08	2.16688e+08	2.19055e+08	2.17201e+08	2.0918e+08	2.12739e+08	2.24009e+08	2.08787e+08	2.16777e+08	2.68008e+08	2.25836e+08	2.23968e+08	2.42218e+08	2.25071e+08	2.14103e+08	3.03306e+08	2.80069e+08	2.21897e+08	2.68913e+08	2.17036e+08	1.82043e+08	2.19247e+08	2.34753e+08	2.30137e+08	2.32621e+08	1.982e+08	1.56649e+08	2.27492e+08	2.14272e+08	1.73488e+08	2.22566e+08	2.20837e+08	2.23138e+08	2.17347e+08	1.58046e+08	1.32076e+08	1.9236e+08	1.8377e+08	1.81331e+08	2.08278e+08	1.86715e+08	1.89598e+08	2.44913e+08	2.29173e+08	1.99506e+08	2.03286e+08	2.77033e+08	2.09822e+08
Cre05.g247600.t1.2	1.47903e+08	1.26123e+08	1.31627e+08	1.4898e+08	1.39061e+08	1.62837e+08	1.32677e+08	1.52783e+08	1.47284e+08	1.32425e+08	1.49187e+08	1.22754e+08	1.21096e+08	1.16675e+08	1.39259e+08	1.27466e+08	1.15282e+08	1.23339e+08	1.50497e+08	1.27688e+08	1.24425e+08	1.48667e+08	1.1712e+08	1.01411e+08	1.65449e+08	1.20316e+08	1.42593e+08	1.27525e+08	1.24502e+08	1.20424e+08	1.47595e+08	1.65307e+08	1.04931e+08	9.83441e+07	1.9254e+08	1.03312e+08	1.22402e+08	1.48286e+08	1.30851e+08	1.44536e+08	1.59739e+08	1.30418e+08	1.28404e+08	1.66323e+08	1.92387e+08	1.24241e+08	1.60413e+08	1.26631e+08
Cre05.g247851.t1.1
Cre05.g247950.t1.2	1.28572e+08	1.42368e+08	9.47141e+07	1.38313e+08	1.29329e+08	1.40748e+08		1.07844e+08	1.84333e+08	1.69482e+08	2.01359e+08	1.28961e+08	1.64913e+08	1.8997e+08	1.53637e+08	1.61868e+08	2.62244e+08	2.19645e+08	1.58761e+08	2.06508e+08	2.32309e+08	2.07465e+08	1.5198e+08	2.20029e+08	1.85274e+08	2.25218e+08	2.65066e+08	2.43264e+08	1.78019e+08	2.50952e+08	2.09723e+08	2.5275e+08	2.48666e+08	2.10128e+08	2.36982e+08	2.26726e+08	1.4457e+08	1.80263e+08	1.69103e+08	7.06824e+07	1.69935e+08	1.40447e+08	1.11681e+08	1.52897e+08		1.45943e+08	1.72594e+08	1.30006e+08
Cre05.g248000.t1.2																					4.63741e+06
Cre05.g248100.t1.2		2.24504e+07	3.28312e+07		3.99438e+07	2.49451e+07		2.56173e+07	3.09443e+07		2.52886e+07	2.94944e+07		3.09238e+07	2.64489e+07	2.35669e+07		2.66121e+07		3.03475e+07			3.01122e+07			3.01641e+07			3.21935e+07	2.70406e+07		3.55174e+07				2.40239e+07	3.53413e+07	3.60491e+07	2.88134e+07			2.04349e+07		2.75197e+07	2.68739e+07
Cre05.g248450.t1.2;Cre05.g248400.t1.2	1.15533e+09	5.24202e+08	4.10269e+08	1.086e+09	4.92513e+08	4.87468e+08	1.09201e+09	4.64338e+08	4.32911e+08	1.20691e+09	5.66491e+08	6.00248e+08	1.44418e+09	5.73818e+08	5.6152e+08	1.61378e+09	6.04248e+08	7.75212e+08	1.67117e+09	6.99557e+08	7.23619e+08	1.14303e+09	6.10081e+08	7.49422e+08	7.25319e+08	4.76795e+08	5.16719e+08	6.14445e+08	3.11244e+08	3.84703e+08	6.37529e+08	2.60167e+08	2.99793e+08	5.45121e+08	2.72885e+08	2.3466e+08	3.88552e+08	2.26184e+08	1.99051e+08	2.67044e+08	1.78002e+08	1.50103e+08	8.366e+08	3.48375e+08	1.13666e+09	9.50665e+08	2.96384e+08	1.35036e+09
Cre05.g248500.t1.2		2.89163e+07			2.0612e+07		2.37991e+07			2.01221e+07		2.07991e+07							2.56476e+07		3.16384e+07	3.72958e+07		3.15671e+07		4.95327e+07	3.51302e+07		3.09023e+07	3.72238e+07	2.89408e+07	3.96114e+07	2.60517e+07	2.4962e+07	3.24469e+07	3.29512e+07	3.27392e+07		2.90519e+07				1.89594e+07		1.80097e+07			2.06857e+07
Cre05.g248600.t1.2	3.48076e+07											4.28301e+07		2.80711e+07			4.15832e+07		4.75458e+07		2.82959e+07			3.50114e+07	4.00048e+07	5.26242e+07	4.20095e+07		4.02404e+07	3.57357e+07	2.91593e+07			3.93147e+07	4.52182e+07	3.93489e+07			4.51571e+07						3.17588e+07	3.25149e+07	2.8364e+07
Cre06.g249200.t1.2
Cre06.g249250.t1.2	8.89985e+08	1.18912e+09	8.16028e+08	7.68937e+08	9.40952e+08	9.98841e+08	1.03308e+09	9.63065e+08	9.04198e+08	9.72322e+08	1.00643e+09	1.10202e+09	9.88802e+08	9.93396e+08	1.0348e+09	1.08855e+09	1.03043e+09	9.90871e+08	9.59405e+08	1.15359e+09	8.232e+08	9.49588e+08	9.73928e+08	8.38007e+08	7.01337e+08	7.25514e+08	6.6476e+08	6.85226e+08	8.50708e+08	7.76246e+08	7.11211e+08	1.14021e+09	8.38769e+08	1.01559e+09	1.1161e+09	8.48335e+08	1.02475e+09	8.91456e+08	9.66727e+08	1.11147e+09	1.19731e+09	1.31896e+09	8.69514e+08	9.66462e+08	1.13596e+09	9.52442e+08	7.77192e+08	1.01321e+09
Cre06.g249300.t1.2											1.2522e+07										9.99355e+06		1.21624e+07			1.25534e+07					1.32137e+07											1.74882e+07		2.21047e+07		1.10792e+07		1.9411e+07
Cre06.g249750.t1.1	3.69017e+07	4.47712e+07	4.67116e+07	3.7821e+07	3.94099e+07	4.09955e+07	4.95627e+07	4.547e+07	3.97046e+07	3.96306e+07	4.50308e+07	3.76784e+07	3.4476e+07	4.46508e+07	3.88277e+07	2.9996e+07	4.97892e+07	3.62228e+07	3.62823e+07	3.55128e+07	4.93116e+07	2.19507e+07	3.45914e+07	3.60415e+07		3.34212e+07		2.81907e+07	2.92692e+07	2.83435e+07		3.56573e+07	3.22908e+07	3.08332e+07	2.89368e+07	2.52994e+07	2.7697e+07	3.29581e+07	2.65625e+07	2.80901e+07	4.08429e+07	3.71622e+07	3.36525e+07	3.78813e+07	4.27749e+07	3.78675e+07	4.77042e+07	3.87787e+07
Cre06.g249900.t1.2															1.68864e+07																											1.48633e+07
Cre06.g250100.t1.2	3.68271e+09	3.6413e+09	3.60324e+09	3.59034e+09	3.832e+09	3.52097e+09	3.78875e+09	3.92592e+09	3.82397e+09	4.3161e+09	3.93008e+09	4.34899e+09	4.3803e+09	4.23668e+09	4.56605e+09	4.43815e+09	4.41104e+09	4.87187e+09	4.47928e+09	4.75073e+09	5.10246e+09	4.57001e+09	4.24385e+09	5.09865e+09	4.78983e+09	4.3014e+09	5.02649e+09	4.30255e+09	4.61521e+09	4.82461e+09	4.58846e+09	4.33444e+09	4.80678e+09	4.13267e+09	3.97423e+09	4.18887e+09	3.92496e+09	3.35606e+09	4.011e+09	3.62923e+09	3.87299e+09	3.75078e+09	3.64141e+09	3.57616e+09	4.11289e+09	3.50448e+09	3.54528e+09	3.84034e+09
Cre06.g250200.t1.2	1.09667e+10	1.12425e+10	1.00995e+10	1.04021e+10	1.01815e+10	9.59694e+09	1.12277e+10	1.03821e+10	1.06791e+10	9.91552e+09	9.73156e+09	9.7873e+09	1.07807e+10	9.47205e+09	7.38058e+09	8.80421e+09	9.03848e+09	9.4053e+09	9.21107e+09	9.62276e+09	9.64177e+09	9.43642e+09	1.024e+10	9.93227e+09	8.38807e+09	1.10996e+10	1.23569e+10	8.96825e+09	9.7099e+09	1.05444e+10	1.03552e+10	1.20113e+10	9.87079e+09	9.86916e+09	1.13994e+10	1.05495e+10	1.05918e+10	1.01801e+10	1.10327e+10	9.63097e+09	1.01583e+10	1.08348e+10	1.04765e+10	1.01515e+10	1.09893e+10	1.02379e+10	1.18236e+10	1.1164e+10
Cre06.g250250.t1.2	1.31858e+08	1.32092e+08	1.05361e+08	1.4239e+08	1.90332e+08	1.38059e+08	1.23904e+08	1.17466e+08	1.38302e+08	1.49682e+08	1.34903e+08	1.36623e+08	1.85475e+08	1.61342e+08	1.4938e+08	1.75884e+08	1.65818e+08	1.64079e+08	1.90454e+08	2.21499e+08	1.9415e+08	1.45354e+08	1.90126e+08	1.70763e+08	1.46309e+08	1.92928e+08	1.89807e+08	1.80003e+08	2.00893e+08	2.12608e+08	1.94007e+08	1.89591e+08	1.60069e+08	1.71935e+08	1.74171e+08	1.78921e+08	1.51636e+08	1.47817e+08	1.50537e+08	1.36739e+08	1.59232e+08	1.40133e+08	1.59149e+08	1.52518e+08	1.4941e+08	1.72723e+08	1.81703e+08	1.48617e+08
Cre06.g250300.t1.2	3.08301e+07	7.37101e+07	1.02202e+08	5.41177e+07	1.04066e+08	1.08922e+08	7.48632e+07	1.09943e+08	8.53652e+07	6.22296e+07	6.74108e+07	1.04658e+08	9.68974e+07	8.8889e+07	1.08365e+08	7.7493e+07	9.78132e+07	9.14537e+07	6.44509e+07	8.12974e+07	7.38568e+07	5.21925e+07	5.90133e+07	5.71268e+07	4.56682e+07	6.12342e+07	6.01482e+07	6.27156e+07	5.88142e+07	8.75503e+07	7.07846e+07	6.44278e+07	7.93355e+07	9.9043e+07	8.07211e+07	7.87088e+07	8.96804e+07	7.38409e+07	6.92058e+07	1.424e+08	1.15167e+08	1.50553e+08	9.30892e+07	8.65622e+07	9.90373e+07	1.17453e+08	7.07238e+07	1.53891e+08
Cre06.g250450.t1.2	2.38394e+07				2.1122e+07			2.754e+07				1.84556e+07	2.53432e+07		2.56317e+07	2.92805e+07		2.47709e+07		2.62965e+07	3.14824e+07		2.31678e+07		2.52953e+07	1.80913e+07			2.48527e+07	2.53165e+07						2.45454e+07	2.14018e+07	2.23863e+07	1.63953e+07		2.35167e+07	2.62926e+07				2.84945e+07	1.43994e+07
Cre06.g250800.t2.1;Cre06.g250800.t1.1	7.9892e+07	1.11885e+08	9.07749e+07	1.17435e+08	1.05821e+08	9.50248e+07	1.46104e+08	1.11759e+08	1.26164e+08	9.69003e+07	1.0839e+08	9.38319e+07	1.13992e+08	1.01321e+08	6.87982e+07	8.12642e+07	9.65354e+07	9.44256e+07	1.20646e+08	1.22552e+08	9.37484e+07	8.80179e+07	1.10612e+08	8.7681e+07	7.25648e+07	1.08463e+08	1.18856e+08	5.74628e+07	8.66217e+07	8.81353e+07	8.8944e+07	1.04404e+08	9.03436e+07	1.00511e+08	9.68703e+07	1.07536e+08	9.86038e+07	9.8405e+07	9.01272e+07	1.03429e+08	1.10849e+08	9.76397e+07	1.02638e+08	9.92031e+07	9.93125e+07	9.95777e+07	8.6726e+07	9.96811e+07
Cre06.g250902.t1.1	6.82267e+08	7.80603e+08	7.49242e+08	7.56196e+08	7.62925e+08	7.50498e+08	6.9436e+08	7.13071e+08	7.84722e+08	6.33809e+08	6.66643e+08	6.61975e+08	5.489e+08	5.34665e+08	5.65215e+08	4.00205e+08	4.81692e+08	4.87083e+08	4.55327e+08	5.55675e+08	6.16676e+08	6.05418e+08	7.57529e+08	7.25271e+08	7.05824e+08	7.18986e+08	7.45587e+08	7.53808e+08	8.12669e+08	8.72132e+08	6.87428e+08	8.12707e+08	8.22459e+08	9.2335e+08	9.41003e+08	1.02524e+09	9.92013e+08	1.21455e+09	1.01487e+09	1.0146e+09	1.12662e+09	1.2703e+09	6.73062e+08	8.24366e+08	7.3955e+08	7.60481e+08	9.1979e+08	7.8318e+08
Cre06.g250950.t1.2	3.8587e+07	4.19182e+07					4.0314e+07			4.41089e+07				4.88975e+07																							3.84349e+07						4.6918e+07
Cre06.g251000.t1.2	7.4205e+07	6.55808e+07	7.84225e+07	6.8523e+07	7.72584e+07	6.90587e+07	7.45911e+07	6.99892e+07	6.40191e+07	7.96416e+07	8.69721e+07	7.18327e+07	8.07234e+07	8.09898e+07	6.50115e+07	7.27386e+07	8.23978e+07	8.52213e+07	9.36261e+07	5.86159e+07	5.51065e+07	8.08919e+07	8.50812e+07	7.40348e+07	7.57151e+07	8.21843e+07	8.1003e+07	9.82273e+07	7.98621e+07	9.76984e+07	8.77837e+07	8.66009e+07	8.61942e+07	8.49619e+07	8.20313e+07		1.03386e+08	1.04951e+08	9.30626e+07	7.75094e+07	8.06224e+07	7.37656e+07	7.99072e+07	7.71178e+07	7.2731e+07	9.03944e+07	7.83809e+07	8.23965e+07
Cre06.g251100.t1.2		3.19819e+07	3.01627e+07		2.88829e+07	3.68827e+07		2.96169e+07			3.71641e+07	2.20226e+07			3.27623e+07	2.95303e+07	3.21067e+07	3.76481e+07		2.86503e+07				3.11524e+07	2.83805e+07	2.9048e+07	3.03699e+07		3.46584e+07	2.88339e+07	3.7851e+07	2.84484e+07			2.61831e+07	2.52074e+07	3.3764e+07	2.55515e+07	2.56989e+07	3.38814e+07		2.63274e+07			2.70639e+07	2.09346e+07	2.03323e+07	3.49711e+07
Cre06.g251150.t1.2	5.22266e+07	4.70758e+07	5.40183e+07	5.57166e+07	5.75608e+07	6.55101e+07	5.69578e+07	5.38358e+07	6.17211e+07	5.38185e+07	7.95427e+07	5.26799e+07	5.90463e+07	6.75513e+07	6.95787e+07	5.91016e+07	6.18148e+07	6.64323e+07	5.96033e+07	6.28554e+07	5.47058e+07	5.42326e+07	5.1991e+07	5.87044e+07	7.19277e+07	4.13806e+07	4.71834e+07	5.34167e+07	4.76837e+07	5.14636e+07	5.83665e+07	4.57175e+07	4.77172e+07	5.39749e+07	4.55986e+07	5.58017e+07	5.62066e+07	4.02256e+07	4.78646e+07	5.33251e+07	4.25025e+07	4.66204e+07	4.78294e+07	5.67861e+07	4.84582e+07	5.08807e+07	4.93812e+07	4.17823e+07
Cre06.g251250.t1.1
Cre06.g251350.t1.1																																			1.94599e+07
Cre06.g251400.t1.2	5.87371e+07	4.31358e+07	4.81854e+07	4.84119e+07	3.78926e+07	3.5464e+07	5.13151e+07	5.81588e+07	3.82437e+07	6.52767e+07	3.84007e+07	3.83625e+07	4.89963e+07	3.80005e+07	4.90092e+07	3.4439e+07	4.74992e+07	3.35688e+07	4.12154e+07	6.03017e+07	4.55524e+07	4.14119e+07	5.95992e+07	3.7829e+07	4.12994e+07	4.11316e+07	4.06052e+07	3.1045e+07	3.37212e+07	4.251e+07	3.87424e+07	4.163e+07	3.45471e+07	3.52267e+07	3.37646e+07	3.33292e+07	3.50841e+07	4.0072e+07	3.85055e+07	3.40736e+07	4.27484e+07	4.40415e+07	3.48781e+07	5.15129e+07	3.87562e+07	3.89263e+07	4.17532e+07	3.53375e+07
Cre06.g251450.t1.1	2.96195e+07	3.06358e+07	3.6164e+07		3.0492e+07			3.66788e+07	3.45517e+07		2.71234e+07	3.25295e+07	4.56778e+07	2.35733e+07	2.85637e+07		3.73127e+07	3.67625e+07		4.42277e+07	4.10857e+07		3.9878e+07	3.45257e+07			3.94058e+07		3.48846e+07	3.84469e+07		3.47806e+07	3.26574e+07		3.35078e+07	3.20841e+07	2.69854e+07	3.42578e+07	3.50941e+07	2.76564e+07	4.15521e+07	3.86644e+07	3.49005e+07	3.66788e+07	3.56357e+07	2.85809e+07	2.45972e+07	2.31697e+07
Cre06.g251500.t1.2	1.86824e+08	1.7731e+08	1.54698e+08	1.71576e+08	1.58718e+08	1.90922e+08	2.05107e+08	1.58921e+08	1.86715e+08	1.84747e+08	2.1317e+08	1.70034e+08	1.69106e+08	1.77017e+08	9.1352e+07	2.03703e+08	1.48568e+08	1.53509e+08	1.22569e+08	1.43882e+08	1.6158e+08	1.28167e+08	1.34999e+08	1.3048e+08	9.78719e+07	9.06448e+07	8.6201e+07	1.4882e+08	1.30892e+08	1.21604e+08	1.17745e+08	1.32437e+08	1.10785e+08	1.52793e+08	1.97763e+08	1.24809e+08	1.70481e+08	1.77856e+08	1.79686e+08	1.87302e+08	2.71986e+08	1.89598e+08	1.73935e+08	1.95757e+08	1.90338e+08	1.86959e+08	1.75557e+08	1.57611e+08
Cre06.g251600.t1.2	7.85711e+07	6.3409e+07	4.31345e+07	6.57056e+07	6.78277e+07	4.36631e+07	6.60455e+07	6.03436e+07	6.07151e+07	5.38066e+07	5.15792e+07	5.43187e+07	4.58769e+07	5.74348e+07	5.7607e+07	6.89923e+07	5.70287e+07	5.39616e+07	5.63169e+07	4.8616e+07	5.34951e+07	5.08452e+07	5.72081e+07	4.47682e+07	6.59938e+07	7.52954e+07	5.35098e+07	4.06481e+07	5.25404e+07	6.6599e+07	6.53245e+07	4.89527e+07	7.14505e+07	5.51222e+07	5.22123e+07	5.41584e+07	5.69642e+07	6.31862e+07	5.83045e+07	6.19882e+07	5.00438e+07	7.37834e+07	7.24329e+07	5.77371e+07	6.09759e+07	5.91161e+07	5.56616e+07	5.44221e+07
Cre06.g251650.t1.1					1.2331e+07						1.84166e+07										2.99319e+07		1.43677e+07								2.42505e+07					2.914e+07				2.42504e+07		3.14888e+07					2.00953e+07
Cre06.g251800.t1.2																								1.52837e+07												1.46246e+07						1.65855e+07		1.53007e+07
Cre06.g251850.t1.2
Cre06.g251900.t1.2	1.83591e+07							2.92478e+07					2.69278e+07	1.98223e+07	1.55497e+07	2.42762e+07		1.62901e+07
Cre06.g252000.t1.2	5.73665e+07	4.79772e+07	4.68012e+07	4.98979e+07	4.75052e+07	8.69365e+07		5.01522e+07	5.24272e+07	6.27682e+07	6.77654e+07	5.43757e+07	6.31538e+07	5.76e+07	3.8278e+07	5.2429e+07	4.20605e+07	4.30902e+07	6.1821e+07	5.7204e+07	4.21244e+07	5.62235e+07	5.16084e+07	4.09772e+07	5.53853e+07	5.06086e+07	3.96856e+07	5.87368e+07	4.32196e+07	5.23305e+07	4.21459e+07	5.26548e+07	5.20689e+07	4.41824e+07	5.67996e+07	4.41789e+07	4.4605e+07	3.46333e+07	3.96378e+07	5.04079e+07	4.91856e+07	3.36822e+07	4.63383e+07	3.97251e+07	3.78653e+07	4.41384e+07	4.87114e+07	5.73435e+07
Cre06.g252200.t1.2	1.26295e+08	1.20197e+08	1.14858e+08	1.29889e+08	1.44447e+08	1.47106e+08	1.55288e+08	1.47757e+08	1.31509e+08	1.37335e+08	1.22638e+08	1.31107e+08	1.89475e+08	1.534e+08	1.51884e+08	1.50921e+08	1.35936e+08	1.24136e+08	1.42528e+08	1.26408e+08	9.66047e+07	1.22061e+08	1.18164e+08	9.75382e+07	1.08012e+08	9.1094e+07	1.08989e+08	1.15558e+08	8.50961e+07	1.30922e+08	8.79028e+07	1.02549e+08	1.06794e+08	1.30406e+08	1.43297e+08	9.4528e+07	1.23302e+08	1.3703e+08	9.97249e+07	1.39107e+08	1.75897e+08	1.76691e+08	1.25125e+08	1.67277e+08	1.25387e+08	1.57564e+08	1.36965e+08	1.21178e+08
Cre06.g252300.t1.2																																							5.8726e+06
Cre06.g252450.t1.1	2.16443e+07	2.72604e+07	3.52142e+07	2.14571e+07	3.01198e+07	3.19017e+07		3.08992e+07	2.78286e+07	1.66657e+07	2.61687e+07	2.76531e+07		3.01661e+07	2.87097e+07	2.00625e+07	2.93376e+07	2.84958e+07		3.41132e+07	2.90183e+07	2.46824e+07	2.87226e+07	2.37539e+07	2.04524e+07	3.9062e+07	1.7033e+07	2.59579e+07	2.49916e+07	2.38508e+07	2.47392e+07	1.62385e+07	2.98115e+07	2.85297e+07	2.72711e+07	3.25187e+07	2.99118e+07	3.34352e+07	3.34e+07	3.29909e+07	4.1655e+07	3.80284e+07	2.47506e+07	3.19271e+07	2.77537e+07	2.46672e+07	2.17794e+07	2.20704e+07
Cre06.g252550.t1.1	6.05421e+07	7.11777e+07	6.00456e+07	8.37846e+07	7.16737e+07	7.28463e+07	5.92189e+07	7.47361e+07	7.14907e+07	6.21522e+07	9.24784e+07	6.87827e+07	8.49329e+07	6.56078e+07	8.34247e+07	7.87554e+07	8.35652e+07	7.51895e+07	4.97656e+07	6.81903e+07	8.56347e+07	6.72824e+07	6.79516e+07	8.69581e+07	6.32509e+07	7.05596e+07	7.87514e+07	6.43742e+07	6.72344e+07	8.12718e+07	6.28566e+07	5.8551e+07	7.33034e+07	6.94569e+07	7.72879e+07	8.1758e+07	7.53425e+07	8.85227e+07	9.37967e+07	9.41332e+07	7.25279e+07	8.81967e+07	6.95554e+07	1.00722e+08	6.72304e+07	6.46574e+07	7.23928e+07	6.59392e+07
Cre06.g252650.t1.2	7.15663e+08	7.19388e+08	6.7632e+08	6.59369e+08	6.66845e+08	7.01578e+08	7.0632e+08	6.59008e+08	6.74591e+08	7.35593e+08	6.29501e+08	6.20659e+08	7.53697e+08	7.24142e+08	6.67658e+08	6.23518e+08	6.63801e+08	6.65762e+08	6.93168e+08	6.92971e+08	6.54942e+08	6.51133e+08	6.57308e+08	5.84692e+08	6.37351e+08	6.38234e+08	6.12271e+08	6.43812e+08	6.97347e+08	6.37857e+08	6.11279e+08	7.2341e+08	6.51677e+08	5.97443e+08	7.07153e+08	6.60561e+08	6.57926e+08	6.74686e+08	6.61876e+08	7.35478e+08	8.12908e+08	6.71292e+08	6.45733e+08	6.57529e+08	7.65857e+08	6.58601e+08	6.25606e+08	6.85131e+08
Cre06.g252700.t1.2		1.24406e+07				1.23618e+07	1.59697e+07								1.2886e+07			1.32289e+07															1.20207e+07		1.46895e+07		1.87686e+07		1.48765e+07	1.38621e+07		1.66212e+07	1.81117e+07
Cre06.g252850.t2.1;Cre06.g252850.t1.2							7.51386e+07		7.03856e+07	8.71831e+07	6.46003e+07	5.04195e+07	5.90421e+07		5.11909e+07	6.25552e+07		6.105e+07			5.64989e+07				5.13587e+07	9.00311e+07	8.16643e+07	5.05202e+07		6.65001e+07	8.61053e+07		7.51999e+07		1.52248e+08		5.85245e+07		6.34947e+07		7.53608e+07	6.18405e+07			8.2665e+07	7.04103e+07	1.32054e+08	8.02956e+07
Cre06.g253300.t1.2	1.78238e+07				1.1934e+07	1.20884e+07						1.08195e+07		1.22563e+07	1.09458e+07	1.13887e+07	1.80795e+07	9.64704e+06		1.17046e+07									1.30314e+07				1.3869e+07		1.24213e+07	1.25122e+07					9.58817e+06	9.90154e+06		9.84436e+06	1.32691e+07	1.1786e+07
Cre06.g253350.t1.2	3.70361e+08	3.98986e+08	3.05855e+08	2.12823e+08	3.20975e+08	3.88065e+08	3.96955e+08	3.51866e+08	3.09765e+08	3.13105e+08	3.39718e+08	3.11501e+08	3.77296e+08	3.33101e+08	3.13676e+08	3.65491e+08	3.08837e+08	3.93697e+08	3.8901e+08	2.85139e+08	3.94722e+08	4.4581e+08	3.25006e+08	4.12885e+08	3.54602e+08	3.66827e+08	3.98195e+08	3.30711e+08	3.10615e+08	3.38861e+08	3.33486e+08	3.53206e+08	3.55218e+08	3.89242e+08	3.52991e+08	3.04538e+08	3.06534e+08	2.59756e+08	2.71077e+08	2.66064e+08	2.27353e+08	3.12748e+08	4.33722e+08	3.14588e+08	3.97939e+08	3.48789e+08	3.35528e+08	5.00726e+08
Cre06.g253755.t1.1;Cre06.g253459.t1.2;Cre06.g254002.t1.1;Cre06.g253851.t1.1;Cre06.g253566.t1.1;Cre06.g253900.t1.2																																												2.97525e+08
Cre06.g254150.t1.2																																						1.06128e+07
Cre06.g254400.t1.1	1.80266e+08	2.05257e+08	2.76625e+08	1.63817e+08	2.66534e+08	2.99643e+08	1.66205e+08	2.81795e+08	2.41366e+08	1.67031e+08	3.17614e+08	2.34869e+08	1.8399e+08	2.89566e+08	2.79186e+08	1.85395e+08	2.90026e+08	2.66858e+08	1.86922e+08	3.18873e+08	3.32755e+08	2.25993e+08	3.93535e+08	3.43604e+08	2.93658e+08	3.11275e+08	3.24542e+08	2.47451e+08	3.79804e+08	3.73971e+08	2.5719e+08	4.00506e+08	3.52264e+08	2.629e+08	3.64565e+08	3.42004e+08	2.50538e+08	3.70117e+08	3.60034e+08	2.32252e+08	3.4431e+08	3.06396e+08	1.64148e+08	2.70058e+08	1.8138e+08	1.87602e+08	2.83831e+08	1.58111e+08
Cre06.g254600.t1.1																																																6.49465e+06
Cre06.g254800.t1.2			1.08628e+07			1.3637e+07						1.28419e+07																						1.80662e+07								2.11856e+07
Cre06.g255100.t1.1	1.61206e+08	2.02008e+08	2.18665e+08	2.09396e+08	2.16394e+08	1.80276e+08	1.90681e+08	2.3421e+08	2.0897e+08	2.1355e+08	2.1468e+08	2.00823e+08	2.24145e+08	2.27681e+08	1.72754e+08	2.14614e+08	2.02389e+08	2.10573e+08	2.30758e+08	2.18457e+08	2.19325e+08	2.88335e+08	2.3349e+08	2.43116e+08	2.54034e+08	2.14902e+08	2.46713e+08	2.64559e+08	2.41355e+08	2.32977e+08	2.03031e+08	2.29002e+08	2.49218e+08	2.25186e+08	1.78874e+08	1.99751e+08	2.26068e+08	2.06803e+08	2.18406e+08	2.27859e+08	2.1655e+08	2.14471e+08	2.13096e+08	2.24954e+08	1.91251e+08	2.13747e+08	2.0254e+08	2.12631e+08
Cre06.g255350.t1.2																																																7.92096e+06
Cre06.g255950.t1.1
Cre06.g256000.t1.2
Cre06.g256250.t1.2	1.01578e+09	1.05305e+09	1.03301e+09	1.06171e+09	1.00703e+09	9.76225e+08	1.07552e+09	1.05787e+09	1.05382e+09	1.09111e+09	1.15118e+09	1.09726e+09	1.12439e+09	1.03055e+09	9.01205e+08	1.14538e+09	1.03645e+09	1.13886e+09	1.09633e+09	1.08025e+09	9.3618e+08	1.08868e+09	1.01558e+09	1.00276e+09	9.2075e+08	1.06434e+09	9.08809e+08	1.01643e+09	9.40275e+08	9.47437e+08	1.02713e+09	9.39351e+08	8.9162e+08	9.46156e+08	1.1356e+09	8.76715e+08	9.98969e+08	9.92754e+08	8.98634e+08	9.10079e+08	8.08298e+08	7.76294e+08	1.03146e+09	1.07599e+09	1.1583e+09	1.0337e+09	1.00472e+09	1.12884e+09
Cre06.g256300.t1.2;Cre06.g256300.t2.1																		2.35111e+07						2.46826e+07											2.80763e+07												2.67553e+07
Cre06.g257000.t1.2		3.02872e+07	2.59004e+07		2.55773e+07	2.22848e+07		2.08248e+07		2.31436e+07	1.64863e+07		2.32473e+07		2.12423e+07	3.03252e+07	2.41781e+07	2.80123e+07			2.56993e+07		1.97376e+07			3.03513e+07		3.28653e+07	2.17183e+07			3.06882e+07			4.24894e+07		3.08126e+07	2.44745e+07	1.80747e+07	3.06086e+07	2.3393e+07			2.90445e+07		2.29989e+07		2.64898e+07
Cre06.g257150.t1.2	4.11698e+07	4.72701e+07	2.29471e+07	5.51829e+07					4.95538e+07			4.96738e+07	4.63106e+07		6.34726e+07	4.23411e+07		2.89151e+07			4.82153e+07				3.65207e+07	2.65291e+07	3.39883e+07		1.357e+07	3.024e+07		3.18512e+07	3.30448e+07			3.70303e+07	4.63514e+07	2.2056e+07	2.35667e+07	1.61709e+07	2.61391e+07	2.59775e+07	4.41701e+07	1.23565e+07	1.9425e+07	4.10253e+07		4.188e+07
Cre06.g257450.t1.2																																									3.28606e+06
Cre06.g257500.t1.2	2.8085e+09	2.75983e+09	2.47757e+09	2.57504e+09	2.41804e+09	2.5501e+09	2.62567e+09	2.43176e+09	2.75405e+09	2.73998e+09	2.73671e+09	2.50632e+09	2.82752e+09	2.52521e+09	2.40194e+09	2.87987e+09	2.51328e+09	2.37901e+09	2.55357e+09	2.50902e+09	2.58713e+09	2.55492e+09	2.468e+09	2.59713e+09	2.66338e+09	2.43469e+09	2.81571e+09	2.52591e+09	2.79576e+09	2.71395e+09	2.81501e+09	2.71651e+09	2.72276e+09	2.92616e+09	2.79495e+09	2.82607e+09	2.92673e+09	2.577e+09	2.60874e+09	2.58155e+09	2.97288e+09	2.35548e+09	2.72766e+09	2.59948e+09	2.45974e+09	2.42965e+09	2.7871e+09	2.50952e+09
Cre06.g257601.t1.2	5.39531e+09	4.81995e+09	5.02258e+09	5.4277e+09	4.62876e+09	4.57957e+09	5.15817e+09	5.27459e+09	4.46079e+09	4.58175e+09	4.77122e+09	4.50727e+09	5.01194e+09	5.48039e+09	5.84641e+09	5.89838e+09	5.66983e+09	5.37562e+09	5.85275e+09	5.53467e+09	5.25067e+09	5.33187e+09	5.64254e+09	5.10403e+09	5.12776e+09	5.36233e+09	5.72795e+09	4.72985e+09	4.42025e+09	4.6422e+09	5.26191e+09	4.83591e+09	4.54724e+09	4.79758e+09	4.41247e+09	4.16855e+09	3.97019e+09	3.42476e+09	3.8412e+09	4.2334e+09	3.65302e+09	3.32924e+09	5.34149e+09	4.0596e+09	5.58244e+09	4.82781e+09	4.96112e+09	5.19692e+09
Cre06.g257850.t1.2	5.57721e+07	4.45823e+07	6.32201e+07	6.02327e+07	4.99874e+07	6.27371e+07	3.731e+07	4.53464e+07	6.02716e+07	5.53263e+07	5.18656e+07	4.53826e+07	4.31271e+07	4.50269e+07	4.78878e+07	5.72334e+07	6.00661e+07	6.09971e+07	5.02643e+07	4.94357e+07	4.72258e+07	4.9611e+07	5.23737e+07	4.70262e+07	7.60667e+07	5.20472e+07	5.11069e+07	5.94567e+07	6.05092e+07	5.57936e+07	4.36389e+07	5.03369e+07	6.22988e+07	5.15825e+07	5.4474e+07	4.77506e+07	5.33462e+07	5.77236e+07	5.42709e+07	4.76422e+07	6.09973e+07	4.18998e+07	4.22501e+07	5.87481e+07	3.96717e+07	4.92285e+07	5.68375e+07	4.65837e+07
Cre06.g257950.t1.2	2.1231e+08	2.53282e+08	2.75491e+08	2.56158e+08	2.44846e+08	3.22786e+08	2.62834e+08	3.09589e+08	2.73763e+08	1.92839e+08	2.74826e+08	2.51061e+08	2.45011e+08	3.07951e+08	2.86371e+08	2.63728e+08	3.00723e+08	3.52792e+08	2.72252e+08	3.83622e+08	3.53592e+08	2.8335e+08	4.86104e+08	5.17916e+08	3.57484e+08	4.80053e+08	5.4147e+08	3.49084e+08	5.19552e+08	5.46407e+08	3.53094e+08	5.87446e+08	5.50816e+08	3.55433e+08	5.30045e+08	5.05523e+08	3.59528e+08	5.81324e+08	4.87457e+08	3.35713e+08	4.29113e+08	4.09682e+08	2.75022e+08	3.40266e+08	2.7365e+08	2.593e+08	3.20144e+08	2.49242e+08
Cre06.g258700.t1.1	9.42122e+08	9.28714e+08	9.99182e+08	9.19844e+08	1.00353e+09	1.03426e+09	9.8006e+08	1.00819e+09	9.19169e+08	9.77257e+08	1.01253e+09	1.0071e+09	8.98942e+08	1.00253e+09	1.00715e+09	9.70067e+08	9.59422e+08	9.6609e+08	9.70478e+08	9.65403e+08	1.02729e+09	9.15484e+08	9.83174e+08	9.92527e+08	8.78583e+08	8.52379e+08	9.69476e+08	9.00539e+08	9.27393e+08	8.7277e+08	9.12793e+08	8.75232e+08	9.21309e+08	8.59674e+08	8.32472e+08	8.33802e+08	9.02158e+08	7.93453e+08	8.45972e+08	9.18371e+08	8.66693e+08	8.39338e+08	9.44606e+08	8.72711e+08	1.02359e+09	9.48887e+08	9.42435e+08	1.03248e+09
Cre06.g258733.t2.1;Cre06.g258733.t1.1	3.97525e+08	5.00702e+08	4.70578e+08	4.12015e+08	4.57141e+08	4.43052e+08	4.15068e+08	4.67922e+08	4.58458e+08	4.46271e+08	4.04456e+08	4.42785e+08	4.37144e+08	4.38329e+08	4.13739e+08	5.10425e+08	4.15357e+08	4.82837e+08	5.11314e+08	5.48104e+08	5.16198e+08	4.89844e+08	5.13594e+08	5.56738e+08	5.17009e+08	5.41148e+08	5.89889e+08	4.61308e+08	5.47193e+08	4.93278e+08	5.11924e+08	5.84079e+08	5.03896e+08	4.59728e+08	5.05055e+08	4.86259e+08	4.61773e+08	4.21415e+08	4.66116e+08	4.82896e+08	4.74437e+08	4.46987e+08	4.6923e+08	4.09082e+08	4.80781e+08	4.31235e+08	4.65684e+08	4.64427e+08
Cre06.g258800.t1.1	2.73351e+09	2.90113e+09	3.01576e+09	2.79202e+09	2.76018e+09	3.19217e+09	3.27934e+09	2.38141e+09	2.80685e+09	3.01031e+09	2.77781e+09	2.81206e+09	3.03889e+09	2.64808e+09	3.11858e+09	3.12736e+09	2.83765e+09	3.19902e+09	3.10815e+09	2.59933e+09	2.76505e+09	2.90897e+09	2.72259e+09	2.53194e+09	2.82951e+09	3.22218e+09	2.97381e+09	3.73952e+09	3.38287e+09	3.32617e+09	3.33056e+09	3.29898e+09	3.45574e+09	3.27554e+09	2.61885e+09	3.40963e+09	3.46087e+09	2.75211e+09	3.17391e+09	3.78574e+09	3.3443e+09	3.94762e+09	3.34144e+09	3.08579e+09	3.09519e+09	3.13503e+09	2.96012e+09	3.52021e+09
Cre06.g258850.t1.2	4.45047e+07	6.63451e+07	5.08987e+07	4.03243e+07	5.5267e+07	4.4179e+07	4.28494e+07	4.29029e+07	4.10036e+07		4.28487e+07	4.88394e+07	5.57287e+07	4.12439e+07	4.12825e+07	4.07316e+07	3.80209e+07	2.96455e+07	4.11309e+07		2.43732e+07	3.25912e+07	2.99383e+07	3.05572e+07		3.91031e+07	5.26223e+07	3.93851e+07	3.46533e+07	4.14134e+07	3.64145e+07	3.64494e+07	3.62425e+07		2.58342e+07	3.32201e+07	4.10691e+07	4.82723e+07	3.03517e+07	4.01304e+07	3.60876e+07	3.70348e+07	3.59665e+07	3.95673e+07	4.90776e+07	4.42966e+07	4.42065e+07	5.98153e+07
Cre06.g259100.t1.1	7.52882e+07	7.82276e+07	8.14799e+07	7.65216e+07	6.61157e+07	6.43547e+07	6.28393e+07	7.01127e+07	8.27654e+07	8.37106e+07	6.90747e+07	6.85774e+07	8.05437e+07	7.50032e+07	8.19159e+07	8.42486e+07	7.71855e+07	5.79923e+07	7.85693e+07	7.27776e+07	7.07334e+07	8.26766e+07	6.68302e+07	5.99059e+07	8.66583e+07	5.65817e+07	5.8772e+07	7.31027e+07	6.25947e+07	4.48553e+07	7.21131e+07	6.47742e+07	5.62666e+07	7.43407e+07	6.3084e+07	5.36419e+07	4.942e+07	6.67355e+07	6.32299e+07	8.48371e+07	9.70342e+07	6.62265e+07	7.28543e+07	8.36113e+07	8.36324e+07	7.43333e+07	1.05232e+08	6.4157e+07
Cre06.g259150.t1.2	1.10475e+08	1.25011e+08	1.12921e+08	9.27889e+07	1.00978e+08	1.15161e+08	1.15864e+08	1.00271e+08	1.10791e+08	1.02082e+08	1.44241e+08	1.06571e+08	9.92937e+07	1.19186e+08	1.04727e+08	7.71584e+07	1.36639e+08	1.064e+08	1.27271e+08	1.42138e+08	1.49451e+08	1.28817e+08	1.67661e+08	2.08937e+08	1.4118e+08	1.81995e+08	2.15589e+08	1.34132e+08	2.13805e+08	1.95431e+08	1.56448e+08	2.00619e+08	1.92839e+08	1.56907e+08	1.80121e+08	1.80811e+08	1.48203e+08	1.53219e+08	1.51364e+08	1.02457e+08	1.55774e+08	1.46001e+08	1.01708e+08	1.27776e+08	1.12364e+08	7.79203e+07	1.1198e+08	9.08345e+07
Cre06.g259401.t1.1	3.57354e+07		4.27666e+07	3.06354e+07	2.67867e+07	5.07704e+07	6.43774e+07	3.17743e+07	4.27792e+07		3.24234e+07	4.17409e+07	4.94123e+07	3.87198e+07	4.33851e+07	2.81358e+07	6.66512e+07	4.27168e+07		5.07595e+07	5.90389e+07	4.30565e+07	3.25802e+07	4.4022e+07	4.92883e+07	5.93474e+07	6.20624e+07	5.0724e+07	5.30365e+07	5.59447e+07	6.65045e+07	5.48701e+07	5.27218e+07	4.49603e+07	5.20227e+07	5.17459e+07	4.19218e+07	3.25528e+07	4.13805e+07	3.99956e+07	4.13554e+07	3.32186e+07	3.269e+07	3.52696e+07	4.19001e+07	3.56068e+07	3.57581e+07	4.59774e+07
Cre06.g259450.t1.2	1.16637e+08	9.56737e+07	1.03966e+08	1.22896e+08	1.12493e+08	7.40915e+07	9.01455e+07	1.10921e+08	1.06067e+08	1.10625e+08	1.0428e+08	9.43919e+07	9.20205e+07	1.11618e+08	1.39479e+08	9.62395e+07	1.07962e+08	9.26753e+07	1.36696e+08	9.71278e+07	1.26017e+08	1.15784e+08	1.2925e+08	1.04068e+08	1.44222e+08	1.02481e+08	9.54082e+07	1.39674e+08	1.05219e+08	1.28827e+08	1.17214e+08	9.95288e+07	1.35207e+08	9.45797e+07	9.69396e+07	1.10467e+08	1.07869e+08	9.74321e+07	9.39778e+07	1.06698e+08	9.68037e+07	8.80439e+07	1.10733e+08	9.01908e+07	1.00537e+08	8.28268e+07	8.94343e+07	8.74377e+07
Cre06.g259600.t1.1																																						1.60003e+07
Cre06.g259800.t1.2																																																8.46562e+06
Cre06.g259850.t1.2	1.5349e+08	1.96935e+08	2.38144e+08	1.94474e+08	1.37471e+08	2.26345e+08		2.00866e+08	1.96808e+08	1.63007e+08	1.66518e+08	1.85293e+08	1.89104e+08	2.08265e+08	1.1117e+08	2.05594e+08	1.83561e+08	1.69824e+08	1.63707e+08	1.79293e+08	1.67532e+08	1.65363e+08	1.43439e+08	1.44959e+08	1.3698e+08	8.98243e+07	1.3372e+08	1.30517e+08		1.1652e+08			1.12967e+08	1.20531e+08	1.56149e+08	9.89305e+07	8.83223e+07	1.10907e+08	1.11573e+08	2.07863e+08	1.77926e+08	1.8182e+08	1.94257e+08	2.20507e+08	1.76951e+08	1.87171e+08	2.13426e+08	1.92511e+08
Cre06.g259900.t1.2	2.60321e+09	2.66138e+09	2.70373e+09	2.85414e+09	2.65156e+09	2.49115e+09	2.42488e+09	2.52681e+09	2.41044e+09	2.36771e+09	2.46021e+09	2.46283e+09	2.52073e+09	2.22661e+09	2.20269e+09	2.62952e+09	2.27753e+09	2.42242e+09	2.52477e+09	2.40005e+09	2.71664e+09	2.47244e+09	2.28474e+09	2.45752e+09	2.47916e+09	2.36519e+09	2.49471e+09	2.29068e+09	2.34752e+09	2.22341e+09	2.13185e+09	2.36078e+09	2.35977e+09	2.05685e+09	2.03268e+09	2.13072e+09	2.20453e+09	2.17181e+09	2.02887e+09	2.50613e+09	2.37495e+09	2.23523e+09	2.48604e+09	2.57003e+09	2.58572e+09	2.71742e+09	2.74331e+09	2.93425e+09
Cre06.g260350.t1.2		3.64616e+07	2.77666e+07				2.92208e+07	2.47257e+07						5.37677e+07			3.07869e+07	3.17649e+07								4.55643e+07	4.54605e+07						4.03057e+07	4.02193e+07		3.84867e+07		3.81971e+07			3.82528e+07	4.27371e+07		3.57421e+07	3.27595e+07	2.55576e+07	3.78418e+07	3.58639e+07
Cre06.g260400.t1.2
Cre06.g260450.t1.2		1.4674e+07				1.10257e+07									1.06628e+07			1.22403e+07	1.35729e+07	1.10839e+07				1.15758e+07							1.38988e+07		1.5177e+07								7.59293e+06							1.73634e+07
Cre06.g260850.t1.2			1.20872e+07			1.99686e+07		1.23255e+07	2.10234e+07			1.6408e+07																														1.50052e+07		1.49851e+07
Cre06.g260950.t1.2	6.98919e+07	5.25011e+07	6.09419e+07	4.88079e+07	5.82335e+07	5.67388e+07	6.01362e+07	7.52511e+07	6.28069e+07	5.95357e+07	8.66438e+07	5.7127e+07	4.6082e+07	6.17226e+07	6.11506e+07	5.86412e+07	5.79779e+07	5.96758e+07	7.39039e+07	5.03918e+07	6.20854e+07	6.66228e+07	7.04315e+07	6.04798e+07	5.18268e+07	5.78774e+07	7.15722e+07	8.71896e+07	6.3042e+07	7.06227e+07	7.22801e+07	6.85739e+07	6.15551e+07	7.47221e+07	6.06554e+07	6.0752e+07	6.68665e+07	7.13302e+07	6.44225e+07	6.26029e+07	6.00446e+07	4.566e+07	5.94118e+07	5.75979e+07	7.21462e+07	6.55749e+07	5.54979e+07	6.37384e+07
Cre06.g261000.t1.2	8.05913e+09	5.06153e+09	4.31801e+09	5.41858e+09	5.42488e+09	5.76679e+09	5.1776e+09	4.40641e+09	6.08213e+09	5.93868e+09	4.29141e+09	4.70802e+09	5.06737e+09	4.51082e+09	5.62172e+09	4.49204e+09	5.08917e+09	4.8639e+09	4.65362e+09	3.55507e+09	4.85006e+09	6.8841e+09	4.55592e+09	4.84021e+09	6.40367e+09	4.53165e+09	4.56479e+09	5.3736e+09	6.08602e+09	4.49095e+09	4.83292e+09	3.90194e+09	4.34149e+09	4.82704e+09	4.20354e+09	4.63822e+09	5.10714e+09	3.55891e+09	5.4966e+09	4.08806e+09	3.72048e+09	4.38436e+09	4.74342e+09	4.65046e+09	5.19426e+09	6.38863e+09	5.04276e+09	5.61321e+09
Cre06.g261150.t1.2	5.93805e+07	5.29243e+07	5.55079e+07	4.6874e+07	5.14229e+07	5.11891e+07	5.04323e+07	6.05692e+07	5.3179e+07		5.33394e+07	5.06789e+07	3.02083e+07	4.24279e+07	5.29794e+07	2.83847e+07	4.40082e+07	4.23858e+07		4.17555e+07	4.0139e+07	2.5337e+07		3.01172e+07	3.71638e+07	3.1738e+07	3.33578e+07	2.88363e+07	3.63331e+07	4.13304e+07		3.09452e+07	4.86103e+07	3.94455e+07	3.61217e+07	3.34859e+07	4.88015e+07	3.96265e+07	3.90829e+07	6.08505e+07	5.61245e+07	6.00317e+07	4.09847e+07	5.83903e+07	5.16366e+07	5.14782e+07	5.00089e+07	5.29974e+07
Cre06.g261300.t1.2
Cre06.g261400.t1.1
Cre06.g261450.t1.2	1.79885e+08	9.05895e+07	8.74212e+07	6.9247e+07		1.14235e+08	1.0964e+08	7.15784e+07	1.02372e+08			1.03538e+08	1.07191e+08			7.35326e+07	8.53458e+07	9.95896e+07			5.71133e+07	6.19502e+07		9.41335e+07			6.38429e+07	7.55003e+07			6.30961e+07		6.82942e+07	1.05543e+08	8.39992e+07	1.19503e+08	1.43289e+08		1.02694e+08		1.08306e+08	1.20627e+08	1.10655e+08	8.71445e+07		1.03962e+08	9.44956e+07
Cre06.g261500.t1.2	5.35941e+07	5.03617e+07	5.10556e+07	6.12298e+07	6.05209e+07	6.96746e+07	4.78291e+07	5.57758e+07	5.92985e+07	3.63955e+07	3.20788e+07	5.90673e+07	6.8002e+07	3.97441e+07	4.85272e+07	5.57506e+07	7.86878e+07	6.90378e+07	6.72538e+07	5.04392e+07	8.01187e+07	6.60022e+07	8.91576e+07	1.05568e+08	9.95789e+07	1.28695e+08	1.39875e+08	1.07596e+08	8.53446e+07	1.12106e+08	1.12912e+08	1.08083e+08	1.04372e+08	1.10636e+08	5.9873e+07	8.88187e+07	7.9629e+07	7.7385e+07	9.39028e+07	8.65831e+07	4.04664e+07	4.94474e+07	5.66751e+07	5.84949e+07	5.92669e+07	6.28097e+07	5.5276e+07	5.2772e+07
Cre06.g261650.t1.1	5.88475e+07	5.44312e+07	4.93895e+07	7.58641e+07	7.36137e+07	6.9353e+07	6.08581e+07	5.93541e+07	5.27073e+07	4.92832e+07	5.35986e+07	5.11008e+07	6.30323e+07	5.49627e+07	6.271e+07	5.63938e+07	4.77639e+07	5.29963e+07	6.43908e+07	4.57363e+07	5.28743e+07	5.44728e+07	5.22373e+07	4.90459e+07	4.7202e+07	5.85442e+07	5.94909e+07	4.70545e+07	5.50266e+07	5.53044e+07	6.14975e+07	4.62608e+07	3.73724e+07	3.84689e+07	7.73963e+07	5.53853e+07	8.25705e+07	5.25708e+07	6.84094e+07	6.18368e+07	6.13754e+07	5.8932e+07	6.72102e+07	5.21078e+07	4.2422e+07	5.36188e+07	6.13706e+07	5.42044e+07
Cre06.g261700.t1.2		5.56348e+07	4.14721e+07	5.03071e+07	5.38518e+07	3.99764e+07	6.99812e+07	5.77839e+07	4.36452e+07	5.34892e+07	4.36761e+07	4.38473e+07		4.5801e+07	3.83856e+07	4.88058e+07	3.72388e+07	4.14093e+07	3.65011e+07	3.09748e+07	3.91345e+07		3.47324e+07	3.86472e+07					2.90845e+07		4.58588e+07	4.55598e+07	3.88471e+07	4.37431e+07	5.96194e+07	5.80818e+07	5.35744e+07	6.35737e+07	4.90349e+07	6.82189e+07	8.3327e+07	7.20392e+07	5.06009e+07	5.13112e+07	6.18359e+07	5.53226e+07	4.94857e+07	5.60433e+07
Cre06.g261750.t1.2		2.16807e+07	2.46247e+07		2.44515e+07	2.6105e+07		1.86624e+07	2.27547e+07		2.58341e+07	2.00851e+07		2.67766e+07	1.99554e+07	1.99813e+07	1.84765e+07	1.25791e+07	2.92851e+07	3.18115e+07	1.55371e+07		1.81942e+07	1.32052e+07			1.58563e+07	1.77403e+07	2.03601e+07	1.32251e+07		1.99594e+07	1.52391e+07			1.28832e+07		1.36569e+07	1.65501e+07	3.42737e+07	2.19478e+07	1.6757e+07	2.23681e+07	1.92609e+07	2.23752e+07	2.36634e+07	1.79704e+07	2.62666e+07
Cre06.g261800.t1.2	1.9102e+08	1.92261e+08	1.83328e+08	1.47402e+08	2.12635e+08	1.77533e+08	1.78587e+08	1.98046e+08	1.71141e+08	1.85487e+08	1.63344e+08	1.58303e+08	1.72853e+08	1.67459e+08	2.06926e+08	1.74011e+08	1.8691e+08	1.62165e+08	1.88184e+08	1.85557e+08	1.68055e+08	1.42741e+08	1.73685e+08	1.30663e+08	1.77491e+08	1.46014e+08	1.40344e+08	1.35075e+08	1.66861e+08	1.4611e+08	1.45827e+08	1.65664e+08	1.31172e+08	1.51625e+08	1.64353e+08	1.56888e+08	1.70471e+08	1.72079e+08	1.95516e+08	1.95625e+08	1.79355e+08	1.65422e+08	1.78947e+08	1.7369e+08	1.63403e+08	1.59511e+08	1.94516e+08	1.6555e+08
Cre06.g262050.t1.2			4.41847e+07	4.86331e+07				3.5243e+07	2.86391e+07			4.32276e+07		3.17116e+07	4.56785e+07	2.17674e+07	3.47763e+07	3.95222e+07	2.96475e+07			3.57133e+07	3.9435e+07	2.49676e+07	3.04289e+07			3.66402e+07	2.93493e+07	3.00538e+07			3.25126e+07		4.38256e+07		3.44155e+07		3.63266e+07		4.59232e+07	3.39429e+07	4.8848e+07	4.37064e+07	4.86716e+07	3.54553e+07	5.08454e+07	3.89908e+07
Cre06.g262100.t1.1	7.17388e+07	1.12144e+08	6.44958e+07	8.06749e+07	7.00204e+07	6.44274e+07	6.01407e+07	7.12798e+07	6.30629e+07	9.09696e+07	7.55721e+07	7.93857e+07	7.38206e+07	6.69598e+07	7.16274e+07	6.53504e+07	7.24732e+07	7.11484e+07	7.44769e+07	7.27994e+07	6.12882e+07	9.87956e+07	7.00562e+07	6.0936e+07	5.60731e+07	6.46991e+07	6.74907e+07		5.93731e+07	7.04653e+07	7.02174e+07	6.42944e+07	5.91643e+07	6.37993e+07	7.48019e+07	6.42702e+07	5.89899e+07	7.33288e+07	6.60367e+07	6.79805e+07	7.55536e+07	8.26846e+07	8.64726e+07	7.36606e+07	7.68547e+07	6.64788e+07	7.61656e+07	7.29936e+07
Cre06.g262300.t1.2
Cre06.g262650.t1.1																1.22309e+07										6.00034e+06									5.58687e+06										6.4005e+06
Cre06.g262700.t1.1	3.8775e+08	3.63925e+08	4.70925e+08	3.49681e+08	3.93097e+08	4.23679e+08	3.65559e+08	4.73338e+08	3.9587e+08	4.11265e+08	4.23059e+08	3.93695e+08	4.34047e+08	4.31053e+08	4.20019e+08	3.86519e+08	4.0905e+08	3.99935e+08	3.69815e+08	4.80541e+08	4.14715e+08	4.90234e+08	4.57725e+08	4.29858e+08	5.84553e+08	5.19931e+08	5.62474e+08	4.83808e+08	5.00766e+08	4.7726e+08	4.97043e+08	5.26418e+08	5.57034e+08	4.69543e+08	5.35908e+08	5.06887e+08	4.74193e+08	4.78388e+08	4.69057e+08	4.56714e+08	4.23611e+08	4.06872e+08	3.36525e+08	3.76104e+08	3.54753e+08	4.22348e+08	3.89866e+08	3.64102e+08
Cre06.g262850.t1.2	1.51237e+07	1.97161e+07	2.2238e+07	2.28155e+07	1.95579e+07	2.02166e+07		1.9068e+07	1.86498e+07	1.56846e+07		2.53189e+07		2.20178e+07		1.53482e+07	2.05821e+07	1.45433e+07	1.52288e+07	2.06394e+07	2.04077e+07	1.74342e+07	2.13836e+07	1.33015e+07	1.02756e+07	2.54034e+07	2.16781e+07	3.04778e+07	2.15875e+07	1.93453e+07		1.97512e+07	2.16643e+07	1.80872e+07	2.26893e+07	1.96264e+07	2.87058e+07	2.37909e+07	2.33905e+07	2.38765e+07	2.63365e+07	2.21613e+07	2.76381e+07	1.82525e+07	1.85464e+07			1.76166e+07
Cre06.g262900.t1.2			3.03549e+07	2.84075e+07	2.70633e+07	3.30707e+07			3.48302e+07	3.21206e+07		3.6369e+07	2.9373e+07		3.2569e+07	2.77727e+07	2.30856e+07	2.71718e+07	3.53815e+07	3.50532e+07	3.5106e+07	3.36212e+07	3.87612e+07	4.4752e+07	3.92367e+07	3.76104e+07		3.76693e+07	3.00015e+07	3.62367e+07			4.10149e+07	4.49163e+07		3.73709e+07		3.83738e+07		3.48166e+07	3.01352e+07	2.95254e+07					2.84203e+07
Cre06.g263000.t1.1
Cre06.g263250.t1.1	2.43273e+09	3.31142e+09	2.80724e+09	3.00862e+09	2.9914e+09	2.9829e+09	2.68142e+09	2.67039e+09	2.65706e+09	3.10467e+09	2.71962e+09	2.61645e+09	2.90928e+09	2.58117e+09	2.56497e+09	2.7919e+09	2.66515e+09	2.79265e+09	2.52232e+09	2.58275e+09	2.57003e+09	2.36213e+09	2.41866e+09	2.79677e+09	2.87515e+09	2.52843e+09	2.28226e+09	2.6997e+09	2.64259e+09	2.66949e+09	2.18502e+09	2.44975e+09	2.56977e+09	2.5586e+09	2.31184e+09	2.81161e+09	2.60296e+09	2.70509e+09	2.79654e+09	2.62962e+09	2.84702e+09	3.06701e+09	2.46185e+09	2.49096e+09	2.44987e+09	2.99647e+09	3.17101e+09	2.88028e+09
Cre06.g263300.t1.2	4.43143e+07	9.58993e+07	9.84293e+07	6.54612e+07	6.75824e+07	7.15592e+07	1.03031e+08	1.13012e+08	6.70277e+07	6.98443e+07	8.88778e+07	8.6333e+07	6.47966e+07	8.65411e+07		7.42437e+07	8.47635e+07	1.10273e+08	1.02173e+08	1.2384e+08	1.17864e+08	1.32411e+08	1.40674e+08	1.3851e+08	8.73343e+07	1.90644e+08	2.00904e+08	1.17084e+08	1.71324e+08	1.95495e+08	8.53293e+07	2.10427e+08	1.87575e+08	1.25604e+08	1.41227e+08	1.69724e+08	9.63119e+07	1.36296e+08	1.41589e+08	7.26604e+07	1.05617e+08	1.34681e+08	7.56508e+07	1.08992e+08	9.57034e+07	6.75529e+07	1.08676e+08	9.64242e+07
Cre12.g498600.t1.2;Cre06.g263450.t1.2;Cre06.g263450.t2.1	3.11541e+10	2.79102e+10	2.95729e+10	2.90566e+10	3.09984e+10	2.80842e+10	3.23447e+10	2.94502e+10	3.07173e+10	2.96989e+10	3.00375e+10	2.94562e+10	3.03121e+10	3.03387e+10	2.64098e+10	2.95909e+10	2.84158e+10	2.9383e+10	2.80597e+10	2.80562e+10	2.87415e+10	3.05171e+10	2.77193e+10	2.71262e+10	2.36829e+10	2.67857e+10	2.95922e+10	2.77269e+10	3.01608e+10	2.90381e+10	2.71666e+10	3.23196e+10	3.11965e+10	2.81362e+10	2.84274e+10	2.77614e+10	3.08716e+10	2.93593e+10	2.73745e+10	3.14569e+10	3.0909e+10	2.97275e+10	3.22748e+10	2.99154e+10	3.2129e+10	2.804e+10	2.9305e+10	3.02263e+10
Cre06.g263650.t1.1
Cre06.g263750.t1.2																																																2.70239e+06
Cre06.g264050.t1.2	4.31659e+07	3.40922e+07	3.48962e+07	4.41039e+07	4.38808e+07	3.88937e+07	4.40177e+07	3.96249e+07		4.38017e+07	4.89369e+07			3.5092e+07		3.32043e+07	3.38025e+07		3.30712e+07						3.42172e+07	2.03093e+07					4.09181e+07	5.51044e+07		3.86157e+07	2.32268e+07	2.64495e+07	3.42094e+07	2.73505e+07	2.46844e+07	4.07562e+07	2.97549e+07	2.45653e+07	4.28835e+07			4.14003e+07		1.88691e+07
Cre06.g264200.t1.2	1.45161e+08	1.43102e+08	1.37229e+08	1.16622e+08	2.03271e+08	1.45126e+08	1.57698e+08	1.70351e+08	1.63881e+08	1.04746e+08	1.97513e+08	1.62503e+08	1.27855e+08	1.66391e+08	1.76375e+08	1.1278e+08	1.7698e+08	1.66531e+08	1.90882e+08	2.03646e+08	2.02976e+08	1.91729e+08	2.49501e+08	2.32642e+08	1.69801e+08	2.72089e+08	2.58533e+08	2.08386e+08	2.99975e+08	2.96082e+08	2.54268e+08	3.26758e+08	2.7808e+08	2.0231e+08	2.96986e+08	2.84052e+08	2.11676e+08	2.98347e+08	2.48382e+08	1.45676e+08	2.44994e+08	2.37518e+08	1.32929e+08	1.82905e+08	1.48707e+08	1.42346e+08	1.49507e+08	1.45174e+08
Cre06.g264300.t1.2	3.61728e+08	3.64584e+08	4.08028e+08	3.68688e+08	3.13384e+08	3.02177e+08	3.87848e+08	3.09805e+08	3.57824e+08	3.99072e+08	3.31153e+08	3.66601e+08	3.2937e+08	3.19791e+08	1.40237e+08	3.22621e+08	2.59734e+08	3.18671e+08	3.12687e+08	2.95828e+08	2.6786e+08	3.51677e+08	2.46251e+08	2.13418e+08	1.96428e+08	2.36043e+08	1.94854e+08	2.29038e+08	1.97424e+08	2.09322e+08	1.96892e+08	2.40372e+08	2.00735e+08	1.64366e+08	2.18603e+08	1.98771e+08	2.28129e+08	2.06607e+08	2.01582e+08	3.2487e+08	2.8136e+08	3.46732e+08	2.91679e+08	3.63742e+08	3.42328e+08	3.57625e+08	3.3586e+08	4.08374e+08
[truncated: 2,460 more rows]

## Sheet: 40C_Normalized_Read_Counts
ProteinId	00_40C_pre1_A	01_40C_pre1_B	02_40C_pre1_C	03_40C_pre2_A	04_40C_pre2_B	05_40C_pre2_C	06_40C_0h_A	07_40C_0h_B	08_40C_0h_C	09_40C_0.5h_A	10_40C_0.5h_B	11_40C_0.5h_C	12_40C_1h_A	13_40C_1h_B	14_40C_1h_C	15_40C_2h_A	16_40C_2h_B	17_40C_2h_C	18_40C_4h_A	19_40C_4h_B	20_40C_4h_C	21_40C_8h_A	22_40C_8h_B	23_40C_8h_C	24_40C_16h_A	25_40C_16h_B	26_40C_16h_C	27_40C_24h_A	28_40C_24h_B	29_40C_24h_C	30_40C_R0h_A	31_40C_R0h_B	32_40C_R0h_C	33_40C_R2h_A	34_40C_R2h_B	35_40C_R2h_C	36_40C_R4h_A	37_40C_R4h_B	38_40C_R4h_C	39_40C_R8h_A	40_40C_R8h_B	41_40C_R8h_C	42_40C_R24h_A	43_40C_R24h_B	44_40C_R24h_C	45_40C_R48h_A	46_40C_R48h_B	47_40C_R48h_C
[truncated: 3,647 more rows]

[truncated: 3 more sheets: 35C_DEx, 40C_DEx, Overlaps]
