# Supplementary material for: Systems-wide analysis revealed shared and unique responses to moderate and acute high temperatures in the green alga Chlamydomonas reinhardtii
Source: Commun Biol. 2022 May 13;5:460. doi: 10.1038/s42003-022-03359-z (PMC9106746; doi:10.1038/s42003-022-03359-z)
Supplement: Supplementary file 8 — supplementary_data_5 [file 42003_2022_3359_MOESM8_ESM.xlsx]

## Sheet: Key
Supplementary Data 5: WGCNA output, genes belonging to each module, and functional enrichment of each module
Each module has a dedicated subsheet with the following information:
Top Section
MapMan Functional Enrichment for the given module
Column position:	Column key:
A	MapMan Term
B	Total number of genes significantly associated with a WGCNA module
C	Total number of genes in the list of genes associated with a WGCNA module with the given MapMan term
D	Total number of genes in the given module with the given MapMan Term
E	FDR-corrected p-value of enrichment for given MapMan term
F	List of genes in the given module with the given MapMan term
Middle Section
Summary of genes with unknown functions in module
%A	% of genes in module with no defline or description in Chlamydomonas reinhardtii from JGI bulk annotation information
%B	% of genes in module with no defline or description in Chlamydomonas reinhardtii AND no Arabidopsis thaliana best hit description from from JGI bulk annotation information
%C	% of genes in module with no annotion information in JGI bulk data (Chlamydomonas reinardtii defline, description, Arabidopsis best hit information, KEG, GO, PANTHER, ec, Pfam, KO)
Bottom Section
List of genes belonging to the given module
Column position:	Column key:
A	gene	Chlamydomonas reinhardtii v5.6 geneID
B	module	name of the given module
C	FDR	FDR-corrected ANOVA p-value associating the given gene's expression pattern with the module expression pattern. Only genes with FDR < 0.05 are included
D-O	annotation information	JGI Bulk annotation information for the given gene

## Sheet: TM1
Significantly enriched MapMan Terms in TM1
Term	Genes in WGNA modules	Total number of genes with this MapMan term	Number of Genes in TM1 with this MapMan Term	pValueAdj	Gene IDs with this MapMan Term in TM1
stress.abiotic.heat	13561	47	26	0	Cre01.g019950;Cre01.g032500;Cre02.g080600;Cre02.g080650;Cre02.g080700;Cre02.g090850;Cre03.g152750;Cre06.g250100;Cre07.g318800;Cre07.g320150;Cre07.g354500;Cre08.g372100;Cre09.g386750;Cre09.g387150;Cre09.g393200;Cre10.g420100;Cre10.g439900;Cre11.g467644;Cre12.g507650;Cre12.g514850;Cre14.g617400;Cre14.g617450;Cre15.g638400;Cre16.g677000;Cre16.g692004;Cre17.g701500
protein.co-chaperones	13561	41	17	0	Cre01.g019950;Cre01.g032500;Cre03.g178450;Cre03.g189950;Cre07.g320150;Cre07.g321850;Cre07.g341600;Cre08.g358562;Cre09.g397512;Cre10.g420100;Cre12.g505850;Cre12.g507650;Cre12.g551500;Cre14.g632000;Cre16.g673729;Cre16.g692004;Cre17.g701500
protein.folding.chaperones and co-chaperones.small HSPs	13561	8	8	0	Cre01.g020575;Cre03.g145787;Cre07.g318600;Cre07.g318800;Cre07.g318850;Cre13.g572350;Cre14.g617400;Cre14.g617450
protein.folding.chaperones and co-chaperones.co-chaperones	13561	20	16	0	Cre01.g032500;Cre03.g152750;Cre03.g178450;Cre03.g189950;Cre07.g320150;Cre07.g321850;Cre07.g339300;Cre07.g341550;Cre07.g341600;Cre08.g358562;Cre09.g397512;Cre12.g505850;Cre12.g507650;Cre14.g632000;Cre16.g673729;Cre17.g701500
protein.folding.chaperones and co-chaperones.HSP70s	13561	8	7	0	Cre02.g080600;Cre02.g080700;Cre06.g250100;Cre08.g372100;Cre09.g393200;Cre10.g439900;Cre16.g677000
protein.folding	13561	27	11	1e-06	Cre02.g092250;Cre03.g178450;Cre06.g309100;Cre07.g339150;Cre07.g341550;Cre07.g341600;Cre08.g358562;Cre08.g372100;Cre12.g505850;Cre14.g632000;Cre17.g741450
protein.folding.chaperones and co-chaperones.HSP90s	13561	3	3	0.000858	Cre02.g080650;Cre09.g386750;Cre12.g514850
PS.lightreaction.unspecified	13561	14	5	0.006004	Cre06.g251150;Cre08.g365900;Cre08.g367400;Cre08.g367500;Cre09.g394325
lipid metabolism.glycolipid synthesis.sulfolipid synthase	13561	2	2	0.012082	Cre16.g689150;Cre16.g689250
protein.folding.chaperones and co-chaperones.HSP60s	13561	12	4	0.020846	Cre04.g231222;Cre06.g309100;Cre07.g339150;Cre17.g741450
mitochondrial electron transport / ATP synthesis.NADH-DH (type I).localisation not clear	13561	6	3	0.020846	Cre09.g390467;Cre12.g523500;Cre15.g636400
RNA.regulation of transcription.heat-shock transcription factor family (HSF)	13561	3	2	0.026684	Cre07.g354500;Cre09.g387150
redox.thioredoxin.PDIL	13561	7	3	0.027334	Cre07.g326600;Cre07.g328150;Cre12.g518200
cell.motility.eukaryotes.flagellar adhesion and gamete fusion	13561	8	3	0.03408	Cre06.g285600;Cre10.g456100;Cre16.g674852
major CHO metabolism.synthesis.starch.starch synthase	13561	8	3	0.03408	Cre03.g185250;Cre06.g282000;Cre12.g521700
PS.calvin cycle.rubisco interacting	13561	8	3	0.03408	Cre04.g231222;Cre07.g339150;Cre17.g741450
Summary of genes with unknown functions in TM1
0.62	% of genes in module with no defline or description in Chlamydomonas reinhardtii from JGI bulk annotation information
0.35	% of genes in module with no defline or description in Chlamydomonas reinhardtii AND no Arabidopsis thaliana best hit description from from JGI bulk annotation information
0.25	% of genes in module with no annotion information in JGI bulk data (Chlamydomonas reinardtii defline, description, Arabidopsis best hit information, KEG, GO, PANTHER, ec, Pfam, KO)
Genes in TM1: 628 genes total
gene	module	FDR	gene_name	Pfam	Panther	KOG	ec	KO	GO	Best.hit.arabi.name	arabi.symbol	arabi.defline	Chlamy.defline	Chlamy.description
Cre01.g000550	TM1	3.19e-12		PF03407	PTHR10994,PTHR10994:SF61					AT2G35610.1	XEG113	xyloglucanase 113	Putative nucleotide-diphospho-sugar transferase
Cre01.g000650	TM1	8.83e-23	AMX2	PF02728,PF02727,PF01179	PTHR10638,PTHR10638:SF18	KOG1186	1.4.3.21	K00276	GO:0055114,GO:0048038,GO:0009308,GO:0008131,GO:0005507	AT2G42490.1		Copper amine oxidase family protein	Copper amine oxidase	possibly peroxisomal; contains PTS1 canonical sequence
Cre01.g003100	TM1	1.2e-06		PF00226	PTHR24078					AT2G21510.1		DNAJ heat shock N-terminal domain-containing protein		null-allele mutant was isolated (PMID 29743196)
Cre01.g004900	TM1	1.67e-06		PF01965	PTHR11019,PTHR11019:SF1								Similar to Putatative Protease/Amidase
Cre01.g004950	TM1	0.00176089		PF01965	PTHR11019,PTHR11019:SF1		4.2.1.130						Conserved Protein with Putative intracellular protease/amidase domain
Cre01.g005001	TM1	0.000104587	CPLD9		PTHR34370,PTHR34370:SF1					AT2G38695.1			Conserved in the Plant Lineage and Diatoms
Cre01.g005150	TM1	9.4e-05	SGA1	PF00266	PTHR21152,PTHR21152:SF21	KOG2862	2.6.1.51,2.6.1.44,2.6.1.45	K00830		AT2G13360.1	AGT,AGT1,SGAT	alanine:glyoxylate aminotransferase	Serine glyoxylate aminotransferase	Putative aminotransferase (class V) with homology to serine glyoxylate aminotransferases from Arabidopsis (TrEMBL: 081248) and Frillaria agrestis (GenBank AAB95218); this is the longer and more abundant splicing variant SGA1a; both are predicted mitochondrial (TPlen 29) like orthologues in mouse, dog, X. laevis, C. elegans (plus Leishmania and Candida ?), but unlike Arabidopsis, C. merolae, D. di…
Cre01.g005900	TM1	1.69e-05		PF12937,PF04379	PTHR14289,PTHR14289:SF16	KOG4408		K10290	GO:0005515	AT1G06110.1	SKIP16	SKP1/ASK-interacting protein 16
Cre01.g006352	TM1	4.93e-12
Cre01.g008150	TM1	0.000497384	RPK1	PF00481,PF00069	PTHR13832		2.7.11.24		GO:0003824,GO:0006468,GO:0005524,GO:0004672,GO:0006470,GO:0004722	AT3G63340.1		Protein phosphatase 2C family protein	RNA-polymerase-subunit kinase
Cre01.g010450	TM1	0.0202823		PF00397					GO:0005515
Cre01.g011600	TM1	1.77e-06		PF01486,PF13920,PF13415,PF13854,PF13418	PTHR23244	KOG4693			GO:0006355,GO:0005634,GO:0003700	AT3G05420.2	ACBP4	acyl-CoA binding protein 4
Cre01.g012550	TM1	1.4e-07
Cre01.g013500	TM1	3.99e-11		PF01814
Cre01.g015200	TM1	4.18e-12	PDE4	PF00233	PTHR11347		3.1.4.53		GO:0007165,GO:0004114				3',5'-cyclic-nucleotide phosphodiesterase	Metal-dependent phosphohydrolase; may be involved in cAMP signal transduction
Cre01.g016300	TM1	0.000765846	CAM3	PF13499						AT1G76650.3	CML38	calmodulin-like 38	Calmodulin-like protein
Cre01.g016600	TM1	1.54e-11	PSBS1		PTHR14154,PTHR14154:SF17			K03542		AT1G44575.1	NPQ4,PSBS	Chlorophyll A-B binding family protein	chloroplast Photosystem II-associated 22 kDa protein	one of the two neighbor genes homologous to higher plant PsbS (Npq4) that is involved in Non-Photochemical Quenching (PMID: 10667783; PMID:15222740); corresponds to the gene mentioned in PMID: 16143839; shows a single AA difference compared to downstream convergent PSBS2; involved in acclimatation to UV-B; regulated by UVR8
Cre01.g016700	TM1	0.0134543
Cre01.g016750	TM1	6.39e-11	PSBS2		PTHR14154,PTHR14154:SF17			K03542		AT1G44575.1	NPQ4,PSBS	Chlorophyll A-B binding family protein	chloroplast Photosystem II-associated 22 kDa protein	one of the two neighbor genes homologous to higher plant PsbS (Npq4) that is involved in Non-Photochemical Quenching (PMID: 10667783; PMID:15222740); shows a single AA difference compared to upstream convergent PSBS1; involved in acclimatation to UV-B; regulated by UVR8
Cre01.g016850	TM1	0.00337585		PF12907	PTHR21213,PTHR21213:SF7	KOG4118				AT2G23090.1		Uncharacterised protein family SERF
Cre01.g017701	TM1	1.53e-22		PF03372,PF00078	PTHR13078,PTHR13078:SF53		2.7.7.49
Cre01.g019500	TM1	1.46e-08			"PTHR22847,PTHR22847:SF431"					AT5G08390.1		Transducin/WD40 repeat-like superfamily protein
Cre01.g019950	TM1	1.23e-16	DNJ7	"PF00226,PF01556"	"PTHR24078,PTHR24078:SF294"	"KOG0714,KOG0712"		K09510		AT2G20560.1		DNAJ heat shock family protein	DnaJ-like protein	"DnaJ-like protein; probably cytosolic, as judged from absence of N-terminal extension and from homology with cytosolic PSI1 from S. pombe; annotation for PSI1: required for nuclear migration during mitosis and for the normal initiation of translation; Als"
Cre01.g020450	TM1	1.22e-17
Cre01.g020575	TM1	1.22e-17	HSP22D		"PTHR11527,PTHR11527:SF128"								Heat shock protein 22D	small heat shock protein with C-terminal domain containing partial homology with alpha-crystallin domain; N-terminus by TargetP weakly predicted to be chloroplast transit peptide; PMID: 16143837
Cre01.g024050	TM1	5.9e-11		PF13414	"PTHR16056,PTHR16056:SF3"
Cre01.g025000	TM1	2.7e-05	SSA12	PF07856	"PTHR12210,PTHR12210:SF49"			K16056					"cilia-sensing, structure and/or assembly"	"Expressed protein of unknown function, conserved only in ciliated organisms; identified by comparative genomics as being present only in organisms having cilia, including non-motile cilia; may have role in sensing, structure and/or assembly (SSA)"
Cre01.g025025	TM1	4.86e-07		PF07460					GO:0003677
Cre01.g028101	TM1	1.07e-09												null-allele passenger mutation was isolated (PMID 29743196)
Cre01.g028713	TM1	0.000276609
Cre01.g028777	TM1	7.62e-09		PF13359
Cre01.g029700	TM1	5.82e-18
Cre01.g029850	TM1	0.000307571		PF00433,PF07714	PTHR24356,PTHR24356:SF212		2.7.11.1		GO:0006468,GO:0005524,GO:0004674,GO:0004672	AT1G30640.1		Protein kinase family protein	Serine/threonine protein kinase	Serine/Threonine Protein Kinase Homolog 19
Cre01.g030550	TM1	4.1e-06		PF09409	PTHR13020,PTHR13020:SF34	KOG2699				AT1G04850.1		ubiquitin-associated (UBA)/TS-N domain-containing protein	possible ubiquitin-proteasome pathway protein	Ubiquitin-associated protein, contains PUB/PUG domain. May be a ubiquitin-associated/translation elongation factor, EF1B. Proteins with PUB/PUG domains are often linked to the ubiquitin-proteasome system
Cre01.g031800	TM1	1.17e-10		PF08409	PTHR23083,PTHR23083:SF433
Cre01.g032050	TM1	0.000127163		PF00892	"PTHR10778,PTHR10778:SF10"	KOG1581		K15275	"GO:0016021,GO:0016020"	AT2G02810.1	"ATUTR1,UTR1"	UDP-galactose transporter 1	UDP-galactose/glucose transporter	UAA transporter
Cre01.g032500	TM1	3.33e-07	DNJ8	"PF07719,PF00515,PF13414,PF00226"	PTHR24074	KOG0550		K09523	GO:0005515	AT5G03160.1	"ATP58IPK,P58IPK"	homolog of mamallian P58IPK	DnaJ-like protein	"DnaJ-like protein; might be targeted to ER, as judged from homology with tomato Q7XYV1, Arabidopsis Q9LYW9, and rice Q6H7Q3, which by TargetP are all predicted to secretory pathway; contains C-terminal J-domain (pfam226) and N-terminal TPR domain (cd1"
Cre01.g032950	TM1	0.000565042
Cre01.g034700	TM1	4.14e-06		PF12843
Cre01.g034850	TM1	2.86e-07
Cre01.g035050	TM1	2.7e-08
Cre01.g035100	TM1	0.000777075		PF00731	"PTHR23046,PTHR23046:SF3"		5.4.99.18		GO:0006189
Cre01.g035400	TM1	4.74e-06		PF13639	PTHR15898	KOG4172			"GO:0008270,GO:0005515"	AT1G18660.4		zinc finger (C3HC4-type RING finger) family protein
Cre01.g035450	TM1	1.18e-11		PF01027	"PTHR23291,PTHR23291:SF36"	KOG2322		K06890		AT1G03070.1		Bax inhibitor-1 family protein
Cre01.g037150	TM1	1.47e-05		PF00654	PTHR11689,PTHR11689:SF14				GO:0055085,GO:0016020,GO:0006821,GO:0005247	AT4G35440.1	ATCLC-E,CLC-E,CLCE	chloride channel E	ion channel/ voltage-gated chloride channel
Cre01.g038400	TM1	2.08e-05	CRT2	PF00262	PTHR11073	KOG0674		K08057	GO:0051082,GO:0006457,GO:0005783,GO:0005509	AT1G09210.1	AtCRT1b,CRT1b	calreticulin 1b	Calreticulin 2, calcium-binding protein	Calreticulin 2. Calreticulin (CRT) is a high-capacity calcium-binding protein mainly localized to the endoplasmic reticulum in eukaryotic cells. Higher plants contain two distinct groups of CRTs: a CRT1/CRT2 group and a CRT3 group. Similar to Arabidopsis At1g09210.1
Cre01.g039850	TM1	0.00725475	CGL48	PF03641,PF00294	PTHR31208,PTHR31208:SF1	KOG2854				AT1G50575.1		Putative lysine decarboxylase family protein	conserved protein related to lysine decarboxylase domain	Conserved in the Green Lineage
Cre01.g040500	TM1	0.000135337		PF14570	PTHR12603			K10643		AT3G48070.1		RING/U-box superfamily protein
Cre01.g042200	TM1	0.0014901
Cre01.g042700	TM1	0.000767305
Cre01.g043050	TM1	0.00110244	SNR2	PF09335	PTHR12677,PTHR12677:SF5				GO:0016021	AT1G22850.1		SNARE associated Golgi protein family	SNARE-associated Golgi protein
Cre01.g044300	TM1	0.0192847		PF12849	PTHR30570,PTHR30570:SF0
Cre01.g045400	TM1	2.76e-11	CSB8	PF07282	PTHR15535								Probable transposon-derived protein of Chlamydomonas-Specific family B	CSB family member have highly similar sequences and show various degrees of N-terminal truncation; C-terminal part similar to transposase DNA-binding domain; is probably part of a (truncated) repeat element
Cre01.g045400	TM1	2.76e-11	CSB8										Probable transposon-derived protein of Chlamydomonas-Specific family B	CSB family member have highly similar sequences and show various degrees of N-terminal truncation; C-terminal part similar to transposase DNA-binding domain; is probably part of a (truncated) repeat element
Cre01.g046850	TM1	3.43e-07	UBC13	PF00627,PF00179	PTHR24067,PTHR24067:SF29	KOG0418	6.3.2.19	K04649		AT5G50870.1	UBC27	ubiquitin-conjugating enzyme 27	E2 Ubiquitin conjugating enzyme
Cre01.g047700	TM1	4.89e-10	CYN40	PF07719,PF13414,PF00160	PTHR11071,PTHR11071:SF263	KOG0546	5.2.1.8	K05864	GO:0006457,GO:0003755,GO:0000413	AT2G15790.1	CYP40,SQN	peptidyl-prolyl cis-trans isomerase / cyclophilin-40 (CYP40) / rotamase	Cyclophilin	Peptidyl-prolyl cis-trans isomerase (rotamase), cyclophilin type; C-terminal TPR domain involved in HSP90 interaction; cytosolic; similar to At2g15790 (AtCYP40, CYP40) and AT2G38730 (AtCYP22)
Cre01.g048150	TM1	4.15e-06	HLA8	PF00565	PTHR12302		3.1.31.1			AT2G40410.2		Staphylococcal nuclease homologue	Transcriptional co-activator/nuclease induced by high light	Staphylococcal nuclease homolog. Thermonuclease family. Induced under high light condition [PMID: 12000678]. A part of post-transcriptional gene silencing machinery [PMID: 11782532]
Cre01.g049750	TM1	0.00053811		PF04191	PTHR12714,PTHR12714:SF11		2.1.1.100			AT5G59500.1		protein C-terminal S-isoprenylcysteine carboxyl O-methyltransferases
Cre01.g050500	TM1	0.000425388	TCB1	PF01535,PF13812,PF13041	PTHR24015					AT3G04760.1		Pentatricopeptide repeat (PPR-like) superfamily protein	Translation factor for chloroplast petB RNA	PentratricoPeptide Repeat protein; homologous to HCF152 and containing a similar C-terminal domain
Cre01.g052450	TM1	1.43e-09					2.7.11.1
Cre01.g053850	TM1	0.0172434		PF00400	PTHR22847,PTHR22847:SF422	KOG0266		K10143	GO:0005515	AT5G52250.1		Transducin/WD40 repeat-like superfamily protein
Cre01.g054050	TM1	0.0191133		PF09834
Cre01.g054200	TM1	0.00187353
Cre01.g054300	TM1	0.0430017
Cre01.g055412	TM1	0.000589174			PTHR33471,PTHR33471:SF1					AT5G27290.1
Cre01.g061807	TM1	7.69e-11		PF01027	PTHR23291,PTHR23291:SF34	KOG1629				AT5G47120.1	ATBI-1,ATBI1,BI-1,BI1	BAX inhibitor 1
Cre02.g075100	TM1	4.92e-12	TPR3	PF13414	PTHR22904,PTHR22904:SF356	KOG4234				AT4G30480.2		Tetratricopeptide repeat (TPR)-like superfamily protein	Tetratricopeptide-repeat protein protein	TPR protein with good similarity to human TTC1 (TPR1; Q99614)) and Arabidopsis Q9M0B2. May be involved in protein folding, PMID: 8836031.
Cre02.g075500	TM1	0.00556731
Cre02.g076466	TM1	3.54e-07
Cre02.g076650	TM1	1.94e-21
Cre02.g078939	TM1	1.61e-05		PF00875,PF03441	PTHR11455,PTHR11455:SF22	KOG0133	4.1.99.13	K01669		AT5G24850.1	CRY3	cryptochrome 3
Cre02.g079100	TM1	1.73e-09											DNA repair protein	belongs to Rad14/XPA family
Cre02.g079600	TM1	0.0254349	TSF2	PF03147,PF01409	PTHR11538,PTHR11538:SF41		6.1.1.20	K01889	GO:0008033,GO:0006432,GO:0005524,GO:0004826,GO:0000287,GO:0000049,GO:0043039,GO:0005737,GO:0004812	AT3G58140.1		phenylalanyl-tRNA synthetase class IIc family protein	Phenylalanyl-tRNA synthetase	Phenylalanyl-tRNA synthetase with homology to biotin synthetase
Cre02.g080600	TM1	4.09e-16	BIP2	PF00012	PTHR19375,PTHR19375:SF219			K09490		AT5G42020.1	BIP,BIP2	Heat shock protein 70 (Hsp 70) family protein	Endoplasmic reticulum associated Hsp70 protein	BIP2 is one of 9 genes encoding HSP70-like proteins in Chlamydomonas; contains an ER retention motif, an ER-targeting sequence and is most similar to ER-HSP70s from other organisms [PMID: 16143837]; forms a cluster with ER-targeted chaperones HSP90B and BIP1 [PMID: 16143837]
Cre02.g080650	TM1	6.49e-12	HSP90B	PF02518,PF00183	PTHR11528,PTHR11528:SF45			K09487	GO:0051082,GO:0006950,GO:0006457,GO:0005524	AT2G04030.1	AtHsp90.5,CR88,EMB1956,Hsp88.1,HSP90.5	Chaperone protein htpG family protein	Heat shock protein 90B	HSP90B is one of 3 HSP90 genes in Chlamydomonas; HSP90B is localized to the ER; PMID: 16143837 and 15995001; forms a cluster with ER-targeted chaperones BIP1 and BIP2 [PMID: 16143837]
Cre02.g080700	TM1	1.15e-09	BIP1	PF00012	PTHR19375,PTHR19375:SF219			K09490		AT5G42020.1	BIP,BIP2	Heat shock protein 70 (Hsp 70) family protein	Endoplasmic reticulum associated Hsp70 protein	BIP1 is one of 9 genes encoding HSP70-like proteins in Chlamydomonas; BIP1 contains an ER retention motif, an ER-targeting sequence and is most similar to ER-HSP70s from other organisms; it forms a cluster with ER-targeted chaperones HSP90B and BIP2 [PMID: 16143837]
Cre02.g084200	TM1	1.75e-18
Cre02.g084900	TM1	1.09e-09		PF13877,PF13414	PTHR22904					AT1G56440.1		Tetratricopeptide repeat (TPR)-like superfamily protein
Cre02.g085150	TM1	0.000509668		PF03110	PTHR31251,PTHR31251:SF1				GO:0005634,GO:0003677	AT2G47070.1	SPL1	squamosa promoter binding protein-like 1
Cre02.g085150	TM1	0.000509668		PF03110					GO:0005634,GO:0003677	AT5G18830.3	ATSPL7,SPL7	squamosa promoter binding protein-like 7
Cre02.g088800	TM1	2.72e-06		PF00076	PTHR24012				GO:0003676	AT3G04500.1		RNA-binding (RRM/RBD/RNP motifs) family protein
Cre02.g090850	TM1	2.85e-16	CLPB3	PF07728,PF10431,PF02861,PF00004	PTHR11638,PTHR11638:SF121			K03695	GO:0016887,GO:0005524,GO:0019538	AT5G15450.1	APG6,CLPB-P,CLPB3	casein lytic proteinase B3	ClpB chaperone, Hsp100 family	probably chloroplastic or mitochondrial, by homology to At5g15450 and At2g25140 (PMID: 17144892)
Cre02.g092250	TM1	4e-11	FKB42	PF13414,PF07719,PF00254	PTHR10516	KOG0543	5.2.1.8		GO:0006457	AT3G21640.1	ATFKBP42,FKBP42,TWD1,UCU2	FKBP-type peptidyl-prolyl cis-trans isomerase family protein	Peptidyl-prolyl cis-trans isomerase, FKBP-type	Multi-domain protein, with a FKBP-type peptidyl-prolyl cis-trans isomerase (EC 5.2.1.8, PPIase, Rotamase, immunophilin), a TPR repeat, a calmodulin-binding site and, a transmembrane region [PMID: 15701785]; conserved in plants and red algae
Cre02.g094150	TM1	0.00918153	HKR2	PF06203,PF00072	PTHR26402			K12130	GO:0005515,GO:0000160	AT2G46790.1	APRR9,PRR9,TL1	pseudo-response regulator 9	response regulator of two-component system	Similar to APRR9 (PSEUDO-RESPONSE REGULATOR 9); transcription regulator - cd156, REC; contains only the Signal receiver domain and a CCT domain, not the kinase domain
Cre02.g095149	TM1	0.0140037	FAP143										Flagellar Associated Protein 143
Cre02.g098050	TM1	3.82e-09			PTHR31595		2.3.1.75			AT3G51970.1	ASAT1,ATASAT1,ATSAT1	acyl-CoA sterol acyl transferase 1		null-allele mutant was isolated (PMID 29743196)
Cre02.g098100	TM1	5.75e-08		PF13445	PTHR14134,PTHR14134:SF3	KOG4172	6.3.2.19			AT2G32950.1	ATCOP1,COP1,DET340,EMB168,FUS1	Transducin/WD40 repeat-like superfamily protein
Cre02.g098150	TM1	6.97e-05	XYK1	PF02782	PTHR10196,PTHR10196:SF9		2.7.1.17		GO:0016773,GO:0005975	AT2G21370.1	XK-1,XK1	xylulose kinase-1	Xylulose kinase
Cre02.g098550	TM1	0.0208508		PF07714	PTHR23257,PTHR23257:SF513	KOG0192	2.7.11.25		GO:0006468,GO:0004672	AT5G49470.3		PAS domain-containing protein tyrosine kinase family protein
Cre02.g098800	TM1	5.79e-24		PF07749,PF07912	PTHR12211,PTHR12211:SF0			K09586	GO:0005783,GO:0009306,GO:0005788	AT2G47470.1	ATPDI11,ATPDIL2-1,MEE30,PDI11,UNE5	thioredoxin family protein
Cre02.g099879	TM1	1.87e-10
Cre02.g099950	TM1	0.00377966					3.4.19.12,3.4.22.69
Cre02.g100300	TM1	2.01e-06		PF00454	PTHR15245,PTHR15245:SF11	KOG2381	2.7.1.67		GO:0016773	AT1G13640.1		Phosphatidylinositol 3- and 4-kinase family protein
Cre02.g109366	TM1	5.61e-11		PF00856	PTHR12197		2.1.1.43		GO:0005515	AT1G26760.1	ATXR1,SDG35	SET domain protein 35
Cre02.g109950	TM1	0.00012581	HLIP1		"PTHR14154,PTHR14154:SF11"					AT5G02120.1	OHP	one helix protein	"peptidyl-prolyl cis-trans isomerase, FKBP-type"	Single helix protein similar to the HLIPs. A member of the extended LHC gene family. The protein is required for viability in high light in cyanobacteria and appears to be involved in stress acclimation
Cre02.g111300	TM1	5.23e-08		PF13391
Cre02.g114500	TM1	0.0192103		PF15227,PF06888,PF03031	PTHR12210,PTHR12210:SF68	KOG1605	3.6.1.1,3.1.3.75	K15731	GO:0016791,GO:0008152	AT3G55960.1		Haloacid dehalogenase-like hydrolase (HAD) superfamily protein
Cre02.g114850	TM1	2.24e-06		PF13414,PF00515,PF01425	PTHR22904,PTHR22904:SF169	KOG4555,KOG1211			GO:0005515,GO:0016884	AT5G09420.1	ATTOC64-V,MTOM64,TOC64-V	translocon at the outer membrane of chloroplasts 64-V
Cre02.g114900	TM1	4.27e-07	ANK23	PF13637	PTHR24128	KOG4214				AT2G28840.1	XBAT31	XB3 ortholog 1 in Arabidopsis thaliana	Predicted protein with ankyrin repeats	protein of unknown function with ankyrin repeats
Cre02.g141800	TM1	0.00688624		PF07714	PTHR24349	KOG0198,KOG0192,KOG0583,KOG0580	2.7.11.1		GO:0006468,GO:0004672	AT2G45490.1	AtAUR3,AUR3	ataurora3
Cre02.g142066	TM1	0.0263122		PF00612					GO:0005515
Cre02.g143150	TM1	3.61e-06
Cre02.g143227	TM1	0.000485118
Cre02.g143450	TM1	1.38e-06		PF13301	PTHR36738,PTHR36738:SF1					AT2G36885.1
Cre02.g146700	TM1	0.000255048		PF06747	PTHR13523					AT5G09570.1		Cox19-like CHCH family protein
Cre03.g143827	TM1	0.0187741	FBB7		PTHR32215,PTHR32215:SF0	KOG0992				AT1G61210.1		Transducin/WD40 repeat-like superfamily protein	Flagellar/basal body protein 7	Conserved protein found in ciliated organisms, unknown function; identified in the flagellar and basal body proteome [PMID: 15137946]; upregulated by deflagellation
Cre03.g143847	TM1	0.000589448		PF07386
Cre03.g145107	TM1	6.35e-05		PF00225	PTHR24115	KOG0239	3.6.4.5	K10406	GO:0008017,GO:0007018,GO:0005524,GO:0003777,GO:0005871	AT2G22610.1		Di-glucose binding protein with Kinesin motor domain
Cre03.g145347	TM1	4.23e-08
Cre03.g145567	TM1	2.56e-09	CGL18		PTHR36809,PTHR36809:SF1					AT5G55570.1			Conserved in the Green Lineage
Cre03.g145587	TM1	1.42e-09	CPLD1	PF04134	PTHR34290,PTHR34290:SF2					AT5G50100.1		Putative thiol-disulphide oxidoreductase DCC	Conserved in the Plant Lineage and Diatoms
Cre03.g145787	TM1	5.73e-26	HSP22C	PF00011	PTHR11527,PTHR11527:SF128								Heat shock protein 22C	Small heat shock protein containing an alpha-crystallin domain; N-terminus by TargetP weakly predicted to be chloroplast transit peptide; PMID: 16143837
Cre03.g146207	TM1	1.23e-21	MPA1	PF00149	PTHR32440,PTHR32440:SF0	KOG1432			GO:0016787	AT5G63140.1	ATPAP29,PAP29	purple acid phosphatase 29	Metallophosphoesterase, phosphate-repressible	Putative phosphatase, induced during phosphate deficiency, regulated by the PSR1 transcription factor [PMID: 16400166].
Cre03.g146227	TM1	4.31e-06
Cre03.g149550	TM1	0.0317161
Cre03.g151700	TM1	0.00191057	CGL26		PTHR36058					AT4G29520.1			Conserved in the Green Lineage	ts-lethal mutant has fragile cell membrane when poked with a needle at restrictive temperature (PMID 29743196)
Cre03.g152750	TM1	8.82e-11			PTHR33322,PTHR33322:SF4					AT2G46240.1	ATBAG6,BAG6	BCL-2-associated athanogene 6
Cre03.g157450	TM1	4.59e-14		PF15919
Cre03.g157475	TM1	6.59e-09			PTHR34305,PTHR34305:SF2
Cre03.g158500	TM1	0.017305		PF03109	PTHR10566,PTHR10566:SF85	KOG1235	3.6.3.46			AT1G79600.1		Protein kinase superfamily protein
Cre03.g160850	TM1	3.74e-05			PTHR35100,PTHR35100:SF1					AT1G23110.3
Cre03.g163250	TM1	1.2e-05
Cre03.g163400	TM1	0.0134481
Cre03.g163950	TM1	2.63e-22	CDO2	PF05995	PTHR12918		1.13.11.20	K00456	GO:0055114,GO:0046439,GO:0017172,GO:0005506				Cysteine dioxygenase
Cre03.g164950	TM1	2.47e-10	SRS3	PF00076	PTHR15481				GO:0003676	AT1G16610.3	RNPS1,SR45	arginine/serine-rich 45	Serine/arginine-rich pre-mRNA splicing factor
Cre03.g170350	TM1	0.0200552	SEC12		PTHR23284,PTHR23284:SF0	KOG0771				AT5G50550.1		Transducin/WD40 repeat-like superfamily protein	regulator of COP-II vesicle coat	Expressed Protein. Similar to SEC12, regulatory component of the COP-II coat protein complex. GEF for SAR-GTPase.
Cre03.g172700	TM1	0.0148114
Cre03.g173250	TM1	0.00462878
Cre03.g173300	TM1	7.1e-06		PF04488	PTHR12042,PTHR12042:SF4					AT2G38150.1		alpha 1,4-glycosyltransferase family protein
Cre03.g173600	TM1	7.09e-12		PF00240	PTHR10666	KOG0005,KOG0001			GO:0005515	AT5G42220.1		Ubiquitin-like superfamily protein
Cre03.g174100	TM1	2.41e-16		PF08016			2.7.11.1			AT3G19020.1		Leucine-rich repeat (LRR) family protein
Cre03.g175600	TM1	7.5e-24		PF00069,PF07714	PTHR26392,PTHR26392:SF78	KOG0192	2.7.11.1		GO:0006468,GO:0005524,GO:0004672	AT4G24480.1		Protein kinase superfamily protein
Cre03.g178014	TM1	9.28e-17
Cre03.g178050	TM1	3.32e-06	MOT51	PF00400	PTHR22889	KOG1188			GO:0005515	AT2G47790.1		Transducin/WD40 repeat-like superfamily protein	Predicted protein	identified by comparative genomics as being present only in organisms having motile (MOT) cilia
Cre03.g178450	TM1	1.07e-15	CPN10	PF00166	PTHR10772	KOG1641		K04078	GO:0006457,GO:0005737	AT1G23100.1		GroES-like family protein	Chaperonin 10	cochaperonin for CPN60 with MW of the mature protein of 10 kD; heptamers of Cpn10-like cochaperonins bind to one of the two Cpn60 heptameric rings and trigger ATP hydrolysis; CPN10 is closely related to mitochondrial CPN10 from Arabidopsis, thus very likely mitochondrial; PMID: 16143837
Cre03.g179100	TM1	2.85e-16	UFD1b	PF00789,PF03152	PTHR12555				GO:0005515,GO:0006511	AT4G15420.1		Ubiquitin fusion degradation UFD1 family protein	UFD1b homolog	contains UBX domain
Cre03.g179650	TM1	5.95e-26		PF00651	PTHR26379				GO:0005515	AT2G04740.1		ankyrin repeat family protein
Cre03.g180000	TM1	8.17e-08
Cre03.g181500	TM1	0.00265986	STA11	PF02446	PTHR32438,PTHR32438:SF5		2.4.1.25	K00705	GO:0005975,GO:0004134	AT5G64860.1	DPE1	disproportionating enzyme	4-alpha-glucanotransferase	alpha-1,4-glucanotransferase; transfers mostly maltosyl residues from a donor oligosaccharide to the nonreducing end of an acceptor. Described by Wattebled et al. 23 [PMID:12746519]. Known formally as disproportionating enzyme (D-enzyme). Note that t
Cre03.g185250	TM1	8.75e-05	SSS2	PF00534,PF08323	PTHR12526,PTHR12526:SF337		2.4.1.21	K00703		AT3G01180.1	AtSS2,SS2	starch synthase 2	soluble starch synthase II	ADP-glucose alpha-1,4 glucane alpha-4-glucanotransferase
Cre03.g188400	TM1	7.11e-14	RBO2	PF08030,PF01794,PF08022	PTHR11972,PTHR11972:SF55		1.6.3.1		GO:0055114,GO:0016491	AT4G25090.1		Riboflavin synthase-like superfamily protein	Respiratory burst oxidase	putative NADPH oxidase homolog, related to plant respiratory burst oxidase; ferric reductase like transmembrane component; possible NADPH oxidase activity; possible cytochrome b-245 heavy chain
Cre03.g188650	TM1	1.96e-14	PLAP2	PF04755	PTHR31906,PTHR31906:SF14					AT3G26070.1		Plastid-lipid associated protein PAP / fibrillin family protein	Plastid lipid associated protein	PAP-fibrillin family protein
Cre03.g188700	TM1	9.97e-05	PLAP6	PF04755	PTHR31906,PTHR31906:SF4					AT5G09820.2		Plastid-lipid associated protein PAP / fibrillin family protein	Plastid lipid associated protein	PAP-fibrillin family protein
Cre03.g189100	TM1	7.34e-09		PF10349	PTHR31606,PTHR31606:SF1					AT5G11680.1
Cre03.g189150	TM1	2.49e-07												null-allele mutant was isolated (PMID 29743196)
Cre03.g189901	TM1	5.58e-13
Cre03.g189950	TM1	4.42e-16	HOP	PF00515,PF13414	PTHR22904,PTHR22904:SF371			K09553	GO:0005515	AT4G12400.2		stress-inducible protein, putative	HSP70-HSP90 organizing protein	HOP (or Sti1 in yeast) is a cytosolic protein that mediates the interaction between HSP90 and HSP70 via TPR domains; these bind to the EEVD motifs present in cytosolic HSP90 and HSP70 [PMID: 8423808]
Cre03.g193150	TM1	2.17e-06		PF06658	PTHR13507					AT2G15270.1
Cre03.g193400	TM1	0.020583		PF04542	PTHR30603				"GO:0016987,GO:0006355,GO:0006352,GO:0003700,GO:0003677"	AT1G08540.1	"ABC1,ATSIG1,ATSIG2,SIG1,SIG2,SIGA,SIGB"	RNApolymerase sigma subunit 2
Cre03.g195000	TM1	0.000483503
Cre03.g197750	TM1	0.0213564	GPX3	PF00578	"PTHR11592,PTHR11592:SF39"	KOG1651	1.11.1.9	K00432	"GO:0055114,GO:0016491,GO:0016209,GO:0006979,GO:0004602"	AT2G25080.1	"ATGPX1,GPX1"	glutathione peroxidase 1	Glutathione peroxidase	Probably organelle-targetted(prediction programs)
Cre03.g199300	TM1	1.24e-24		"PF08327,PF09229"	"PTHR13009,PTHR13009:SF8"	KOG2936			"GO:0006950,GO:0051087,GO:0001671"	AT3G12050.1		Aha1 domain-containing protein
Cre03.g199871	TM1	0.0318446			"PTHR23050,PTHR23050:SF186"
Cre03.g200767	TM1	1.12e-20	CSR9		PTHR10605		2.8.2.8						Carbohydrate sulfotransferase-related 9
Cre03.g202897	TM1	9.17e-07		PF00179	"PTHR24067,PTHR24067:SF54"	KOG0417	6.3.2.19	K10578		AT3G17000.1	UBC32	ubiquitin-conjugating enzyme 32
Cre03.g202900	TM1	3.08e-06
Cre03.g204000	TM1	1.78e-08
Cre03.g204400	TM1	9.22e-06		PF01694	"PTHR12917,PTHR12917:SF18"		"3.4.21.105,3.4.21.108"	K09651	"GO:0016021,GO:0004252"	AT3G17611.1	"ATRBL14,RBL14"	RHOMBOID-like protein 14		null-allele mutant was isolated (PMID 29743196)
Cre03.g206900	TM1	6.16e-08			"PTHR12984,PTHR12984:SF6"					AT1G71410.1		ARM repeat superfamily protein
Cre03.g207901	TM1	1.52e-17					3.6.4.1
Cre03.g210513	TM1	1.68e-16		PF00724	"PTHR22893,PTHR22893:SF14"	KOG0134	1.3.1.42	K05894	"GO:0055114,GO:0016491,GO:0010181"	AT1G76690.1	"ATOPR2,OPR2"	12-oxophytodienoate reductase 2
Cre03.g211521	TM1	0.000186805	FAP165	PF00582					GO:0006950	AT3G11930.4		Adenine nucleotide alpha hydrolases-like superfamily protein	Flagellar Associated Protein 165	May contain additional coding sequence in intronic N-island PMID: 27175017
Cre04.g211750	TM1	0.000216544		PF03006	PTHR20855	KOG0748		K07297	GO:0016021	AT4G37680.2	HHP4	heptahelical protein 4
Cre04.g212300	TM1	3.18e-05		PF00498,PF00481	PTHR13832,PTHR13832:SF224		3.1.3.16		GO:0005515,GO:0003824,GO:0006470,GO:0004722,GO:0004721	AT5G19280.2	KAPP,RAG1	kinase associated protein phosphatase	Phosphoprotein phosphatase 2C-related
Cre04.g214650	TM1	3.05e-09	GSL1	PF02364	PTHR12741,PTHR12741:SF7		2.4.1.34		GO:0016020,GO:0006075,GO:0003843,GO:0000148	AT5G13000.1	ATGSL12,gsl12	glucan synthase-like 12	Glucan synthase-like 1	glycosyl transferase of GT48 family, possible 1,3-beta-D-glucan synthase
Cre04.g216102	TM1	1.92e-08
Cre04.g216150	TM1	9.07e-11		PF05250	PTHR28348
Cre04.g217400	TM1	0.0462704
Cre04.g221150	TM1	1.46e-23		PF05686	PTHR12203								GT90 family protein 5
Cre04.g222850	TM1	3.56e-16
Cre04.g224500	TM1	0.0347388		PF08370,PF00005,PF01061	PTHR19241		3.6.3.17		GO:0016887,GO:0005524,GO:0016020	AT2G29940.1	ATPDR3,PDR3	pleiotropic drug resistance 3		null-allele passenger mutation was isolated (PMID 29743196)
Cre04.g228750	TM1	2.12e-10
Cre04.g231222	TM1	1.01e-18	CPN60A	PF00530,PF00118	PTHR11353,PTHR11353:SF11	KOG0356			GO:0016020,GO:0005044,GO:0005524	AT2G28000.1	CH-CPN60A,CPN60A,SLP	chaperonin-60alpha	Chaperonin 60A	GroEL/HSP60-homolog, targeted to the chloroplast; called Cpn60-alpha in higher plants; shares only ~50% similarity with chloroplast-targeted CPN60Bs; higher plant Cpn60-alpha with Cpn60-betas form stacks of two hetero-oligomeric heptameric rings; Cpn60s r
Cre04.g232602	TM1	0.00081798	GRX4	PF00085,PF00462	PTHR10293,PTHR10293:SF40	KOG0911	3.5.1.52		GO:0045454,GO:0015035,GO:0009055	AT4G04950.1		thioredoxin family protein	Glutaredoxin, CGFS type	Glutaredoxin 4, CGFS type, probably cytosolic, contains 2 glutaredoxin modules. PMID: 16328797
Cre04.g232702	TM1	0.00230203
Cre05.g233303	TM1	1.41e-10		PF01501,PF06427	PTHR11226,PTHR11226:SF0	KOG1879		K11718	GO:0016757,GO:0006486,GO:0003980	AT1G71220.2	EBS1,PSL2,UGGT	UDP-glucose:glycoprotein glucosyltransferases;transferases, transferring hexosyl groups;transferases, transferring glycosyl groups		May contain additional coding sequence in intronic N-island PMID: 27175017; null-allele passenger mutation was isolated (PMID 29743196)
Cre05.g238400	TM1	0.00457096
Cre05.g241600	TM1	0.000129376
Cre05.g242350	TM1	0.00134802		"PF00690,PF00702,PF00689,PF00122"	"PTHR24093,PTHR24093:SF289"		3.6.3.8	K01537	"GO:0046872,GO:0000166"	AT4G00900.1	"ATECA2,ECA2"	ER-type Ca2+-ATPase 2	"Putative calcium-transporting ATPase, endoplasmic reticulum-type"
Cre05.g245158	TM1	7.12e-06		PF01656	PTHR10803	KOG2825	3.6.3.16		"GO:0016887,GO:0005524"	AT3G10350.1		P-loop containing nucleoside triphosphate hydrolases superfamily protein
Cre05.g247550	TM1	0.00214693		PF13417	"PTHR11260,PTHR11260:SF220"	KOG0867	2.5.1.18	K00799	GO:0005515	AT5G41210.1	"ATGSTT1,GST10,GSTT1"	glutathione S-transferase THETA 1	Glutathione S-transferase
Cre06.g249550	TM1	1.73e-06
Cre06.g249555	TM1	1.15e-05
Cre06.g249850	TM1	0.000631472
Cre06.g250100	TM1	3.92e-07	HSP70B	PF00012	"PTHR19375,PTHR19375:SF147"					AT5G49910.1	"cpHsc70-2,CPHSC70-2EAT SHOCK PROTEIN 70-2,HSC70-7"	chloroplast heat shock protein 70-2	Heat shock protein 70B	"HSP70B is one of 9 genes encoding HSP70-like proteins in Chlamydomonas; HSP70B is localized to the chloroplast, there mainly to the stroma, but also to thylakoid and low density membranes; HSP70B is inducible by heat shock and light; it interacts with the GrpE-type nucleotide exchange factor CGE1 in an ATP-sensitive manner; HSP70B also interacts with HSP90C; HSP70B by an unknown mechanism protec…
Cre06.g251150	TM1	0.00507518	OHP2		PTHR33401					AT1G34000.1	OHP2	one-helix protein 2	low CO2 and stress-induced one-helix protein	Homologous to stress induced one-helix proteins of Cyanobacteria and land plants and belonging to high-light inducible protein (HLIP) family (LHCII superfamily); described as Low-CO2 inducible gene revealed by cDNA array analyses (LCI25)
Cre06.g253051	TM1	1.75e-15	MTA3A		PTHR11266,PTHR11266:SF41				GO:0016021				Predicted protein	unknown protein; this duplicate copy of mtA3 is located in the MT+ locus (see PMID: 11805055) . Independently sequenced: AF417571. This gene may be a pseudogene
Cre06.g253200	TM1	2.56e-07	PKY1	PF07714	PTHR23257,PTHR23257:SF534	KOG0192	2.7.11.1		GO:0006468,GO:0004672	AT3G24715.1		Protein kinase superfamily protein with octicosapeptide/Phox/Bem1p domain	Protein tyrosine kinase
Cre06.g253459	TM1	1.97e-11		PF10275	PTHR12931	KOG3991	3.4.19.12			AT1G28120.1
Cre06.g255550	TM1	5.95e-14		PF03372			2.7.11.1						Endonuclease/exonuclease/phosphatase family protein
Cre06.g257250	TM1	0.00736837	BBS2	PF14783,PF14781,PF14782	PTHR32465,PTHR32465:SF0			K16747	GO:0035058,GO:0034464				Bardet-Biedl syndrome-2 associated protein	Flagellar protein, component of the core BBSome complex that targets membrane proteins to cilia
Cre06.g259300	TM1	4.77e-11	EFS2	PF00009	"PTHR23115,PTHR23115:SF91"		3.6.5.3						Selenocysteine-specific elongation factor EF-Sec
Cre06.g261300	TM1	0.0423132		PF04193	PTHR12226	KOG3211		K09660		AT5G59470.1		Mannose-P-dolichol utilization defect 1 protein
Cre06.g263000	TM1	8.82e-09		PF12937					GO:0005515
Cre06.g263150	TM1	2.94e-08		PF13672	"PTHR21586,PTHR21586:SF0"
Cre06.g267900	TM1	1.07e-07		PF03208	"PTHR12859,PTHR12859:SF0"					AT3G11397.1	PRA1.A3	prenylated RAB acceptor 1.A3
Cre06.g273550	TM1	1.03e-06
Cre06.g273700	TM1	0.00474558	HCF136	PF14870	"PTHR32010,PTHR32010:SF6"					AT5G23120.1	HCF136	"photosystem II stability/assembly factor, chloroplast (HCF136)"	Photosystem II stability/assembly factor HCF136
Cre06.g278107	TM1	4.6e-07
Cre06.g278171	TM1	7.67e-09	CGL132	PF04720	PTHR31579,PTHR31579:SF1					AT2G39650.1		Protein of unknown function (DUF506)	predicted protein
Cre06.g278193	TM1	5.51e-17
Cre06.g278211	TM1	0.000163758
Cre06.g278247	TM1	9.38e-07
Cre06.g278297	TM1	2.11e-11
Cre06.g280300	TM1	2.8e-07		PF00632	"PTHR11254,PTHR11254:SF324"	KOG0940	6.3.2.19	K10589	GO:0004842	AT3G17205.1	UPL6	ubiquitin protein ligase 6		null-allele mutant was isolated (PMID 29743196)
Cre06.g281300	TM1	0.000525094
Cre06.g281350	TM1	1.55e-08	LON1	"PF00004,PF02190,PF05362"	"PTHR10046,PTHR10046:SF50"		3.4.21.53	K08675	"GO:0005524,GO:0006508,GO:0004176,GO:0004252,GO:0030163"	AT5G26860.1	"LON1,LON_ARA_ARA"	lon protease 1	Mitochondrial LON protease	belongs to MEROPS peptidase family S16 of ATP-dependent proteases; similar to mitochondrial LON protease homolog from Arabidopsis thaliana
Cre06.g281950	TM1	2.76e-11		PF07707	PTHR24412
Cre06.g282000	TM1	0.000692955	STA3	PF00534,PF08323,PF16760	PTHR12526,PTHR12526:SF341		2.4.1.21			AT1G11720.2	ATSS3,SS3	starch synthase 3	Soluble starch synthase III
Cre06.g282400	TM1	9.06e-12
Cre06.g283900	TM1	0.0145804		PF04819	PTHR16007,PTHR16007:SF15					AT1G32120.1
Cre06.g284200	TM1	9.44e-22	LHCBM9	PF00504	PTHR21649,PTHR21649:SF8		1.10.3.9	K08912	GO:0016020,GO:0009765	AT2G05070.1	LHCB2,LHCB2.2	photosystem II light harvesting complex gene 2.2	Light-harvesting Chlorophyll a/b binding protein of LHCII
Cre06.g284650	TM1	9.43e-13	MKP6	PF05706	PTHR23339,PTHR23339:SF71		3.1.3.16,3.1.3.48		GO:0004725,GO:0004721				Dual-specificity protein phosphatase	MAP kinase phosphatase 6 (Dual Specificity Protein Phosphatase 6) (DSP6); Dephosphorylates phosphotyrosine, phosphoserine, and phosphothreonine residues
Cre06.g285600	TM1	1.42e-06	RWP5	PF02042	PTHR32002					AT4G35590.1		RWP-RK domain-containing protein	RWP-RK transcription factor	putative RWP-RK domain transcription factor [PMID: 15785851]
Cre06.g286550	TM1	1.34e-12		PF12811	PTHR41282,PTHR41282:SF1
Cre06.g287100	TM1	3.36e-12	CAM11	"PF13499,PF13833"	PTHR10891	KOG0027				AT5G37780.1	"ACAM-1,CAM1,TCH1"	calmodulin 1	Calmodulin-like protein
Cre06.g287150	TM1	1.52e-17		PF13855	PTHR24365				GO:0005515	AT1G78230.1		Outer arm dynein light chain 1 protein
Cre06.g287200	TM1	1.99e-14
Cre06.g287450	TM1	6.44e-13		PF00069	"PTHR24055,PTHR24055:SF137"	KOG0593	2.7.11.22	K08824	"GO:0006468,GO:0005524,GO:0004672"	AT1G71530.1		Protein kinase superfamily protein
Cre06.g288252	TM1	1.27e-08					2.7.11.1			AT4G33970.1		Leucine-rich repeat (LRR) family protein		null-allele mutant was isolated (PMID 29743196)
Cre06.g289850	TM1	2.2e-13	SBE1	"PF02922,PF00128,PF02806"	"PTHR10357,PTHR10357:SF110"		2.4.1.18	K00700	"GO:0005975,GO:0004553,GO:0043169,GO:0003824"	AT5G03650.1	SBE2.2	starch branching enzyme 2.2	Starch Branching Enzyme	"catalyses the formation of alpha-1,6 linkages within the polymer by cleaving a preexisting linear chain and transferring the fragment at the non reducing end of the cleaved glucan to an alpha-1,6 position"
Cre06.g289900	TM1	0.030297	HEN2	PF00249	PTHR10641					AT4G21440.1	"ATM4,ATMYB102,MYB102"	MYB-like 102	Hua Enhancer 2	"Putative homologue of Arabidopsis Hua Enhancer 2, HEN2, DExH box helicase"
Cre06.g290000	TM1	4.7e-09	GIP1	PF07883	"PTHR34571,PTHR34571:SF1"		3.5.3.26	K14977		AT4G17050.1	UGLYAH	ureidoglycine aminohydrolase	Glyoxylate induced protein
Cre06.g293300	TM1	4.1e-08		PF00069	PTHR23257,PTHR23257:SF394	KOG0581,KOG0198	2.7.11.25		GO:0006468,GO:0005524,GO:0004672	AT1G67890.1		PAS domain-containing protein tyrosine kinase family protein
Cre06.g293350	TM1	2e-18
Cre06.g293362	TM1	1.62e-18
Cre06.g294000	TM1	0.0101154	CGL113	PF12695	PTHR17630	KOG3043		K01061		AT2G32520.1		alpha/beta-Hydrolases superfamily protein	Dienelactone hydrolase family protein	Conserved in the Green Lineage
Cre06.g296650	TM1	0.00797827	HYDG		PTHR15535								Iron hydrogenase assembly protein	Related to Thiazole biosynthesis protein thiH/O. Pfam motif found in thiamin and biotin biosynthesis genes. Radical SAM protein required for the assembly of an active [Fe]-hydrogenase [PMID: 15082711]
Cre06.g298200	TM1	4.1e-15
Cre06.g300144	TM1	1e-06
Cre06.g300150	TM1	7.28e-06
Cre06.g300300	TM1	4.14e-07
Cre06.g303100	TM1	0.00840898		PF00069		KOG1853	2.7.11.17		GO:0006468,GO:0005524,GO:0004672	AT5G35980.2	YAK1	yeast YAK1-related gene 1
Cre06.g303751	TM1	7.12e-07
Cre06.g304050	TM1	1.29e-08	PKC1	PF07714	PTHR24362	KOG0198	2.7.11.1	K15710	GO:0006468,GO:0004672	AT3G27580.1	ATPK7,D6PKL3	Protein kinase superfamily protein	Protein Kinase C	Homology to ribosomal protein S6 kinase alpha
Cre06.g304950	TM1	4.83e-05					2.7.11.1
Cre06.g309100	TM1	1.01e-07	CPN60C	PF00118	PTHR11353,PTHR11353:SF80			K04077	GO:0005524	AT3G23990.1	HSP60,HSP60-3B	heat shock protein 60	Chaperonin 60C	GroEL/HSP60-homolog, targeted to mitochondria; forms stacks of two homo-oligomeric heptameric rings; Cpn60s require mitochondrial Cpn10s to fold non-native proteins to the native state in an ATP-consuming process; PMID: 16143837
Cre06.g311100	TM1	2.3e-21
Cre07.g312701	TM1	5.57e-11		PF00078	"PTHR13078,PTHR13078:SF53"		2.7.7.49
Cre07.g313600	TM1	2.79e-23	CGL33A		"PTHR12176,PTHR12176:SF29"					AT5G44600.1		S-adenosyl-L-methionine-dependent methyltransferases superfamily protein	conserved methyltransferase of unknown function	Conserved in the Green Lineage
Cre07.g314500	TM1	1.1e-05		PF07714	PTHR23257	KOG0192	2.7.11.25		"GO:0006468,GO:0004672"	AT2G35050.1		Protein kinase superfamily protein with octicosapeptide/Phox/Bem1p domain
Cre07.g318600	TM1	2.92e-23	HSP22H	PF00011	"PTHR11527,PTHR11527:SF42"	KOG3591				AT1G07400.1		HSP20-like chaperones superfamily protein	Heat shock protein 22H	"small heat shock protein containing at least first part of alpha-crystallin domain; N-terminus by ChloroP and TargetP not predicted to be organellar targeting sequence, thus rather cytosolic; not present in version 1 of the genome"
Cre07.g318800	TM1	5.95e-26	HSP22A	PF00011	PTHR11527	KOG0710		K13993		AT1G53540.1		HSP20-like chaperones superfamily protein	heat shock protein 22A	"small heat shock protein containing an alpha-crystallin domain, most likely cytosolic; is arranged head-to-head with HSP22B, with which HSP22A shares 70% identity; PMID: 2473899, 8026482,1697261, 10982457, 16143837"
Cre07.g318850	TM1	3.86e-23	HSP22B	PF00011	"PTHR11527,PTHR11527:SF42"			K13993		AT1G53540.1		HSP20-like chaperones superfamily protein	heat shock protein 22B	"small heat shock protein containing an alpha-crystallin domain, most likely cytosolic; is arranged head-to-head with HSP22A, with which HSP22B shares 70% identity; PMID: 16143837"
Cre07.g319650	TM1	0.00490541	FXL4	PF00989	"PTHR31600,PTHR31600:SF2"				GO:0006355				FixL-like PAS domain protein	FixL like homolog 4 (FXL). PAS region shows high identity to Rhizobial FixL proteins.
Cre07.g319950	TM1	9.24e-07
Cre07.g320150	TM1	2.1e-05	ERJ1	"PF00226,PF01556"	"PTHR24078,PTHR24078:SF257"	KOG0713		K09517		AT3G62600.1	"ATERDJ3B,ERDJ3B"	DNAJ heat shock family protein	"DnaJ-like protein, ER-targeted"	"DnaJ-like protein; probably targeted to ER, as judged from high homology to Arabidopsis Q9LZK5 predicted by TargetP (reliability score 1) to be targeted to the ER; contains N-terminal J-domain (pfam00226) and DnaJ C-ter domain (pfam01556)."
Cre07.g321850	TM1	7.87e-11		PF09229	"PTHR13009,PTHR13009:SF5"				"GO:0051087,GO:0001671"	AT5G58110.1		chaperone binding;ATPase activators
Cre07.g321900	TM1	6.9e-15					3.1.26.11
Cre07.g323200	TM1	3.21e-18			PTHR36357,PTHR36357:SF1					AT2G46000.1
Cre07.g323250	TM1	0.0039125
Cre07.g323500	TM1	0.000171144		PF08609	PTHR19316					AT3G51980.1		ARM repeat superfamily protein
Cre07.g325101	TM1	4.53e-10		PF02698	PTHR30336,PTHR30336:SF4
Cre07.g325150	TM1	1.52e-12	TGL12	PF01764	PTHR21493				GO:0006629	AT2G42450.1		alpha/beta-Hydrolases superfamily protein	Triacylglycerol lipase
Cre07.g325743	TM1	0.00226198	GRX3	PF00462	PTHR10293,PTHR10293:SF37	KOG1752	1.8.1.9		GO:0045454,GO:0015035,GO:0009055	AT3G54900.1	ATGRXCP,CXIP1	CAX interacting protein 1	Glutaredoxin, CGFS type	Glutaredoxin 3, CGFS type, probably chloroplastic. PMID: 16328797. Characterized by Zaffagnini et al. 2008 [PMID: 18216016].
Cre07.g325950	TM1	0.0393732	ZSP1	PF03105	PTHR10783,PTHR10783:SF44					AT5G20150.1	ATSPX1,SPX1	SPX domain gene 1		ZSP1 ORF is found in the 3UTR, encoding hydroxyproline-rich glycoprotein with GPI-anchor signal"
Cre07.g326250	TM1	1.12e-06
Cre07.g326600	TM1	5.63e-13	PDI6	PF00085	PTHR18929	KOG0907	5.3.4.1	K09584	GO:0045454	AT1G04980.1	"ATPDI10,ATPDIL2-2,PDI10,PDIL2-2"	PDI-like 2-2	Protein disulfide isomerase
Cre07.g326833	TM1	3.91e-13
Cre07.g327226	TM1	1.37e-09
Cre07.g328150	TM1	9.62e-16	PDI4	PF00085	"PTHR18929,PTHR18929:SF38"	KOG0191	5.3.4.1	K09584	GO:0045454	AT2G32920.1	"ATPDI9,ATPDIL2-3,PDI9,PDIL2-3"	PDI-like 2-3	Protein disulfide isomerase	"Protein Disulfide Isomerase 4, P5 type. Possible ER localisation. PMID: 16143836"
Cre07.g329550	TM1	7.63e-18	VFL5										Variable flagella protein 5	Protein with conserved tubulin site. Probe for VFL5 marker maps to the 3 end of this gene.
Cre07.g329800	TM1	0.0410454	HSFL	PF06825	PTHR19424	KOG4117				AT4G15802.1	AtHSBP,HSBP	heat shock factor binding protein	Similar to heat shock factor binding protein 1
Cre07.g331450	TM1	5.37e-14											N-acetyltransferase	Related to GCN5
Cre07.g332025	TM1	4.5e-16
Cre07.g333050	TM1	8.04e-24					2.7.11.1
Cre07.g335350	TM1	4.3e-05
Cre07.g339150	TM1	6.85e-19	CPN60B2	PF00118	PTHR11353,PTHR11353:SF8			K04077	GO:0005524	AT3G13470.1		TCP-1/cpn60 chaperonin family protein	Chaperonin 60B2
Cre07.g339300	TM1	9.43e-20		PF05180	PTHR20922,PTHR20922:SF13				GO:0008270	AT5G27280.1		Zim17-type zinc finger protein
Cre07.g339500	TM1	2.65e-07
Cre07.g340600	TM1	3.11e-05	MCP21	PF00153	PTHR24089,PTHR24089:SF25	KOG0756,KOG0758,KOG0760				AT4G11440.1		Mitochondrial substrate carrier family protein	Mitochondrial substrate carrier protein
Cre07.g341100	TM1	0.00433849
Cre07.g341350	TM1	7.65e-05		PF08016	PTHR10582								Transient receptor potential ion channel protein	Putative transient receptor potential (TRP) channel. Homology to mammalian TRPV channels.
Cre07.g341550	TM1	2.73e-10		PF04969	PTHR22932,PTHR22932:SF1	KOG3158				AT4G02450.1		HSP20-like chaperones superfamily protein	Similar to HSP20-like Chaperones
Cre07.g341551	TM1	5e-12
Cre07.g341552	TM1	1.69e-13			PTHR13078
Cre07.g341553	TM1	1.02e-17		PF00078	PTHR13078,PTHR13078:SF53		2.7.7.49
Cre07.g341600	TM1	1.67e-12	CGE1	PF01025	PTHR21237,PTHR21237:SF4	KOG3003		K03687	GO:0051087,GO:0042803,GO:0006457,GO:0000774	AT5G17710.2	EMB1241	Co-chaperone GrpE family protein	GrpE nucleotide release factor	Chloroplast GrpE homolog, nucleotide release factor, co-chaperone of HSP70B, chloroplast-targeted; first intron is alternatively spliced [PMID: 11752390]: isoform CGE1b is more prominent at higher temperatures (>30 C) than CGE1a (which lacks a VQ dipeptide at position 4 of mature protein and prevails at lower temperatures); the protein is mostly localized to chloroplast stroma; participates with …
Cre07.g341950	TM1	3.52e-09
Cre07.g345250	TM1	1.96e-07			PTHR32523,PTHR32523:SF8		3.4.19.12
Cre07.g345800	TM1	1.45e-13			PTHR36372,PTHR36372:SF1					AT5G24610.1
Cre07.g349000	TM1	0.000535516		PF07714	PTHR23257,PTHR23257:SF513	KOG0192	2.7.11.25		GO:0006468,GO:0004672	AT5G49470.3		PAS domain-containing protein tyrosine kinase family protein
Cre07.g350750	TM1	3.73e-05	PTOX1	PF01786	PTHR31803,PTHR31803:SF2		1.10.3.11	K17893	GO:0055114,GO:0009916	AT4G22260.1	IM,IM1	Alternative oxidase family protein	Plastid terminal oxidase	Plastoquinol oxydase, regulates photosyntetic electron flow
Cre07.g351150	TM1	0.0471978	FA2	PF14531	PTHR24362,PTHR24362:SF229	KOG0589	2.7.11.1	K08857		AT3G20860.1	ATNEK5,NEK5	NIMA-related kinase 5	Flagella Abscission 2	Flagellar Autonomy 2 protein, NIMA family kinase; PMID: 1195892. Associated with flagellar shortening and detachment, and in the G2/M transition of the cell cycle
Cre07.g351200	TM1	1.01e-18			PTHR34454,PTHR34454:SF2					AT5G64510.1
Cre07.g351550	TM1	8.98e-07		PF06203	PTHR31319,PTHR31319:SF1				GO:0005515	AT1G63820.1		CCT motif family protein
Cre07.g353600	TM1	2.5e-12	MMP7	PF05548			3.4.24.38						Metalloproteinase of VMP family	belongs to the large VMP-family of metalloproteinases (identified in Volvox); the binding site of the catalytic metal ion in VMPs is QExxHxxGxxH not HExxHxxGxxH, therefore VMPs prefer copper for activity rather than zinc; extracellular matrix glycoproteins (cell wall glycoproteins) with a hydroxyproline-rich (HR) domain [PMID: 12034745]
Cre07.g353750	TM1	2.37e-13	MMP10	PF05548									Metalloproteinase of VMP family	belongs to the large VMP-family of metalloproteinases (identified in Volvox); the binding site of the catalytic metal ion in VMPs is QExxHxxGxxH not HExxHxxGxxH, therefore VMPs prefer copper for activity rather than zinc; extracellular matrix glycoproteins (cell wall glycoproteins) with a hydroxyproline-rich (HR) domain [PMID: 12034745]
Cre07.g354500	TM1	6.59e-11	HSF2	PF00447	PTHR10015			K09419	GO:0043565,GO:0006355,GO:0005634,GO:0003700	AT1G32330.1	ATHSFA1D,HSFA1D	heat shock transcription factor A1D	Heat shock transcription factor	There are two HSF genes in genome; involved in stress response regulation; null-allele mutant was isolated (PMID 29743196)
Cre07.g355600	TM1	4.96e-16	NTR3	PF00070	PTHR22912,PTHR22912:SF183		1.8.1.9	K00384	GO:0055114,GO:0016491	AT2G17420.1	ATNTRA,NTR2,NTRA	NADPH-dependent thioredoxin reductase A	NADPH dependent thioredoxin reductase	Similar to AtNTRA and AtNTRB targeted to cytosol and mitochondria in Arabidopsis due to alternative initiation of transcription. Apparently no alternative initiation of transcription for this NTR in Chlamy and no N-terminal extension for targeting to the mitochondria. Probable cytosolic localisation.
Cre07.g356050	TM1	4.53e-14
Cre08.g358539	TM1	1.1e-17		PF09229	PTHR13009,PTHR13009:SF8				GO:0051087,GO:0001671	AT3G12050.1		Aha1 domain-containing protein
Cre08.g358540	TM1	0.000517126		PF03703	PTHR35688					AT1G14345.1		NAD(P)-linked oxidoreductase superfamily protein
Cre08.g358548	TM1	2.9e-10
Cre08.g358562	TM1	1.12e-09	CPN20	PF00166	PTHR10772,PTHR10772:SF0	KOG1641		K04078	GO:0006457,GO:0005737	AT5G20720.1	ATCPN21,CHCPN10,CPN10,CPN20,CPN21	chaperonin 20	Chaperonin 20	Chaperonin
Cre08.g358571	TM1	1.89e-19		PF00211	PTHR11920		4.6.1.2		GO:0035556,GO:0016849,GO:0009190
Cre08.g362700	TM1	1.39e-14		PF08241	PTHR12176,PTHR12176:SF30	KOG1271	3.4.24.71		GO:0008168,GO:0008152	AT3G60910.1		S-adenosyl-L-methionine-dependent methyltransferases superfamily protein	S-adenosyl-L-methionine-dependent methyltransferase
Cre08.g362750	TM1	1.19e-12		PF01223	PTHR13966	KOG3721		K01173	GO:0046872,GO:0016787,GO:0003676
Cre08.g363600	TM1	0.00674998		PF03151	PTHR11132	KOG1441				AT1G53660.1		nodulin MtN21 /EamA-like transporter family protein	UMAMIT (Usually Multiple Acids Move In and Out Transporters) type transporter
Cre08.g364550	TM1	5.33e-19		PF13540,PF00415,PF00632	PTHR11254	KOG0941	6.3.2.19	K10587	GO:0004842	AT1G55860.1	UPL1	ubiquitin-protein ligase 1		null-allele mutant was isolated (PMID 29743196)
Cre08.g365900	TM1	3.96e-07	LHCSR1	PF00504	PTHR21649,PTHR21649:SF15				GO:0016020,GO:0009765	AT1G29930.1	AB140,CAB1,CAB140,LHCB1.3	chlorophyll A/B binding protein 1	Stress-related chlorophyll a/b binding protein 1	LI818r-1; involved in protection against UV-B and induced by UVR8; Low-CO2 and high-light inducible chlorophyll a/b binding protein; regulated by CCM1 [PMID: 15235119]
Cre08.g366300	TM1	0.000299216
Cre08.g366350	TM1	1.85e-20
Cre08.g367400	TM1	1.97e-15	LHCSR3.2	PF00504	PTHR21649,PTHR21649:SF15			K08907	GO:0016020,GO:0009765	AT1G29930.1	AB140,CAB1,CAB140,LHCB1.3	chlorophyll A/B binding protein 1	Stress-related chlorophyll a/b binding protein 3	LHCSR3.2
Cre08.g367500	TM1	3.48e-15	LHCSR3.1	PF00504	PTHR21649,PTHR21649:SF15			K08907	GO:0016020,GO:0009765	AT1G29930.1	AB140,CAB1,CAB140,LHCB1.3	chlorophyll A/B binding protein 1	Stress-related chlorophyll a/b binding protein 2	LHCSR3.1
Cre08.g368950	TM1	0.0228461	DHQS	PF13685	PTHR21090,PTHR21090:SF13		4.2.3.4	K01735		AT5G66120.2		3-dehydroquinate synthase, putative	3-dehydroquinate synthase	Putative 3-dehydroquinate synthase; catalyzes conversion of 3-deoxy-arabino-heptulosonate-7-phosphate to dehydroquinate in the chorismate biosynthesis pathway. Predicted plastid location by Target-P and by homology. Previously annotated as DHQS
Cre08.g369300	TM1	9.05e-07	PFH16	PF03171	PTHR10869,PTHR10869:SF55		1.14.11.2	K00472	GO:0055114,GO:0016491	AT3G28490.1		Oxoglutarate/iron-dependent oxygenase	Prolyl 4-hydroxylase 16	Procollagen-proline dioxygenase homolog, requires Fe2+ and ascorbate; contains C-terminal ShK domain
Cre08.g369400	TM1	1.78e-11		PF04969	PTHR12356,PTHR12356:SF18	KOG2265				AT5G58740.1		HSP20-like chaperones superfamily protein
Cre08.g371052	TM1	8.84e-07		PF00642,PF07714,PF06479	PTHR13954,PTHR13954:SF6	KOG0198	2.7.11.1		GO:0046872,GO:0006468,GO:0004672,GO:0006397,GO:0004540	AT5G24360.1	ATIRE1-1,IRE1-1	inositol requiring 1-1		ts-lethal mutant was isolated (PMID 29743196)
Cre08.g372100	TM1	3.06e-10	HSP70A	PF00012	PTHR19375,PTHR19375:SF232			K03283		AT1G16030.1	Hsp70b	heat shock protein 70B	Heat shock protein 70A	HSP70A is one of 9 genes encoding HSP70-like proteins in Chlamydomonas; HSP70A is localized to the cytosol and to flagella; it is inducible by heat shock and light [PMID: 2779571, 1541398, 16151252, 16143837]. Found in the flagellar proteome [PMID: 15998802]
Cre08.g372300	TM1	0.000914073		PF00892					GO:0016021,GO:0016020
Cre08.g372716	TM1	5.94e-06			PTHR12393,PTHR12393:SF6
Cre08.g373000	TM1	2.11e-18			PTHR12393,PTHR12393:SF6
Cre08.g373348	TM1	0.000989431
Cre08.g373349	TM1	0.00125943
Cre08.g375200	TM1	0.0168156		PF08355,PF00071,PF08356	PTHR24072,PTHR24072:SF73	KOG1707		K07870	GO:0007264,GO:0005525	AT5G27540.2	emb2473,MIRO1	MIRO-related GTP-ase 1
Cre08.g375200	TM1	0.0168156		PF08355,PF00071,PF08356	PTHR24072,PTHR24072:SF73	KOG1707		K07870	GO:0007264,GO:0005525	AT5G27540.1	emb2473,MIRO1	MIRO-related GTP-ase 1
Cre08.g376650	TM1	6.69e-05	CSR5	PF00685	PTHR10605		2.8.2.8		GO:0008146				Carbohydrate sulfotransferase-related 5
Cre08.g378200	TM1	1.45e-07		PF10590,PF01243,PF03853	PTHR13232,PTHR13232:SF10	KOG2586	5.1.99.6,1.4.3.5	K17759,K00275	GO:0055114,GO:0016638,GO:0010181,GO:0004733	AT5G49970.1	ATPPOX,PDX3,PPOX	pyridoxin (pyrodoxamine) 5\'-phosphate oxidase	Pyridoxamine 5'-phosphate oxidase
Cre08.g378650	TM1	3.25e-10	CGl131		PTHR35721,PTHR35721:SF1					AT2G35830.2			Conserved in the Green Lineage
Cre08.g378800	TM1	0.00060476		PF00320	PTHR10071,PTHR10071:SF159				GO:0043565,GO:0008270,GO:0006355,GO:0003700	AT5G47140.1	GATA27	GATA transcription factor 27
Cre08.g379100	TM1	7.55e-06		PF00013	PTHR10288,PTHR10288:SF142			K14944	GO:0003723	AT5G04430.1	BTR1,BTR1L,BTR1S	binding to TOMV RNA 1L (long form)
Cre08.g379100	TM1	7.55e-06		PF00013	PTHR10288,PTHR10288:SF142				GO:0003723	AT5G04430.1	BTR1,BTR1L,BTR1S	binding to TOMV RNA 1L (long form)
Cre08.g380000	TM1	0.00274409	UMM7	PF12847,PF03781	PTHR23150,PTHR23150:SF24								UbiE/COQ5 methyltransferase family protein	UbiE/COQ5 methyltransferase family
Cre08.g384650	TM1	1.7e-14		PF00504	PTHR14154,PTHR14154:SF5					AT3G22840.1	ELIP,ELIP1	Chlorophyll A-B binding family protein
Cre09.g386750	TM1	1.62e-13	HSP90A	PF02518,PF00183	PTHR11528			K04079	GO:0051082,GO:0006950,GO:0006457,GO:0005524	AT5G56000.1	AtHsp90.4,Hsp81.4	HEAT SHOCK PROTEIN 81.4	Heat shock protein 90A	HSP90A is one of 3 HSP90 genes in Chlamydomonas; HSP90A is localized to the cytosol; PMID: 16143837 and 15995001
Cre09.g387050	TM1	6.7e-10	FRK1	PF00294	PTHR10584,PTHR10584:SF184	KOG2855	2.7.1.45			AT1G06730.1		pfkB-like carbohydrate kinase family protein	Putative fructokinase
Cre09.g387100	TM1	7.53e-15	CGL12	PF16561	PTHR10343					AT5G39790.1		5\'-AMP-activated protein kinase-related	Conserved in the Green Lineage
Cre09.g387150	TM1	3.5e-06	HSF1	PF00447	PTHR10015,PTHR10015:SF162			K09419	GO:0043565,GO:0006355,GO:0005634,GO:0003700	AT1G32330.1	ATHSFA1D,HSFA1D	heat shock transcription factor A1D	Heat shock transcription factor	There are two HSF genes in genome; involved in stress response regulation
Cre09.g388319	TM1	1.08e-12		PF12695	PTHR13390,PTHR13390:SF0	KOG3975				AT3G11620.2		alpha/beta-Hydrolases superfamily protein
Cre09.g388372	TM1	3.18e-11	RAT2		PTHR21228								tscA RNA stabilization factor	octotricoPeptide (octatricoPeptide) Repeat (OPR) Protein; stabilizes tscA mRNA to allow psaA trans-splicing
Cre09.g388400	TM1	5.9e-07	RAT1	PF07798	PTHR14360,PTHR14360:SF1	KOG3156				AT2G16460.1		Protein of unknown function (DUF1640)	Chloroplast tscA maturation factor	thylakoid membrane protein necessary for 3 end maturation of tscA mRNA, hence for psaA trans-splicing of exons 1 and 2 (PMID: 16115062); has homologues of unknown function in a broad range of organisms; reported similarity to NAD+ binding domain of PARP is dubious"
Cre09.g388763	TM1	7.25e-06		PF01734	"PTHR14226,PTHR14226:SF32"				GO:0006629
Cre09.g389652	TM1	0.00143481			PTHR31437,PTHR31437:SF1					AT2G28910.1	CXIP4	CAX interacting protein 4
Cre09.g389700	TM1	0.00916848	MFT24	PF07690	PTHR23505,PTHR23505:SF21				GO:0055085,GO:0016021				Major facilitator superfamily transporter	Major facilitator superfamily MFS-1 sugar transporter with Spinster-like transmembrane topology
Cre09.g389851	TM1	7.85e-12
Cre09.g390467	TM1	4.07e-05	CGL66	PF04515	PTHR12385,PTHR12385:SF44					AT4G38640.1		Plasma-membrane choline transporter family protein	Conserved in the Green Lineage
Cre09.g391726	TM1	1.8e-11
Cre09.g391875	TM1	6.23e-05			PTHR22847,PTHR22847:SF453					AT5G56190.2		Transducin/WD40 repeat-like superfamily protein
Cre09.g393200	TM1	0.0107113	HSP70C	PF00012	"PTHR19375,PTHR19375:SF179"			K04043		AT5G09590.1	"HSC70-5,MTHSC70-2"	mitochondrial HSO70 2	Heat shock protein 70C	"HSP70C is one of 9 genes encoding HSP70-like proteins in Chlamydomonas; HSP70C is localized to mitochondria; it is inducible by heat shock and light; PMID: 2779571, 16143837"
Cre09.g393953	TM1	7.72e-15												null-allele mutant was isolated (PMID 29743196)
Cre09.g394325	TM1	1.17e-20	ELIP3	PF00504	"PTHR14154,PTHR14154:SF14"					AT4G14690.1	ELIP2	Chlorophyll A-B binding family protein	Early light-inducible protein	belongs to chlorophyll A-B binding protein superfamily
Cre09.g394917	TM1	6.92e-07		PF02582	PTHR16255,PTHR16255:SF4	KOG2861				AT1G69380.1		Protein of unknown function (DUF155)
Cre09.g395288	TM1	2.3e-12		PF03600	PTHR10283,PTHR10283:SF103				GO:0055085,GO:0016021	AT3G19490.1	ATNHD1,NHD1	sodium:hydrogen antiporter 1	Sodium ion/proton transporter protein	Sodium:hydrogen antiporter NhaD. Previously annotated as NHAD1
Cre09.g395547	TM1	5.39e-15
Cre09.g395950	TM1	0.000255479	AOX1	PF01786	PTHR31803,PTHR31803:SF3		1.10.3.11		GO:0055114,GO:0009916	AT1G32350.1	AOX1D	alternative oxidase 1D	Alternative oxidase	alternative oxidase, mitochondrial precursor see gi 9027543 gb AAC05743.2 [9027543], [PMID: 11405094]
Cre09.g396000	TM1	0.000103318	NRT2.3	PF07690	PTHR23515,PTHR23515:SF2	KOG2533		K02575	GO:0055085,GO:0016021	AT1G12940.1	ATNRT2.5,NRT2.5	nitrate transporter2.5	Nitrate/nitrite transporter	high affinity nitrite transporter and low affinity nitrate transporter (system III), also called NAR5; [PMID: 11289304]
Cre09.g396549	TM1	8.22e-07		PF12796			2.4.2.30			AT2G28840.1	XBAT31	XB3 ortholog 1 in Arabidopsis thaliana
Cre09.g397512	TM1	6.68e-12			PTHR19316			K09562		AT3G09350.1	Fes1A	Fes1A
Cre09.g398067	TM1	2.89e-24	FKB62	PF13414,PF00254	PTHR10516,PTHR10516:SF324	KOG0543	5.2.1.8	K09571	GO:0006457	AT3G25230.1	ATFKBP62,FKBP62,ROF1	rotamase FKBP 1	Peptidyl-prolyl cis-trans isomerase, FKBP-type	Contains 3 N-terminal FKBP-type peptidyl-prolyl cis-trans isomerase (EC 5.2.1.8) (PPIase) (Rotamase) (Immunophilin) domains and C-terminal TPR repeats, probably nuclear-localized [PMID: 15701785]; orthologue of AT3G54010 (PASTICCINO 1)
Cre09.g398983	TM1	0.00295145
Cre09.g399030	TM1	5.5e-07		PF00903	PTHR11959,PTHR11959:SF1	KOG0638	1.13.11.27	K00457	GO:0055114,GO:0016701,GO:0009072,GO:0003868	AT1G06570.1	HPD,PDS1	phytoene desaturation 1	4-hydroxyphenylpyruvate dioxygenase	4-hydroxyphenylpyruvate dioxygenase (EC 1.13.11.27) (4HPPD) (HPD) (HPPDase)
Cre09.g400150	TM1	9.89e-12		PF13415,PF13418	PTHR23244					AT5G27630.1	ACBP5	acyl-CoA binding protein 5
Cre09.g400200	TM1	9.39e-06
Cre09.g400590	TM1	7.24e-12
Cre09.g400850	TM1	0.000158045	CTL4	PF08016,PF09458,PF14295,PF01822	PTHR10877,PTHR10877:SF139		2.7.11.1		GO:0030246,GO:0007155	AT3G19020.1		Leucine-rich repeat (LRR) family protein	carbohydrate-binding protein	Contains multiple carbohydrate binding domains: H-lectin, WSC, C-type lectin, PAN/APPLE-like; has many homologs in Chlamydomonas and Volvox; formerly annotated as putative polycystin cation channel
Cre09.g401400	TM1	0.000150599
Cre09.g402600	TM1	3.01e-15
Cre09.g403350	TM1	2.66e-06
Cre09.g404250	TM1	1.33e-05	CEP9	PF07645,PF01476,PF00112	PTHR12411	KOG1543	3.4.22.33		GO:0005509,GO:0008234,GO:0006508	AT3G48350.1		Cysteine proteinases superfamily protein	Cysteine endopeptidase	Cysteine-type endopeptidase, papain type, with LysM, FTP-lectin, EGF and SRCR (Scavenger receptor cysteine-rich) domains
Cre09.g404450	TM1	0.0131811	MCP24	PF00153	PTHR24089,PTHR24089:SF206	KOG0752				AT5G64970.1		Mitochondrial substrate carrier family protein	Mitochondrial substrate carrier protein
Cre09.g406250	TM1	4.68e-06		PF01753	PTHR32523,PTHR32523:SF8		3.4.19.12			AT4G24560.1	UBP16	ubiquitin-specific protease 16
Cre09.g407750	TM1	4.79e-07	CGL130		PTHR34681,PTHR34681:SF2					AT4G15790.1			Conserved in the Green Lineage
Cre09.g411200	TM1	0.00172228	TEF5	PF13806	PTHR21496,PTHR21496:SF0					AT1G71500.1		Rieske (2Fe-2S) domain-containing protein	Rieske [2Fe-2S] domain, putative, chloroplast location proposed
Cre09.g411450	TM1	2.25e-07	MOT45	PF08190	PTHR22997								Dynein assembly factor	similarity with Pre-rRNA processing protein with Pfam PIH1/Nop17 domain; May be required either for nucleolar retention or correct assembly of the C/D box snoRNP; identified by comparative genomics as being present only in organisms having motile cilia; mutated in pf13
Cre09.g412500	TM1	0.000137373
Cre09.g412676	TM1	3.07e-15
Cre09.g414626	TM1	3.84e-21
Cre09.g415900	TM1	3.98e-06	MOT20	PF08449	PTHR11132,PTHR11132:SF101	KOG1441			GO:0055085	AT4G32390.1		Nucleotide-sugar transporter family protein	UMAMIT (Usually Multiple Acids Move In and Out Transporters) type transporter	identified by comparative genomics as being present only in organisms having motile (MOT) cilia
Cre10.g417500	TM1	1.91e-11	CYN20-5	"PF04969,PF00160"	PTHR11071	KOG0880	5.2.1.8		"GO:0006457,GO:0003755,GO:0000413"	AT5G58710.1	ROC7	rotamase CYP 7	Cyclophilin	"Peptidyl-prolyl cis-trans isomerase (rotamase), cyclophilin type; contains an unusual N-terminal domain with signature of nuclear movement protein NudC (pfam3593)/alpha-crystallin/HSP2 (p23 co-chaperone of HSP90, cd237)"
Cre10.g417550	TM1	0.00272903	CLPT3				3.6.4.10						Additional subunit of chloroplast ClpP complex	Homologue of plant ClpT (formerly called ClpS) proteins associated with ClpP complex (PMID: 14593120); has similarity to the N-terminal domain of ClpA chaperone that binds the ClpS adaptator
Cre10.g418300	TM1	1.74e-12		PF03407						AT1G14590.1		Nucleotide-diphospho-sugar transferase family protein
Cre10.g419000	TM1	1.26e-13		PF10248	"PTHR13105,PTHR13105:SF7"					AT4G22740.2		glycine-rich protein
Cre10.g420100	TM1	1.87e-06	DNJ35	"PF00226,PF01556"	PTHR24078	"KOG0712,KOG0714"		K09510		AT5G01390.1		DNAJ heat shock family protein	DnaJ-like protein	"DnaJ-like protein, probably cytosolic since it contains no N-terminal extension and homologs in Arabidopsis (Q9SR91), tobacco (Q9SP9), and rice (Q688X8) are predicted by TargetP to be cytosolic; contains N-terminal J-domain (pfam226) and DnaJ C termina"
Cre10.g420850	TM1	0.00301934
Cre10.g420950	TM1	1.6e-05
Cre10.g422050	TM1	6.17e-14		PF13639	PTHR22763,PTHR22763:SF3	KOG1493			GO:0008270,GO:0005515	AT3G19950.1		RING/U-box superfamily protein
Cre10.g423050	TM1	6.58e-25		PF00078	PTHR24559		2.7.7.7,3.1.26.4,2.7.7.49			ATMG00860.1		DNA/RNA polymerases superfamily protein
Cre10.g424350	TM1	7.43e-08		PF00412,PF12315	PTHR24209,PTHR24209:SF7				GO:0008270	AT1G19270.1	DA1	DA1
Cre10.g424650	TM1	0.0156542			PTHR34966,PTHR34966:SF1
Cre10.g426500	TM1	0.000377054
Cre10.g428800	TM1	1.08e-06												null-allele mutant was isolated (PMID 29743196)
Cre10.g430350	TM1	1.16e-12
Cre10.g434500	TM1	0.000153151		PF00069	PTHR24349,PTHR24349:SF79	KOG0580	2.7.11.1		GO:0006468,GO:0005524,GO:0004672	AT3G07980.1	MAP3KE2,MAPKKK6	mitogen-activated protein kinase kinase kinase 6
Cre10.g434950	TM1	0.00126977		PF05010
Cre10.g435050	TM1	6.5e-11
Cre10.g435100	TM1	3.27e-06
Cre10.g435200	TM1	3.58e-12
Cre10.g436350	TM1	0.00447719	SHKF1	PF13238	PTHR21087,PTHR21087:SF8		2.7.1.71	K00891		AT2G21940.4	ATSK1,SK1	shikimate kinase 1	Shikimate kinase	possible shikimate kinase (EC 2.7.1.71); based on similarity to rice shikimate kinase (GenBank BAD83413); predicted plastid location by Target-P and by homology
Cre10.g436400	TM1	8.34e-21			PTHR13271,PTHR13271:SF11
Cre10.g437400	TM1	9.76e-19					2.7.11.18
Cre10.g438500	TM1	6.27e-05	FAP264		PTHR24114					AT1G10510.1	emb2004	RNI-like superfamily protein	Flagellar Associated Protein 264	Conserved uncharacterized Flagellar Associated Protein; found in the flagellar proteome; initially identified by comparative genomics as being present only in organisms having motile (MOT) cilia, but has homologs in land plants; contains leucine-rich repeat
Cre10.g439900	TM1	3.9e-08	HSP70G	PF00012	PTHR19375,PTHR19375:SF90	KOG0104		K09486		AT4G16660.1		heat shock protein 70 (Hsp 70) family protein	ER-located HSP110/SSE-like protein	one of 9 genes encoding HSP70-like proteins in Chlamydomonas; it is more similar to HSP110-like proteins, as is HSP70E; probably located in the ER lumen, as it homologue Hyou1, by its C-terminal KGEEL sequence
Cre10.g441500	TM1	0.0155855		PF10275	PTHR12931	KOG3991	3.4.19.12	K09602		AT1G28120.1
Cre10.g442450	TM1	3.61e-09		PF13639					GO:0008270,GO:0005515	AT2G47560.1		RING/U-box superfamily protein
Cre10.g443650	TM1	3.5e-08		PF11470	PTHR23153,PTHR23153:SF35			K15627
Cre10.g444044	TM1	1.81e-19		PF00078	PTHR13078,PTHR13078:SF53		2.7.7.49
Cre10.g445050	TM1	5.07e-06	SLT3	PF00939,PF02080	PTHR10283,PTHR10283:SF79				GO:0055085,GO:0016020,GO:0006814,GO:0005215,GO:0008324,GO:0006813				Sodium/sulfate co-transporter	SAC1-like transporter 3, putative sodium/sulfate co-transporter, transcript is down-regulated during sulfur-deprivation; related to the SAC1 protein which regulates sulfur-deficiency responses [PMID: 16307308]
Cre10.g448400	TM1	2.49e-21
Cre10.g450550	TM1	6.42e-06		PF08417,PF00355	PTHR21266,PTHR21266:SF25		1.14.12.20		GO:0055114,GO:0010277,GO:0051537,GO:0016491	AT3G44880.1	ACD1,LLS1,PAO	Pheophorbide a oxygenase family protein with Rieske [2Fe-2S] domain	Pheophorbide a oxygenase-related protein	Contains Rieske iron-sulfur cluster domain; similar to Tic55-II; belongs to the classical family of short chain dehydrogenases [PMID: 15180984]
Cre10.g451850	TM1	1.36e-13		PF00004	PTHR23074		3.6.4.3	K07767	GO:0005524	AT1G80350.1	AAA1,ATKTN1,BOT1,ERH3,FRA2,FRC2,FTR,KTN1,LUE1	P-loop containing nucleoside triphosphate hydrolases superfamily protein
Cre10.g452000	TM1	0.00024148		PF04752	PTHR12192	KOG3182				AT4G31290.1		ChaC-like family protein
Cre10.g454400	TM1	2.98e-15		PF13639,PF07576,PF02148	PTHR24007	KOG0804		K10632	GO:0008270,GO:0005515	AT2G26000.2	BRIZ2	zinc finger (C3HC4-type RING finger) family protein
Cre10.g456050	TM1	0.000722315		PF03358	PTHR30546	KOG3135	1.6.5.2	K03809	GO:0016491	AT5G54500.1	FQR1	flavodoxin-like quinone reductase 1	AGG3 Paralog	Flagellar Flavodoxine
Cre10.g456100	TM1	2.75e-09	AGG3	PF03358	PTHR30546	KOG3135	1.6.5.2	K03809	GO:0016491	AT5G54500.1	FQR1	flavodoxin-like quinone reductase 1	Aggregation 3	One of four highly similar, tandemly-repeated flavodoxins. Other proteins in cluster include the flagellar associated proteins FAP191, and AGG4. Found in the flagellar proteome as FAP142 [PMID: 15998802]; Associated with detergent-resistant membranes and involved in phototaxis [PMID: 16753570]; involved in phototaxis
Cre10.g456420	TM1	8.68e-18			PTHR13078,PTHR13078:SF53
Cre10.g456750	TM1	5.2e-13		PF16865,PF13417	PTHR11260,PTHR11260:SF216	KOG1422	1.8.5.1		GO:0005515	AT1G75270.1	DHAR2	dehydroascorbate reductase 2	dehydroascorbate reductase	Catalyzes the reduction of dehydroascorbate to ascorbate in environmental stress adaptation. Similar to Arabidopsis At1g1957.1
Cre10.g460326	TM1	1.3e-09
Cre10.g461150	TM1	0.00103957		PF00069			2.7.11.1		"GO:0006468,GO:0005524,GO:0004672"	AT4G08500.1	"ARAKIN,ATMEKK1,MAPKKK8,MEKK1"	MAPK/ERK kinase kinase 1	serine/threonine protein kinase	"The 3 UTR of this gene is highly similar to that of the nearby ATPvA1 and other genes, even though the genes share no similarity in their coding region, possibly an overlooke transposon
Cre10.g461700	TM1	1.32e-05
Cre10.g463750	TM1	5.52e-06	CYG27	PF00211	PTHR11920		4.6.1.2		GO:0035556,GO:0016849,GO:0009190				Adenylate/guanylate cyclase	similar to guanylate cyclase 1 (GCYB2) from Homo sapiens
Cre10.g464450	TM1	5.5e-06		PF00651,PF07707	PTHR24412				GO:0005515
Cre10.g464850	TM1	1.2e-23	MSRA5	PF01625	PTHR10173,PTHR10173:SF34	KOG1635	1.8.4.11		GO:0055114,GO:0008113,GO:0030091,GO:0016671,GO:0006979	AT4G25130.1	PMSR4	peptide met sulfoxide reductase 4	Peptide methionine-S-sulfoxide reductase	catalyzes the thioredoxin-dependent reduction of L-methionine (S)-S-oxide in oxidized proteins
Cre10.g465950	TM1	7.48e-10	CGL148	PF08648		KOG3263		K12846		AT5G57370.1			Conserved in the Green Lineage
Cre10.g466000	TM1	6.93e-06		PF02297	PTHR11387		1.9.3.1	K18179	GO:0005739,GO:0004129	AT5G58005.1		Cytochrome c oxidase, subunit Vib family protein
Cre10.g467050	TM1	2.61e-07	DAP2	PF08190	PTHR22997,PTHR22997:SF8								Inner Arm Dynein assembly factor	Predominantly cytoplasmic; identified by comparative genomics as being present only in organisms having motile (MOT) cilia; null-allele passenger mutation was isolated (PMID 29743196)
Cre11.g467626	TM1	8.01e-05		PF00069	PTHR26392	KOG0192	2.7.11.1		GO:0006468,GO:0005524,GO:0004672	AT1G04700.1		PB1 domain-containing protein tyrosine kinase		null-allele passenger mutation was isolated (PMID 29743196)
Cre11.g467644	TM1	2.47e-15	CLPB1	PF02861,PF07728,PF10431,PF00004	PTHR11638,PTHR11638:SF18			K03695	GO:0019538,GO:0016887,GO:0005524	AT1G74310.1	ATHSP101,HOT1,HSP101	heat shock protein 101	ClpB chaperone, Hsp100 family	cytosolic, orthologous to the HSP101 isoform
Cre11.g467694	TM1	3.47e-23					2.4.1.21
Cre11.g467698	TM1	1.18e-11
Cre11.g469400	TM1	9.21e-06	HKR4	PF00072	PTHR26402				GO:0000160	AT5G60100.2	APRR3,PRR3	pseudo-response regulator 3	response regulator of two-component system	contains only the signal receiver domain
Cre11.g475500	TM1	0.00916673
Cre11.g475550	TM1	3.78e-07	UMM10	PF12847	PTHR10108		2.1.1.165			AT2G43940.1	ATHOL3,HOL3	S-adenosyl-L-methionine-dependent methyltransferases superfamily protein	methyl-halide synthetase	UbiE/COQ5 methyltransferase family protein
Cre11.g476550	TM1	8.29e-06	ADH11	PF08240,PF00107	PTHR11695,PTHR11695:SF264	KOG0025	1.3.1.38		GO:0055114,GO:0016491,GO:0008270	AT3G45770.1		Polyketide synthase, enoylreductase family protein	Alcohol dehydrogenase	Alcohol dehydrogenase, zinc-containing
Cre11.g477450	TM1	1.27e-11		PF07714	PTHR23257	KOG0192	2.7.11.1		GO:0006468,GO:0004672	AT3G63260.1	ATMRK1	Protein kinase superfamily protein
Cre11.g477500	TM1	1.24e-05		PF13664	PTHR23241	KOG2886				AT3G62580.1		Late embryogenesis abundant protein (LEA) family protein
Cre11.g478456	TM1	0.000416057			PTHR14795					AT3G03305.1		Calcineurin-like metallo-phosphoesterase superfamily protein
Cre11.g482050	TM1	5.97e-05		PF09751	PTHR12940	KOG2627				AT3G07790.1		DGCR14-related	Protein of unknown function
Cre11.g482101	TM1	0.00152597		PF10274	PTHR21207
Cre11.g482276	TM1	1.46e-18
Cre11.g483033	TM1	5.73e-26		PF00078	PTHR13078,PTHR13078:SF53		2.7.7.49
Cre12.g483600	TM1	2.07e-13		PF12796	PTHR24198,PTHR24198:SF93	KOG4214				AT2G03430.1		Ankyrin repeat family protein
Cre12.g485418	TM1	5.84e-12
Cre12.g485438	TM1	2.47e-10		PF05970	PTHR23274		3.6.4.12		"GO:0006281,GO:0003678,GO:0000723,GO:0005524,GO:0004386"
Cre12.g485850	TM1	4.34e-10	CPLD64	PF06916	"PTHR21377,PTHR21377:SF3"	KOG4526				AT2G27290.1		Protein of unknown function (DUF1279)	Conserved in the Plant Lineage and Diatoms
Cre12.g487350	TM1	1.78e-07	CEP19	PF14933	PTHR31539			K16801					Centrosomal Protein 19	null-allele mutant was isolated (PMID 29743196); RABL2-binding protein
Cre12.g487650	TM1	1.05e-08
Cre12.g492350	TM1	0.0021967			PTHR21530					AT1G05270.1		TraB family protein
Cre12.g492600	TM1	2.27e-15	FAP346	PF02469	PTHR10900								FAS Domain Flagellar Associated Protein 346	similar to fasciclin/TGFbeta-induced protein/Volvox CAM (algal-CAM) [PMID: 7925267]; contains 3 (!) FAS1 (BIgH3) domains, involved in cell recognition; probably extracellular, GPI-anchored (by homology)
Cre12.g495000	TM1	9.06e-05
Cre12.g499100	TM1	5.29e-10		PF01465					"GO:0005515,GO:0000042"
Cre12.g499950	TM1	4.43e-11	CPL18	PF07819	PTHR12482				"GO:0016788,GO:0006886,GO:0006505"	AT5G51180.1		alpha/beta-Hydrolases superfamily protein	possible serine esterase	Conserved in the Plant Lineage
Cre12.g505400	TM1	3.27e-09		PF03403	PTHR10272	KOG3847	3.1.1.47	K01062	GO:0016042,GO:0003847				Related to platelet-activating factor acetylhydrolase	Related to platelet-activating factor acetylhydrolase, plasma/intracellular isoform II
Cre12.g505850	TM1	6.58e-14	CPN23	PF00166	PTHR10772,PTHR10772:SF0	KOG1641		K04078	GO:0006457,GO:0005737	AT5G20720.2	ATCPN21,CHCPN10,CPN10,CPN20,CPN21	chaperonin 20	Chaperonin 23
Cre12.g507650	TM1	8.11e-05	CDJ1	PF00684,PF00226,PF01556	PTHR24078,PTHR24078:SF315	KOG0715		K03686	GO:0051082,GO:0031072	AT2G22360.1		DNAJ heat shock family protein	Chloroplast DnaJ-like protein	Class I J-domain protein, probably involved in protein refolding. Characterized by Willmund et al. 2008 [PMID: 18931144] as a plastidic protein that is part of a multichaperone complex containing HSP70B, CGE1 and HSP90C.
Cre12.g508000	TM1	0.00359031	CIM40							AT5G16620.1	ATTIC40,PDE120,TIC40	hydroxyproline-rich glycoprotein family protein	possible chloroplast protein translocon component Tic40	similarity to AtTIC40 limited to C-terminal domain
Cre12.g509900	TM1	0.0133057
Cre12.g510000	TM1	1.07e-11		PF05542	PTHR31808,PTHR31808:SF4					AT1G32160.1		Protein of unknown function (DUF760)		null-allele passenger mutation was isolated (PMID 29743196)
Cre12.g510034	TM1	3.79e-09		PF13432	PTHR15544,PTHR15544:SF0					AT1G77230.1		Tetratricopeptide repeat (TPR)-like superfamily protein
Cre12.g510350	TM1	0.000104995		PF14295,PF08016	PTHR10877	KOG0487							bZIP transcription factor	Putative basic-leucine zipper (bZIP) transcription factor, conserved in Volvox, with PAN-1 protein-protein interaction domain; null-allele mutant was isolated (PMID 29743196)
Cre12.g511350	TM1	0.00474212
Cre12.g512400	TM1	0.00924353		PF00158,PF12801	PTHR30224,PTHR30224:SF3				GO:0008134,GO:0006355,GO:0005524
Cre12.g513600	TM1	4.81e-16		PF00515,PF13414,PF04969,PF05002	PTHR22904,PTHR22904:SF344	KOG1309		K12795	GO:0005515	AT4G11260.1	ATSGT1B,EDM1,ETA3,RPR1,SGT1B	phosphatase-related
Cre12.g513800	TM1	0.00562916
Cre12.g513852	TM1	0.000241407			PTHR34553					AT2G32970.2
Cre12.g514250	TM1	0.00972299	HLM17	PF02375,PF02928,PF00628,PF01388,PF02373,PF08429	PTHR10694,PTHR10694:SF8			K11446	GO:0005515,GO:0003677,GO:0055114,GO:0016706	AT4G20400.1	JMJ14,PKDM7B	JUMONJI 14	Histone-lysine N-methyltransferase	null-allele mutant was isolated (PMID 29743196)
Cre12.g514400	TM1	5.2e-14		PF00249	PTHR12802,PTHR12802:SF60					AT2G46830.1	CCA1	circadian clock associated 1
Cre12.g514850	TM1	1.4e-14	HSP90C	PF02518,PF00183	PTHR11528,PTHR11528:SF54			K09487	GO:0051082,GO:0006950,GO:0006457,GO:0005524	AT2G04030.1	AtHsp90.5,CR88,EMB1956,Hsp88.1,HSP90.5	Chaperone protein htpG family protein	Heat shock protein 90C	HSP90C is one of 3 HSP90 genes in Chlamydomonas; HSP90C is localized to the chloroplast; it is inducible by heat shock and light, forms dimers and interacts with plastidic HSP70B; it exhibits weak ATPase activity, which is inhibited by radicicol; PMID: 16143837 and 15995001
Cre12.g515950	TM1	1.4e-10			PTHR32093,PTHR32093:SF28
Cre12.g518200	TM1	1.51e-16	DNJ3	"PF10208,PF00085,PF00226"	"PTHR24078,PTHR24078:SF252"			K09584	GO:0045454	AT3G08970.1	"ATERDJ3A,TMS1"	DNAJ heat shock N-terminal domain-containing protein	Protein disulfide isomerase	"DnaJ-like protein; Fusion protein containing a DnaJ domain (N-Ter) and a PDI domain (C-Ter), also present in other organisms. Similar to the ER resident ERdj5 protein from mammals."
Cre12.g521700	TM1	1.53e-13	SSS6	PF00534,PF08323	PTHR12526,PTHR12526:SF337		2.4.1.21	K00703		AT5G24300.1	ATSS1,SSI,SSI1	Glycogen/starch synthases, ADP-glucose type	Soluble starch synthase	ADP-glucose alpha-1,4 glucane alpha-4-glucanotransferase
Cre12.g522500	TM1	0.000238344
Cre12.g523000	TM1	5.69e-05		PF00642	PTHR12506			K15308	GO:0046872	AT3G02830.1	ZFN1	zinc finger protein 1
Cre12.g523500	TM1	2.87e-06	DER1	PF04511	PTHR11009	KOG0858		K13989		AT4G29330.1	DER1	DERLIN-1	DERLIN-1 involved in ER-associated degradation system
Cre12.g523550	TM1	0.000236332	UMM11	PF12847	PTHR10108,PTHR10108:SF752		2.1.1.163			AT1G54310.2		S-adenosyl-L-methionine-dependent methyltransferases superfamily protein	UbiE/COQ5 methyltransferase family protein
Cre12.g525650	TM1	1.49e-06	SUFS1	PF00266	PTHR11601,PTHR11601:SF17	KOG1549	2.8.1.7,4.4.1.16	K11717		AT1G08490.1	ATCPNIFS,ATNFS2,ATSUFS,CPNIFS,SUFS	chloroplastic NIFS-like cysteine desulfurase	Group II cysteine desulfurase	Cysteine desulfurase involved in iron-sulfur cluster biogenesis under oxidative stress and Fe limitation; likely localized to plastid, SufS/NifS homology; Related to iscS; involved in thiamine and molybdopterin biosynthesis; related to cyanobacterial type cysteine desulfurase or selenocysteine lyase
Cre12.g528400	TM1	8.08e-05			"PTHR22938,PTHR22938:SF0"					AT3G62240.1		RING/U-box superfamily protein
Cre12.g530250	TM1	6.65e-07
Cre12.g531250	TM1	1.01e-12		PF01494	"PTHR13789,PTHR13789:SF199"			K00480	GO:0071949	AT5G67030.1	"ABA1,ATABA1,ATZEP,IBS3,LOS6,NPQ2,ZEP"	zeaxanthin epoxidase (ZEP) (ABA1)
Cre12.g532900	TM1	0.0293934		PF00651	PTHR26379				GO:0005515	AT5G19330.1	ARIA	ARM repeat protein interacting with ABF2
Cre12.g533750	TM1	5.31e-05		PF00632	PTHR11254	KOG0940	6.3.2.19		GO:0004842	AT4G12570.1	UPL5	ubiquitin protein ligase 5
Cre12.g534900	TM1	0.00564588
Cre12.g536800	TM1	7.26e-10	CGL52	PF10184	"PTHR36334,PTHR36334:SF1"					AT1G65230.1		Uncharacterized conserved protein (DUF2358)	Conserved in the Green Lineage
Cre12.g542300	TM1	0.000667737	GLYK1		PTHR10285,PTHR10285:SF78	KOG2878	2.7.1.31	K15918		AT1G80380.2		P-loop containing nucleoside triphosphate hydrolases superfamily protein	Glycerate kinase	related to D-glycerate 3-kinase (GLYK) [PMID: 15980259]
Cre12.g542500	TM1	1.11e-18	MOC1	PF02536	PTHR13068				GO:0006355,GO:0005739,GO:0003690	AT4G02990.1		Mitochondrial transcription termination factor family protein	Mitochondrial transcription termination factor	Putative mitochondrial transcription termination factor (mTtf-like protein; contains two possible mTerf-domains) [PMID: 15448140]
Cre12.g543477	TM1	0.000227902
Cre12.g543902	TM1	2.18e-06		PF02782,PF00370,PF00834	PTHR10196,PTHR10196:SF59	KOG2517	2.7.1.16		GO:0016773,GO:0005975,GO:0016857	AT3G01850.2		Aldolase-type TIM barrel family protein
Cre12.g544327	TM1	7.9e-15		PF13639	PTHR14155				GO:0008270,GO:0005515	AT1G04790.1		RING/U-box superfamily protein
Cre12.g544550	TM1	7.78e-05		PF00069	PTHR24349		2.7.11.1		GO:0006468,GO:0005524,GO:0004672	AT3G08720.2	ATPK19,ATPK2,ATS6K2,S6K2	serine/threonine protein kinase 2
Cre12.g544752	TM1	3e-14		PF13414	PTHR22904					AT3G17970.1	atToc64-III,TOC64-III	translocon at the outer membrane of chloroplasts 64-III
Cre12.g545250	TM1	5.31e-08			PTHR10157				GO:0055114
Cre12.g545550	TM1	9e-15
Cre12.g545600	TM1	1.42e-23		PF00097			6.3.2.19		GO:0046872	AT2G30580.1	DRIP2	DREB2A-interacting protein 2
Cre12.g546900	TM1	0.00406512			PTHR24006					AT5G23340.1		RNI-like superfamily protein
Cre12.g547900	TM1	0.000252708	MCP27	PF00153	PTHR24089,PTHR24089:SF242	KOG0752				AT3G53940.1		Mitochondrial substrate carrier family protein	Mitochondrial substrate carrier protein
Cre12.g549150	TM1	7.22e-05								AT4G38710.2		glycine-rich protein		null-allele mutant was isolated (PMID 29743196)
Cre12.g551100	TM1	7.64e-06			"PTHR36356,PTHR36356:SF1"					AT2G44870.1
Cre12.g551500	TM1	0.000808755	DNJ14	"PF01556,PF00226"	"PTHR24078,PTHR24078:SF207"	KOG0715		K03686		AT5G48030.1	GFA2	gametophytic factor 2	DnaJ-like protein	DnaJ-like protein; probably cytosolic (no N-terminal extension); similar to proteins in Thermus thermophilus (Q72IK7 and Q56237) and Chloroflexus aurantiacus (Q3DWR4); contains N-terminal J-domain (pfam226) and DnaJ C-ter domain (pfam1556)
Cre12.g552950	TM1	4.33e-10
Cre12.g553000	TM1	7.58e-07
Cre12.g553650	TM1	7.15e-05		PF01323	PTHR13887,PTHR13887:SF10				GO:0015035	AT5G38900.1		Thioredoxin superfamily protein
Cre12.g553700	TM1	0.000134932	PDO2	PF01323	PTHR13887,PTHR13887:SF10				GO:0015035	AT5G38900.1		Thioredoxin superfamily protein	Protein disulfide oxidoreductase
Cre12.g554700	TM1	3.22e-08	SEC22	PF00957,PF13774	PTHR21136,PTHR21136:SF89	KOG0862		K08517	GO:0016192,GO:0016021	AT1G11890.1	ATSEC22,SEC22	Synaptobrevin family protein	Qb-SNARE protein, Sec20-family	Expressed Protein. Similar to SEC22 R-SNAREs, involved in ER/Golgi trafficking.
Cre12.g559150	TM1	1.46e-16	CLPS2	PF02617	PTHR33473,PTHR33473:SF1				GO:0030163				Clp protease adaptor protein	Probably chloroplastic; homologous to E. coli ClpS [PMID: 11931773] and to At1g68660 [PMID: 12576022], but not to the plant-specific ClpT subunits of the ClpP complex (initially called ClpS; PMID: 14593120)
Cre12.g559700	TM1	9.44e-06
Cre13.g562031	TM1	1.92e-13												null-allele passenger mutation was isolated (PMID 29743196)
Cre13.g563006	TM1	0.0182528
Cre13.g566200	TM1	0.0400034	CGL112	PF00642	PTHR14493				GO:0046872	AT2G25900.2	"ATCTH,ATTZF1"	Zinc finger C-x8-C-x5-C-x3-H type family protein	possible transcription factor	Conserved in the Green Lineage
Cre13.g567100	TM1	0.0158604	ALO1	PF04030,PF01565	PTHR13878,PTHR13878:SF37	KOG4730	1.3.2.3	K00225	GO:0055114,GO:0016020,GO:0003885,GO:0050660,GO:0016491	AT3G47930.1	ATGLDH,GLDH	L-galactono-1,4-lactone dehydrogenase	D-arabinono-1,4-lactone oxidase	L-galactono-1,4-lactone dehydrogenase; putative mitochondrial enzyme; similar to At3g47930 gene product of Arabidopsis found associated with mitochondrial complex I (PMID: 12837548)
Cre13.g567400	TM1	2.03e-17	PDE16	PF03924,PF00233	PTHR11347		3.1.4.17		GO:0007165,GO:0004114				3',5'-cyclic-nucleotide phosphodiesterase	Similar to calcium/calmodulin-dependent 3',5'-cyclic nucleotide phosphodiesterase IB from Rattus norvegicus. Long protein with C-terminal phosphodiesterase domain 3',5'-cyclic-nucleotide phosphodiesterase
Cre13.g567750	TM1	0.00243072	PRP18	PF08799,PF02840	PTHR13007	KOG2808		K12817	GO:0008380,GO:0005681	AT1G03140.1		splicing factor Prp18 family protein	Pre-mRNA splicing factor	putative HPRP18 Pre-mRNA splicing factor 18 (PRP18 homolog), U5 associated; (SMP10)
Cre13.g570400	TM1	3.28e-12		PF12695	PTHR12990		3.1.1.14			AT5G43860.1	ATCLH2,CLH2	chlorophyllase 2
Cre13.g571200	TM1	0.00251841	HKR5	PF00512,PF02518,PF00072,PF13426	PTHR24423	KOG0519	2.7.13.3		GO:0007165,GO:0000155,GO:0000160	AT1G27320.1	AHK3,HK3	histidine kinase 3	Histidine kinase response regulator of two-component system	contains PAS, Histidine kinase and signal receiver domains
Cre13.g571450	TM1	2.24e-08		PF00173	PTHR10281			K17278		AT2G24940.1	AtMAPR2,MAPR2	membrane-associated progesterone binding protein 2
Cre13.g571450	TM1	2.24e-08		PF00173	PTHR10281					AT2G24940.1	AtMAPR2,MAPR2	membrane-associated progesterone binding protein 2
Cre13.g571560	TM1	0.00257609		PF09737	PTHR13374	KOG2558				AT4G10180.1	ATDET1,DET1,FUS2	light-mediated development protein 1 / deetiolated1 (DET1)
Cre13.g571750	TM1	9.91e-08		PF02815	PTHR10050	KOG3358			GO:0016020	AT2G25110.1	AtSDF2,ATSDL,SDF2	stromal cell-derived factor 2-like protein precursor
Cre13.g572350	TM1	2.37e-15	HSP22G	PF00011	PTHR11527,PTHR11527:SF110								Heat shock protein 22G	small heat shock protein containing an alpha-crystallin domain; N-terminus by ChloroP predicted to be chloroplast transit peptide; PMID: 16143837
Cre13.g574650	TM1	0.000408966		PF00035			3.6.1.62
Cre13.g577800	TM1	2.53e-05		PF01926	"PTHR11089,PTHR11089:SF24"				GO:0005525	AT1G08410.1		P-loop containing nucleoside triphosphate hydrolases superfamily protein
Cre13.g579450	TM1	0.00268549	CST1										Chlamydomonas-specific membrane transporter of unknown function	"transmembrane protein; shows similarity to various transporters and permeases; highly expressed; small gene family on chromosome 13, appears specific to Chlamydomonadales"
Cre13.g579650	TM1	2.43e-08		PF00069	PTHR23257		2.7.11.1		"GO:0006468,GO:0005524,GO:0004672"	AT1G04700.1		PB1 domain-containing protein tyrosine kinase
Cre13.g579800	TM1	0.000155373		PF00696	"PTHR11063,PTHR11063:SF6"		2.7.4.26			AT1G26640.1		Amino acid kinase family protein
Cre13.g580000	TM1	1.08e-06
Cre13.g582671	TM1	1.43e-14
Cre13.g582692	TM1	1.13e-18
Cre13.g583050	TM1	2.18e-11		"PF08417,PF00355"	"PTHR21266,PTHR21266:SF25"		1.14.12.20	K13071	"GO:0055114,GO:0010277,GO:0051537,GO:0016491"	AT4G25650.1	"ACD1-LIKE,PTC52,TIC55-IV"	ACD1-like	Pheophorbide a oxygenase-related protein	Contains Rieske iron-sulfur cluster domain; similar to Tic55-II; belongs to the classical family of short chain dehydrogenases [PMID: 15180984]
Cre13.g584135	TM1	5.74e-05
Cre13.g584170	TM1	4.93e-07			PTHR13078
Cre13.g588453	TM1	2.43e-16			"PTHR34305,PTHR34305:SF1"
Cre13.g590400	TM1	2.69e-07		"PF00041,PF04969"	PTHR12356				GO:0005515	AT4G27890.1		HSP20-like chaperones superfamily protein
Cre13.g602500	TM1	1.01e-10		PF13772
Cre13.g602800	TM1	7.03e-07		PF00069	"PTHR11795,PTHR11795:SF355"		2.7.11.1		"GO:0006468,GO:0005524,GO:0004672"	AT2G40580.1		Protein kinase superfamily protein
Cre13.g606750	TM1	1.2e-12		"PF13361,PF00642,PF13637,PF12796"	"PTHR12447,PTHR12447:SF0"	KOG4412			"GO:0016787,GO:0005524,GO:0046872"	AT2G35430.1		Zinc finger C-x8-C-x5-C-x3-H type family protein
Cre14.g608100	TM1	9.5e-14
Cre14.g613000	TM1	6.65e-07
Cre14.g613350	TM1	1.94e-07		PF03152	PTHR12555	KOG1816		K14016	GO:0006511	AT2G21270.1	UFD1	ubiquitin fusion degradation 1
Cre14.g614800	TM1	1.94e-09
Cre14.g616250	TM1	1.03e-06	CPL9	PF03364	PTHR33824					AT4G01883.1		Polyketide cyclase / dehydrase and lipid transport protein	Conserved in the Plant Lineage	Putative polyketide cyclase/dehydrase; some similarity to predicted proteins of in plants and cyanobacteria. COG5637; previously annotated as CPL9 (which was a predicted membrane protein)
Cre14.g616750	TM1	1.09e-06	PEX5	PF13432,PF13414	PTHR10130,PTHR10130:SF0	KOG1125		K13342		AT5G56290.1	ATPEX5,PEX5	peroxin 5	Peroxisomal targeting signal 1 receptor	peroxisomal targeting signal 1 receptor Pex5; binds the PTS1 targeting signal SKL-COOH between its two TRP domains [PMID: 9789089]
Cre14.g617100	TM1	7.86e-10	SRS9	PF00076					GO:0003676	AT2G37340.1	"ATRSZ33,RSZ33"	arginine/serine-rich zinc knuckle-containing protein 33	Serine/arginine-rich pre-mRNA splicing factor	Putative SR (serine/arginine rich) splicing factor
Cre14.g617400	TM1	7.44e-11	HSP22F	PF00011	"PTHR11527,PTHR11527:SF128"					AT1G07400.1		HSP20-like chaperones superfamily protein	Heat shock protein 22F	small heat shock protein containing an alpha-crystallin domain; N-terminus by TargetP weakly predicted to be chloroplast transit peptide; HSP22F and HSP22E are arranged head-to-head and share 98% identical nucleotide sequence in coding region (96% identical amino acid residues). 5 UTR sequence is 85% identical; 3 UTR have no significant homology; PMID: 16143837
Cre14.g617450	TM1	3.38e-09	HSP22E	PF00011	"PTHR11527,PTHR11527:SF128"					AT1G07400.1		HSP20-like chaperones superfamily protein	Heat shock protein 22E	small heat shock protein containing an alpha-crystallin domain; N-terminus by TargetP weakly predicted to be chloroplast transit peptide; HSP22E and HSP22F are arranged head-to-head and share 98% identical nucleotide sequence in coding region (96% identical amino acid residues). 5 UTR sequences are 85% identical; 3 UTRs have no significant homology; PMID: 16143837
Cre14.g617750	TM1	4.49e-08	PDE3	PF00233	PTHR11347		3.1.4.17	K13293	"GO:0007165,GO:0004114"				"3,5-cyclic-nucleotide phosphodiesterase"	"Ca+-calmodulin dependent 3,5-cyclic-nucleotide phosphodiesterase similar to that from Mus musculus: PDE1B_mouse. Adjacent to PDE2 and PDE3"
Cre14.g620750	TM1	7.36e-06
Cre14.g620800	TM1	9.26e-10
Cre14.g621300	TM1	0.00969736		PF03194	"PTHR12375,PTHR12375:SF18"	KOG0796			"GO:0006376,GO:0005685,GO:0003729"	AT5G51410.2		LUC7 N_terminus domain-containing protein
Cre14.g621300	TM1	0.00969736		PF03194	"PTHR12375,PTHR12375:SF18"	KOG0796			"GO:0006376,GO:0005685,GO:0003729"	AT5G51410.1		LUC7 N_terminus domain-containing protein
Cre14.g621400	TM1	4.22e-08		PF14299
Cre14.g625150	TM1	0.0379147	PGM8	PF00300	"PTHR23029,PTHR23029:SF26"	KOG0235	3.1.3.3			AT1G08940.1		Phosphoglycerate mutase family protein	Phosphoglycerate mutase
Cre14.g625251	TM1	1.46e-12	CSV12		PTHR21523								Chlamydomonas-specific family protein	"Belongs to a family of 14 genes, sometimes found in pairs or clusters, with homologs only in Gonium; function unknown"
Cre14.g627100	TM1	4.13e-11		PF13857	PTHR24188
Cre14.g627150	TM1	6.46e-16		"PF05670,PF05833"	PTHR15239
Cre14.g630787	TM1	0.00528986
Cre14.g632000	TM1	1.4e-09	CGE2	PF01025	"PTHR21237,PTHR21237:SF4"			K03687	"GO:0051087,GO:0042803,GO:0006457,GO:0000774"	AT5G17710.2	EMB1241	Co-chaperone GrpE family protein	GrpE nucleotide release factor	"Chloroplast GrpE homolog, nucleotide release factor, co-chaperone of HSP70B, chloroplast-targeted; contains an N-terminal octotricoPeptide (octatricoPeptide) Repeat (OPR) domain"
Cre15.g634600	TM1	0.00284483		"PF13637,PF12796,PF13857"	PTHR24123	KOG4214				AT5G66055.1	"AKRP,EMB16,EMB2036"	ankyrin repeat protein
Cre15.g634750	TM1	0.0412474		PF04720	PTHR31579					AT1G62420.1		Protein of unknown function (DUF506)
Cre15.g636400	TM1	0.00131296		PF04511	PTHR11009	KOG0858		K13989		AT4G04860.1	DER2.2	DERLIN-2.2
Cre15.g637150	TM1	0.00539933
Cre15.g638000	TM1	6.43e-05	OPR69	PF08373	PTHR21228								OctotricoPeptide Repeat Protein	octotricoPeptide (octatricoPeptide) Repeat (OPR) Protein; contains a C-terminal RAP domain; part of Chr_15 NCL gene cluster
Cre15.g638400	TM1	2.39e-16			PTHR36081,PTHR36081:SF1					AT5G66090.1
Cre16.g647750	TM1	1.21e-07
Cre16.g650151	TM1	4.54e-07		PF05496,PF09336	PTHR23074	KOG0739	3.6.4.3		GO:0009378,GO:0006310,GO:0006281	AT2G45500.1		AAA-type ATPase family protein
Cre16.g650500	TM1	0.00025152		PF04379	PTHR14289			K06195		AT1G06110.1	SKIP16	SKP1/ASK-interacting protein 16
Cre16.g660024	TM1	1.19e-06		PF12695	PTHR13136
Cre16.g660850	TM1	1.39e-08			PTHR36021,PTHR36021:SF1					AT3G59800.1
Cre16.g661700	TM1	1.08e-16		PF11938	"PTHR31775,PTHR31775:SF2"					AT1G42480.1
Cre16.g662350	TM1	1.22e-05		"PF02358,PF00982"	"PTHR10788,PTHR10788:SF6"	KOG1050	2.4.1.15		"GO:0005992,GO:0003824"	AT1G78580.1	"ATTPS1,TPS1"	trehalose-6-phosphate synthase	Trehalose-6-phosphate synthase	a glycosyl transferase
Cre16.g663600	TM1	0.0286671	PHT7	PF07690	"PTHR11662,PTHR11662:SF243"	KOG2532		K08193	"GO:0055085,GO:0016021"	AT5G20380.1	PHT4;5	phosphate transporter 4;5	"Sodium-dependent phosphate transporter, major facilitator superfamily"	"Sodium-dependent phosphate transporter, major facilitator superfamily. Putative carbohydrate-transporter containing 8 transmembrane spanning domains, identified in Chlamydomonas reinhardtii C9 various conditions [Asamizu et al. (24) Phycologia 43(6): 7"
Cre16.g668850	TM1	2.41e-17	MTA2										Hydroxyproline-rich glycoprotein	Hydroxyproline-rich glycoprotein, putative component of the zygote ECM; contains PPSPX repeats, described in PMID: 11258910. This gene is called A2 in some publications. The mRNA is gamete-specific; there is no protein localization data. A pseudogene copy resides in the mt+ locus [PMID: 11805055]. Independently sequenced as AF309495.
Cre16.g668900	TM1	2.88e-13	MTA3		PTHR11266,PTHR11266:SF41				GO:0016021				Hypothetical protein	unknown protein; a pseudo-gene copy resides in the A region of the mt+ locus [PMID: 11805055]. Independently sequenced, see AF309495
Cre16.g669000	TM1	0.0232087
Cre16.g671300	TM1	5.57e-10			PTHR10110,PTHR10110:SF119			K12041	GO:0016021,GO:0015299,GO:0006812
Cre16.g672161	TM1	7.96e-09
Cre16.g673729	TM1	2.74e-09	CPN11	PF00166	PTHR10772,PTHR10772:SF13	KOG1641		K04078	GO:0006457,GO:0005737	AT5G20720.1	ATCPN21,CHCPN10,CPN10,CPN20,CPN21	chaperonin 20	Chaperonin 11, probably chloroplastic	Cochaperonin for CPN60 with MW of the mature protein of 11 kD; heptamers of Cpn10-like cochaperonins bind to one of the two Cpn60 heptameric rings and trigger ATP hydrolysis; CPN11 is more closely related to chloroplast than to mitochondrial CPN10, thus m
Cre16.g674739	TM1	5.37e-08		PF12537,PF12430	PTHR15948	KOG2417			GO:0016020	AT4G27630.2	GTG2	GPCR-type G protein 2
Cre16.g674852	TM1	6.74e-11	HAP2	PF10699	PTHR31764,PTHR31764:SF0					AT4G11720.1	GCS1,HAP2	hapless 2	Generative cell specific-1	Gamete membrane fusion protein; gamete fusogen, eukaryotic Class II fusion protein
Cre16.g675301	TM1	2e-06		PF00400	PTHR22842,PTHR22842:SF5	KOG0316		K13124	GO:0005515	AT5G64730.1		Transducin/WD40 repeat-like superfamily protein
Cre16.g677000	TM1	5.66e-09	HSP70E	PF00012	PTHR19375,PTHR19375:SF78			K09489		AT1G79920.1		Heat shock protein 70 (Hsp 70) family protein	Heat shock protein 70E	HSP70E is one of 9 genes encoding HSP70-like proteins in Chlamydomonas; it is more similar to HSP110-like proteins, as is HSP70G; HSP70E is inducible by MgProto and light; PMID: 16143837, 16143841. ts lethal mutations isolated (PMID 25336509)
Cre16.g677001	TM1	8.64e-08		PF14687,PF14688	PTHR31596,PTHR31596:SF1
Cre16.g677250	TM1	0.0253328	TEH5	PF03061	PTHR12418,PTHR12418:SF16	KOG3328	3.1.2.2						Thioesterase-like protein
Cre16.g677800	TM1	7.03e-11		PF01963	PTHR21530,PTHR21530:SF1					AT5G52030.2		TraB family protein
Cre16.g678452	TM1	0.00029203		PF09753						AT1G54110.1		Membrane fusion protein Use1
Cre16.g678549	TM1	0.000310009
Cre16.g681400	TM1	0.0197329
Cre16.g683707	TM1	2.2e-09
Cre16.g684000	TM1	1.77e-05		PF09409,PF08325	PTHR23153,PTHR23153:SF36					AT5G35690.1
Cre16.g684300	TM1	0.0176852	YGG3	PF02325	PTHR33219				GO:0016020	AT4G27990.1	ATYLMG1-2,YLMG1-2	YGGT family protein	Conserved expressed protein with YGGT domain
Cre16.g686350	TM1	1.2e-07
Cre16.g686400	TM1	7.32e-09		PF13450	PTHR10742,PTHR10742:SF307								FAD-dependent oxidoreductase
Cre16.g686900	TM1	0.00157731		PF08555	PTHR13282,PTHR13282:SF6	KOG3410		K13120		AT1G16810.1
Cre16.g687350	TM1	0.0253683		PF00441,PF01756,PF02770	PTHR10909,PTHR10909:SF11	KOG0135	1.3.3.6	K00232	GO:0055114,GO:0016627,GO:0006635,GO:0005777,GO:0003997,GO:0003995	AT1G06290.1	ACX3,ATACX3	acyl-CoA oxidase 3	Acyl-CoA oxidase/dehydrogenase
Cre16.g688350	TM1	1.33e-20
Cre16.g688450	TM1	1.06e-08	CFAP298	PF11069	PTHR13238								Dynein assembly factor	Similar to C21orf59 (CTO59); identified in the Flagellar basal body proteome [PMID: 15137946]; upregulated by deflagellation
Cre16.g688901	TM1	1.86e-09		PF07701,PF07700,PF00211	PTHR11920,PTHR11920:SF345	KOG4171	4.6.1.2		GO:0006182,GO:0004383,GO:0020037,GO:0035556,GO:0016849,GO:0009190
Cre16.g689150	TM1	4.89e-15	SQD3	PF13579,PF00534	PTHR12526,PTHR12526:SF372			K06119		AT5G01220.1	SQD2	sulfoquinovosyldiacylglycerol 2	Sulfolipid synthase	sulfolipid synthase, adds sulfoquinovose to diacylglycerol to produce the plant sulfolipid, sulfoquinovosyldiacylglycerol
Cre16.g689250	TM1	1.14e-11	GTR23	PF04564,PF06701	PTHR22849		6.3.2.19		GO:0016567,GO:0004842,GO:0046872	AT1G24330.1		ARM repeat superfamily protein	Putative ubiquitin-protein ligase	belongs to the family of glycosyltransferases, might be a sulfolipid synthase; partial sequence similar to N-acetylglucosaminyltransferase complex, required for phosphatidylinositol biosynthesis
Cre16.g690350	TM1	0.0265137	SNR6	PF09335	PTHR12677,PTHR12677:SF24					AT1G22850.1		SNARE associated Golgi protein family	SNARE-associated Golgi protein
Cre16.g690506	TM1	0.0490747
Cre16.g690950	TM1	6.55e-12
Cre16.g691150	TM1	7.13e-19		PF13360			2.7.11.1
Cre16.g691215	TM1	1.49e-22		PF05603	PTHR12925,PTHR12925:SF0	KOG4067				AT1G66080.1
Cre16.g691600	TM1	8.29e-05
Cre16.g691756	TM1	5.45e-19
Cre16.g692004	TM1	1.89e-19	DNJ21	PF01556	PTHR24078					AT3G08910.1		DNAJ heat shock family protein	DnaJ-like protein	DnaJ-like protein; contains N-terminal J-domain (pfam00226) and DnaJ_C, DnaJ C terminal region (pfam01556); similar to Q5MJ90_CHLRE Radial spoke protein 16, Arabidopsis Q8L8S5, and Giardia lamblia Q7R3P4
Cre16.g694550	TM1	2.53e-14		PF00069	PTHR23257,PTHR23257:SF513	KOG0198	2.7.11.1		GO:0006468,GO:0005524,GO:0004672	AT5G49470.3		PAS domain-containing protein tyrosine kinase family protein	Serine/threonine protein kinase
Cre17.g697000	TM1	9.1e-05		PF13855	PTHR23155,PTHR23155:SF401	KOG0617			GO:0005515	AT4G35470.1	PIRL4	plant intracellular ras group-related LRR 4
Cre17.g697050	TM1	2.16e-05		PF13911						AT5G65840.1		Thioredoxin superfamily protein
Cre17.g698903	TM1	0.00989232		PF13426	PTHR31600,PTHR31600:SF2
Cre17.g701500	TM1	8.42e-11	DNJ1	PF00684,PF00226,PF01556	PTHR24078	KOG0712		K09503	GO:0051082,GO:0031072	AT5G22060.1	ATJ2,J2	DNAJ homologue 2	DnaJ-like protein	DnaJ-like protein; probably cytosolic, as judged from absence of N-ter extension and from homology to cytosolic ATJ2 and ATJ3 from Arabidopsis; presumably involved in protein folding, since it contains N-terminal J-domain (pfam226), Cys-rich, DnaJ_CXXCX
Cre17.g703495	TM1	1.59e-08
Cre17.g703932	TM1	1.47e-16			PTHR13078
Cre17.g704650	TM1	2.82e-13
Cre17.g707000	TM1	2.89e-20
Cre17.g707400	TM1	2.33e-07		PF13014,PF00013					GO:0003723	AT3G04610.1	FLK	RNA-binding KH domain-containing protein
Cre17.g709550	TM1	0.00558782		PF02373	PTHR10694		1.14.11.27	K06709		AT4G20400.1	JMJ14,PKDM7B	JUMONJI 14
Cre17.g711650	TM1	2.06e-10	NUDC1	PF04969	PTHR12356	KOG2265				AT5G53400.1	BOB1	HSP20-like chaperones superfamily protein	Nuclear distribution/movement family protein	Nuclear movement family protein ortholog to NudC protein from Aspergillus
Cre17.g716950	TM1	0.00839741
Cre17.g720700	TM1	2.46e-05	ANK14	PF13637,PF12796	PTHR24123,PTHR24123:SF21	KOG4412,KOG0502				AT3G04710.3		ankyrin repeat family protein	Predicted protein with ankyrin repeats	Protein of unknown function with ankyrin repeats
Cre17.g720700	TM1	2.46e-05	ANK14	PF13637,PF12796	PTHR24123,PTHR24123:SF21	KOG4214,KOG0502,KOG0508,KOG4412				AT2G28840.1	XBAT31	XB3 ortholog 1 in Arabidopsis thaliana	Predicted protein with ankyrin repeats	Protein of unknown function with ankyrin repeats
Cre17.g720950	TM1	2.08e-07		PF02544	PTHR14624	KOG1640	1.3.1.94	K12345	GO:0016627,GO:0016021,GO:0006629,GO:0005737	AT1G72590.1		3-oxo-5-alpha-steroid 4-dehydrogenase family protein	3-oxo-5-alpha-steroid 4-dehydrogenase family protein	Similar to steroid 5-alpha-reductase
Cre17.g721150	TM1	6.38e-12								AT5G46620.1
Cre17.g721400	TM1	8.15e-05
Cre17.g723150	TM1	0.0303897	ERO1	PF04137	PTHR12613,PTHR12613:SF0	KOG2608		K10950	GO:0055114,GO:0016671,GO:0005783,GO:0003756	AT2G38960.2	AERO2,ERO2	endoplasmic reticulum oxidoreductins 2	Endoplasmic reticulum oxidoreductin	Expressed Protein of endoplasmic reticulum oxidoreductin 1 (ERO1) family. Similar to conserved protein involved in redox reactions in the ER lumen.
Cre17.g725650	TM1	0.00248491		PF13593	"PTHR10361,PTHR10361:SF28"	KOG2718		K03453	GO:0016020	AT1G78560.1		Sodium Bile acid symporter family	Sodium:bile acid symporter
Cre17.g725700	TM1	3.25e-11
Cre17.g729950	TM1	4.25e-05	SRX2	PF02195	PTHR21348	KOG3388	1.8.98.2	K12260	"GO:0055114,GO:0032542"	AT1G31170.2	"ATSRX,SRX"	sulfiredoxin	Related to sulfiredoxin
Cre17.g731050	TM1	2.73e-08		PF00005	"PTHR12847,PTHR12847:SF5"	KOG2355	3.6.3.34	K12608	"GO:0016887,GO:0005524"	AT5G02270.1	"ATNAP9,NAP9"	non-intrinsic ABC protein 9
Cre17.g732300	TM1	0.0200427	GAL1	"PF00288,PF08544,PF10509"	"PTHR10457,PTHR10457:SF7"	KOG0631	2.7.1.6	K18674	GO:0005524	AT3G06580.1	"GAL1,GALK"	Mevalonate/galactokinase family protein	Galactose kinase
Cre17.g733162	TM1	0.00352674
Cre17.g734644	TM1	0.00877769	SQE1	PF01494	PTHR10835		1.14.13.132	K00511	GO:0071949	AT1G58440.1	"SQE1,XF1"	FAD/NAD(P)-binding oxidoreductase family protein	Squalene epoxidase	"[EC: 1.14.14.17]; converts squalene to 2,3-oxidosqualene; predicted with three transmembrane domains; localized in ER"
Cre17.g737050	TM1	1.1e-05		PF00566	"PTHR22957,PTHR22957:SF287"					AT3G07890.1		Ypt/Rab-GAP domain of gyp1p superfamily protein
Cre17.g741450	TM1	1.36e-13	CPN60B1	PF00118	"PTHR11353,PTHR11353:SF8"			K04077	GO:0005524	AT1G55490.2	"CPN60B,LEN1"	chaperonin 60 beta	Chaperonin 60B1
Cre17.g742100	TM1	0.00622829
Cre17.g742132	TM1	0.0182718
Cre17.g743947	TM1	0.000117934
Cre17.g745247	TM1	0.0121074
Cre17.g745497	TM1	0.00381733
Cre17.g747547	TM1	2.68e-06
Cre24.g755197	TM1	0.0045905	RBD3		PTHR17130					AT5G51010.1		Rubredoxin-like superfamily protein	Putative rubredoxin-like protein
Cre26.g756647	TM1	8.88e-10
Cre26.g756697	TM1	2.02e-08
Cre30.g758197	TM1	1.77e-06
Cre30.g758247	TM1	3e-10
Cre33.g758947	TM1	1.58e-06	CSR11	PF00685	PTHR10605		2.8.2.8		GO:0008146				Carbohydrate sulfotransferase-related 11

## Sheet: TM2
Significantly enriched MapMan Terms in TM2
Term	Genes in WGNA modules	Total number of genes with this MapMan term	Number of Genes in TM2 with this MapMan Term	pValueAdj	Gene IDs with this MapMan Term in TM2
TCA / organic transformation.TCA.2-oxoglutarate dehydrogenase	13561	2	2	0.009263	Cre07.g343700;Cre12.g537200
PS.carbon concentrating mechanism.algal	13561	20	4	0.019423	Cre03.g179800;Cre04.g222800;Cre04.g223250;Cre06.g307500
lipid metabolism.FA desaturation.desaturase	13561	5	2	0.030125	Cre04.g215000;Cre04.g217945
protein.folding.immunophilins (IMM).FKBPs	13561	16	3	0.039841	Cre02.g095097;Cre07.g315700;Cre11.g479050
Summary of genes with unknown functions in TM2
0.69	% of genes in module with no defline or description in Chlamydomonas reinhardtii from JGI bulk annotation information
0.52	% of genes in module with no defline or description in Chlamydomonas reinhardtii AND no Arabidopsis thaliana best hit description from from JGI bulk annotation information
0.4	% of genes in module with no annotion information in JGI bulk data (Chlamydomonas reinardtii defline, description, Arabidopsis best hit information, KEG, GO, PANTHER, ec, Pfam, KO)
Genes belonging to TM2: 303 genes total
gene	module	FDR	gene_name	Pfam	Panther	KOG	ec	KO	GO	Best.hit.arabi.name	arabi.symbol	arabi.defline	Chlamy.defline	Chlamy.description
Cre01.g000017	TM2	3.52e-10
Cre01.g000033	TM2	2.75e-11
Cre01.g001550	TM2	0.0226356	TIF3	PF05198,PF00707	PTHR10938			K02520	GO:0006413,GO:0003743	AT2G24060.1		Translation initiation factor 3 protein	Predicted translation initiation factor 3
Cre01.g002250	TM2	1.25e-05	NAT4	PF00583	PTHR23091,PTHR23091:SF206				GO:0008080	AT1G26220.1		Acyl-CoA N-acyltransferases (NAT) superfamily protein	Histone acetyltransferase	Histone acetyltransferase (GNAT/MYST superfamily), ChromDB HAG3406
Cre01.g003532	TM2	0.0247782			PTHR16306,PTHR16306:SF0									May contain additional coding sequence in intronic N-island PMID: 27175017
Cre01.g003550	TM2	0.000422471		PF00581	PTHR12231,PTHR12231:SF112	KOG1530				AT4G27700.1		Rhodanese/Cell cycle control phosphatase superfamily protein
Cre01.g003600	TM2	1.12e-15
Cre01.g003751	TM2	0.0219381		PF00520	PTHR10217				GO:0055085,GO:0016020,GO:0006811,GO:0005216	AT5G37500.1	GORK	gated outwardly-rectifying K+ channel		null-allele mutant was isolated (PMID 29743196)
Cre01.g004700	TM2	0.0148517		PF03188	PTHR15422				GO:0016021
Cre01.g006301	TM2	3.91e-08
Cre01.g009400	TM2	0.000570492	NSS2	PF00474	PTHR11819,PTHR11819:SF12				GO:0055085,GO:0016020,GO:0006810,GO:0005215				Sodium:solute symporter	Sodium:solute symporter, possibly a high-affinity choline or Na+/proline symporter
Cre01.g010848	TM2	0.00149075		PF01168	PTHR10146	KOG3157		K06997		AT1G11930.2		Predicted pyridoxal phosphate-dependent enzyme, YBL036C type
Cre01.g012650	TM2	1.16e-05	KCN9	PF00520,PF12796	PTHR10217	KOG4214			GO:0055085,GO:0016020,GO:0006811,GO:0005216	AT5G37500.1	GORK	gated outwardly-rectifying K+ channel	Voltage-gated potassium channel	part of a cluster of 4 related potassium channels
Cre01.g013150	TM2	0.000318044	CGLD35	PF07883	PTHR33271,PTHR33271:SF6			K06995		AT4G10300.1		RmlC-like cupins superfamily protein	Conserved in the Green Lineage and Diatoms
Cre01.g016651	TM2	1.24e-08
Cre01.g019900	TM2	4.23e-06	FAP384										Flagellar Associated Protein 384
Cre01.g020305	TM2	0.0359096	SDH4	PF05328				K00237					Succinate dehydrogenase subunit D	"Succinate dehydrogenase (Complex II) subunit D, probably mitochondrial; subunit 4 of mitochondrial electron transport chain complex II (succinate dehydrogenase EC 1.3.99.1) [PMID: 15710684]; linked to SDH3"
Cre01.g020751	TM2	5.06e-11
Cre01.g023950	TM2	4.4e-05		PF13229
Cre01.g024000	TM2	3.64e-08
Cre01.g025200	TM2	0.000159257	MMP4	PF05548			3.4.24.38						Metalloproteinase of VMP family	Conserved organelle protein with lipase active site
Cre01.g026200	TM2	3.94e-14	PPR9	PF01535	PTHR24015					AT4G37380.1		Tetratricopeptide repeat (TPR)-like superfamily protein	PentratricoPeptide Repeat protein
Cre01.g028600	TM2	0.00208834		PF08659	PTHR24322,PTHR24322:SF511	KOG0725	1.1.1.1			AT2G29290.2		NAD(P)-binding Rossmann-fold superfamily protein	Short-chain dehydrogenase/reductase	; 3-oxoacyl-[acyl-carrier-protein] reductase-related protein
Cre01.g032900	TM2	0.0105871
Cre01.g037200	TM2	0.0172966
Cre01.g042050	TM2	0.000710615		PF01641	PTHR10173,PTHR10173:SF18	KOG0856	1.8.4.12	K07305	GO:0055114,GO:0033743,GO:0030091,GO:0016671,GO:0006979	AT1G53670.1	ATMSRB1,MSRB1	methionine sulfoxide reductase B 1	Methionine sulphoxide reductase. Possibly a selenoprotein
Cre01.g045426	TM2	5.08e-11			PTHR15535
Cre01.g046052	TM2	0.00153832		PF07714,PF00069	PTHR24362		2.7.11.21		GO:0006468,GO:0004672,GO:0005524
Cre01.g046650	TM2	2.63e-15
Cre01.g049000	TM2	8.47e-06	CGL31	PF01329	PTHR12599,PTHR12599:SF8	KOG4073			GO:0008124,GO:0006729	AT5G51110.1		Transcriptional coactivator/pterin dehydratase	Conserved in the Green Lineage
Cre01.g051550	TM2	0.00204561	HEL8	PF00271,PF07717,PF04408	PTHR18934,PTHR18934:SF148	KOG0922	3.6.4.13		GO:0004386	AT3G26560.1		ATP-dependent RNA helicase, putative	DEAD/DEAH box helicase	contains a conserved C-terminal C2H2 Zn-finger domain; this particular helicase has been identified by comparative genomics as being present only in organisms having cilia, including non-motile cilia
Cre01.g052150	TM2	0.00563684	FAP87	PF12796	PTHR24123	KOG0502,KOG4412,KOG0508				AT5G14230.1			Flagellar Associated Protein 87	Flagellar protein with ankyrin repeats; found in the flagellar proteome [PMID: 15998802]
Cre01.g052800	TM2	1.64e-07		PF00069	PTHR24056	KOG0593	2.7.11.22	K08824	GO:0006468,GO:0005524,GO:0004672	AT5G64960.1	CDKC2,CDKC;2	cyclin dependent kinase group C2
Cre01.g052800	TM2	1.64e-07		PF00069	PTHR24055,PTHR24055:SF137	KOG0659,KOG0594	2.7.11.22		GO:0006468,GO:0005524,GO:0004672	AT5G64960.1	CDKC2,CDKC;2	cyclin dependent kinase group C2
Cre01.g054150	TM2	0.01298	NTRC1	PF00070,PF00085	PTHR22912,PTHR22912:SF48	KOG0404	1.8.1.9	K00384	GO:0055114,GO:0016491,GO:0045454	AT2G41680.1	NTRC	NADPH-dependent thioredoxin reductase C	NADPH-dependent thioredoxin reductase	NADPH-dependent thioredoxin reductase C type (NTR/thioredoxin fusion); NTRC is a two domain protein containing an NADPH dependent thioredoxin reductase (N-terminal part) and a thioredoxin (C-terminal part). The protein was shown to be localized in chloroplasts in rice and appears to protect from abiotic stress in Arabidopsis [PMID: 15292215].
Cre01.g055151	TM2	2.28e-05			PTHR37910
Cre02.g073350	TM2	0.0162447
Cre02.g085350	TM2	0.0252344
Cre02.g088500	TM2	0.00248183	CPLD29	PF12680	PTHR33698,PTHR33698:SF3		5.3.3.1			AT1G71480.1		Nuclear transport factor 2 (NTF2) family protein
Cre02.g088950	TM2	0.000120176
Cre02.g091400	TM2	0.00765316	CLPB2	PF07724,PF00004	PTHR11638,PTHR11638:SF18				GO:0005524	AT2G25140.1	CLPB-M,CLPB4,HSP98.7	casein lytic proteinase B4	ClpB chaperone, Hsp100 family	predicted mitochondrial
Cre02.g093650	TM2	0.00601352		PF00355	PTHR21496,PTHR21496:SF9				GO:0055114,GO:0051537,GO:0016491	AT1G71500.1		Rieske (2Fe-2S) domain-containing protein
Cre02.g095097	TM2	0.00200044	FKB21	PF00254	PTHR10516,PTHR10516:SF290	KOG0552	5.2.1.8		GO:0006457	AT1G18170.1		FKBP-like peptidyl-prolyl cis-trans isomerase family protein	peptidyl-prolyl cis-trans isomerase, FKBP-type	FKBP-type peptidyl-prolyl cis-trans isomerase (EC 5.2.1.8) (PPIase) (Rotamase) (Immunophilin); possibly targeted to thylakoid lumen but membrane-anchored; [PMID: 15701785]; linked to FKB16-8 and FKB16-6
Cre02.g096000	TM2	2.61e-05		PF00005,PF01061	PTHR19241	KOG0061	3.6.3.25		GO:0016887,GO:0005524,GO:0016020	AT1G17840.1	ABCG11,ATWBC11,COF1,DSO,WBC11	white-brown complex homolog protein 11
Cre02.g096000	TM2	2.61e-05		PF00005,PF01061	PTHR19241	KOG0061			GO:0016887,GO:0005524,GO:0016020	AT1G17840.1	ABCG11,ATWBC11,COF1,DSO,WBC11	white-brown complex homolog protein 11
Cre02.g103750	TM2	0.0181273
Cre02.g105750	TM2	6.32e-06
Cre02.g111250	TM2	1.74e-06
Cre02.g112333	TM2	4.89e-19		PF07714	"PTHR24349,PTHR24349:SF79"	KOG0580	2.7.11.1	K08850	"GO:0006468,GO:0004672"	AT4G32830.1	"AtAUR1,AUR1"	ataurora1
Cre02.g112366	TM2	2.68e-21
Cre02.g112701	TM2	0.000445258
Cre02.g112800	TM2	0.00154125		PF12796	PTHR24198	"KOG4412,KOG0508"				AT2G31820.1		Ankyrin repeat family protein
Cre02.g117750	TM2	3.18e-05
Cre02.g119751	TM2	0.00532897
Cre02.g142627	TM2	7.95e-05			PTHR34305,PTHR34305:SF1									null-allele passenger mutation was isolated (PMID 29743196)
Cre02.g143187	TM2	3.99e-11
Cre02.g143250	TM2	0.0387771	IDH2	PF00180	PTHR11835		1.1.1.41	K00030	GO:0055114,GO:0016616,GO:0051287,GO:0000287	AT3G09810.1	IDH-VI	isocitrate dehydrogenase VI	Isocitrate dehydrogenase, NAD-dependent	isocitrate dehydrogenase, NAD-dependent, possibly mitochondrial based on homology to AT3G09810
Cre02.g143487	TM2	0.0294225			PTHR34305,PTHR34305:SF1
Cre02.g143527	TM2	0.000475092												null-allele mutant was isolated (PMID 29743196)
Cre02.g143550	TM2	1.88e-06	LCI16	PF00504	PTHR14154,PTHR14154:SF5								Early light-inducible protein	A homolog of ELIP (early light-inducible protein) gene which was originally identified as transiently expressed during the early phase of greening in etiolated pea seedlings [PMID: 6692824]. It has three TMH, whose sequences are closely related to LHC proteins
Cre02.g145451	TM2	0.00148399
Cre03.g145187	TM2	0.0037101												May contain additional coding sequence in intronic N-island PMID: 27175017
Cre03.g152200	TM2	8.52e-09
Cre03.g152250	TM2	0.0443055
Cre03.g155001	TM2	0.000419317	ISA1	PF02922,PF00128	PTHR10357,PTHR10357:SF169	KOG0470		K01214	GO:0005975,GO:0004553,GO:0043169,GO:0003824	AT2G39930.1	ATISA1,ISA1	isoamylase 1	isoamylase, starch debranching enzyme	Misplaced, loosely branched chains are trimmed by this DBE from a maturing structure to allow polysaccharide crystallization/ Posewitz et al. 24 [PMID: 1526933] showed that the STA7 locus corresponds to this gene. Mutants at this locus are starch-defi
Cre03.g155976	TM2	3.52e-09
Cre03.g156400	TM2	0.0011761		PF08241	PTHR10108,PTHR10108:SF730	KOG3010	2.1.1.145		GO:0008168,GO:0008152	AT2G41380.1		S-adenosyl-L-methionine-dependent methyltransferases superfamily protein	S-adenosyl-L-methionine-dependent methyltransferase
Cre03.g156550	TM2	0.00484989		PF00610	PTHR22829				GO:0035556	AT3G11920.1		glutaredoxin-related
Cre03.g157501	TM2	6.48e-06
Cre03.g157950	TM2	2.5e-05		PF13414	PTHR22904					AT1G04190.1		Tetratricopeptide repeat (TPR)-like superfamily protein
Cre03.g168700	TM2	0.0235282		PF13242	PTHR19288,PTHR19288:SF33	KOG2882	3.1.3.18	K19269		AT5G36700.1	ATPGLP1,PGLP1	2-phosphoglycolate phosphatase 1	Phosphoglycolate phosphatase/4-nitrophenylphosphatase	Phosphoglycolate phosphatase (EC 3.1.3.18), chloroplast precursor with putative stromal localization; CO2-responsive gene; matches with published cDNA [GenBank AB091101, PMID: 11581250]
Cre03.g175050	TM2	3.3e-10		PF00520	PTHR10117				GO:0055085,GO:0016020,GO:0006811,GO:0005216,GO:0070588,GO:0005262				Transient receptor potential ion channel protein	weakly similar to transient receptor potential ion channel
Cre03.g179800	TM2	1.46e-06	LCI24	PF07466									Low-CO2-inducible membrane protein	Low-CO2 inducible gene revealed by cDNA array analyses; SOSUI prediction: 3 transmembrane region; probably organelle-targetted; regulated by CCM1 [PMID: 15235119]
Cre03.g181200	TM2	0.000194141		PF01039	"PTHR22855,PTHR22855:SF13"		6.4.1.4	K01969		AT4G34030.1	MCCB	3-methylcrotonyl-CoA carboxylase
Cre03.g182000	TM2	0.0135602
Cre03.g183300	TM2	6.45e-06		PF00686	PTHR15048		2.7.9.5		GO:2001070	AT5G01260.2		Carbohydrate-binding-like fold
Cre03.g183300	TM2	6.45e-06		PF00686	PTHR15048,PTHR15048:SF0		2.7.9.5		GO:2001070	AT5G01260.1		Carbohydrate-binding-like fold
Cre03.g186750	TM2	0.000406216
Cre03.g192950	TM2	7.18e-10					2.7.11.13
Cre03.g193950	TM2	0.0401342		PF02943	"PTHR35113,PTHR35113:SF1"		1.8.7.2	K17892	"GO:0055114,GO:0016730"	AT2G04700.1		ferredoxin thioredoxin reductase catalytic beta chain family protein	"Ferredoxin Thioredoxin Reductase, catalytic chain"	Putative ferredoxin thioredoxin reductase
Cre03.g194850	TM2	0.0173782	MDN1	"PF02866,PF00056"	"PTHR11540,PTHR11540:SF14"	KOG1494	1.1.1.37	K00026	"GO:0055114,GO:0016616,GO:0016491,GO:0019752"	AT3G47520.1	MDH	malate dehydrogenase	"NAD-dependent malate dehydrogenase, chloroplastic"	"Malate dehydrogenase (MDH) (= malic dehydrogenase) [EC:1.1.1.37]; NAD-dependent; sodium acetate-induced in Chlamydomonas reinhardtii; nuclear gene; gene product is localized in the chloroplast; Genbank entry U42979, as MDH2; present in thylakoid-enriched"
Cre03.g195300	TM2	0.0010893
Cre03.g199650	TM2	0.000582142
Cre03.g202785	TM2	0.00296266
Cre03.g203150	TM2	9.79e-06
Cre03.g203950	TM2	0.000257095		PF00561	PTHR10992		1.11.1.10
Cre03.g205100	TM2	1.07e-12
Cre03.g206452	TM2	0.0402009		PF10262
Cre03.g207150	TM2	0.0127137		PF13450	"PTHR16128,PTHR16128:SF8"		1.13.12.3			AT3G04650.1		FAD/NAD(P)-binding oxidoreductase family protein
Cre03.g208273	TM2	7.41e-21					2.7.11.1
Cre03.g208385	TM2	2.62e-16
Cre03.g210401	TM2	5.83e-05		PF10294	"PTHR14614,PTHR14614:SF15"					AT1G73320.1		S-adenosyl-L-methionine-dependent methyltransferases superfamily protein
Cre04.g211850	TM2	2.34e-08	ELIP5	PF00504	PTHR14154,PTHR14154:SF5					AT3G22840.1	ELIP,ELIP1	Chlorophyll A-B binding family protein	Early light-inducible protein	belongs to chlorophyll A-B binding protein superfamily
Cre04.g215000	TM2	0.000102564	BKT1	PF00487		KOG2987			GO:0006629				Beta-carotene ketolase	beta-carotene C-4 oxygenase (beta-carotene ketolase), putative chloroplast precursor (CBK) (crtW) [PMID: 15849308]
Cre04.g215700	TM2	8.83e-13		PF07699	PTHR22727
Cre04.g215952	TM2	0.00019085
Cre04.g216100	TM2	4.99e-05		PF00903	PTHR10374,PTHR10374:SF8	KOG2944	4.4.1.5	K01759		AT1G08110.2		lactoylglutathione lyase family protein / glyoxalase I family protein
Cre04.g216500	TM2	0.00274655
Cre04.g217945	TM2	0.0021196		PF00487	PTHR11351,PTHR11351:SF2	KOG1600		K00507	GO:0006629	AT3G15850.1	ADS3,FAD5,FADB,JB67	fatty acid desaturase 5
Cre04.g222800	TM2	2.71e-05	LCID		PTHR38016,PTHR38016:SF1								Low-CO2 inducible protein D	Homologous to limiting-CO2 inducible proteins LCIB and LCIC [PMID: 15235119] and to LCIE [PMID 16777959, 20660228]; part of the CAH1/2 cluster of inversely repeated CO2 responsive genes; LCID and CCP2 are located in head-to-head orientation; regulated by CCM1 [PMID 16777959]
Cre04.g223250	TM2	1.42e-05	LCIE		PTHR38016,PTHR38016:SF1								Low-CO2 inducible protein E	Homologous to limiting-CO2 inducible proteins LCIC, LCIB [PMID: 15235119] and to LCID [PMID 16777959]; part of the CAH1/2 cluster of inversely repeated CO2 responsive genes; LCIE and CCP1 are located in head-to-head orientation in the cluster; regulated by CCM1 [PMID 16777959]
Cre04.g223350	TM2	0.00470214	CYG62	PF00211	PTHR11920		4.6.1.2		GO:0035556,GO:0016849,GO:0009190				Adenylate/guanylate cyclase
Cre04.g223550	TM2	0.000198871
Cre04.g225450	TM2	1.84e-09	FDX10										Putative ferredoxin
Cre04.g231320	TM2	1.15e-16
Cre05.g233304	TM2	0.0187437	CHI3	PF00187,PF00704	PTHR11177	KOG2806	3.2.1.14	K01183	GO:0008061,GO:0005975,GO:0004553	AT4G19810.1		Glycosyl hydrolase family protein with chitinase insertion domain	Chitinase-like hydrolase
Cre05.g236650	TM2	0.000980553	CYG63	PF00211	PTHR11920		4.6.1.2		GO:0035556,GO:0016849,GO:0009190				Adenylate/guanylate cyclase
Cre05.g238374	TM2	0.00970032		PF00097,PF01485	PTHR11685			K11975	GO:0046872,GO:0016567,GO:0004842	AT5G60250.1		zinc finger (C3HC4-type RING finger) family protein
Cre05.g241629	TM2	0.010448
Cre05.g241851	TM2	1.5e-20		PF00078	"PTHR13078,PTHR13078:SF53"		2.7.7.49
Cre05.g241851	TM2	1.5e-20			PTHR13078
Cre05.g241851	TM2	1.5e-20		"PF03372,PF00078"	PTHR19446		2.7.7.49
Cre05.g241851	TM2	1.5e-20		"PF03372,PF00078"	"PTHR13078,PTHR13078:SF53"		2.7.7.49
Cre05.g242502	TM2	0.000142022
Cre06.g256900	TM2	1.27e-07	SND1C				2.1.1.43			AT4G27910.1	ATX4,SDG16	SET domain protein 16	SAND domain-encoding short ORF	contains divergent SAND domain
Cre06.g264550	TM2	0.0199584	CGL81	PF09366	"PTHR34131,PTHR34131:SF1"					AT5G04440.1		Protein of unknown function (DUF1997)	Conserved in the Green Lineage
Cre06.g269850	TM2	0.00206829											Glycosyl transferase
Cre06.g271200	TM2	0.0161984	PNO1	PF00581,PF02852,PF00070	PTHR22912,PTHR22912:SF140	KOG0405	1.6.3.3		GO:0055114,GO:0045454,GO:0016491	AT3G27820.1	ATMDAR4,MDAR4	monodehydroascorbate reductase 4	Pyridine nucleotide-disulphide oxidoreductase	CoA-disulfide reductase; flavoprotein, putative NADH oxidase, bacterial type
Cre06.g271850	TM2	0.0134699		PF16326,PF12848,PF00005	PTHR19211,PTHR19211:SF56	KOG0062	3.6.1.3		GO:0016887,GO:0005524	AT5G60790.1	ATGCN1,GCN1	ABC transporter family protein
Cre06.g278164	TM2	0.0266993		PF05548			3.4.24.38
Cre06.g278238	TM2	1.66e-05		PF04419	PTHR13596	KOG4488				AT3G24100.1		Uncharacterised protein family SERF
Cre06.g280600	TM2	8.76e-11	GEX1		"PTHR33538,PTHR33538:SF2"					AT5G55490.1	"ATGEX1,GEX1"	gamete expressed protein 1	Gamete-expressed protein 1	"conserved nuclear enveloppe protein, necessary for rapid nuclear fusion during fertilization"
Cre06.g284800	TM2	0.0425442		PF01207	PTHR11082,PTHR11082:SF25			K05541	GO:0055114,GO:0050660,GO:0017150,GO:0008033	AT4G38890.1		FMN-linked oxidoreductases superfamily protein
Cre06.g288700	TM2	0.00090058	GYD1	"PF13183,PF01565,PF02913"	"PTHR11748,PTHR11748:SF65"	KOG1232		K18930	"GO:0055114,GO:0050660,GO:0016491,GO:0003824"	AT4G36400.2		FAD-linked oxidases family protein	Glycolate dehydrogenase	"Glycolate dehydrogenase, converting glycolate to glyoxylate; Identical to GDH cDNA sequence [GenBank ABG36932; Nakamura et al. (2005) Canadian Journal of Botany 83:820-833]; mitochondrial targeting (Target-P)"
Cre06.g288800	TM2	0.012321			"PTHR18901,PTHR18901:SF28"					AT5G45170.1		Haloacid dehalogenase-like hydrolase (HAD) superfamily protein
Cre06.g288850	TM2	0.00146148
Cre06.g292315	TM2	3.35e-14
Cre06.g294650	TM2	0.0331337	AGT1	PF00266	PTHR21152	KOG2862	2.6.1.44	K00830		AT2G13360.1	AGT,AGT1,SGAT	alanine:glyoxylate aminotransferase	Alanine-glyoxylate transaminase	putative alanine-glyoxylate transaminase (EC 2.6.1.44); Present in thylakoid proteome based on mass spectrometric peptide identification; mitochondrial localization assumed [PMID: 17078018]; predicted by Target-P as mitochondrial; peroxisomal location supported by C-terminal PTS1 signal GKL
Cre06.g294876	TM2	1.9e-16
Cre06.g297150	TM2	0.00260755	RWP9	PF02042	PTHR32002					AT1G74480.1		RWP-RK domain-containing protein	RWP-RK transcription factor	putative RWP-RK domain transcription factor [PMID: 15785851]
Cre06.g299800	TM2	0.000604109	LCL1	PF00501	PTHR24096,PTHR24096:SF199	KOG1256	6.2.1.20	K01897	GO:0008152,GO:0003824	AT3G23790.1	AAE16	AMP-dependent synthetase and ligase family protein	Long-chain-fatty-acid-CoA ligase
Cre06.g300139	TM2	1.32e-08
Cre06.g303050	TM2	6.78e-09	NIT3	PF00173	PTHR19370		1.7.1.1			AT5G48810.1	ATB5-B,ATCB5-D,B5		Nitrate reductase (NADH)	Nitrate reductase (NADH); NADH-cytochrome b5 reductase
Cre06.g303192	TM2	1.3e-07					3.6.5.5
Cre06.g307500	TM2	0.000912181	LCIC		PTHR38016,PTHR38016:SF1								Low-CO2 inducible protein C	low-CO2 inducible protein; homologous to LCIB with which it forms a complex; differentially expressed in Volvox regA mutant, impaired in somatic differentiation; regulated by CCM1 [PMID: 15235119]; localization is diffuse in chloroplast stroma under high-CO2 and low-CO2 conditions, but aggregated around pyrenoid as ring-like structure under very low-CO2 conditions; Crystal structure of LCIB and L…
Cre06.g311050	TM2	4.69e-05		"PF02780,PF02779"	"PTHR11624,PTHR11624:SF21"		1.2.4.4	K00167	"GO:0008152,GO:0003824"	AT3G13450.1	DIN4	Transketolase family protein
Cre07.g315700	TM2	0.00607451	FKB16-1	PF00254	"PTHR10516,PTHR10516:SF250"	KOG0544	5.2.1.8		GO:0006457	AT4G26555.1		FKBP-like peptidyl-prolyl cis-trans isomerase family protein	"Peptidyl-prolyl cis-trans isomerase, FKBP-type"	"FKBP-type peptidyl-prolyl cis-trans isomerase (EC 5.2.1.8) (PPIase) (Rotamase) (Immunophilin); probably directed to thylakoid lumen (homology to AtFKBP16-1 and bipartite cTP, length 65 or 54 + RR motif); [PMID: 15701785]"
Cre07.g320550	TM2	0.00290269	FAE4	"PF00195,PF02797"	"PTHR31561,PTHR31561:SF23"		2.3.1.199	K15397	"GO:0016747,GO:0016020,GO:0006633"	AT1G01120.1	KCS1	3-ketoacyl-CoA synthase 1	Putative 3-keto-acyl-CoA synthase	"Putative 3-keto-acyl-CoA synthase (very long chain fatty acid condensing enzyme), may be a beta-ketoacyl-acyl-carrier-protein synthase; similar to chalcone and stilbene synthases, and polyketide synthases"
Cre07.g325742	TM2	9.75e-13
Cre07.g325744	TM2	1.25e-09		PF00354,PF13385	PTHR19277,PTHR19277:SF102
Cre07.g327079	TM2	0.0459643		PF01613	PTHR33798				GO:0010181
Cre07.g329767	TM2	1.75e-06
Cre07.g330000	TM2	1.06e-10
Cre07.g333450	TM2	0.00174076		PF03033	"PTHR11926,PTHR11926:SF394"		2.4.1.173		"GO:0030259,GO:0016758,GO:0005975,GO:0008152"	AT3G07020.1		UDP-Glycosyltransferase superfamily protein	Sterol 3-beta-glucosyltransferase	a glycosyl transferase
Cre07.g334350	TM2	9.75e-05		PF01636	PTHR21064		2.7.1.39
Cre07.g334900	TM2	0.00482252			PTHR32093
Cre07.g335700	TM2	0.0125597
Cre07.g341555	TM2	3.3e-14		PF03372,PF00078	PTHR13078,PTHR13078:SF53		2.7.7.49			AT2G22720.2		SPT2 chromatin protein
Cre07.g343700	TM2	0.0247202	OGD2	PF00364,PF00198	PTHR23151,PTHR23151:SF8		2.3.1.61	K00658	GO:0016746,GO:0008152	AT4G26910.2		Dihydrolipoamide succinyltransferase	Dihydrolipoamide succinyltransferase, oxoglutarate dehydrogenase E2 component	dihydrolipoamide succinyltransferase (EC 2.3.1.61); 2-oxoglutarate dehydrogenase, E2 component; probable mitochondrial targeting
Cre07.g345100	TM2	6.55e-17
Cre07.g346950	TM2	0.023314
Cre07.g352075	TM2	0.0409847
Cre07.g355750	TM2	0.0301386		PF00400	PTHR22844				GO:0005515	AT5G21040.1	FBX2	F-box protein 2
Cre08.g358850	TM2	0.000124086	FAP386										Flagellar Associated Protein 386	Cr specific protein
Cre08.g364600	TM2	2.91e-09			PTHR12242
Cre08.g366800	TM2	1.37e-14
Cre08.g374100	TM2	0.0362794
Cre08.g374600	TM2	2.5e-17			PTHR12393,PTHR12393:SF6
Cre08.g378601	TM2	4.33e-10
Cre08.g380100	TM2	1.77e-21
Cre08.g380550	TM2	0.00239733		PF00106	PTHR24320	KOG1208	1.1.1.300		GO:0016491,GO:0008152	AT4G23430.1		NAD(P)-binding Rossmann-fold superfamily protein	Short-chain dehydrogenase/reductase
Cre08.g382605	TM2	7.71e-06
Cre09.g387800	TM2	0.0341775	FER1	PF00210	PTHR11431,PTHR11431:SF4	KOG2332	1.16.3.1	K00522	GO:0008199,GO:0006879,GO:0006826	AT3G56090.1	ATFER3,FER3	ferritin 3	Pre-apoferritin	ferritin, chloroplast precursor, pre-apoferritin gi 20530724 gb AF503338
Cre09.g391060	TM2	6.24e-06
Cre09.g393000	TM2	0.00737141	CSR6		PTHR10605		2.8.2.8						Carbohydrate sulfotransferase-related 6
Cre09.g394176	TM2	8.6e-20
Cre09.g394510	TM2	0.00301899		PF00686					GO:2001070	AT5G01260.2		Carbohydrate-binding-like fold
Cre09.g394701	TM2	0.0142777		PF01722	PTHR12735,PTHR12735:SF6	KOG2313				AT5G17560.1		BolA-like family protein
Cre09.g395732	TM2	3.04e-05		PF00226	PTHR24078					AT4G39960.1		Molecular chaperone Hsp40/DnaJ family protein
Cre09.g396176	TM2	1.14e-10
Cre09.g396809	TM2	6.22e-06
Cre09.g398556	TM2	2.52e-13
Cre09.g398956	TM2	5.93e-11
Cre09.g401404	TM2	0.000239487		PF01753	PTHR32523,PTHR32523:SF8		3.4.19.12			AT4G24560.1	UBP16	ubiquitin-specific protease 16
Cre09.g401441	TM2	0.0181135			PTHR32523,PTHR32523:SF8
Cre09.g402700	TM2	1.94e-09		PF00999	PTHR10110			K12041	GO:0055085,GO:0016021,GO:0015299,GO:0006812	AT3G06370.1	ATNHX4,NHX4	sodium hydrogen exchanger 4
Cre09.g404800	TM2	5.85e-10
Cre09.g406432	TM2	0.000554952		PF07645	PTHR24034				GO:0005509
Cre09.g406600	TM2	0.000323733
Cre09.g407501	TM2	0.00119355		PF00686	PTHR15048		3.2.1.3		GO:2001070	AT5G01260.1		Carbohydrate-binding-like fold
Cre09.g407550	TM2	9.78e-08		PF02037
Cre09.g408300	TM2	4.44e-07
Cre09.g409650	TM2	0.00191675		PF12906			6.3.2.19		GO:0008270	AT4G34100.1		RING/U-box superfamily protein
Cre09.g415600	TM2	0.0305981		PF00686	PTHR15048,PTHR15048:SF0		3.2.1.3		GO:2001070	AT5G01260.2		Carbohydrate-binding-like fold
Cre10.g422300	TM2	3.59e-09	PRX6	PF08534	PTHR10681	KOG0855	1.11.1.15	K03564	GO:0016491	AT3G26060.2	ATPRX Q	Thioredoxin superfamily protein	Peroxiredoxin Q	chloroplastic thioredoxin dependent peroxidase, chloroplast precursor. Attached to thylakoids in Arabidopsis [PMID: 16507087; PMID: 15531707; PMID: 14976238; PMID: 12529539; PMID: 15890615]
Cre10.g424750	TM2	6.44e-11	PPD1	PF00391,PF01326,PF02896	PTHR22931,PTHR22931:SF27		2.7.9.1	K01006	GO:0016772,GO:0016310,GO:0016301,GO:0005524	AT4G15530.6	PPDK	pyruvate orthophosphate dikinase	Pyruvate phosphate dikinase	Pyruvate phosphate dikinase (PPDK) (EC 2.7.9.1); Pyruvate orthophosphate dikinase (PODK); Target-P predicts no organelle targeting sequence; similar to PPDK from Phytophthora (GenBank AAK74150), probably cytosolic
Cre10.g430000	TM2	0.00624813
Cre10.g430100	TM2	0.00916297	ELG22	PF03016	"PTHR11062,PTHR11062:SF21"	KOG1021	2.4.2.41			AT3G57630.1		exostosin family protein	Exostosin-like glycosyltransferase 22	"putative terminal arabinosyl transferase on HRGP, GT47 family"
Cre10.g436050	TM2	0.0126076	FSD1	PF00081,PF02777	PTHR11404,PTHR11404:SF8	KOG0876	1.15.1.1	K04564	GO:0055114,GO:0046872,GO:0006801,GO:0004784	AT4G25100.2	ATFSD1,FSD1	Fe superoxide dismutase 1	Fe superoxide dismutase	superoxide dismutase [Fe], chloroplast precursor; iron superoxide dismutase; (FeSOD)
Cre10.g436300	TM2	0.0024088
Cre10.g438883	TM2	7.72e-13
Cre10.g441100	TM2	0.00915363	PIGT	PF04113	PTHR12959,PTHR12959:SF11	KOG2407		K05292	GO:0042765,GO:0016255	AT3G07140.1		GPI transamidase component Gpi16 subunit family protein	GPI transamidase component Gpi16	GPI (glycosyl phosphatidyl inositol) transamidase (here: GPI16/PIG-T subunit / sub-complex of the GPI transamidase); part of a multiprotein complex; GPI transamidase adds glycosylphosphatidylinositols (GPIs) to newly synthesized proteins; essential N-glycosylated transmembrane glycoprotein
Cre10.g450500	TM2	0.000385121		PF00686	PTHR15048,PTHR15048:SF0		2.7.9.5		GO:2001070	AT5G26570.1	ATGWD3,OK1,PWD	catalytics;carbohydrate kinases;phosphoglucan, water dikinases
Cre10.g456150	TM2	0.00446097	HLD3	PF00561	PTHR10992,PTHR10992:SF701	KOG1454				AT4G36530.2		alpha/beta-Hydrolases superfamily protein	Haloalkane dehalogenase-like hydrolase
Cre10.g457900	TM2	0.0246327
Cre10.g458100	TM2	0.000163355	YEE1	PF04143	"PTHR30574,PTHR30574:SF1"			K07112					Membrane protein	"contains DUF395 domain, found in YeeE and YedE from Escherichia coli. These proteins are integral membrane proteins of unknown function. Many of these proteins contain two homologous regions that are represented by this entry. This region contains several conserved glycines and an invariant cysteine that is probably an important functional residue"
Cre10.g460350	TM2	5.63e-06	PGA4	PF01553	PTHR23063		2.3.1.25	K13510	"GO:0016746,GO:0008152"	AT2G45670.1		calcineurin B subunit-related	Putative phospholipid/glycerol acyltransferase	"Contains carbohydrate/purine kinase, PfkB, conserved site"
Cre10.g460901	TM2	0.000670839
Cre10.g465300	TM2	0.00102955		PF00211	PTHR12203,PTHR12203:SF13		4.6.1.1		GO:0035556,GO:0016849,GO:0009190					null-allele mutant was isolated (PMID 29743196)
Cre11.g467563	TM2	0.00162011		PF00650	PTHR10174	KOG1471				AT1G22180.2		Sec14p-like phosphatidylinositol transfer family protein
Cre11.g467642	TM2	1.2e-09			PTHR27000,PTHR27000:SF119		2.7.11.1			AT5G61240.1		Leucine-rich repeat (LRR) family protein		null-allele mutant was isolated (PMID 29743196)
Cre11.g467679	TM2	0.00139233		PF04982	PTHR33741					AT3G47980.1		Integral membrane HPP family protein
Cre11.g467685	TM2	0.00444999
Cre11.g467773	TM2	0.000497387								AT5G65860.1		ankyrin repeat family protein
Cre11.g469100	TM2	0.00228634			PTHR36739					AT2G36895.1
Cre11.g479050	TM2	7.4e-05	FKB15-1	PF00254	PTHR10516,PTHR10516:SF293	KOG0544	5.2.1.8	K09569	GO:0006457	AT5G48580.1	FKBP15-2	FK506- and rapamycin-binding protein 15 kD-2	Peptidyl-prolyl cis-trans isomerase, FKBP-type	FKBP-type peptidyl-prolyl cis-trans isomerase (EC 5.2.1.8) (PPiase) (Rotamase), secreted isoform; Target P prediction: TP length=22; found in the flagellar proteome; linked to FKB15-2 and FKB15-4
Cre11.g479750	TM2	1.76e-06	SRP54L	PF02881,PF02978,PF00448	PTHR11564,PTHR11564:SF7	KOG0780	3.6.5.4	K03106	GO:0006614,GO:0005525,GO:0048500,GO:0008312,GO:0003924	AT5G03940.1	54CP,CPSRP54,FFC,SRP54CP	chloroplast signal recognition particle 54 kDa subunit	Similar to Chloroplast SRP54	Expressed Protein. Similar to the Chloroplast SRP54 component of Signal Recognition particle, called FFC (Fifty-Four-Chloroplast Homologue) in land plants, almost identical to gb: AAK12834.
Cre11.g479900	TM2	1.64e-06
Cre11.g480551	TM2	0.000194914
Cre11.g481150	TM2	1.17e-06
Cre12.g489900	TM2	0.000416904	CYG54	PF00211	PTHR11920,PTHR11920:SF248		4.6.1.2		GO:0035556,GO:0016849,GO:0009190				Adenylate/guanylate cyclase	Protein with domain similar to isoform A [Drosophila melanogaster]
Cre12.g491300	TM2	8.34e-07
Cre12.g493200	TM2	0.0370392
Cre12.g498700	TM2	0.0085291	CPLD13		PTHR36397					AT5G40500.1			Conserved in the Plant Lineage and Diatoms
Cre12.g502250	TM2	0.0294307	PLAP4	PF04755	PTHR31906					AT5G19940.1		Plastid-lipid associated protein PAP / fibrillin family protein	Plastid lipid associated protein	PAP-fibrillin family protein
Cre12.g508350	TM2	0.000692675	TPR2							AT3G05625.1		Tetratricopeptide repeat (TPR)-like superfamily protein	Tetratricopeptide-repeat protein protein	TPR protein, strong similarity to rice protein BAB93301 and cyanobacterial proteins. Mitochondrial targeting predicted by multiple programs. Arabidopsis homolog is plastid predicted
Cre12.g512950	TM2	0.000124519	CIT1	PF02417	PTHR33567,PTHR33567:SF3			K07240	GO:0015703,GO:0015109				Chromate ion transporter
Cre12.g514800	TM2	3.77e-07		PF02545		KOG1509		K06287	GO:0005737	AT5G42770.2		Maf-like protein
Cre12.g517925	TM2	2e-10
Cre12.g522626	TM2	7.4e-19
Cre12.g524250	TM2	0.0153119
Cre12.g525900	TM2	1.65e-05
Cre12.g530934	TM2	0.000574964
Cre12.g531651	TM2	6.07e-05
Cre12.g531900	TM2	0.00126172	FLVA	"PF00258,PF01613"	"PTHR32145,PTHR32145:SF22"		1.5.3.22		GO:0010181				thylakoid flavodiiron protein	functions as a hetero-dimer with FLVB to reoxidize PSI acceptors and protect PSI against photoinhibition during transient/fluctuating illumination
Cre12.g532000	TM2	0.0245622		PF04359
Cre12.g534450	TM2	0.0163038	CGL86	PF00498	"PTHR23308,PTHR23308:SF29"		5.2.1.8		GO:0005515	AT2G21530.1		SMAD/FHA domain-containing protein	forkhead-associated domain-containing protein	Conserved in the Green Lineage
Cre12.g534961	TM2	1.89e-09
Cre12.g535250	TM2	0.000613531
Cre12.g537200	TM2	0.0318643	OGD1	"PF16078,PF16870,PF00676,PF02779"	"PTHR23152,PTHR23152:SF4"		1.2.4.2	K00164	"GO:0016624,GO:0008152,GO:0055114,GO:0030976,GO:0006099,GO:0004591"	AT5G65750.1		"2-oxoglutarate dehydrogenase, E1 component"	"2-oxoglutarate dehydrogenase, E1 subunit"	Probable 2-oxoglutarate dehydrogenase (alpha-ketoglutarate dehydrogenase) E1 subunit (EC 1.2.4.2); mitochondrial location predicted by Target-P
Cre12.g540351	TM2	5.14e-06	SELW2										Selenoprotein W2	Deduced protein sequence is completely wrong due to UGA Sec codon; see XP_001693902.1 for correct sequence; contains a Selenocysteine in position 16; linked to SELW1
Cre12.g543000	TM2	9.02e-05
Cre12.g545100	TM2	0.000592213
Cre12.g548391	TM2	1.44e-07
Cre12.g552450	TM2	1.17e-07
Cre12.g553052	TM2	5.71e-07			PTHR13078,PTHR13078:SF53
Cre12.g555750	TM2	0.0179866	CPK7	PF00294	PTHR10584								putative carbohydrate kinase
Cre12.g559704	TM2	1.2e-12
Cre12.g560750	TM2	0.000512518		PF02536	PTHR13068				GO:0006355,GO:0005739,GO:0003690	AT5G55580.1		Mitochondrial transcription termination factor family protein
Cre13.g570851	TM2	0.0241602			PTHR35753
Cre13.g573250	TM2	1.4e-10		PF00581		KOG1530	2.8.1.1			AT5G66040.1	STR16	sulfurtransferase protein 16
Cre13.g575050	TM2	0.00957852
Cre13.g576720	TM2	4.56e-10
Cre13.g579976	TM2	1.3e-15
Cre13.g585026	TM2	9.75e-19
Cre13.g586350	TM2	7.13e-05		PF00875,PF12697	PTHR10992,PTHR10992:SF754	KOG1454				AT4G25290.1		DNA photolyases;DNA photolyases
Cre13.g603450	TM2	4.18e-15		PF14159	PTHR33222					AT4G01150.1
Cre14.g608093	TM2	2.33e-09
Cre14.g610400	TM2	1.18e-11
Cre14.g615000	TM2	3.2e-06		PF01641	PTHR10173,PTHR10173:SF19	KOG0856	1.8.4.12	K07305	GO:0055114,GO:0033743,GO:0030091,GO:0016671,GO:0006979	AT4G21860.1	MSRB2	methionine sulfoxide reductase B 2	Methionine sulphoxide reductase, possibly a selenoprotein
Cre14.g616050	TM2	0.000141831		PF00169						AT5G05710.1		Pleckstrin homology (PH) domain superfamily protein
Cre14.g619133	TM2	0.0254304		"PF02910,PF00890"	"PTHR11632,PTHR11632:SF54"		1.3.5.1	K00234	"GO:0055114,GO:0016491"	AT5G66760.1	SDH1-1	succinate dehydrogenase 1-1
Cre14.g620702	TM2	0.033583	PHC24	PF12499									Pherophorin-chlamydomonas homolog 24
Cre14.g621351	TM2	0.000197613		"PF04607,PF13328"	"PTHR21262,PTHR21262:SF7"		2.7.6.5		GO:0015969	AT4G02260.1	"AT-RSH1,ATRSH1,RSH1"	RELA/SPOT homolog 1
Cre14.g621501	TM2	2.92e-05
Cre14.g623050	TM2	1e-09
Cre14.g631141	TM2	4.86e-07
Cre14.g634279	TM2	5.7e-16
Cre15.g637501	TM2	0.000324233
Cre16.g650050	TM2	0.000209557		PF00581	PTHR12231,PTHR12231:SF112	KOG1530				AT4G27700.1		Rhodanese/Cell cycle control phosphatase superfamily protein
Cre16.g652600	TM2	0.00917896
Cre16.g655450	TM2	3.78e-06		PF00005,PF01061	PTHR19241,PTHR19241:SF307				GO:0016887,GO:0005524,GO:0016020	AT2G29940.1	ATPDR3,PDR3	pleiotropic drug resistance 3
Cre16.g655650	TM2	0.0369079		PF07366
Cre16.g657050	TM2	0.000240256
Cre16.g658725	TM2	0.015644
Cre16.g658900	TM2	0.0488976	TRP10	PF12796	PTHR10582								Transient receptor potential ion channel protein	Similar to transient potential receptor channel
Cre16.g659800	TM2	2.74e-12
Cre16.g660430	TM2	8.09e-18
Cre16.g660470	TM2	2.81e-17
Cre16.g660700	TM2	2.89e-24
Cre16.g661750	TM2	9.57e-08		PF08332					"GO:0006468,GO:0005516,GO:0004683"
Cre16.g661850	TM2	1.05e-05		PF08332					"GO:0006468,GO:0005516,GO:0004683"
Cre16.g662600	TM2	0.00044109	LCI11C	PF01062	"PTHR33281,PTHR33281:SF1"					AT3G61320.1		Bestrophin-like protein	Low-CO2-inducible membrane protein	"Similar to Bestrophin, RFP-TM, chloride channel; similar to Arabidopsis AT3G61320 and AT2G45870; part of a small multigene family; very similar to closely linked LCI11B and LCI11A"
Cre16.g662951	TM2	0.00142778		"PF06985,PF13637,PF12796"	"PTHR24133,PTHR24133:SF23"	KOG4412				AT1G05640.1		Ankyrin repeat family protein
Cre16.g664801	TM2	0.00241612	RBL4	PF01694	PTHR22936,PTHR22936:SF32		3.4.21.105		GO:0016021,GO:0004252,GO:0006508	AT5G25752.1	ATRBL11,RBL11	rhomboid-like protein 11	rhomboid-like protease	similar to rhomboid intramembrane serine proteases, involved in signaling, mitochondrial morphogenesis and apoptosis (PMID: 17114579); possibly organelle-targeted
Cre16.g665750	TM2	0.000304123	RAA2	PF01509	PTHR23127		5.4.99.25		GO:0006396	AT5G14460.1		Pseudouridine synthase family protein	psaA mRNA trans-splicing factor	Necessary for trans-splicing of psaA mRNA; similar to TruB family pseudouridylate synthases (pseudouridine synthases)
Cre16.g673001	TM2	0.0328396	LCI2	PF10520	PTHR24067,PTHR24067:SF41	KOG3011		K10704		AT4G27030.1	FAD4,FADA	fatty acid desaturase A	Low-CO2 inducible protein
Cre16.g673001	TM2	0.0328396	LCI2		PTHR31356					AT1G77490.1	TAPX	thylakoidal ascorbate peroxidase	Low-CO2 inducible protein
Cre16.g674602	TM2	2.13e-18
Cre16.g677738	TM2	6.91e-17
Cre16.g678094	TM2	3.53e-16
Cre16.g681914	TM2	9.48e-11
Cre16.g682725	TM2	2.11e-07	GST2	"PF00043,PF02798"	"PTHR11571,PTHR11571:SF118"	KOG1695	"2.5.1.18,5.3.99.2"		GO:0005515	AT1G49860.1	"ATGSTF14,GSTF14"	glutathione S-transferase (class phi) 14	Glutathione S-transferase	"Expression is induced by various oxidative stress conditions [PMID: 17435007; PLANT SCIENCE 168:747-759], glutathione S-transferase (sigma class) (GST class-sigma) (Glutathione-dependent PGD synthetase) (Prostaglandin-H2 D-isomerase) (Hematopoietic prosta"
Cre16.g683000	TM2	2.25e-05
Cre16.g684750	TM2	0.000196399		PF00248	PTHR11732,PTHR11732:SF146	KOG1575	1.1.1.307			AT2G27680.1		NAD(P)-linked oxidoreductase superfamily protein
Cre16.g685100	TM2	0.0107393		PF07683	PTHR13748,PTHR13748:SF43					AT1G15730.1		Cobalamin biosynthesis CobW-like protein
Cre16.g686285	TM2	5.7e-09
Cre16.g686641	TM2	8.6e-23			PTHR13078
Cre16.g686734	TM2	0.0234092		PF07714	PTHR24349,PTHR24349:SF79	KOG0192,KOG0580,KOG0583	2.7.11.1		GO:0006468,GO:0004672	AT2G45490.1	AtAUR3,AUR3	ataurora3
Cre16.g689700	TM2	0.00773477		PF03446	PTHR10996,PTHR10996:SF151	KOG0069	1.1.1.272		GO:0055114,GO:0004616	AT1G79870.1		D-isomer specific 2-hydroxyacid dehydrogenase family protein
Cre16.g694500	TM2	0.000130354	DNJ37	PF00226	PTHR24078,PTHR24078:SF190					AT1G28210.2	ATJ1	DNAJ heat shock family protein	DnaJ-like protein	Conserved expressed protein; possible peptidase motif?
Cre17.g696400	TM2	0.00726435	CLPS1	PF02617	PTHR33473,PTHR33473:SF4			K06891	GO:0030163	AT1G68660.1		Ribosomal protein L12/ ATP-dependent Clp protease adaptor protein ClpS family protein	Clp protease adaptor protein	Probably chloroplastic; homologous to E. coli ClpS [PMID: 11931773] and to At1g68660 [PMID: 12576022], but not to the plant-specific ClpT subunits of the ClpP complex (initially called ClpS; PMID: 14593120)
Cre17.g701800	TM2	0.0176787
Cre17.g701809	TM2	0.00596288		PF00069			2.7.11.22		GO:0006468,GO:0005524,GO:0004672
Cre17.g703650	TM2	2.53e-10
Cre17.g713305	TM2	1.12e-21
Cre17.g717850	TM2	3.24e-10	PHC8	PF12499									Pherophorin-chlamydomonas homolog 8	pherophorin-C8 (PHC8) [PMID: 16367971]; belongs to the large pherophorin-family, a family of glycoproteins with a central hydroxyproline-rich (HR) domain
Cre17.g719855	TM2	7e-14
Cre17.g719950	TM2	1.81e-12
Cre17.g720256	TM2	1.18e-08
Cre17.g720900	TM2	2.38e-19
Cre17.g721350	TM2	0.0001106			PTHR11571,PTHR11571:SF118	KOG1695	2.5.1.18	K00799					Glutathione S-transferase
Cre17.g724873	TM2	0.0150451
Cre17.g732450	TM2	0.0102939
Cre17.g737000	TM2	1.62e-05
Cre17.g737353	TM2	0.00155847
Cre17.g746697	TM2	0.0262934	FAP249	PF12796	PTHR24123	"KOG0508,KOG4412"				AT3G04710.3		ankyrin repeat family protein	Flagellar Associated Protein 249	"Flagellar Associated Protein with ankyrin repeats, found in the flagellar proteome [PMID: 15998802]. Possible phospholipase A2 or serine endopeptidase activity"
Cre17.g746747	TM2	1.77e-13
Cre26.g756747	TM2	3.75e-10
Cre30.g758297	TM2	6.44e-11

## Sheet: TM3
Significantly enriched MapMan Terms in TM3
Term	Genes in WGNA modules	Total number of genes with this MapMan term	Number of Genes in TM3 with this MapMan Term	pValueAdj	Gene IDs with this MapMan Term in TM3
RNA.regulation of transcription.chromatin remodeling factors	13561	37	7	0.046857	Cre01.g046237;Cre02.g118250;Cre03.g199350;Cre03.g201850;Cre06.g287950;Cre06.g304000;Cre10.g464133
Summary of genes with unknown functions in TM3
0.71	% of genes in module with no defline or description in Chlamydomonas reinhardtii from JGI bulk annotation information
0.55	% of genes in module with no defline or description in Chlamydomonas reinhardtii AND no Arabidopsis thaliana best hit description from from JGI bulk annotation information
0.38	% of genes in module with no annotion information in JGI bulk data (Chlamydomonas reinardtii defline, description, Arabidopsis best hit information, KEG, GO, PANTHER, ec, Pfam, KO)
Genes belonging to TM3: 521 genes total
gene	module	FDR	gene_name	Pfam	Panther	KOG	ec	KO	GO	Best.hit.arabi.name	arabi.symbol	arabi.defline	Chlamy.defline	Chlamy.description
Cre01.g000700	TM3	0.00398734		PF13639	PTHR14155,PTHR14155:SF170	KOG1493			GO:0008270,GO:0005515	AT3G03550.1		RING/U-box superfamily protein	zinc finger protein	Predicted zinc finger, RING-type; leucine-rich repeat family protein
Cre01.g001150	TM3	0.011499
Cre01.g001501	TM3	0.032041	OPR1										OctotricoPeptide Repeat Protein	octotricoPeptide (octatricoPeptide) Repeat (OPR) Protein
Cre01.g001650	TM3	0.000116087		PF13637,PF12796	PTHR24198					AT4G19150.1		Ankyrin repeat family protein	Predicted ankryin-repeat containing protein
Cre01.g002700	TM3	0.0290525			PTHR13083	KOG1333
Cre01.g003050	TM3	0.000140679	SEC8	PF04048	PTHR14146	KOG3691			GO:0015031,GO:0006904,GO:0000145	AT3G10380.1	ATSEC8,SEC8	subunit of exocyst complex 8	Component of the Exocyst Complex	Hypothetical Conserved Protein. Similar to SEC8, a subunit of the Exocyst.
Cre01.g005651	TM3	1.76e-08
Cre01.g006000	TM3	0.000306369
Cre01.g009350	TM3	1.24e-10	AIH2	PF04371	PTHR31377,PTHR31377:SF0		3.5.3.12	K10536	GO:0009446,GO:0004668	AT5G08170.1	ATAIH,EMB1873	porphyromonas-type peptidyl-arginine deiminase family protein	Agmatine iminohydrolase	converts agmatin to N-carbamoyl-putrescine; involved in agmatine pathway of polyamine (putrescine) biosynthesis; found in soluble mitochondrial proteome
Cre01.g012850	TM3	0.0245669	KCN8	PF00520,PF12796	PTHR10217,PTHR10217:SF514	KOG4412,KOG0502			GO:0055085,GO:0016020,GO:0006811,GO:0005216	AT5G37500.1	GORK	gated outwardly-rectifying K+ channel	Voltage-gated potassium channel	part of a cluster of 4 related potassium channels
Cre01.g013650	TM3	1e-06		PF15612	PTHR14296,PTHR14296:SF3					AT1G18950.1		DDT domain superfamily
Cre01.g014850	TM3	0.000152549		PF14555,PF03556	PTHR12281,PTHR12281:SF2	KOG3077		K17822		AT3G12760.1
Cre01.g017200	TM3	0.000520415	FKB99	PF07719,PF13414,PF00254	PTHR10516,PTHR10516:SF290	KOG0544	5.2.1.8		GO:0006457	AT3G54010.1	DEI1,PAS1	FKBP-type peptidyl-prolyl cis-trans isomerase family protein	Peptidyl-prolyl cis-trans isomerase, FKBP-type	Contains 3 N-terminal FKBP-type peptidyl-prolyl cis-trans isomerase (EC 5.2.1.8) (PPIase) (Rotamase) (Immunophilin) domains and C-terminal TPR repeats [PMID: 15701785]; orthologue of AT3G25230
Cre01.g017850	TM3	0.0140566												ts-lethal mutation block is S/M (PMID 29743196)
Cre01.g021450	TM3	0.000727959	TPR4	"PF13371,PF13414"	"PTHR23083,PTHR23083:SF443"	"KOG0548,KOG4555"				AT4G37460.1	SRFR1	Tetratricopeptide repeat (TPR)-like superfamily protein	Tetratricopeptide-repeat protein protein	TPR protein with similarity to Arabidopsis At4g37460 and rice BAC80093. Predicted chloroplast targeting. ts-lethal mutant was isolated (PMID 29743196)
Cre01.g021450	TM3	0.000727959	TPR4	"PF13424,PF13414"	"PTHR23083,PTHR23083:SF443"	"KOG0548,KOG4555"				AT4G37460.1	SRFR1	Tetratricopeptide repeat (TPR)-like superfamily protein	Tetratricopeptide-repeat protein protein	TPR protein with similarity to Arabidopsis At4g37460 and rice BAC80093. Predicted chloroplast targeting. ts-lethal mutant was isolated (PMID 29743196)
Cre01.g021450	TM3	0.000727959	TPR4	"PF00515,PF07719,PF13414"	"PTHR23083,PTHR23083:SF443"	"KOG0548,KOG4555"			GO:0005515	AT4G37460.1	SRFR1	Tetratricopeptide repeat (TPR)-like superfamily protein	Tetratricopeptide-repeat protein protein	TPR protein with similarity to Arabidopsis At4g37460 and rice BAC80093. Predicted chloroplast targeting. ts-lethal mutant was isolated (PMID 29743196)
Cre01.g022800	TM3	0.0035659
Cre01.g024950	TM3	1.37e-05			"PTHR12444,PTHR12444:SF0"					AT5G21080.1		Uncharacterized protein
Cre01.g027250	TM3	0.00910307
Cre01.g027650	TM3	0.0135585
Cre01.g028150	TM3	0.00469231	CPLD69	PF05347	PTHR13166,PTHR13166:SF4					AT1G76060.1	EMB1793	LYR family of Fe/S cluster biogenesis protein	Complex 1 LYR-domain protein	Conserved in the Plant Lineage and Diatoms
Cre01.g029900	TM3	0.0169683		PF00005,PF01061	PTHR19241	KOG0061	3.6.3.17		GO:0016887,GO:0005524,GO:0016020	AT3G55090.1		ABC-2 type transporter family protein
Cre01.g033550	TM3	0.0181479	PDI2	"PF07749,PF00085"	"PTHR18929,PTHR18929:SF87"		5.3.4.1	K09584	"GO:0005783,GO:0045454"	AT2G47470.1	"ATPDI11,ATPDIL2-1,MEE30,PDI11,UNE5"	thioredoxin family protein	Protein disulfide isomerase
Cre01.g035850	TM3	0.0479609	SEC24B	"PF04810,PF04815,PF08033,PF04811"	"PTHR13803,PTHR13803:SF4"			K14007	"GO:0030127,GO:0008270,GO:0006888,GO:0006886"	AT3G44340.1	CEF	clone eighty-four	COP-II coat subunit	Hypothetical Conserved Protein. Similar to SEC24 component of COP-II vesicle coat complex involved in ER-to-Golgi transport. Part of Sec23/24 sub-complex.
Cre01.g036250	TM3	0.0438499		PF07714	PTHR24349	"KOG0032,KOG0583"	2.7.11.1		"GO:0006468,GO:0004672"	AT5G39440.1	SnRK1.3	SNF1-related protein kinase 1.3
Cre01.g041500	TM3	0.015445					2.7.11.1
Cre01.g043400	TM3	0.000100809								AT5G59210.1		myosin heavy chain-related		null-allele mutant was isolated (PMID 29743196)
Cre01.g044850	TM3	0.00397256		PF13920	PTHR15600,PTHR15600:SF28			K17592		AT5G23110.1		Zinc finger, C3HC4 type (RING finger) family protein
Cre01.g045500	TM3	0.015411												null-allele mutant was isolated (PMID 29743196)
Cre01.g046237	TM3	0.00727013		PF00097,PF00271,PF00176	PTHR10799,PTHR10799:SF777	KOG1001	3.6.4.12		GO:0046872,GO:0005524	AT3G20010.1		SNF2 domain-containing protein / helicase domain-containing protein / zinc finger protein-related		ts lethal mutations isolated (PMID 25336509)
Cre01.g048550	TM3	0.00211174			PTHR14873,PTHR14873:SF1
Cre01.g049650	TM3	0.000347911		PF00225	PTHR24115,PTHR24115:SF481		3.6.4.4		GO:0008017,GO:0007018,GO:0005524,GO:0003777,GO:0005871	AT1G12430.2	ARK3,PAK	armadillo repeat kinesin 3
Cre01.g055400	TM3	0.000782088		PF05022	PTHR23216					AT5G57120.1
Cre01.g055416	TM3	4.41e-05		PF02966	PTHR12052	KOG3414		K12859	GO:0005681,GO:0000398	AT5G08290.1	YLS8	mRNA splicing factor, thioredoxin-like U5 snRNP
Cre02.g076500	TM3	0.0210327
Cre02.g078226	TM3	0.0215273
Cre02.g079850	TM3	0.00123276	POLK1	PF11799,PF00817	PTHR11076,PTHR11076:SF33	KOG2094	2.7.7.7	K03511	GO:0006281,GO:0003684	AT1G49980.1		DNA/RNA polymerases superfamily protein	DNA polymerase kappa	Homologous to eukaryotic DNA polymerase kappa; nuclear; functions in translesion synthesis (TLS) of damaged DNA; null-allele mutant was isolated (PMID 29743196)
Cre02.g081200	TM3	0.00130393		PF03029	PTHR21231,PTHR21231:SF3	KOG1533		K06883		AT5G22370.2	EMB1705,QQT1	P-loop containing nucleoside triphosphate hydrolases superfamily protein
Cre02.g082100	TM3	0.00609729
Cre02.g082900	TM3	0.0153484		PF01733	PTHR10332			K15014	GO:0016021,GO:0006810,GO:0005337	AT1G02630.1		Nucleoside transporter family protein
Cre02.g083000	TM3	0.0321101
Cre02.g083273	TM3	0.01565
Cre02.g083354	TM3	0.0123079		PF00005,PF00664	PTHR24221		3.6.3.43	K05656	GO:0016887,GO:0005524,GO:0055085,GO:0042626,GO:0016021,GO:0006810	AT1G70610.1	ATTAP1,TAP1	transporter associated with antigen processing protein 1
Cre02.g083354	TM3	0.0123079		PF00005,PF00664	PTHR24221		3.6.3.43		GO:0016887,GO:0005524,GO:0055085,GO:0042626,GO:0016021,GO:0006810	AT1G70610.1	ATTAP1,TAP1	transporter associated with antigen processing protein 1
Cre02.g083750	TM3	0.0370609	ROC75		PTHR31442					AT3G46640.1	LUX,PCL1	Homeodomain-like superfamily protein	Rythm Of Chloroplast 75	Myb-like homeodomain transcription factor involved in circadian rhythms; in Matsuo et al. (2008), roc75 (rhythm of chloroplast) mutant lous maps here; they suggest the gene name ROC75
Cre02.g083750	TM3	0.0370609	ROC75		PTHR31442					AT3G46640.2	LUX,PCL1	Homeodomain-like superfamily protein	Rythm Of Chloroplast 75	Myb-like homeodomain transcription factor involved in circadian rhythms; in Matsuo et al. (2008), roc75 (rhythm of chloroplast) mutant lous maps here; they suggest the gene name ROC75
Cre02.g084650	TM3	0.000378453		PF03810	PTHR10997,PTHR10997:SF7	KOG1993			GO:0008536,GO:0006886	AT3G08960.1		ARM repeat superfamily protein
Cre02.g084850	TM3	0.0310156					2.7.11.1
Cre02.g086150	TM3	0.000145978
Cre02.g087350	TM3	0.0313764
Cre02.g088400	TM3	0.000633696	DEG1	PF00089,PF13180	PTHR22939,PTHR22939:SF81	KOG1320	3.4.21.107		GO:0006508,GO:0004252,GO:0005515	AT3G27925.1	Deg1,DEGP1	DegP protease 1	Deg protease	serine protease, trypsin family, DegP type (HtrA) (protease Do) most similar to At3g27925 (DegP1) and to degP5, localized in thylakoid membrane, lumen side [PMID: 15137941]; probably results from a recent duplication of DEG1 gene which yielded also divergent DEG1B; one C-terminal PDZ domain, probably involved in substrate recognition and protease activation [PMID: 15137941], no DegP C-term domain…
Cre02.g088651	TM3	0.000163785
Cre02.g088750	TM3	0.000160232	ATR2	PF02260,PF00454,PF02259	PTHR11139,PTHR11139:SF1		2.7.11.1	K08874	GO:0005515,GO:0016773	AT4G36080.2		phosphotransferases, alcohol group as acceptor;binding;inositol or phosphatidylinositol kinases	ATM/ATR-related phosphatidylinositol 3-kinase	TRRAP. C-terminus contains the FAT (IPR3151), PI3Kc (IPR43) and FATC (IPRIPR3152) domains. The human ataxia-telangiectasia mutated, ATM, protein contains the ARM, FAT, KI3Kc and FATC domains). May be phosphatidylinositol 3-kinase or 3-oxoadipate
Cre02.g089000	TM3	0.000977174												null-allele mutant was isolated (PMID 29743196)
Cre02.g089750	TM3	0.00675023
Cre02.g090750	TM3	0.00010362		PF08574
Cre02.g092550	TM3	0.000762897	TPR1	PF13371	PTHR10516,PTHR10516:SF322		5.2.1.8			AT5G21990.1		Tetratricopeptide repeat (TPR)-like superfamily protein	Tetratricopeptide-repeat protein protein	Contains TPR repeats, possible chloroplast-targeted protein similar to Arabidopsis Q9C588.
Cre02.g094700	TM3	5.23e-08
Cre02.g095104	TM3	1.27e-05		PF08243	PTHR22691			K15193		AT4G37860.1		SPT2 chromatin protein
Cre02.g095147	TM3	0.00143529	ALG2	PF13579,PF00534	PTHR12526,PTHR12526:SF389	KOG0853	2.4.1.132,2.4.1.257	K03843		AT1G78800.1		UDP-Glycosyltransferase superfamily protein	b-1,3-mannosyl transferase	Glycosyltransferase, group 1; mannosyltransferase
Cre02.g097100	TM3	5.07e-09		PF01697	PTHR21461,PTHR21461:SF15					AT3G27330.1		zinc finger (C3HC4-type RING finger) family protein
Cre02.g097950	TM3	0.0355621
Cre02.g098500	TM3	0.0137967		PF04749	PTHR15907					AT1G68610.1	PCR11	PLANT CADMIUM RESISTANCE 11
Cre02.g098600	TM3	1.69e-05		PF07714	PTHR23257		2.7.11.1,2.7.10.2		GO:0006468,GO:0004672	AT3G63260.1	ATMRK1	Protein kinase superfamily protein
Cre02.g098900	TM3	0.0137582												null-allele mutant was isolated (PMID 29743196)
Cre02.g099100	TM3	9.01e-08		PF13540,PF00415,PF00632	PTHR11254,PTHR11254:SF331	KOG0941	6.3.2.19	K10587	GO:0004842	AT1G55860.1	UPL1	ubiquitin-protein ligase 1	RCC-type HECT ubiquitin ligase	null-allele mutant was isolated (PMID 29743196)
Cre02.g100450	TM3	0.0379672	CYG20	PF00211	PTHR11920		4.6.1.2		GO:0035556,GO:0016849,GO:0009190				Adenylate/guanylate cyclase	similar to guanylate cyclase 1 (GCYB2) from Homo sapiens; closely related to nearby CYG22
Cre02.g101500	TM3	0.000791823	MRS1		PTHR13890,PTHR13890:SF3	KOG2662		K16075		AT1G80900.1	ATMGT1,MGT1,MRS2-10	magnesium transporter 1	Mg2+ transporter protein	metal ion transporter; related to plant homologs
Cre02.g103600	TM3	0.00041926
Cre02.g105700	TM3	0.0027079		PF09837	PTHR36529
Cre02.g106000	TM3	0.000685
Cre02.g109000	TM3	0.0181313		PF03254					GO:0042546,GO:0016020,GO:0008107
Cre02.g109200	TM3	0.0162158
Cre02.g115700	TM3	0.00136238
Cre02.g115750	TM3	0.000170412	GPD9	PF13653,PF03009	PTHR23344,PTHR23344:SF28		3.1.4.46		GO:0008081,GO:0006629,GO:0008889	AT1G71340.1		PLC-like phosphodiesterases superfamily protein	Glycerophosphoryl diester phosphodiesterase family protein
Cre02.g117050	TM3	0.0362395		PF00069,PF07714	PTHR23257	KOG1187	2.7.11.25		GO:0006468,GO:0005524,GO:0004672	AT1G18160.1		Protein kinase superfamily protein	Protein tyrosine kinase	A protein kinase that has FhlA domain (GAF domain) which is a possible chromatin binding domain); null-allele mutant was isolated (PMID 29743196)
Cre02.g118250	TM3	0.0103151	SWB1	PF02201	PTHR13844,PTHR13844:SF4			K15223	GO:0005515	AT1G49520.1		SWIB complex BAF60b domain-containing protein	SWIB domain-containing protein	Contains two SWIB domains, conserved in yeast and mammals, present in ATP-dependent chromatin-remodelling proteins that facilitate transcription activation. Similar to Arabidopsis SWIB complex BAF60b domain-containing protein encoded by F13F21.4.
Cre02.g141150	TM3	0.0046536
Cre02.g141646	TM3	0.0032884
Cre02.g141746	TM3	1.28e-06		PF07647					GO:0005515
Cre02.g141900	TM3	0.000249699		PF01105	PTHR22811,PTHR22811:SF31				GO:0016021,GO:0006810	AT3G22845.1		emp24/gp25L/p24 family/GOLD family protein
Cre02.g142000	TM3	0.000184691	UBC4	PF00179	PTHR24067,PTHR24067:SF153	KOG0424	6.3.2.19	K10577		AT3G57870.1	AHUS5,ATSCE1,EMB1637,SCE1,SCE1A	sumo conjugation enzyme 1	E2 Ubiquitin conjugating enzyme	SUMO conjugating enzyme, E2. Discussed by Wang et al. 2008 as CrUbcE2_1
Cre02.g143587	TM3	4.26e-05			PTHR15052,PTHR15052:SF2
Cre02.g143650	TM3	5.51e-05
Cre02.g144001	TM3	0.000245657
Cre02.g144250	TM3	0.00927605	CYP769A1	PF00067	PTHR24305		1.14.14.1		GO:0055114,GO:0020037,GO:0016705,GO:0005506	AT3G14640.1	CYP72A10	cytochrome P450, family 72, subfamily A, polypeptide 10	Cytochrome P450, CYP4 superfamily	cytochrome P450, most like CYP4 family sequences in animals. Bottom half is 38% to CYP4X1 in mammals, also 39% to Kineococcus radiotolerans CDS 46168-47457 (AAEF02000012.1).
Cre02.g144950	TM3	0.0392968	KCN4	PF07885,PF00027	PTHR10217,PTHR10217:SF509	KOG0498				AT2G26650.1	AKT1,ATAKT1,KT1	K+ transporter 1	Voltage-gated K+ channel	Voltage-dependent 1-domain potassium channel (Shaker-like), alpha subunit; P-loop contains conserved motif for K+ selectivity, cyclic nucleotide binding domain at C-terminus
Cre02.g145550	TM3	0.0273991		PF04148	PTHR13144,PTHR13144:SF0	KOG4136
Cre02.g146300	TM3	0.0180197		PF07885,PF03493	PTHR10027				GO:0016020,GO:0015269,GO:0006813
Cre02.g146600	TM3	0.00166151	AP4M4	PF00928	PTHR10529,PTHR10529:SF242	KOG0937		K12402		AT4G24550.2		Clathrin adaptor complexes medium subunit family protein	Mu4-Adaptin	Sequence gap, cDNA supports 33 nucleotides encoding: MVVLDDCNFHE within gap.
Cre02.g146850	TM3	0.00413966
Cre03.g143907	TM3	0.000556643		PF11717,PF01853	PTHR10615,PTHR10615:SF103	KOG2747	2.3.1.48	K11308	GO:0016747,GO:0006355	AT5G64610.1	HAM1	histone acetyltransferase of the MYST family 1
Cre03.g145447	TM3	0.0242836		PF03133	PTHR12241,PTHR12241:SF22			K16608	GO:0006464	AT1G77550.1		tubulin-tyrosine ligases;tubulin-tyrosine ligases
Cre03.g146347	TM3	1.22e-06		PF02373	PTHR11220,PTHR11220:SF1
Cre03.g146707	TM3	0.00338496		PF02099	PTHR13291	KOG2934	3.4.19.12		GO:0008242	AT2G29640.1	JOSL	JOSEPHIN-like protein
Cre03.g146727	TM3	0.00244788	GOX9	PF07250,PF09118	PTHR32208,PTHR32208:SF21					AT1G67290.1		glyoxal oxidase-related protein	Glyoxal oxidase 9	the substrate of this oxidase is unsure, as the similarity is to both glyoxal oxidases and galactose oxidases, found in fungi, bacteria, animals and plants (both use the same Tyr radical / metal mechanism); the plant homologues are secreted, but the fate of the Chlamydomonas isoforms is uncertain; belongs to a family of 20 genes more related to each other than to their higher plant homologues, co…
Cre03.g148250	TM3	0.00819401	CGL58	PF00628	PTHR15856,PTHR15856:SF25				GO:0005515	AT1G66170.1	MMD1	RING/FYVE/PHD zinc finger superfamily protein	Conserved in the Green Lineage
Cre03.g148800	TM3	0.000291037		PF16864,PF00891	PTHR11746,PTHR11746:SF104	KOG3178	2.1.1.4		GO:0008171	AT1G51990.2		O-methyltransferase family protein
Cre03.g150650	TM3	0.0103917		PF04641	PTHR12775	KOG3113				AT5G58020.1
Cre03.g155450	TM3	0.000384387		PF01167	PTHR16517					AT3G06380.1	ATTLP9,TLP9	tubby-like protein 9
Cre03.g156100	TM3	0.0369088		PF03343	PTHR14152,PTHR14152:SF5	KOG2217		K11984	GO:0000398	AT5G16780.1	DOT2,MDF	SART-1 family
Cre03.g156150	TM3	7.99e-05	HEL13	PF04851,PF13959,PF00271	PTHR24031,PTHR24031:SF54	KOG0342	3.6.4.13	K14776	GO:0016787,GO:0005524,GO:0003677	AT5G54910.1		DEA(D/H)-box RNA helicase family protein	DEAD/DEAH box helicase
Cre03.g156800	TM3	0.00123446
Cre03.g160900	TM3	0.0019128		PF13857,PF12796,PF07714	PTHR23257	KOG0192	2.7.11.1		GO:0006468,GO:0004672	AT1G73660.1		protein tyrosine kinase family protein
Cre03.g162400	TM3	0.000770542			PTHR16216
Cre03.g165000	TM3	0.0285577	LPA1	PF01926,PF03144,PF00679,PF06421	PTHR23115,PTHR23115:SF189		3.6.5.3	K03596	GO:0005525	AT5G08650.1		Small GTP-binding protein	Translation elongation factor EFG/EF2, LepA-related
Cre03.g166650	TM3	5.97e-07	CGLD3	PF00271,PF00270	PTHR24031,PTHR24031:SF210	KOG0330,KOG0331	3.6.4.13		GO:0005524,GO:0003676	AT1G59990.1		DEA(D/H)-box RNA helicase family protein	conserved protein with DEAD/DEAH box helicase domain and proline rich domain	Conserved in the Green Lineage and Diatoms
Cre03.g167500	TM3	0.00819139								AT4G22670.1	AtHip1,HIP1	HSP70-interacting protein 1
Cre03.g170400	TM3	0.00813413		PF12579	PTHR14000					AT3G07565.3		Protein of unknown function (DUF3755)
Cre03.g171250	TM3	0.0258385					2.7.11.1
Cre03.g171424	TM3	0.0387271
Cre03.g173800	TM3	0.0354479	PDX2	PF08543	PTHR10534,PTHR10534:SF2	KOG2599	2.7.1.35		GO:0009443,GO:0008478	AT5G37850.2	ATSOS4,SOS4	pfkB-like carbohydrate kinase family protein	Pyridoxal kinase	Involved in vitamin B6 biosynthesis; similar to putative ethylene-inducible protein
Cre03.g173800	TM3	0.0354479	PDX2	PF08543	PTHR10534,PTHR10534:SF2	KOG2599	2.7.1.35	K00868	GO:0009443,GO:0008478	AT5G37850.2	ATSOS4,SOS4	pfkB-like carbohydrate kinase family protein	Pyridoxal kinase	Involved in vitamin B6 biosynthesis; similar to putative ethylene-inducible protein
Cre03.g174076	TM3	0.00142232
Cre03.g175851	TM3	0.00102669
Cre03.g178075	TM3	1.13e-05
Cre03.g178100	TM3	1.38e-08		PF00400,PF03451,PF01477	PTHR10877,PTHR10877:SF116	KOG2106			GO:0005515	AT2G41500.1	EMB2776,LIS	WD-40 repeat family protein / small nuclear ribonucleoprotein Prp4p-related
Cre03.g178276	TM3	0.0264003
Cre03.g185800	TM3	0.00230002		PF00892					GO:0016021,GO:0016020
Cre03.g185850	TM3	0.0145661	CPK2	PF00294	PTHR10584,PTHR10584:SF162	KOG2854	2.7.1.11			AT4G27600.1	NARA5	pfkB-like carbohydrate kinase family protein	putative carbohydrate kinase	PfkB-type carbohydrate kinase family protein, ribokinase; strong similarity to proteins in plants and bacteria - cd1168, adenosine_kinase.
Cre03.g186550	TM3	0.000179601		PF10193	PTHR15830			K11137		AT3G48470.1	EMB2423	embryo defective 2423
Cre03.g186600	TM3	0.0225499
Cre03.g186650	TM3	0.00271949
Cre03.g187500	TM3	8.12e-05		PF05706	PTHR23339,PTHR23339:SF64		3.1.3.16,3.1.3.48		GO:0004725,GO:0004721	AT5G56610.1		Phosphotyrosine protein phosphatases superfamily protein	Dual specificity phosphatase
Cre03.g187700	TM3	0.000363442	HEL19	PF00271,PF00270,PF09369	PTHR24031,PTHR24031:SF252		3.6.4.12		GO:0005524,GO:0003676	AT5G08110.1		nucleic acid binding;ATP-dependent helicases;ATP binding;helicases;ATP-dependent helicases	DEAD/DEAH box helicase	ATP-dependent DEAD/DEAH box DNA helicase
Cre03.g189850	TM3	0.00239422		PF00498	PTHR12162				GO:0005515
Cre03.g190281	TM3	0.0108619
Cre03.g191100	TM3	2.51e-09		PF15016,PF15025
Cre03.g191150	TM3	5.74e-06		PF00789,PF13899,PF14555	PTHR23322,PTHR23322:SF6	KOG1364			GO:0005515	AT1G14570.2		UBX domain-containing protein
Cre03.g193200	TM3	0.00318424
Cre03.g193350	TM3	0.00468739	DSP7	PF00782	"PTHR10159,PTHR10159:SF329"	KOG1716	3.1.3.48	K04459	"GO:0008138,GO:0006470"	AT2G04550.1	"DSPTP1E,IBR5"	indole-3-butyric acid response 5	Dual-specificity protein phosphatase	Dual-Specificity Protein Phosphatase Homolog 7; IBR5 (indole-3-butyric acid response 5); MAP Kinase Phosphatase 7; Mitogen-Activated Protein Kinase Phosphatase 7
Cre03.g193500	TM3	1.43e-05	CGLD15	PF01764	"PTHR21493,PTHR21493:SF124"				GO:0006629	AT3G61680.1		alpha/beta-Hydrolases superfamily protein	Conserved in the Green Lineage and Diatoms	triacylglycerol lipase-like protein
Cre03.g194950	TM3	0.0389107	RPOD	"PF04542,PF04539,PF04545"	"PTHR30603,PTHR30603:SF0"				"GO:0016987,GO:0006355,GO:0006352,GO:0003700,GO:0003677"	AT1G08540.1	"ABC1,ATSIG1,ATSIG2,SIG1,SIG2,SIGA,SIGB"	RNApolymerase sigma subunit 2	"Chloroplast RNA polymerase sigma factor, c"	"Chloroplast RNA polymerase sigma factor RpoD, chloroplast precursor [PMID: 16143845]"
Cre03.g199350	TM3	3.74e-10		"PF04851,PF00271"	PTHR10799	"KOG1001,KOG1002"	3.6.4.12	K14440	"GO:0016787,GO:0005524,GO:0003677"	AT1G48310.1	"CHA18,CHR18"	chromatin remodeling factor18	SNF2-related DNA/RNA helicase	SNF2 helicase. ChromDB CHR3423
Cre03.g200000	TM3	0.0109996		PF13833	"PTHR10183,PTHR10183:SF323"	KOG0037				AT5G19360.1	CPK34	calcium-dependent protein kinase 34
Cre03.g200100	TM3	0.039114		"PF14555,PF00789"	"PTHR23322,PTHR23322:SF1"			K18726	GO:0005515	AT4G10790.1		UBX domain-containing protein
Cre03.g200150	TM3	1.05e-05		"PF16752,PF07986"	"PTHR15139,PTHR15139:SF0"				GO:0007023	AT4G39920.1	"POR,TFC C"	C-CAP/cofactor C-like domain-containing protein
Cre03.g201700	TM3	5.12e-10		PF15072	"PTHR14523,PTHR14523:SF1"					AT1G48580.1
Cre03.g201850	TM3	0.000673722		"PF04851,PF00271"	PTHR10799	KOG1001	3.6.4.12	K10877	"GO:0016787,GO:0005524,GO:0003677"	AT3G19210.1	"ATRAD54,CHR25,RAD54"	homolog of RAD54	SNF2-related DNA/RNA helicase	"Putative SNF-related DNA/RNA helicase, identified as ChromDB CHR3412"
Cre03.g202150	TM3	2.96e-07	DMC2	PF00145	PTHR10629		2.1.1.37			AT4G19020.1	CMT2	chromomethylase 2	Putative DNA methylase	"DNA methylase, C-5 cytosine-specific, homologous to the chromomethylase 2 family but lacks chromo-domain. ChromoDB DMT346"
Cre03.g202350	TM3	0.022733			"PTHR12203,PTHR12203:SF13"		4.6.1.1
Cre03.g202449	TM3	0.00111667		PF00168	PTHR10774				GO:0005515	AT1G53590.1	"NTMC2T6.1,NTMC2TYPE6.1"	Calcium-dependent lipid-binding (CaLB domain) family protein
Cre03.g206700	TM3	0.0228765
Cre03.g206950	TM3	1.43e-06		PF05183					GO:0003968	AT2G19910.1		RNA-dependent RNA polymerase family protein
Cre03.g206952	TM3	2.83e-08
Cre03.g207041	TM3	0.00463		PF12695	PTHR12277	KOG1552				AT3G30380.1		alpha/beta-Hydrolases superfamily protein
Cre03.g213201	TM3	0.0356782	CCS2										Cytochrome c assembly facor	octotricoPeptide (octatricoPeptide) Repeat (OPR) Protein; mutant lacks cytochrome b6f and cytochrome c6 and shows reduced accumulation of Ccs1 protein; CDS should be extended by 48 codons at 5-end to match gb|AGD80573.1
Cre04.g215650	TM3	9.18e-10		PF08743	PTHR16140	KOG2866			GO:0030915,GO:0006281,GO:0005634	AT3G20760.1		Nse4, component of Smc5/6 DNA repair complex
Cre04.g217050	TM3	0.0110222												null-allele mutant was isolated (PMID 29743196)
Cre04.g218950	TM3	0.00105442		PF12796	PTHR24188					AT2G28840.1	XBAT31	XB3 ortholog 1 in Arabidopsis thaliana
Cre04.g219925	TM3	0.00336315
Cre04.g219950	TM3	0.0236097		PF14259	PTHR13976	KOG4307				AT5G66010.1		RNA-binding (RRM/RBD/RNP motifs) family protein		null-allele mutant was isolated (PMID 29743196)
Cre04.g221050	TM3	0.0301743		PF07059	PTHR12136,PTHR12136:SF47					AT5G45560.1		Pleckstrin homology (PH) domain-containing protein / lipid-binding START domain-containing protein
Cre04.g223000	TM3	0.0283133	HLM9	PF12234	PTHR13950					AT2G46560.1		transducin family protein / WD-40 repeat family protein	Histone-lysine N-methyltransferase
Cre04.g223700	TM3	0.00187349		PF02622	PTHR31984			K07735		AT1G33780.1		Protein of unknown function (DUF179)
Cre04.g224826	TM3	7.09e-08
Cre04.g225301	TM3	7.81e-08			PTHR37330,PTHR37330:SF1
Cre04.g226050	TM3	0.0115169	ARS10	PF00884	PTHR10342,PTHR10342:SF218		3.1.6.1		GO:0008484,GO:0008152				Arylsulfatase
Cre04.g226250	TM3	0.0134286
Cre04.g228850	TM3	1.5e-05		PF07714	PTHR24349	KOG0984	2.7.11.1		GO:0006468,GO:0004672	AT1G53570.1	MAP3KA,MAPKKK3	mitogen-activated protein kinase kinase kinase 3
Cre04.g229026	TM3	2.27e-05
Cre05.g232000	TM3	0.0462051		PF00226	PTHR24078					AT1G80030.2		Molecular chaperone Hsp40/DnaJ family protein
Cre05.g234400	TM3	0.0323438		PF01061,PF00005	PTHR19241	KOG0065	3.6.3.25		GO:0016020,GO:0016887,GO:0005524	AT5G60740.1		ABC transporter family protein
Cre05.g234649	TM3	0.0438358		PF00646					GO:0005515
Cre05.g234652	TM3	0.0191133		PF07683,PF02492	PTHR13748,PTHR13748:SF44	KOG2743				AT1G80480.1	PTAC17	plastid transcriptionally active 17
Cre05.g239652	TM3	0.0129572			PTHR18934,PTHR18934:SF91		3.6.4.13			AT5G13010.1	EMB3011	RNA helicase family protein
Cre05.g239850	TM3	9.11e-10	PHO4	PF16655,PF09423	PTHR22953,PTHR22953:SF28		3.1.4.4						Alkaline phosphatase	Similar to phosphate-deficiency inducible alkaline phosphatase/phosphodiesterase, APaseD, encoded by phoD, from Bacillus subtilis.
Cre05.g239850	TM3	9.11e-10	PHO4	PF16655,PF09423	PTHR22953,PTHR22953:SF28		3.1.4.4	K01113					Alkaline phosphatase	Similar to phosphate-deficiency inducible alkaline phosphatase/phosphodiesterase, APaseD, encoded by phoD, from Bacillus subtilis.
Cre05.g240350	TM3	0.0371411			"PTHR14873,PTHR14873:SF1"									null-allele passenger mutation was isolated (PMID 29743196)
Cre05.g243550	TM3	0.00143362
Cre05.g243650	TM3	0.00144039
Cre05.g244050	TM3	0.00500618			PTHR37448								Chlamydomonas specific protein
Cre05.g244701	TM3	0.000389346				"KOG2992,KOG4462,KOG0702"	3.6.5.5
Cre06.g252750	TM3	0.0023772	FUS1										Gamete plasma membrane glycoprotein	Glycoprotein localized to the membrane surface of the plus gamete mating structure; lacking in non-fusing fus1 mutants. The FUS1 gene exists only in the MT+ locus. References: gene cloning - PMID: 8856667; protein localization - PMID: 12808049. Independent sequence: U49864
Cre06.g257650	TM3	0.0192215	MSRA2	PF01625	"PTHR10173,PTHR10173:SF34"	KOG1635	1.8.4.11		"GO:0055114,GO:0008113,GO:0030091,GO:0016671,GO:0006979"	AT4G25130.1	PMSR4	peptide met sulfoxide reductase 4	Peptide methionine-S-sulfoxide reductase	catalyzes the thioredoxin-dependent reduction of L-methionine (S)-S-oxide in oxidized proteins
Cre06.g259050	TM3	0.00411959			"PTHR24365,PTHR24365:SF279"
Cre06.g259100	TM3	0.0193615
Cre06.g263100	TM3	1.79e-05		PF10263	PTHR21220
Cre06.g264500	TM3	0.000261902			PTHR12311			K14785		AT3G56510.2		RNA-binding (RRM/RBD/RNP motifs) family protein
Cre06.g266300	TM3	0.0450965			"PTHR12291,PTHR12291:SF23"
Cre06.g269865	TM3	5e-05		PF13641									S-adenosyl-L-methionine-dependent methyltransferase
Cre06.g270300	TM3	0.0458037		PF09273	PTHR13271,PTHR13271:SF36
Cre06.g270750	TM3	0.000646056		PF07887					GO:0006950,GO:0005516
Cre06.g271450	TM3	0.0138606			PTHR24106					AT1G10510.1	emb2004	RNI-like superfamily protein
Cre06.g271950	TM3	0.0175938	GC6	PF04871	PTHR10013				GO:0016020,GO:0008565,GO:0006886,GO:0005737,GO:0048193	AT3G27530.1	GC6,MAG4	golgin candidate 6	possible protein transporter	Uso1 / p115 like vesicle tethering protein
Cre06.g272475	TM3	0.048587
Cre06.g273500	TM3	4.66e-05		PF01150	"PTHR11782,PTHR11782:SF30"	KOG1385	3.6.1.5	K14641	GO:0016787	AT5G18280.2	"APY2,ATAPY2"	apyrase 2	Apyrase ortholog	"Golgi-enzyme, involved in cell wall glycosylation; ts lethal mutations isolated (PMID 25336509)"
Cre06.g274650	TM3	1.26e-07	NUOAF4	PF08547	"PTHR15020,PTHR15020:SF11"					AT4G18810.2		NAD(P)-binding Rossmann-fold superfamily protein	"Complex I intermediate-associated CIA30 protein, mitochondrial"	Similar to complex I intermediate-associated protein 3; see NUOAF1. Also resembles NmrA negative transcriptional regulator protein family
Cre06.g277750	TM3	0.000259432
Cre06.g278103	TM3	0.0236346		"PF03351,PF03712,PF01082"	PTHR10157		1.14.17.1		"GO:0055114,GO:0016715,GO:0005507,GO:0004497"
Cre06.g278119	TM3	0.000102185		PF12695	"PTHR37471,PTHR37471:SF1"	KOG1454
Cre06.g278197	TM3	8.19e-06		PF02902	PTHR12606,PTHR12606:SF28		3.4.22.68	K08596	GO:0008234,GO:0006508	AT1G09730.1		Cysteine proteinases superfamily protein		ts-lethal mutant arrest at G1 (PMID 29743196)
Cre06.g278273	TM3	8.54e-05
Cre06.g278298	TM3	0.010407
Cre06.g280550	TM3	0.00927725		PF00076	"PTHR23139,PTHR23139:SF67"	"KOG0107,KOG0114"		K13107	GO:0003676	AT3G47120.1		RNA recognition motif (RRM)-containing protein
Cre06.g281700	TM3	0.0022726			PTHR24114									null-allele mutant was isolated (PMID 29743196)
Cre06.g282150	TM3	0.0094692	CNX1G	PF00994	PTHR10192		2.7.7.75			AT5G20990.1	B73,CHL6,CNX,CNX1,SIR4	molybdopterin biosynthesis CNX1 protein / molybdenum cofactor biosynthesis enzyme CNX1 (CNX1)	Molybdenum cofactor biosynthesis protein	Homolog to E-domain of molybdopterin biosynthesis CNX1 protein (Involved in molybdenum cofactor biosynthesis. May play a role in molybdenum transfer to molybdopterin); homologous to Arabidopsis thaliana Cnx1G
Cre06.g282200	TM3	0.0295778	SNF7	PF03357	PTHR22761	KOG1656		K12194	GO:0007034	AT4G29160.1	SNF7.1	SNF7 family protein	Subunit of the ESCRT-III complex, SNF homolog	Expressed Protein. Similar to SNF7, a SNF7-domain protein, component of the ESCRT-III complex involved in the ubiquitin-mediated internalization into the multi-vesicular bodies (late endosomes)
Cre06.g283500	TM3	0.0179831			PTHR18937					AT5G41140.1		Myosin heavy chain-related protein
Cre06.g284000	TM3	0.00039893		PF03909	PTHR16019,PTHR16019:SF5					AT1G03350.1		BSD domain-containing protein
Cre06.g285900	TM3	0.0280705	FAP396		PTHR24106					AT1G10510.1	emb2004	RNI-like superfamily protein	Flagellar Associated Protein 396	Found in Chlamydomonas and Volvox but not strongly conserved elsewhere
Cre06.g287250	TM3	0.000308543	COG4	PF08318	"PTHR24016,PTHR24016:SF0"	KOG0412				AT4G01400.1			Component of oligomeric golgi complex	"Expressed protein. Similar to COG4/COD1 component of oligomeric golgi complex 4, involved in vesicle tethering and other Golgi functions; null-allele mutant was isolated (PMID 29743196)"
Cre06.g287950	TM3	9.09e-07		"PF00271,PF00176"	"PTHR10799,PTHR10799:SF350"		3.6.4.12	"K10876,K10779"	GO:0005524	AT1G08600.1	"ATRX,CHR20"	P-loop containing nucleoside triphosphate hydrolases superfamily protein	SNF2-related DNA/RNA helicase	SNF2-related helicase; null-allele mutant was isolated (PMID 29743196)
Cre06.g291200	TM3	0.00240491		PF09340	PTHR13476			K11344		AT4G14385.1			"Histone H4 acetyltransferase, NuA4 complex-related"
Cre06.g291750	TM3	0.00918199
Cre06.g293051	TM3	0.0169064	AMT3	PF05021,PF00909	PTHR11730,PTHR11730:SF6	KOG0682		K03320	GO:0016020,GO:0015696,GO:0008519,GO:0072488	AT4G13510.1	AMT1;1,ATAMT1,ATAMT1;1	ammonium transporter 1;1	Ammonium transporter	Belongs to AMT1 family (AMT1;3 or AMT1.3); corresponds to AF59497, mRNA complete cds (PMID: 15821986). Previously annotated as AMT1C
Cre06.g295001	TM3	0.00163808
Cre06.g296850	TM3	0.0316421	FAP81		PTHR23053								Flagellar Associated Protein 81	Similar to DLEC1 deleted in lung and esophageal cancer 1
Cre06.g298950	TM3	0.00304452		PF10343	PTHR21314,PTHR21314:SF1
Cre06.g299350	TM3	0.00135931	FBB15	PF04819	PTHR16007					AT1G32120.1			Flagellar/basal body protein 15	Conserved protein found in ciliated organisms, with unknown function; identified in the flagellar and basal body proteome [PMID: 15137946]; upregulated by deflagellation
Cre06.g299850	TM3	0.0173266	HLM10	PF00856	PTHR12197,PTHR12197:SF138		2.1.1.43	K11426	GO:0005515	AT2G19640.2	ASHR2,SDG39	ASH1-related protein 2	Histone-lysine N-methyltransferase
Cre06.g300200	TM3	0.0251991			PTHR22093					AT4G16530.1		Family of unknown function (DUF577)
Cre06.g300250	TM3	0.00594315	TTL10	PF03133	PTHR12241		1.2.1.24	K16600	GO:0006464	AT1G77550.1		tubulin-tyrosine ligases;tubulin-tyrosine ligases	Putative tubulin tyrosine ligase
Cre06.g300350	TM3	0.000556724
Cre06.g300900	TM3	0.00646068		PF07817	PTHR12960,PTHR12960:SF0			K18723	GO:0016973,GO:0005643	AT1G13120.1	emb1745	embryo defective 1745
Cre06.g304000	TM3	0.00137515		PF00271,PF13920,PF00176	PTHR10799,PTHR10799:SF580	KOG1002	3.6.4.12		GO:0005524	AT2G40770.1		zinc ion binding;DNA binding;helicases;ATP binding;nucleic acid binding	SNF2-related DNA/RNA helicase	SNF2-related helicase, ChromDB CHR3419; Chromatin remodeling complex subunit R
Cre06.g304150	TM3	0.00114668		PF06985,PF12796	PTHR24198	KOG4412				AT5G13530.2	KEG	protein kinases;ubiquitin-protein ligases
Cre06.g304400	TM3	0.00130426	SOUL4	PF10184,PF04832	PTHR11220,PTHR11220:SF35					AT5G20140.1		SOUL heme-binding family protein		conserved expressed protein with SOUL heme binding motif
Cre06.g304450	TM3	0.0100929
Cre06.g305050	TM3	6.8e-07	CGL45	PF03372	PTHR15822	KOG2756				AT1G11800.1		endonuclease/exonuclease/phosphatase family protein	expressed protein Conserved in the Green Lineage	Conserved in the Green Lineage
Cre06.g306057	TM3	0.0451957			PTHR24006
Cre06.g307350	TM3	7.75e-06		PF01417,PF01412	PTHR23180			K12486	GO:0005096	AT5G54310.1	AGD5,NEV	ARF-GAP domain 5
Cre06.g310350	TM3	0.00426717
Cre06.g311450	TM3	0.00694025												null-allele mutant was isolated (PMID 29743196)
Cre07.g312800	TM3	0.00214162		PF12906					GO:0008270
Cre07.g314800	TM3	0.0432189											Coiled-Coil Protein
Cre07.g315600	TM3	0.00998075			PTHR10157				GO:0055114
Cre07.g317150	TM3	0.0126466	MKP7		"PTHR23339,PTHR23339:SF70"								Dual-specificity protein phosphatase
Cre07.g319750	TM3	0.00393936	HEL35	"PF00271,PF00270"	"PTHR24031,PTHR24031:SF68"	KOG0350	3.6.4.13	K14807	"GO:0005524,GO:0003676"	AT4G15850.1	"ATRH1,RH1"	RNA helicase 1	DEAD box ATP-dependent RNA helicase
Cre07.g319800	TM3	0.0114985
Cre07.g321550	TM3	0.0101819		PF00170					"GO:0043565,GO:0006355,GO:0003700"				bZIP transcription factor	Basic-leucine zipper (bZIP) transcription factor
Cre07.g325450	TM3	0.0299905		PF06966	PTHR32251,PTHR32251:SF14	KOG4650				AT2G46890.1		Protein of unknown function (DUF1295)
Cre07.g327300	TM3	6.66e-05		PF13815	PTHR12042
Cre07.g327500	TM3	0.000700835		PF10358
Cre07.g328600	TM3	0.0223783		PF00400	"PTHR15574,PTHR15574:SF21"	KOG0316		K11804	GO:0005515	AT4G35140.1		Transducin/WD40 repeat-like superfamily protein
Cre07.g332066	TM3	0.0136635
Cre07.g332150	TM3	0.0366438		PF05347	"PTHR13166,PTHR13166:SF2"			K18170		AT3G62810.1		complex 1 family protein / LVR family protein
Cre07.g335800	TM3	0.00637111	TWI1	PF08190	"PTHR21083,PTHR21083:SF0"								Twister-like Dynein assembly factor	Similar to cystic kidney disease gene twister
Cre07.g335950	TM3	7.47e-06		"PF00917,PF00651"	"PTHR26379,PTHR26379:SF144"		3.4.19.12	K10523	GO:0005515	AT5G06600.3	UBP12	ubiquitin-specific protease 12
Cre07.g336200	TM3	0.00556525		"PF00917,PF14533,PF13423,PF12436"	"PTHR24006,PTHR24006:SF445"	KOG1863	3.4.19.12	K11838	GO:0005515	AT5G06600.1	UBP12	ubiquitin-specific protease 12
Cre07.g336650	TM3	4.92e-12	MLH3	PF13589,PF08676	PTHR10073	KOG1977			GO:0006298,GO:0005524	AT4G35520.1	ATMLH3,MLH3	MUTL protein homolog 3	DNA mismatch repair protein	MutL homolog; ortholog of yeast and human MLH3 [PMID: 17992532]. Homolog of MutL, which forms a complex with MutS
Cre07.g338300	TM3	0.00431584	FBB14	PF00041	PTHR10489,PTHR10489:SF612				GO:0005515				Putative flagellar/basal body protein	Conserved protein found in ciliated organisms, with unknown function; identified in the flagellar and basal body proteome [PMID: 15137946]; upregulated by deflagellation
Cre07.g339350	TM3	0.0279261		PF01239	PTHR11129,PTHR11129:SF2		2.5.1.60	K14050	GO:0018342,GO:0008318	AT4G24490.2	ATRGTA1,RGTA1	RAB geranylgeranyl transferase alpha subunit 1
Cre07.g339550	TM3	0.0240556	FBB13							AT1G31175.1			Flagellar/basal body protein 13	Conserved protein in ciliated organisms, with unknown function; identified in the flagellar and basal body proteome [PMID: 15137946]; upregulated by deflagellation
Cre07.g339554	TM3	0.00221274		PF13000	PTHR12778,PTHR12778:SF9	KOG3574		K03372	GO:0016021,GO:0008521
Cre07.g341300	TM3	0.0223041	XAP5	PF04921	PTHR12722	KOG2894		K13119	GO:0005634	AT2G21150.1	XCT	XAP5 family protein	transcription factor controlling ciliary gene expression
Cre07.g347000	TM3	1.57e-07		PF07714	PTHR23257		2.7.11.25		GO:0006468,GO:0004672	AT1G79570.1		Protein kinase superfamily protein with octicosapeptide/Phox/Bem1p domain
Cre07.g352400	TM3	0.000189285		PF03372	PTHR11200	KOG0565	3.1.3.56	K01099		AT5G04980.2		DNAse I-like superfamily protein	Inositol polyphosphate related phosphatase	May be a phosphoinositide 5-phosphatase or inositol-polyphosphate 5-phosphatase
Cre07.g352600	TM3	0.0142386					2.1.1.43			AT5G04940.1	SUVH1	SU(VAR)3-9 homolog 1
Cre07.g353837	TM3	0.0459028
Cre07.g354250	TM3	0.0343045	PGK2	PF00162	PTHR11406	KOG1367			GO:0006096,GO:0004618	AT1G56190.1		Phosphoglycerate kinase family protein	Phosphoglycerate kinase	EC 2.7.2.3, probable cytosolic form; similarity to PGK from Thermosynechococcus (GenBank BAC09820)
Cre08.g358560	TM3	0.0330912		PF13540	PTHR22870,PTHR22870:SF201					AT5G63860.1	UVR8	Regulator of chromosome condensation (RCC1) family protein
Cre08.g362800	TM3	0.00535149
Cre08.g363500	TM3	0.00905212		PF04387	PTHR11035	KOG3187	4.2.1.134	K10703		AT5G59770.1		Protein-tyrosine phosphatase-like, PTPLA
Cre08.g366400	TM3	1.12e-05	RAD23	PF00240,PF09280,PF00627	PTHR10621,PTHR10621:SF0	KOG0011		K10839	GO:0005515,GO:0043161,GO:0006289,GO:0003684	AT1G79650.1	RAD23,RAD23B	Rad23 UV excision repair protein family	UV excision repair protein	yeast Rad23 homolog [PMID: 17992532]
Cre08.g367300	TM3	0.0272168		PF17035,PF00439	PTHR22880				GO:0005515	AT1G17790.1		DNA-binding bromodomain-containing protein		ts-lethal mutant was isolated (PMID 29743196)
Cre08.g367350	TM3	0.00709718			PTHR13271		2.1.1.43
Cre08.g369350	TM3	2.01e-06
Cre08.g369650	TM3	0.0208263
Cre08.g370250	TM3	0.0156142			PTHR12897					AT3G12010.1
Cre08.g371600	TM3	0.0452303
Cre08.g373688	TM3	0.00492658		PF00211	PTHR12203		4.6.1.1		GO:0035556,GO:0016849,GO:0009190					null-allele mutant was isolated (PMID 29743196)
Cre08.g375000	TM3	0.000609909		PF09192,PF00782	PTHR10159		3.1.3.16,3.1.3.48		GO:0008138,GO:0006470	AT5G23720.1	PHS1	dual specificity protein phosphatase family protein	Dual-Specificity Protein Phosphatase	similar to PTP genes; protein-tyrosine phosphatase
Cre08.g375150	TM3	0.000233888		PF12796,PF11904	PTHR12447	KOG0522				AT3G04470.1		Ankyrin repeat family protein
Cre08.g375650	TM3	6.4e-07		PF13414	PTHR22904,PTHR22904:SF389	KOG0551				AT1G04130.1		Tetratricopeptide repeat (TPR)-like superfamily protein
Cre08.g378500	TM3	0.0045905												May contain additional coding sequence in intronic N-island PMID: 27175017
Cre08.g379850	TM3	0.0100921		PF00069,PF07714	PTHR23257	KOG1187,KOG0192	2.7.12.1		GO:0006468,GO:0005524,GO:0004672	AT2G24360.1		Protein kinase superfamily protein
Cre08.g381150	TM3	0.00202971
Cre08.g381200	TM3	0.0238352
Cre08.g381350	TM3	0.00803009
Cre08.g382590	TM3	0.0155789		PF00022	PTHR11937,PTHR11937:SF47	KOG0680		K11662	GO:0035267,GO:0031011,GO:0006355,GO:0006338,GO:0006281	AT3G33520.1	ARP6,ATARP6,ESD1,SUF3	actin-related protein 6
Cre08.g383550	TM3	2.63e-05		PF04564,PF12796	PTHR22849,PTHR22849:SF39	KOG4412	2.1.1.43		GO:0016567,GO:0004842	AT2G28840.1	XBAT31	XB3 ortholog 1 in Arabidopsis thaliana
Cre08.g383702	TM3	0.000491915		PF00179	PTHR10044,PTHR10044:SF120	KOG0419,KOG0417	6.3.2.19	K10586		AT3G15355.1	PFU1,UBC25	ubiquitin-conjugating enzyme 25
Cre08.g384200	TM3	0.000550904		PF02841,PF02263	PTHR10751,PTHR10751:SF2				GO:0005525,GO:0003924	AT5G46070.1		Guanylate-binding family protein		null-allele mutant was isolated (PMID 29743196)
Cre08.g384250	TM3	0.0019421		PF07714	PTHR24343		2.7.11.1		GO:0006468,GO:0004672	AT5G66880.1	SNRK2-3,SNRK2.3,SRK2I	sucrose nonfermenting 1(SNF1)-related protein kinase 2.3
Cre09.g387300	TM3	0.0273495		PF04696	PTHR12707					AT1G15200.1		protein-protein interaction regulator family protein
Cre09.g389801	TM3	0.0378365		PF08854
Cre09.g392000	TM3	0.000409937		PF09763	PTHR16092	KOG2148				AT1G47550.2	SEC3A	exocyst complex component sec3A
Cre09.g392097	TM3	0.000288153
Cre09.g392766	TM3	0.0130634			PTHR11795,PTHR11795:SF355		2.7.11.1,2.7.10.2
Cre09.g392766	TM3	0.0130634		PF00069	PTHR11795,PTHR11795:SF355		2.7.11.1,2.7.10.2		GO:0006468,GO:0005524,GO:0004672	AT2G40580.1		Protein kinase superfamily protein
Cre09.g393691	TM3	0.0476248	KDG4	PF00781	"PTHR12358,PTHR12358:SF6"	KOG1115	2.7.1.138	K04715	GO:0016301	AT5G51290.1		Diacylglycerol kinase family protein	Diacylglycerol/ceramide/sphingosine kinase	Similarity to ceramide kinase [Mus musculus] and diacylglycerol kinase [Arabidopsis thaliana]
Cre09.g394150	TM3	0.012889	RAA1	PF06743	PTHR21228				GO:0004672				psaA mRNA trans-splicing factor	octotricoPeptide (octatricoPeptide) Repeat (OPR) Protein; necessary for trans-splicing of psaA mRNA
Cre09.g394547	TM3	0.0364741		PF00686	"PTHR15048,PTHR15048:SF0"		2.4.1.19		GO:2001070	AT5G01260.2		Carbohydrate-binding-like fold
Cre09.g394621	TM3	0.000787859		PF00686	PTHR18937				GO:2001070
Cre09.g394621	TM3	0.000787859		PF00686	PTHR18937	KOG0993			GO:2001070
Cre09.g394843	TM3	0.000696106		PF07967	PTHR15835				GO:0008270,GO:0005634	AT1G48950.1		C3HC zinc finger-like
Cre09.g395900	TM3	0.0234504	CSV3										Chlamydomonas-specific family protein	Belongs to a family of 14 genes, sometimes found in pairs or clusters, with homologs only in Gonium; function unknown
Cre09.g396661	TM3	1.09e-06	DIV39							AT1G64570.1	DUO3	Homeodomain-like superfamily protein		ts-lethal mutations block in S/M (PMID 25336509)
Cre09.g397450	TM3	0.000932346
Cre09.g398104	TM3	0.00016113		PF08241,PF12589	PTHR12734,PTHR12734:SF0	KOG1541	2.1.1.197	K19306	GO:0008168,GO:0008152	AT5G57280.1		S-adenosyl-L-methionine-dependent methyltransferases superfamily protein
Cre09.g398215	TM3	0.0483072		PF00707	PTHR10938				GO:0006413,GO:0003743	AT2G24060.1		Translation initiation factor 3 protein
Cre09.g398845	TM3	9.98e-05		PF08507	PTHR34965,PTHR34965:SF1					AT4G33625.1
Cre09.g399350	TM3	0.017502
Cre09.g399589	TM3	0.000706643		PF09754	PTHR12970	KOG3112		K11876		AT3G18940.1		clast3-related
Cre09.g399626	TM3	0.000251934		PF04339	PTHR31384			K09919		AT2G23390.1
Cre09.g400219	TM3	7.47e-09			PTHR12406		3.1.1.3			AT1G33270.1		Acyl transferase/acyl hydrolase/lysophospholipase superfamily protein
Cre09.g400256	TM3	2.08e-06					2.7.10.1
Cre09.g400478	TM3	0.0283868	DIV31	PF02493,PF01504	PTHR23086,PTHR23086:SF8	KOG0229	2.7.1.68	K00889	GO:0046488,GO:0016307	AT3G09920.2	PIP5K9	phosphatidyl inositol monophosphate 5 kinase	phosphatidylinositol 4-phosphate 5-kinase	ts-lethal mutants block initiation of DNA replication (PMID 25336509)
Cre09.g400664	TM3	0.00894285
Cre09.g402367	TM3	2.21e-08			PTHR10562,PTHR10562:SF18	KOG1769
Cre09.g403151	TM3	0.00125531
Cre09.g404350	TM3	0.00191895			PTHR12596,PTHR12596:SF1					AT3G04490.1			Exportin 4	Homolog of exportin 4, involved in mRNA transport between the nucleus and cytoplasmi
Cre09.g404700	TM3	0.0280993
Cre09.g405600	TM3	0.016274	SFT1	PF05739	PTHR12791,PTHR12791:SF32	KOG3385		K08505	GO:0005515	AT4G14600.1		Target SNARE coiled-coil domain protein	Intra-Golgi Qc-SNARE protein, Gs15/Sft1 family (Qc.II)	Expressed protein. Similar to SFT1-like Qc-SNAREs found in animals, fungi and plants involved in intra-Golgi vesicle transport.
Cre09.g406983	TM3	0.00203821		PF07683	PTHR13748,PTHR13748:SF4
Cre09.g416650	TM3	0.0131801		PF03407	"PTHR10994,PTHR10994:SF72"					AT2G35610.1	XEG113	xyloglucanase 113	Nucleotide-diphospho-sugar transferase
Cre10.g417750	TM3	0.00417296		PF01734	PTHR14226		3.1.1.5		GO:0006629
Cre10.g420650	TM3	0.00777991		PF00400	PTHR22847	"KOG1445,KOG1063,KOG2096,KOG0296,KOG0279,KOG0316,KOG0319,KOG0295,KOG0271"			GO:0005515	AT3G21540.1		transducin family protein / WD-40 repeat family protein
Cre10.g423350	TM3	0.00853989		PF07052	PTHR13486,PTHR13486:SF2	KOG3345				AT1G02330.1
Cre10.g423450	TM3	0.0400677	COA4	PF02441	PTHR14359	KOG0672	4.1.1.36	K01598	GO:0003824	AT3G18030.1	ATHAL3,ATHAL3A,HAL3,HAL3A	HAL3-like protein A	CoA biosynthesis protein	Similar to Arabidopsis halotolerance protein Hal3a, PMID: 1652125; PMID: 11279129. Probably catalyzes the second and third steps (out of five) of CoA synthesis from pantothenate
Cre10.g424850	TM3	0.00374815		PF09785,PF01798	PTHR13904	KOG2574		K12844	GO:0046540,GO:0000398,GO:0000244	AT1G60170.1	emb1220	pre-mRNA processing ribonucleoprotein binding region-containing protein	Pre-mRNA-splicing factor	U4/U6 small nuclear ribonucleoprotein; similar to PRP31
Cre10.g424900	TM3	1.18e-06	PFH1	PF13640	PTHR10869,PTHR10869:SF66	KOG1591	1.14.11.2	K00472	GO:0055114,GO:0016491	AT4G33910.1		2-oxoglutarate (2OG) and Fe(II)-dependent oxygenase superfamily protein	Prolyl 4-hydroxylase 1	Procollagen-proline dioxygenase homolog, requires Fe2+ and ascorbate. Studied in detail by Keskiaho et al. (27) [PMID: 172223] as v2 C_3612, who named this Cr-P4H-1; next to PFH2
Cre10.g425100	TM3	2.43e-05		PF13855	"PTHR24185,PTHR24185:SF1"	KOG4231			GO:0005515	AT1G61850.2		phospholipases;galactolipases
Cre10.g426550	TM3	1.5e-06		PF02373	"PTHR11220,PTHR11220:SF1"
Cre10.g427000	TM3	0.0324464	MOC2	PF02536	PTHR13068			K15032	"GO:0006355,GO:0005739,GO:0003690"	AT2G44020.1		Mitochondrial transcription termination factor family protein	putative mTERF domain containing protein	Putative mTERF domain containing protein; possibly a mitochondrial transcription termination factor
Cre10.g429050	TM3	0.00109157		"PF00867,PF00752"	"PTHR11081,PTHR11081:SF1"		3.1.16.1	K10846	"GO:0004518,GO:0006281,GO:0006289,GO:0005634,GO:0004519,GO:0003697"	AT3G28030.1	"UVH3,UVR1"	5\-3\ exonuclease family protein	DNA repair 5-3 exonuclease	"Similar to the Xeroderma pignmentosum group G protein, XPGC, and Rad2 yeast homolog [PMID: 17992532]"
Cre10.g430050	TM3	4.95e-08	UBC20	PF00179	"PTHR24067,PTHR24067:SF57"	KOG0417	6.3.2.19	K10583		AT5G05080.1	"ATUBC22,UBC22"	ubiquitin-conjugating enzyme 22	E2 Ubiquitin conjugating enzyme
Cre10.g430850	TM3	0.00103636
Cre10.g431150	TM3	0.00291451	FAP256	PF13424	"PTHR13371,PTHR13371:SF0"	KOG4825		K16458		AT5G37590.1		Tetratricopeptide repeat (TPR)-like superfamily protein	Flagellar Associated Protein 256	"found in the flagellar proteome; localizes to the tip of the central and outer doublet microtubules, and remains there during assembly and disassembly; homologous to vertebrate centrosomal protein CEP104; in Matsuo et al. (2008), roc22 (rhythm of chloroplast 22) circadian rhythm mutant locus maps here; this mutation leads to a low-amplitude rhythm phenotype"
Cre10.g432000	TM3	0.00544059	DDB1	PF03178,PF10433	PTHR10644,PTHR10644:SF3		6.3.2.19	K10610	GO:0005634,GO:0003676,GO:0006281	AT4G05420.1	DDB1A	damaged DNA binding protein 1A	UV-damaged DNA binding complex subunit 1 protein	Homologous to eukaryotic UV-DDB1(UV-damaged DNA binding complex subunit 1 protein); Nucleus
Cre10.g434700	TM3	0.0193682
Cre10.g436200	TM3	0.0334696
Cre10.g440300	TM3	0.0153312	SMC5A	PF13476	PTHR19306,PTHR19306:SF1	KOG0979			GO:0030915,GO:0006281,GO:0000724	AT5G15920.1	SMC5	structural maintenance of chromosomes 5	Structural Maintenance of Chromosomes protein	Subunit of the condensin complex, which reorganizes chromosomes during cell division; coiled-coil protein of the SMC family involved in chromosome condensation and segregation. This is one of two SMC5 genes near each other on scaffold 10.
Cre10.g441750	TM3	4.31e-05		PF13537	PTHR11772,PTHR11772:SF2					AT5G43830.1		Aluminium induced protein with YGL and LRDR motifs
Cre10.g441800	TM3	0.00535651		PF05066					GO:0006355,GO:0006351
Cre10.g441850	TM3	0.000413961
Cre10.g442350	TM3	0.00472568
Cre10.g444183	TM3	0.000363046
Cre10.g444216	TM3	7.85e-05
Cre10.g446100	TM3	4.52e-05	TRXy	PF00085	PTHR10438,PTHR10438:SF280	KOG0910	1.8.1.8		GO:0045454,GO:0015035,GO:0006662	AT1G76760.1	ATY1,TRX-Y1,TY1	thioredoxin Y1	Chloroplastic thioredoxin y	Initially identified in Chlamydomonas [PMID: 12753911]; chloroplastic localization confirmed experimentally in Arabidopsis [PMID: 15531707] . TRX y could be involved in oxidative stress responses as it is the most efficient chloroplastic TRX for reduction of Peroxiredoxin-Q, a chloroplastic TRX dependent peroxidase [PMID: 15531707; PMID: 14976238].
Cre10.g446150	TM3	2.2e-09		PF01697	PTHR21461,PTHR21461:SF15					AT3G27330.1		zinc finger (C3HC4-type RING finger) family protein
Cre10.g448350	TM3	0.00618253		PF13593	PTHR10361				GO:0016020
Cre10.g448600	TM3	9.6e-08		PF12309	PTHR20956,PTHR20956:SF0
Cre10.g449150	TM3	0.00119518
Cre10.g450050	TM3	2.83e-05
Cre10.g451752	TM3	0.00112089	PHC25	PF12499									Pherophorin-chlamydomonas homolog 25
Cre10.g454200	TM3	0.000477474
Cre10.g460750	TM3	0.0197968		PF00429
Cre10.g461350	TM3	7.76e-05	BUG23										Basal body protein	Basal body protein of unknown function; found in basal body proteome [PMID: 15964273]. Transcript upregulated during flagellar regeneration.
Cre10.g463600	TM3	0.00390634	TGL17	PF01764	PTHR21493,PTHR21493:SF87		3.1.1.3		GO:0006629	AT4G16070.1		Mono-/di-acylglycerol lipase, N-terminal;Lipase, class 3	Triacylglycerol lipase
Cre10.g464133	TM3	3.05e-07			PTHR33443,PTHR33443:SF2					AT4G28690.1
Cre10.g464350	TM3	3.91e-07		PF00098,PF06839					GO:0008270,GO:0003676	AT3G42860.1		zinc knuckle (CCHC-type) family protein
Cre10.g464950	TM3	3.43e-05		PF07719,PF13414	PTHR23082	KOG2076		K15201		AT1G17680.1		tetratricopeptide repeat (TPR)-containing protein
Cre11.g467575	TM3	0.0177954	CLPB4	PF13191,PF07728,PF10431	PTHR11638,PTHR11638:SF18				GO:0016887,GO:0005524	AT5G15450.1	APG6,CLPB-P,CLPB3	casein lytic proteinase B3	ClpB chaperone, Hsp100 family	predicted cytosolic
Cre11.g467575	TM3	0.0177954	CLPB4	PF13191,PF07728,PF10431	PTHR11638				GO:0016887,GO:0005524	AT5G15450.1	APG6,CLPB-P,CLPB3	casein lytic proteinase B3	ClpB chaperone, Hsp100 family	predicted cytosolic
Cre11.g467592	TM3	0.0364817		PF13520	PTHR11785,PTHR11785:SF228	KOG1289			GO:0016020,GO:0015171,GO:0003333	AT2G01170.1	BAT1	bidirectional amino acid transporter 1
Cre11.g467612	TM3	0.0310887		PF08241	PTHR10108,PTHR10108:SF924		2.1.1.137		GO:0008168,GO:0008152	AT1G23360.1	MENG	S-adenosyl-L-methionine-dependent methyltransferases superfamily protein
Cre11.g467613	TM3	2.63e-07
Cre11.g467623	TM3	0.00199777
Cre11.g467712	TM3	0.00026232		PF00686	PTHR18937				GO:2001070	AT5G05180.1
Cre11.g469450	TM3	0.00105133	CGL124	PF04683,PF16550	PTHR12225	KOG3037			GO:0005737,GO:0005634	AT2G26590.1	RPN13	regulatory particle non-ATPase 13	Conserved in the Green Lineage
Cre11.g474700	TM3	1.28e-05		PF01062	PTHR33281,PTHR33281:SF1					AT2G45870.1		Bestrophin-like protein	putative chloride channel	Similar to Bestrophin, RFP-TM, chloride channel; similar to Arabidopsis AT3G61320 and AT2G45870; part of a small multigene family that includes Low-CO2-inducible membrane protein LCI11
Cre11.g475350	TM3	0.000142488		PF05093	PTHR13273				GO:0051536,GO:0016226,GO:0005737	AT5G18400.2		Cytokine-induced anti-apoptosis inhibitor 1, Fe-S biogenesis
Cre11.g480060	TM3	0.00023765		PF00929	PTHR12801		3.1.13.1	K18327		AT3G15080.1		Polynucleotidyl transferase, ribonuclease H-like superfamily protein
Cre11.g480079	TM3	0.0058395
Cre11.g483100	TM3	0.0311615		PF00069	PTHR23257,PTHR23257:SF513	KOG0192	2.7.11.25		GO:0006468,GO:0005524,GO:0004672	AT1G18160.1		Protein kinase superfamily protein
Cre12.g483750	TM3	0.00304135
Cre12.g486400	TM3	3.34e-05		PF00566	"PTHR22957,PTHR22957:SF26"	KOG4567				AT2G30710.1		Ypt/Rab-GAP domain of gyp1p superfamily protein
Cre12.g491250	TM3	0.000844749		PF13391
Cre12.g492250	TM3	0.0397367	TRZ3	PF00753,PF12706	PTHR12553		3.1.26.11	K00784		AT3G16260.1	TRZ4	tRNAse Z4	RNase Z-like protein	sequence similarity with prokaryotic RNase Z enzymes, though it is not known whether this gene product possesses the catalytic region of RNase Z
Cre12.g492650	TM3	3.26e-06	FAS2	PF02469	PTHR10900								Fasciclin-like protein	similar to periostin/fasciclin/TGFbeta-induced protein; contains 4 FAS1 (BIgH3) domains, involved in cell recognition; probably extracellular, GPI-anchored (by homology)
Cre12.g493300	TM3	0.00652534		PF08016	PTHR10582
Cre12.g494550	TM3	0.0142189	RNP10	PF14259	PTHR13976	KOG4307,KOG4211		K14947		AT5G66010.1		RNA-binding (RRM/RBD/RNP motifs) family protein	RNA binding protein	putative RNA-binding protein; contains RNA-binding region RNP-1 (SPL6)
Cre12.g496650	TM3	0.0390099		PF04116	PTHR12863	KOG0539			GO:0055114,GO:0016491,GO:0006633,GO:0005506	AT2G34770.1	ATFAH1,FAH1	fatty acid hydroxylase 1
Cre12.g497800	TM3	0.0244751												null-allele mutant was isolated (PMID 29743196)
Cre12.g499451	TM3	9.98e-05		"PF00076,PF16131"	"PTHR14089,PTHR14089:SF2"				GO:0003676	AT2G29580.1		CCCH-type zinc fingerfamily protein with RNA-binding domain
Cre12.g499900	TM3	0.0037101	VPS29	PF12850	PTHR11124	KOG3325		K18467		AT3G47810.3	"ATVPS29,MAG1,VPS29"	Calcineurin-like metallo-phosphoesterase superfamily protein	Subunit of Retromer complex	"Expressed Protein. Similar to VPS29, a component of Retromer Coat complex involved in endosomal to Golgi trafficking."
Cre12.g500600	TM3	0.000523651	VMA21	PF09446					GO:0070072				vacuolar ATPase assembly factor	VMA21 is localised in the ER where it is needed as an accessory factor for assembly of the V component of the vacuolar ATPase
Cre12.g502150	TM3	1.03e-05
Cre12.g502350	TM3	0.0232152	HEL50	PF00271,PF00270	PTHR13710,PTHR13710:SF72	KOG0353	3.6.4.12	K10899	GO:0005524,GO:0003676	AT1G31360.1	ATRECQ2,MED34,RECQL2	RECQ helicase L2	DEAD/DEAH box DNA/RNA helicase, related to RECQ1
Cre12.g502950	TM3	0.0197167	CPL15	PF01479	PTHR32219,PTHR32219:SF3	KOG4837			GO:0003723	AT1G53120.1		RNA-binding S4 domain-containing protein	RNA-binding S4 domain-containing protein	Conserved in the Plant Lineage
Cre12.g503600	TM3	0.0214234		PF13855	PTHR23155				GO:0005515	AT5G07910.1		Leucine-rich repeat (LRR) family protein	Leucine-Rich Repeat Protein
Cre12.g505800	TM3	0.00156235	MSC6	PF00924	PTHR31618				GO:0055085,GO:0016020	AT2G17010.1		Mechanosensitive ion channel family protein	Predicted protein with mechanosensitive ion channel domain	protein of unknown function with mechanosensitive ion channel (MSC) like domain
Cre12.g507333	TM3	0.0022269
Cre12.g508050	TM3	0.0194354		PF15612,PF12047,PF01388					GO:0003677	AT1G77850.1	ARF17	auxin response factor 17
Cre12.g508200	TM3	0.00415769			PTHR12581	KOG2874		K06961		AT5G08420.1		RNA-binding KH domain-containing protein
Cre12.g509850	TM3	0.0267144	MLT1				2.7.11.1						Multi-eye protein 1	Low complexity protein required for eyespot localization; mlt1 mutant cells have multiple eyespots; protein localizes along the D4 rootlet microtubules
Cre12.g510300	TM3	0.000263849	UBC21	PF00179,PF10408	PTHR10044,PTHR10044:SF120	KOG0417	6.3.2.19		GO:0034450,GO:0016567,GO:0006511,GO:0000151	AT3G15355.1	PFU1,UBC25	ubiquitin-conjugating enzyme 25	E2 Ubiquitin conjugating enzyme
Cre12.g514000	TM3	1.15e-10	LAG1	PF03798	PTHR12560		2.3.1.24	K04710	GO:0016021,GO:0005783	AT3G25540.1	LAG1	TRAM, LAG1 and CLN8 (TLC) lipid-sensing domain containing protein	Predicted protein related to longevity assurance protein	related to longevity assurance protein; TRAM, LAG1 and CLN8 domain homology; possibly involved in ceramide synthesis
Cre12.g515050	TM3	0.00218029		PF13831,PF00856,PF01342,PF13832	PTHR13793,PTHR13793:SF5		2.1.1.43		GO:0005515,GO:0003677	AT3G61740.1	ATX3,SDG14	SET domain protein 14	putative N-methyltransferase	Protein contains a SET domain with similarity to Arabidopsis thaliana ATX5, SET29, SDG29 (At5g53430); [PMID: 16100335]
Cre12.g517750	TM3	0.0179395		PF00069			2.7.10.2		"GO:0006468,GO:0005524,GO:0004672"
Cre12.g518300	TM3	0.000264137		PF08315	PTHR31551	KOG3407		K12871		AT3G05070.1			Pre-mRNA splicing factor	"Pre-mRNA splicing factor, related to Cwf18, may be part of the splicesome"
Cre12.g519401	TM3	0.0162535		"PF03372,PF00078"	PTHR19446		2.7.7.49
Cre12.g521150	TM3	0.0430482	CGL19	PF02701	PTHR31089,PTHR31089:SF1				GO:0006355,GO:0003677	AT5G39660.1	CDF2	cycling DOF factor 2	Conserved in the Green Lineage
Cre12.g522200	TM3	0.0297023
Cre12.g523832	TM3	0.0395585								AT4G18260.1		Cytochrome b561/ferric reductase transmembrane protein family
Cre12.g524150	TM3	8.13e-07	POLH2	PF11799,PF00817	PTHR11076		2.7.7.7	K03509	GO:0006281,GO:0003684	AT5G44740.2	POLH	Y-family DNA polymerase H	DNA polymerase eta	Homologous to eukaryotic DNA polymerase eta; Xeroderma pigmentosum complementation group Variant (XPV); Rad30; Chlamydomonas has at least two homologues of Rad30; null-allele mutant was isolated (PMID 29743196)
Cre12.g525350	TM3	0.00085078
Cre12.g528614	TM3	0.0493677
Cre12.g530700	TM3	0.0379672		PF03847	PTHR12264			K03126	"GO:0006352,GO:0005669"	AT3G10070.1	"TAF12,TAFII58"	TBP-associated factor 12
Cre12.g532600	TM3	0.000155483	CGL44	PF00566	PTHR22957					AT2G43490.1		Ypt/Rab-GAP domain of gyp1p superfamily protein	RabGAP/TBC Domain Protein	Conserved in the Green Lineage; null-allele mutant was isolated (PMID 29743196)
Cre12.g532700	TM3	3.41e-05								AT5G26760.2
Cre12.g533150	TM3	1.33e-05		PF07452
Cre12.g533300	TM3	0.0279665	SRE2	PF00076					GO:0003676	AT2G33410.1		RNA-binding (RRM/RBD/RNP motifs) family protein	SR-like protein	RNA binding protein
Cre12.g533500	TM3	0.000412418		"PF00211,PF13416"	"PTHR12203,PTHR12203:SF13"		4.6.1.1		"GO:0035556,GO:0016849,GO:0009190"
Cre12.g534650	TM3	0.0221087		PF07714	PTHR23257	KOG0192	2.7.12.1		"GO:0006468,GO:0004672"	AT4G38470.1		ACT-like protein tyrosine kinase family protein
Cre12.g535900	TM3	0.00125073	ARL1	PF08477	PTHR11711	KOG0070		K07942	"GO:0007264,GO:0005525"	AT2G24765.1	"ARF3,ARL1,ATARL1"	ADP-ribosylation factor 3	ARF-like GTPase	"Expressed Protein. Arl1-type GTPase, involved in vesicle trafficking in the late secretory system. Called ARFE"" group in Arabidopsis."
Cre12.g538000	TM3	0.0169048	EZY5										Early zygote expressed protein	Early zygote expressed protein of unknown function activated upon fus mating [PMID: 1848763]
Cre12.g538850	TM3	0.000111453		PF03451	"PTHR13720,PTHR13720:SF9"	KOG2106		K18598		AT2G32700.7	LUH	LEUNIG_homolog	Similar to Echinoderm Microtubule Associated Protein Like 5
Cre12.g539050	TM3	0.000620822		PF08700	PTHR21426					AT1G10385.1		Vps51/Vps67 family (components of vesicular transport) protein
Cre12.g544250	TM3	8.87e-05
Cre12.g545300	TM3	0.0113875		PF01417	PTHR21514					AT3G16270.1		ENTH/VHS family protein		null-allele mutant was isolated (PMID 29743196)
Cre12.g547350	TM3	0.00217435	CYG31										Adenylate/guanylate cyclase	C-terminal domain similar to membrane guanylyl cyclase OlGC1 [Oryzias latipes]
Cre12.g548900	TM3	0.00616255	ROC23	PF00397,PF00169	PTHR23181,PTHR23181:SF7				GO:0005515	AT5G05710.1		Pleckstrin homology (PH) domain superfamily protein	Rythm Of Chloroplast 23	Circadian rhythm related protein of unknown function with PH-domains; mutant has low amplitude / arythmic (LA I) phenotype; Matsuo et al.s (2008) roc23 and roc112 (rhythm of chloroplast) circadian rhythm mutant loci map here
Cre12.g550550	TM3	0.0253357	CYG48	PF00211	PTHR11920		4.6.1.2		"GO:0035556,GO:0016849,GO:0009190"				Adenylate/guanylate cyclase	"similar to guanylate cyclase 1, soluble, beta 2 [Homo sapiens]"
Cre12.g551801	TM3	0.000165564		PF07393	"PTHR12100,PTHR12100:SF0"				"GO:0048278,GO:0006887,GO:0005737"	AT5G12370.1	SEC10	exocyst complex component sec10		May contain additional coding sequence PMID: 27175017
Cre12.g551802	TM3	0.00162034			"PTHR12100,PTHR12100:SF0"				"GO:0048278,GO:0006887,GO:0005737"	AT5G12370.1	SEC10	exocyst complex component sec10
Cre12.g556300	TM3	0.000229277	CFAP300	PF14926	PTHR31078,PTHR31078:SF1								Dynein Assembly Factor	Conserved protein found in ciliated organisms; mutations in human ortholog C11orf70 cause PCD with combined loss of Outer and Inner Dynein arms; identified in the flagellar and basal body proteome [PMID: 15137946]; upregulated by deflagellation; a soluble, mainly cytoplasmic protein, with flagellar localization dependent on IFT
Cre12.g557750	TM3	5.49e-05	DGTT1	PF03982	PTHR12317,PTHR12317:SF0	KOG0831	2.3.1.20		GO:0016747	AT3G51520.1		diacylglycerol acyltransferase family	Diacylglycerol O-acyltransferase
Cre12.g557950	TM3	0.0253309	DNJ27	PF00226	PTHR15606,PTHR15606:SF4	KOG1150		K09528		AT5G22080.1		Chaperone DnaJ-domain superfamily protein	DnaJ-like protein	DnaJ-like protein, presumably cytosolic since homolog in Arabidopsis (Q9C58) is weakly predicted by TargetP to be cytosolic; contains N-terminal J-domain (pfam226)
Cre12.g558450	TM3	0.0423811	SPD1	PF01564	PTHR11558	KOG1562	2.5.1.16	K00797		AT1G23820.1	SPDS1	spermidine synthase 1	Spermidine synthase	involved in polyamine biosynthesis; converts putrescine to spermidine by addition of an aminopropyl group derived from decarboxylated S-adenosyl Met
Cre12.g558550	TM3	0.0439512	CPLD60	PF12697	PTHR10992,PTHR10992:SF351	KOG1454				AT5G19850.1		alpha/beta-Hydrolases superfamily protein	possible hydrolase	Conserved in the Plant Lineage and Diatoms
Cre12.g559054	TM3	5.68e-05
Cre12.g560700	TM3	0.0242842	CDJ6	PF00226,PF01556	PTHR24078,PTHR24078:SF290	KOG0715,KOG0712		K03686		AT2G22360.1		DNAJ heat shock family protein	Chloroplast DnaJ-like protein	DnaJ-like protein; probably targeted to chloroplast, as judged from presence of N-ter extension and from homology to Synechococcus elongatus Q8DKR7 and rice Q6K85 (predicted by TargetP to be chloroplast-targeted); contains N-terminal J-domain (pfam226)
Cre13.g562700	TM3	1.78e-05	CSB51	PF07282	PTHR15535								Probable transposon-derived protein of Chlamydomonas-Specific family B	CSB family member have highly similar sequences and show various degrees of N-terminal truncation; C-terminal part similar to transposase DNA-binding domain; is probably part of a (truncated) repeat element
Cre13.g564950	TM3	1.9e-05	EFG13	PF00679,PF03144,PF00009	PTHR23115,PTHR23115:SF13		3.6.5.3	K14536	GO:0005525	AT3G22980.1		Ribosomal protein S5/Elongation factor G/III/V family protein	Ribosomal protein S5/Elongation Factor G/III/V family protein	Also annotated as ribosome assembly protein 1 (RIA1)
Cre13.g565000	TM3	0.000834098			PTHR34365,PTHR34365:SF2
Cre13.g565200	TM3	0.0155315		PF00069	PTHR23257,PTHR23257:SF513	KOG1187	2.7.11.25		GO:0006468,GO:0005524,GO:0004672	AT5G49470.3		PAS domain-containing protein tyrosine kinase family protein
Cre13.g567150	TM3	1.77e-09			PTHR16220,PTHR16220:SF0	KOG4497				AT5G07590.1		Transducin/WD40 repeat-like superfamily protein
Cre13.g568300	TM3	0.0213377
Cre13.g571050	TM3	0.0118114		PF00505,PF01388	PTHR22970	KOG0381			GO:0003677	AT1G04880.1		HMG (high mobility group) box protein with ARID/BRIGHT DNA-binding domain	High mobility group protein	High mobility group protein, non-histone component of chromatin. ChromoDB HMGB347
Cre13.g571500	TM3	2.55e-05	CST2										Chlamydomonas-specific membrane transporter of unknown function	transmembrane protein; shows similarity to various transporters and permeases; highly expressed; small gene family on chromosome 13, appears specific to Chlamydomonadales
Cre13.g572200	TM3	4.09e-05		PF03222	PTHR32195,PTHR32195:SF20			K03834	GO:0003333	AT5G19500.1		Tryptophan/tyrosine permease
Cre13.g572850	TM3	0.0195258	FBB17	PF00246	PTHR12756				GO:0008270,GO:0006508,GO:0004181				Flagellar/basal body protein 17	Conserved protein found in ciliated organisms, unknown function; identified in the flagellar and basal body proteome [PMID: 15137946]; upregulated by deflagellation
Cre13.g573100	TM3	6.48e-07	MAM3C	PF01595	PTHR12064			K16302		AT1G03270.1		CBS domain-containing protein with a domain of unknown function (DUF21)	Protein putatively involved in mitochondrial biogenesis	contains a DUF21 transmembrane domain of unknown function and 2 CBS domains (found in Hemolysins and Mg2+/CO2 transporters CorB CorC); similarity to many Arabidopsis proteins and to yeast Mam3p, involved in mitochondrial biogenesis
Cre13.g574000	TM3	4.16e-05	CLV1	PF00654	"PTHR11689,PTHR11689:SF59"	KOG0474			"GO:0055085,GO:0016020,GO:0006821,GO:0005247"	AT5G26240.1	"ATCLC-D,CLC-D"	chloride channel D	Voltage-gated chloride channel
Cre13.g574850	TM3	0.00238727	ERM6	"PF13967,PF02714"	"PTHR13018,PTHR13018:SF5"	KOG1134			GO:0016020	AT4G22120.3		ERD (early-responsive to dehydration stress) family protein	ERD4-related membrane protein	flavohemoprotein b5/b5R-like protein.
Cre13.g574850	TM3	0.00238727	ERM6	"PF13967,PF02714"	"PTHR13018,PTHR13018:SF5"	KOG1134			GO:0016020	AT4G22120.2		ERD (early-responsive to dehydration stress) family protein	ERD4-related membrane protein	flavohemoprotein b5/b5R-like protein.
Cre13.g575366	TM3	0.000136619			"PTHR34684,PTHR34684:SF1"					AT4G33690.1
Cre13.g576050	TM3	2e-05	ZIP2	PF02535	"PTHR11040,PTHR11040:SF61"	KOG1558			"GO:0055085,GO:0046873,GO:0030001,GO:0016020"	AT1G55910.1	ZIP11	zinc transporter 11 precursor	Zinc/iron transporter	related to mammalian homologs; (CrZIP13); PMID: 15710683; PMID: 16766055
Cre13.g578050	TM3	0.00046752
Cre13.g579850	TM3	0.00650594		"PF13850,PF07970"	"PTHR10984,PTHR10984:SF25"	KOG2667				AT1G36050.2		Endoplasmic reticulum vesicle transporter protein
Cre13.g581500	TM3	0.0258801	OPR41										OctotricoPeptide Repeat Protein	octotricoPeptide (octatricoPeptide) Repeat (OPR) Protein
Cre13.g583000	TM3	0.00614177
Cre13.g583650	TM3	0.0147255					2.7.11.1
Cre13.g585350	TM3	0.00952346		PF00578	PTHR10681,PTHR10681:SF68				GO:0055114,GO:0016491,GO:0016209	AT1G45145.1	ATH5,ATTRX5,LIV1,TRX5	thioredoxin H-type 5
Cre13.g586050	TM3	0.00124596		PF01436	PTHR24104,PTHR24104:SF13				GO:0005515	AT1G56500.1		haloacid dehalogenase-like hydrolase family protein
Cre13.g587150	TM3	0.00104126	HAT5	PF11717,PF01853	PTHR10615	KOG2747	2.3.1.48	K11308	GO:0016747,GO:0006355	AT5G09740.1	HAM2	histone acetyltransferase of the MYST family 2	Histone acetyltransferase	MYST family histone acetyltransferase, ChromDB HAM342
Cre13.g587500	TM3	0.00164689	AOF8	PF13450	PTHR10742,PTHR10742:SF285	KOG0029	1.3.5.5			AT4G14210.1	PDE226,PDS,PDS3	phytoene desaturase 3	Flavin-containing amine oxidase	Flavin-containing amine oxidase, possibly an L-amino oxidase and/or carotene 7,8-desaturase (see ZDS1)
Cre13.g589650	TM3	0.0043007		PF08424	PTHR13471					AT3G17712.1
Cre13.g604450	TM3	3.75e-07
Cre13.g607950	TM3	0.0345855	SELK1	PF10961	"PTHR16875,PTHR16875:SF0"					AT4G08230.1		glycine-rich protein	Selenoprotein K	"Model is truncated at C-terminus, add UG at end of protein sequence, with Selenocysteine in position 91; SECIS element in 3-UTR
Cre14.g608400	TM3	0.0253553
Cre14.g608850	TM3	0.0142069		PF10075	PTHR13339					AT4G14110.1	COP9,CSN8,EMB143,FUS7	COP9 signalosome, subunit CSN8
Cre14.g608950	TM3	0.0161367
Cre14.g609030	TM3	0.00169701		PF00795	PTHR23088,PTHR23088:SF27	KOG0807	3.5.5.1		GO:0016810,GO:0006807	AT4G08790.1		Nitrilase/cyanide hydratase and apolipoprotein N-acyltransferase family protein
Cre14.g610550	TM3	0.0200272		PF00651	PTHR26379				GO:0005515	AT5G19330.1	ARIA	ARM repeat protein interacting with ABF2
Cre14.g610631	TM3	0.000204528		PF00651	PTHR26379				GO:0005515	AT5G19330.1	ARIA	ARM repeat protein interacting with ABF2
Cre14.g615150	TM3	0.00435342
Cre14.g615200	TM3	0.000647503
Cre14.g618400	TM3	0.020438		"PF12698,PF00005"	"PTHR19229,PTHR19229:SF127"	KOG0059	3.6.3.29		"GO:0016887,GO:0005524,GO:0016021,GO:0006810,GO:0005215"	AT3G47790.1	"ATATH7,ATH7"	ABC2 homolog 7
Cre14.g619000	TM3	0.00126057
Cre14.g623150	TM3	0.0340786
Cre14.g624600	TM3	7.35e-07								AT3G53440.1		Homeodomain-like superfamily protein
Cre14.g630763	TM3	0.005029		PF01753	"PTHR32523,PTHR32523:SF8"		3.4.19.12
Cre14.g631950	TM3	7.11e-06		PF03330	"PTHR31867,PTHR31867:SF1"					AT3G55500.1	"ATEXP16,ATEXPA16,ATHEXP ALPHA 1.7,EXP16,EXPA16"	expansin A16
Cre14.g632050	TM3	7.58e-09		"PF00168,PF13499,PF11618"	PTHR14240	KOG0027			GO:0005515	AT2G41100.4	"ATCAL4,TCH3"	Calcium-binding EF hand family protein
Cre14.g633000	TM3	0.00244013	ERV1	PF04777	PTHR12645		1.8.3.2	K17783	"GO:0055114,GO:0016972"	AT1G49880.1		Erv1/Alr family protein	Thiol oxidase	"Sulfhydryl oxidase. Erv1/Alr, similar to yeast Erv1 (mitochondrial) and Erv2 (ER), Erv1/Alr family; possibly mitochondrial. Previously incorrectly annotated/switched as ERV2 (should have been ERV1)"
Cre15.g635800	TM3	6.19e-06	SMC1	PF13476	"PTHR18937,PTHR18937:SF177"	KOG0018		K06636		AT3G54670.3	"ATSMC1,SMC1,TTN8"	Structural maintenance of chromosomes (SMC) family protein	Structural Maintenance of Chromosomes protein	"Structural maintenance of chromosome protein 1 (sister chromatid cohesion complex Cohesin, subunit SMC1); ChromDB CPC3404; May contain additional coding sequence in intronic N-island PMID: 27175017; ts-lethal mutant was isolated (PMID 29743196)"
Cre15.g636250	TM3	7.31e-06
Cre15.g640204	TM3	0.0282382			PTHR23151,PTHR23151:SF69
Cre16.g647534	TM3	9.03e-06	NRX4	PF13905	PTHR13871	KOG2501	1.8.1.8	K17609		AT1G60420.1		DC1 domain-containing protein	Nucleoredoxin	related to animal thioredoxin, nucleoredoxin
Cre16.g647534	TM3	9.03e-06	NRX4	PF13098	PTHR13871	KOG2501	1.8.1.8			AT1G60420.1		DC1 domain-containing protein	Nucleoredoxin	related to animal thioredoxin, nucleoredoxin
Cre16.g649500	TM3	0.000460428
Cre16.g650625	TM3	5.55e-05		PF02897,PF00326	PTHR11757,PTHR11757:SF3	KOG2237	3.4.21.83		GO:0070008,GO:0004252,GO:0008236,GO:0006508	AT1G50380.1		Prolyl oligopeptidase family protein
Cre16.g652650	TM3	0.0350111
Cre16.g654900	TM3	0.000542252		PF00069	PTHR23257,PTHR23257:SF513	KOG0192	2.7.12.1		GO:0006468,GO:0005524,GO:0004672	AT5G49470.3		PAS domain-containing protein tyrosine kinase family protein
Cre16.g657750	TM3	0.000103871	CCD2	PF03055			1.13.11.75						Carotenoid cleavage dioxygenase	related to carotenoid 9,10-9',10' cleavage dioxygenase which in land plants participates in abscisic acid biosynthesis; could play a similar role (PMID: 16327238)
Cre16.g657979	TM3	4.64e-05					3.6.4.5	K10406
Cre16.g658000	TM3	0.00778625		PF02492	PTHR13748					AT1G80480.1	PTAC17	plastid transcriptionally active 17
Cre16.g658150	TM3	0.0441366			PTHR32523,PTHR32523:SF8
Cre16.g658350	TM3	2.05e-07
Cre16.g658850	TM3	0.000174203		PF00153	PTHR24089,PTHR24089:SF112	KOG0758,KOG0759,KOG0752				AT5G26200.1		Mitochondrial substrate carrier family protein
Cre16.g662450	TM3	1.44e-06		PF05903	"PTHR12378,PTHR12378:SF7"					AT3G07090.1		PPPDE putative thiol peptidase family protein
Cre16.g665100	TM3	0.0449656	CAV3	PF16905,PF00520	PTHR10037,PTHR10037:SF218	KOG2301			GO:0055085,GO:0016020,GO:0006811,GO:0005216	AT4G03560.1	ATCCH1,ATTPC1,FOU2,TPC1	two-pore channel 1	Voltage-gated Ca2+ channel, alpha subunit	Voltage-dependent 4-domain calcium channel, alpha subunit
Cre16.g668250	TM3	0.0398366
Cre16.g668400	TM3	0.00640245		PF07534	PTHR23354,PTHR23354:SF72	KOG2372				AT4G39870.2		TLD-domain containing nucleolar protein
Cre16.g670850	TM3	0.00062001		PF00443	PTHR22975,PTHR22975:SF2				GO:0036459,GO:0016579	AT3G47890.1		Ubiquitin carboxyl-terminal hydrolase-related protein
Cre16.g671700	TM3	0.0390481		PF00211	PTHR11920,PTHR11920:SF248		4.6.1.2		GO:0035556,GO:0016849,GO:0009190
Cre16.g671825	TM3	0.00606479								AT5G16780.1	DOT2,MDF	SART-1 family
Cre16.g672450	TM3	4.91e-06
Cre16.g672600	TM3	0.0405502	WDR92	PF00400	PTHR10971,PTHR10971:SF2				GO:0005515				Dynein assembly factor WDR92
Cre16.g674000	TM3	0.0107409			PTHR19919			K11805		AT1G12910.1	ATAN11,LWD1	Transducin/WD40 repeat-like superfamily protein	WD-4 repeat family protein
Cre16.g677600	TM3	0.0272701	SOM5	PF04072	PTHR13600,PTHR13600:SF12				GO:0032259,GO:0008168	AT5G42760.1		Leucine carboxyl methyltransferase	S-adenosyl-L-methionine-dependent O-methyltransferase	S-adenosyl-L-methionine-dependent methyltransferase
Cre16.g682552	TM3	0.00802087		PF00211	PTHR11920		4.6.1.2		"GO:0035556,GO:0016849,GO:0009190"
Cre16.g683483	TM3	0.00914231	REX1	PF14966	PTHR28309					AT5G04910.1			DNA repair protein and protein of unknown function	"Phenotype of insertional mutant implicates this gene in UV-light tolerance and DNA repair; based on RT-PCR, has been described as a bicistronic gene (AY236481), with two proteins encoded on the same transcript: Rex1-S is the small non-essential TFB5 subunit of general Transcription Factor II H, involved in Nucleotide Excision Repair, while Rex1-B is of unknown function; only Rex1-S appears stric…
Cre16.g683595	TM3	0.00540534	CAX4	PF01699	PTHR12266,PTHR12266:SF0	KOG2399		K13754	GO:0055085,GO:0016021	AT1G54115.1	ATCCX4,CCX4	cation calcium exchanger 4	CAX family cation antiporter, membrane protein	Related to Ca2+/Na+ exchanger; cation exchanger family (CAX) [PMID: 15710683]
Cre16.g683931	TM3	2.89e-06
Cre16.g683950	TM3	0.00486595	SRP1	PF00448,PF04086	PTHR11564,PTHR11564:SF16	KOG0781	3.6.5.4	K13431	GO:0006614,GO:0005525,GO:0006886,GO:0005785,GO:0005047,GO:0003924	AT4G30600.1		signal recognition particle receptor alpha subunit family protein	Alpha Subunit of the SRP Receptor	Expressed Protein. Similar to the Alpha subunit of the Signal Recognition Particle (SRP) Receptor. Involved in Protein Translocation across the ER membrane. Contains GTPase and AAA-ATPase domains.
Cre16.g684550	TM3	0.0021127		PF14833	PTHR22981				GO:0051287	AT1G17650.1	GLYR2,GR2	glyoxylate reductase 2	Possible 3-hydroxyacid dehydrogenase	COG284, MmsB, 3-hydroxyisobutyrate dehydrogenase and related beta-hydroxyacid dehydrogenases
Cre16.g684600	TM3	0.00055844	SEC5	PF15469	PTHR13043			K17637	GO:0006893,GO:0000145	AT1G76850.1	SEC5A	exocyst complex component sec5	Component of the Exocyst Complex	Contains regions similar to SEC5, a component of the exocyst complex involved in secretion/exocytosis
Cre16.g686600	TM3	0.00744292			PTHR31250,PTHR31250:SF1					AT3G13600.1		calmodulin-binding family protein
Cre16.g687150	TM3	0.0450208
Cre16.g688500	TM3	0.000516426			PTHR18937
Cre16.g688526	TM3	0.00690131		PF00069,PF01846	PTHR11584,PTHR11584:SF316	KOG0594	2.7.11.1		GO:0006468,GO:0005524,GO:0004672	AT5G01920.1	STN8	Protein kinase superfamily protein
Cre16.g688550	TM3	0.000294634	GSTS1	PF00043,PF02798	PTHR11571	KOG1695	2.5.1.18,5.3.99.2		GO:0005515				Glutathione S-transferase
Cre16.g688751	TM3	0.000312009
Cre16.g692250	TM3	0.0132248		PF00170					GO:0043565,GO:0006355,GO:0003700				bZIP transcription factor	Basic-leucine zipper (bZIP) transcription factor
Cre16.g693650	TM3	0.0386757
Cre16.g693700	TM3	0.0113791	UBC9	PF00179	PTHR24068	KOG0417	6.3.2.19	K06689		AT1G64230.2	UBC28	ubiquitin-conjugating enzyme 28	Ubiquitin-conjugating enzyme E2	similar to many plant ubiquitin conjugating enzymes
Cre17.g696800	TM3	0.00116308
Cre17.g697934	TM3	0.000269447		PF09768	PTHR21711,PTHR21711:SF0	KOG3314		K18156	GO:0004222	AT3G03420.1		Ku70-binding family protein
Cre17.g697950	TM3	0.000780756	AAA3	PF03219	PTHR31187,PTHR31187:SF1			K03301	GO:0016021,GO:0006810,GO:0005524,GO:0005471	AT1G15500.1	ATNTT2	TLC ATP/ADP transporter	Plastidic ADP/ATP translocase	ADP,ATP carrier protein; belongs to a plant-specific transporter family
Cre17.g698233	TM3	0.000149026		PF00651,PF03110	PTHR31251				GO:0005515,GO:0005634,GO:0003677	AT5G43270.2	SPL2	squamosa promoter binding protein-like 2
Cre17.g700000	TM3	5.14e-05
Cre17.g703300	TM3	1.69e-05			PTHR11207,PTHR11207:SF7
Cre17.g706200	TM3	2.44e-05		PF02932	PTHR18945,PTHR18945:SF222				GO:0016020,GO:0006811,GO:0016021
Cre17.g707050	TM3	0.000375982	UAF5	PF14237,PF00076	PTHR15608			K13093	GO:0003676	AT5G16260.1	ELF9	RNA binding (RRM/RBD/RNP motifs) family protein	U2 snRNP auxiliary factor associated protein
Cre17.g709500	TM3	0.00115171		PF00069	PTHR24055,PTHR24055:SF137	KOG0593	2.7.11.22		GO:0006468,GO:0005524,GO:0004672	AT1G73670.1	ATMPK15,MPK15	MAP kinase 15
Cre17.g716050	TM3	0.0208032		PF00004	PTHR20953,PTHR20953:SF2				GO:0005524	AT1G73170.1		P-loop containing nucleoside triphosphate hydrolases superfamily protein
Cre17.g716101	TM3	0.000357964	POLL1	PF10391	PTHR11276		2.7.7.7		GO:0034061,GO:0005634,GO:0003677	AT1G10520.1		DNA polymerase lambda (POLL)	DNA polymerase lambda
Cre17.g718300	TM3	0.0304824		PF00097,PF05495,PF14599	PTHR21319,PTHR21319:SF14	KOG1940	6.3.2.19		GO:0046872,GO:0008270	AT3G62970.1		zinc finger (C3HC4-type RING finger) family protein
Cre17.g718300	TM3	0.0304824		PF05495,PF14599	PTHR21319,PTHR21319:SF14	KOG1940	6.3.2.19	K10144	GO:0008270	AT5G18650.1		CHY-type/CTCHY-type/RING-type Zinc finger protein
Cre17.g721600	TM3	0.00997908		PF00443	PTHR24006,PTHR24006:SF521	KOG2026	3.4.19.12	K12847	GO:0036459,GO:0016579	AT4G22285.1		Ubiquitin C-terminal hydrolases superfamily protein
Cre17.g725050	TM3	0.00168812	UBL5	PF00240	PTHR13042	KOG3493		K13113	GO:0005515	AT3G45180.1		Ubiquitin-like superfamily protein	Ubiquitin-related protein
Cre17.g725450	TM3	1.39e-05			"PTHR13129,PTHR13129:SF4"			K11789		AT4G31160.1	DCAF1	DDB1-CUL4 associated factor 1
Cre17.g726950	TM3	0.00152769		PF00069	PTHR11042		2.7.11.1		"GO:0006468,GO:0005524,GO:0004672"	AT3G59410.2	GCN2	protein kinase family protein
Cre17.g731150	TM3	0.00594867		PF01105	"PTHR22811,PTHR22811:SF31"	KOG1692			"GO:0016021,GO:0006810"	AT3G22845.1		emp24/gp25L/p24 family/GOLD family protein
Cre17.g732900	TM3	0.00071281		PF00817	PTHR11076		2.7.7.7		GO:0006281	AT5G44740.2	POLH	Y-family DNA polymerase H
Cre17.g735800	TM3	0.000443704
Cre17.g735850	TM3	0.032313		PF07303
Cre17.g737084	TM3	2.05e-11
Cre17.g738550	TM3	1.81e-06		PF00644	"PTHR21328,PTHR21328:SF24"		2.4.2.30	K00774	GO:0003950
Cre17.g738800	TM3	0.0114495		PF12937	"PTHR15537,PTHR15537:SF2"				GO:0005515
Cre17.g739250	TM3	0.0287869	FAP402	PF07714	PTHR23257	KOG0192	2.7.11.25		"GO:0006468,GO:0004672"	AT1G16270.2		Protein kinase superfamily protein with octicosapeptide/Phox/Bem1p domain	Flagellar Associated Protein Kinase 402
Cre17.g740470	TM3	0.0368189		PF07690	PTHR23500				"GO:0055085,GO:0016021"	AT2G35740.1	"ATINT3,INT3"	nositol transporter 3
Cre17.g744647	TM3	1.84e-08					2.7.11.1
Cre17.g745597	TM3	0.00164107
Cre18.g748797	TM3	0.0047322		PF13383	"PTHR32026,PTHR32026:SF10"
Cre24.g755097	TM3	0.0011878		PF01656	PTHR10803	KOG2825	3.6.3.16	K01551	GO:0016887,GO:0005524	AT3G10350.1		P-loop containing nucleoside triphosphate hydrolases superfamily protein	putative arsenite translocating ATPase-like protein
Cre24.g755347	TM3	0.0116068		PF00270,PF00271,PF07717,PF04408	PTHR18934,PTHR18934:SF91		3.6.4.13	K12815	GO:0005524,GO:0003676,GO:0004386	AT5G13010.1	EMB3011	RNA helicase family protein

## Sheet: TM4
Significantly enriched MapMan Terms in TM4
Term	Genes in WGNA modules	Total number of genes with this MapMan term	Number of Genes in TM4 with this MapMan Term	pValueAdj	Gene IDs with this MapMan Term in TM4
TCA / organic transformation.TCA.succinate dehydrogenase	13561	3	2	0.000413	Cre01.g020350;Cre06.g264200
major CHO metabolism.degradation.sucrose.invertases	13561	3	2	0.000413	Cre01.g055408;Cre07.g353450
PS.lightreaction.other electron carrier (ox/red).ferredoxin	13561	3	2	0.000413	Cre16.g658400;Cre17.g700950
amino acid metabolism.degradation.branched chain group.valine	13561	2	2	0.000413	Cre14.g630859;Cre16.g675650
lipid metabolism.FA synthesis and FA elongation.acyl CoA ligase	13561	8	2	0.005932	Cre01.g055408;Cre07.g353450
RNA.regulation of transcription.C2C2(Zn) GATA transcription factor family	13561	10	2	0.007835	Cre01.g025050;Cre03.g160600
transport.metabolite transporters at the mitochondrial membrane	13561	36	3	0.00908	Cre02.g094250;Cre15.g641200;Cre16.g672650
Summary of genes with unknown functions in TM4
0.49	% of genes in module with no defline or description in Chlamydomonas reinhardtii from JGI bulk annotation information
0.32	% of genes in module with no defline or description in Chlamydomonas reinhardtii AND no Arabidopsis thaliana best hit description from from JGI bulk annotation information
0.19	% of genes in module with no annotion information in JGI bulk data (Chlamydomonas reinardtii defline, description, Arabidopsis best hit information, KEG, GO, PANTHER, ec, Pfam, KO)
Genes belonging to TM4: 137 genes total
gene	module	FDR	gene_name	Pfam	Panther	KOG	ec	KO	GO	Best.hit.arabi.name	arabi.symbol	arabi.defline	Chlamy.defline	Chlamy.description
Cre01.g008350	TM4	0.021864
Cre01.g010100	TM4	1.89e-05		PF00583			2.3.1.128		GO:0008080				N-acetyltransferase	Related to GCN5
Cre01.g010400	TM4	0.0214112	FAP380										Flagellar Associated Membrane Protein 380
Cre01.g015451	TM4	0.00443043			PTHR10157				GO:0055114
Cre01.g020350	TM4	0.0198544	SDH3	PF01127	PTHR10978		1.3.5.1	K00236	GO:0016627				Succinate dehydrogenase subunit b560	"Succinate dehydrogenase cytochrome b56 subunit, mitochondrial precursor (SDHC); PMID: 1571684; linked to SDH4"
Cre01.g025050	TM4	0.00741146		PF00320	PTHR10071				"GO:0043565,GO:0008270,GO:0006355,GO:0003700"	AT4G32890.1	GATA9	GATA transcription factor 9
Cre01.g027300	TM4	6.83e-13
Cre01.g032650	TM4	9.38e-07	TAL1	PF00923	"PTHR10683,PTHR10683:SF6"	KOG2772	2.2.1.2		GO:0005975	AT1G12230.1		Aldolase superfamily protein	Transaldolase	"EC 2.2.1.2; possible cytosolic isoform, although weak predicted organelle targeting by Target-P; catalyzes the reversible transfer of a three-carbon ketol unit from sedoheptulose 7-phosphate to glyceraldehyde 3-phosphate to form erythrose 4-phosphate and fructose 6-phosphate; this enzyme, together with transketolase, provides a link between the glycolytic and pentose-phosphate pathways"
Cre01.g034800	TM4	0.041546			"PTHR21477,PTHR21477:SF12"					AT3G49790.1		Carbohydrate-binding protein
Cre01.g042750	TM4	0.00882005	ACH1	PF00694,PF00330	PTHR11670,PTHR11670:SF30		4.2.1.3	K01681	GO:0008152	AT4G26970.1	ACO2	aconitase 2	Aconitate hydratase	Aconitate hydratase (EC 4.2.1.3), mitochondrial; citrate hydro-lyase; aconitase
Cre01.g054350	TM4	0.0099869
Cre01.g055000	TM4	0.0319873		PF00293			3.6.1.17		GO:0016787
Cre01.g055408	TM4	0.00553412		PF13193,PF16177,PF00501	PTHR24095,PTHR24095:SF178		6.2.1.1	K01895	GO:0008152,GO:0003824	AT5G36880.2	ACS	acetyl-CoA synthetase
Cre02.g094250	TM4	0.00035853		PF00153	PTHR24089,PTHR24089:SF377	KOG0769		K13354		AT2G39970.1		Mitochondrial substrate carrier family protein
Cre02.g108350	TM4	0.000148666		PF00249	PTHR10641					AT3G09230.1	AtMYB1,MYB1	myb domain protein 1
Cre02.g108900	TM4	0.023391	CAM6										Calmodulin-like protein
Cre02.g109600	TM4	0.00148728		PF00459	PTHR20854,PTHR20854:SF17	KOG2951	3.1.3.25	K01092	GO:0046854	AT1G31190.1	IMPL1	myo-inositol monophosphatase like 1	Inositol monophosphatase	putative homoserine dehydrogenase (EC 1.1.1.3); similar to HSDH portion of Arabidopsis bifunctional aspartate kinase/homoserine dehydrogenase (GenBank BAC43372), but lacking the aspartate kinase portion; 5 end overlaps predicted 3 UTR of Chlamydomonas inositol monophosphatase (GenBank AAW82030); organelle targeting (mitochondria) predicted by Target-P
Cre02.g109650	TM4	8.6e-06	GSP1	PF05920					GO:0006355,GO:0003677	AT1G19700.3	BEL10,BLH10	BEL1-like homeodomain 10	Gamete-specific plus 1	Homeobox transcription factor, expressed only in mating type (+) gametes, late in gametogenesis [PMID: 9864368]. GSP1s activity may be modulated by phosphorylation [PMID: 10567416]; together with GSM1, functions as a master regulator of the zygote development [PMID: 11641281]"
Cre02.g141400	TM4	7.79e-07	PCK1	PF01293	PTHR30031,PTHR30031:SF0		4.1.1.49,4.1.1.32	K01610	GO:0006094,GO:0005524,GO:0004612	AT4G37870.1	PCK1,PEPCK	phosphoenolpyruvate carboxykinase 1	Phosphoenolpyruvate carboxykinase	phosphoenolpyruvate carboxykinase; PEP carboxykinase (EC 4.1.1.49); based on high similarity to PEPCK from Panicum maximum (GenBank AAQ10076) and many other plants; Target-P predicts no organelle targeting, so probably cytosolic form; may represent a minor splice variant of PCK1a
Cre03.g144807	TM4	4.76e-07	MAS1	PF01274	PTHR21631,PTHR21631:SF1		2.3.3.9	K01638	GO:0006097,GO:0004474	AT5G03860.1	MLS	malate synthase	Malate synthase	Malate synthase (EC 2.3.3.9); identical to cDNA sequence (AAP75564); PMID: 19214701
Cre03.g149100	TM4	3.57e-05	CIS2	PF00285	PTHR11739,PTHR11739:SF4	KOG2617	2.3.3.16	K01647	GO:0046912	AT3G58750.1	CSY2	citrate synthase 2	Citrate synthase, glyoxysomal/microbody form	Citrate synthase (EC 2.3.3.1), glyoxysomal/microbody form; similarity to Arabidopsis citrate synthase glyoxysomal precursor (GenBank Q9LXS6); PMID: 1921471
Cre03.g149150	TM4	0.0240552
Cre03.g153400	TM4	0.000710214		PF00561			3.3.2.9
Cre03.g153450	TM4	0.0120874
Cre03.g156200	TM4	0.00103124		PF00059
Cre03.g156200	TM4	0.00103124		PF00059	PTHR22803
Cre03.g160600	TM4	0.0394932		PF00320					GO:0043565,GO:0008270,GO:0006355,GO:0003700	AT5G66320.1	GATA5	GATA transcription factor 5
Cre03.g176900	TM4	0.0286287		PF13418	PTHR23244		2.1.1.282,2.5.1.114			AT4G04670.1		Met-10+ like family protein / kelch repeat-containing protein
Cre03.g191300	TM4	0.0222407	LCI35										Low-CO2-inducible protein 35	Low-CO2 inducible gene revealed by cDNA array analyses; probably organelle-targetted; regulated by CCM1 [PMID: 15235119]
Cre03.g192050	TM4	0.0054462	FTR1	PF03239	PTHR31632,PTHR31632:SF2			K07243	GO:0033573,GO:0016020,GO:0006827,GO:0005381				Iron permease, membrane protein	Iron transporter Ftr1, Ftr1p, Plasma membrane iron permease [PMID: 12455693]
Cre03.g213089	TM4	0.0245516
Cre04.g224883	TM4	5.14e-09
Cre04.g227400	TM4	0.0114452	FRE1	PF08022,PF08030,PF01794	PTHR11972		1.16.1.7		GO:0055114,GO:0016491	AT1G01580.1	ATFRO2,FRD1,FRO2	ferric reduction oxidase 2	Ferric-chelate reductase/ oxidoreductase	homolog to FRO1 in Arabidopsis; null-allele passenger mutation was isolated (PMID 29743196)
Cre05.g245500	TM4	0.0181131	FAP175	"PF06985,PF12796"	"PTHR24133,PTHR24133:SF21"	KOG0508				AT5G14230.1			Ankyrin Repeat Flagellar Associated Protein 175	"Protein of unknown function with ankyrin repeats, flagella associated; found in the flagellar proteome as FAP175"
Cre05.g247950	TM4	0.000346512
Cre06.g254400	TM4	0.00735934	FUM1	PF05681,PF05683	PTHR30389,PTHR30389:SF0		4.2.1.2,5.3.2.2	K01676	GO:0016829,GO:0016836				Fumarate hydratase	similarity to class I prokaryotic fumarase; predicted to be mitochondrial
Cre06.g263300	TM4	1.47e-05		PF05648	PTHR12652	KOG4186			"GO:0016559,GO:0005779"	AT2G45740.3	PEX11D	peroxin 11D
Cre06.g264200	TM4	0.0282737	SDH2	"PF13534,PF13085"	"PTHR11921,PTHR11921:SF29"	KOG3049	1.3.5.1	K00235	"GO:0051536,GO:0009055"	AT5G40650.1	SDH2-2	succinate dehydrogenase 2-2	Iron-sulfur subunit of mitochondrial succinate dehydrogenase	"Iron-sulfur subunit of mitochondrial succinate dehydrogenase [ubiquinone] (complex II), precursor of iron-sulfur protein, (Ip, iron-sulfur subunit of complex II); SDHB"
Cre06.g278148	TM4	1.75e-06		PF03807,PF14833	PTHR22981,PTHR22981:SF53	KOG0409		K18121	GO:0051287	AT1G17650.1	GLYR2,GR2	glyoxylate reductase 2
Cre06.g278215	TM4	1.17e-05		PF00378	PTHR11941,PTHR11941:SF53	KOG1684	3.1.2.4		GO:0008152,GO:0003824	AT5G65940.1	CHY1	beta-hydroxyisobutyryl-CoA hydrolase 1
Cre06.g278216	TM4	0.00434723			PTHR12197
Cre06.g282800	TM4	3.27e-06	ICL1	PF13714	PTHR21631	KOG1260	4.1.3.1			AT3G21720.1	ICL	isocitrate lyase	Isocitrate lyase	isocitrate lyase (EC 4.1.3.1); isocitrase; 98% identical to cDNA (AAB61446) [PMID: 9049260]
Cre06.g288600	TM4	0.0188163
Cre06.g291150	TM4	0.0181259	HEL29	"PF00271,PF00270"	PTHR24031	KOG0331	3.6.4.13	K12823	"GO:0005524,GO:0003676"	AT5G14610.2		DEAD box RNA helicase family protein	DEAD/DEAH box helicase
Cre06.g295100	TM4	1.47e-05		PF03372	PTHR33607,PTHR33607:SF1								Endonuclease/exonuclease/phosphatase family protein
Cre06.g296700	TM4	0.00693467	HYDG1	PF06968	PTHR22976,PTHR22976:SF2								Hydrogenase assembly factor/biotin synthase	Related to Thiazole biosynthesis protein thiH/O. Pfam motif found in thiamin and biotin biosynthesis genes. Radical SAM protein required for the assembly of an active [Fe]-hydrogenase [PMID: 15082711]
Cre06.g305302	TM4	0.0151369
Cre06.g305350	TM4	0.012707			PTHR11319,PTHR11319:SF32
Cre06.g310500	TM4	0.000358357		PF07716	PTHR22952				"GO:0043565,GO:0006355,GO:0003700"	AT3G17609.3	HYH	HY5-homolog	bZIP transcription factor	"Def HY5 (ELONGATED HYPOCOTYL 5); DNA binding / transcription factor - bZIP transcription factor family protein / HY5-like protein (HYH), nearly identical to HY5-like protein (Arabidopsis thaliana) GI:1842111; similar to TGACG-motif binding factor GI:2934"
Cre07.g315550	TM4	0.0158061		PF03969	PTHR12169				GO:0005524	AT4G28070.2		AFG1-like ATPase family protein
Cre07.g321050	TM4	0.0197942		PF00733	"PTHR11772,PTHR11772:SF3"	KOG0573			"GO:0006529,GO:0004066"	AT2G03667.1		Asparagine synthase family protein
Cre07.g329050	TM4	6.43e-06	AOC5	"PF13906,PF13520"	"PTHR11785,PTHR11785:SF342"	KOG1286		K03294	"GO:0016020,GO:0015171,GO:0003333"	AT4G21120.1	"AAT1,CAT1"	amino acid transporter 1	Cationic amino acid transporter	"Related to human SLC7A family of solute carriers, involved in cationic amino acid transport (arginine, lysine, ornithine); this is probably the gene mutated in the L-canavanine resistant mutant can1, which is closely linked to pf17 on Chromosome_07; siRNA silencing of this gene leads to canavanin resistance (PMID:"
Cre07.g331200	TM4	0.031235
Cre07.g331250	TM4	0.0375764		PF13899	"PTHR12145,PTHR12145:SF11"					AT4G03200.1		catalytics
Cre07.g336800	TM4	1.99e-11
Cre07.g338451	TM4	1.11e-06	FBP1	PF03320	PTHR30447,PTHR30447:SF0		3.1.3.11		GO:0042132,GO:0006094,GO:0006071				Fructose-1,6-bisphosphatase	fructose-1,6-/sedoheptulose-1,7-bisphosphatase
Cre07.g346050	TM4	0.00298842	CRD1	PF02915	PTHR31053,PTHR31053:SF2		1.14.13.81	K04035	GO:0055114,GO:0046872,GO:0016491	AT3G56940.1	ACSF,CHL27,CRD1	dicarboxylate diiron protein, putative (Crd1)	Copper response defect 1 protein	Copper response defect 1 protein, chloroplast precursor; Produced under copper and/or oxygen deficient conditions [GI:7542488; PMID: 119113; PMID: 181165; PMID: 119113; PMID: 1467313];Mg-protoporphyrin IX monomethyl ester (oxidative) cyclase, aerobic oxidative cyclase; orthologous to Rubrivax gelatinosus aerobic oxidative cyclase [PMID: 11790744; PMID: 14617630]; Predicted chloroplast transit pep…
Cre07.g346650	TM4	0.0297944		PF00117	PTHR11922,PTHR11922:SF34					AT2G23960.1		Class I glutamine amidotransferase-like superfamily protein
Cre07.g346850	TM4	1.09e-06
Cre07.g353450	TM4	2.12e-05	ACS3	PF16177,PF13193,PF00501	PTHR24095,PTHR24095:SF178		6.2.1.1	K01895	GO:0008152,GO:0003824	AT5G36880.2	ACS	acetyl-CoA synthetase	Acetyl-CoA synthetase/ligase	Acetyl-CoA synthetase (EC 6.2.1.1); Acetate-CoA ligase; probable mitochondrial protein based on mass spectrometry identification (QFYTAPTLLR + SLLQLGDAWPR), although organelle targeting predicted as other" by Target-P and iPSORT
Cre08.g358553	TM4	0.000734247			PTHR24006					AT2G25490.1	EBF1,FBL6	EIN3-binding F box protein 1
Cre08.g364100	TM4	6.56e-14		PF13449	PTHR37957
Cre08.g366450	TM4	8.05e-11			PTHR23213,PTHR23213:SF30
Cre08.g369200	TM4	0.00968184					2.7.11.1
Cre09.g387726	TM4	4.77e-05	AST1	PF00155	PTHR11879,PTHR11879:SF8		2.6.1.1	K14454	GO:0030170,GO:0009058,GO:0008483,GO:0006520	AT5G11520.1	ASP3,YLS4	aspartate aminotransferase 3	Aspartate aminotransferase	Putative aspartate aminotransferase (EC 2.6.1.1); no organelle targeting sequence predicted by Target-P, but plastidic by homology, Found in the mitochondrial proteomic survey
Cre09.g387875	TM4	0.00179849		PF00719	PTHR10286,PTHR10286:SF13	KOG1626	3.6.1.1	K01507	GO:0006796,GO:0005737,GO:0004427,GO:0000287	AT3G53620.1	AtPPa4,PPa4	pyrophosphorylase 4	Soluble inorganic pyrophosphatase
Cre09.g390801	TM4	0.00220195		PF04055,PF10105	PTHR11918,PTHR11918:SF77		2.8.4.3		GO:0051536,GO:0003824
Cre09.g390838	TM4	8.02e-13
Cre09.g391753	TM4	0.00134216
Cre09.g393150	TM4	0.00627042	FOX1	"PF07732,PF07731"	"PTHR10127,PTHR10127:SF648"		1.16.3.1	K14735	"GO:0005507,GO:0055114,GO:0016491"				Multicopper ferroxidase	(FLP1); iron-deficiency inducible; plasma membrane localized [PMID: 12481087]
Cre09.g403750	TM4	0.018763	HAD6	PF13419	PTHR12725,PTHR12725:SF55	KOG3085				AT2G41250.1		Haloacid dehalogenase-like hydrolase (HAD) superfamily protein	Halo-acid dehalogenase-like hydrolase
Cre09.g411300	TM4	0.00167965
Cre09.g411850	TM4	0.00540495			PTHR23130					AT3G61750.1		Cytochrome b561/ferric reductase transmembrane with DOMON related domain
Cre09.g417150	TM4	0.00492748	CAT1	"PF06628,PF00199"	"PTHR11465,PTHR11465:SF3"		1.11.1.6	K03781	"GO:0055114,GO:0020037,GO:0004096,GO:0006979"	AT4G35090.1	CAT2	catalase 2	Mono-functional catalase	"mono-functional, haem-containing catalase (EC:1.11.1.6) involved in detoxification of H2O2; located in the mitochondrion, according to proteomic survey, but lacks a targeting peptide; has been found to be reduced and inhibited by thioredoxin (PMID: 15123830); null-allele mutant was isolated (PMID 29743196)"
Cre10.g421750	TM4	0.0408314	CGL32		"PTHR12668,PTHR12668:SF0"				GO:0016020	AT3G57280.1		Transmembrane proteins 14C	Conserved in the Green Lineage
Cre10.g433350	TM4	0.000336487		PF03110	PTHR31251,PTHR31251:SF1				GO:0005634,GO:0003677	AT2G47070.1	SPL1	squamosa promoter binding protein-like 1
Cre10.g435500	TM4	0.0155531	EFT2	PF00889	PTHR11741	KOG1071			GO:0006414,GO:0005622,GO:0003746	AT4G11120.1		translation elongation factor Ts (EF-Ts), putative	elongation factor Ts-like protein	Elongation factor Ts-like protein, homolog of Arabidopsis AAV43776 - pfam889, EF_TS
Cre11.g467684	TM4	7.16e-05		PF05548			3.4.24.38
Cre12.g485150	TM4	0.000472356	GAP1	"PF00044,PF02800"	PTHR10836	KOG0657	1.2.1.12	K00134	"GO:0055114,GO:0016620"	AT1G79530.1	GAPCP-1	glyceraldehyde-3-phosphate dehydrogenase of plastid 1	Glyceraldehyde 3-phosphate dehydrogenase	"Glyceraldehyde 3-phosphate dehydrogenase (EC 1.2.1.12), organelle targeting sequence, but not clear whether mitochondrial or plastid; nearly identical to cytosolic G3PC_CHLRE [Genbank P49644; PMID: 8114942], except predicted to have N-terminal extension and lacking met residue at 1"" position of G3PC_CHLRE; entry G3PC_CHLRE was generated by a different splice that introduced a new ""ATG"" at the…
Cre12.g485250	TM4	0.00176647	CSV5										Chlamydomonas-specific family protein	"Belongs to a family of 14 genes, sometimes found in pairs or clusters, with homologs only in Gonium; function unknown"
Cre12.g488173	TM4	0.012507
Cre12.g488200	TM4	3.82e-05
Cre12.g488800	TM4	0.00102516
Cre12.g507400	TM4	0.0100701	CGL105	PF00501	PTHR24096,PTHR24096:SF221		6.2.1.3	K01897	GO:0008152,GO:0003824	AT5G27600.1	ATLACS7,LACS7	long-chain acyl-CoA synthetase 7	predicted protein
Cre12.g513900	TM4	0.018234
Cre12.g520000	TM4	0.0034781		"PF00023,PF12796"	PTHR24198	KOG4172			GO:0005515	AT2G28840.1	XBAT31	XB3 ortholog 1 in Arabidopsis thaliana
Cre12.g530350	TM4	0.00172105	IRT2	PF02535	"PTHR11040,PTHR11040:SF56"			K07238	"GO:0055085,GO:0046873,GO:0030001,GO:0016020"	AT3G20870.1	ZTP29	ZIP metal ion transporter family	Iron-nutrition responsive ZIP family transporter	related to bacterial zupT homologs; physically linked to IRT1; PMID: 15710683; PMID: 16766056
Cre12.g540500	TM4	0.000329471	CGL108	PF05648	"PTHR12652,PTHR12652:SF10"	KOG4186			"GO:0016559,GO:0005779"	AT1G47750.1	PEX11A	peroxin 11A	Conserved in the Green Lineage	ts-lethal mutant was isolated (PMID 29743196)
Cre12.g541250	TM4	5.96e-05	NAR1.5	PF01226	"PTHR30520,PTHR30520:SF0"				"GO:0016020,GO:0006810,GO:0005215"				Nitrite transporter	"putative nitrite transporter, possibly chloroplastic [PMID: 11912227; accession AY612641]"
Cre12.g546500	TM4	0.00104925	TEF22	PF03188,PF03351	PTHR23130,PTHR23130:SF90				GO:0016021	AT3G07570.1		Cytochrome b561/ferric reductase transmembrane with DOMON related domain	Predicted protein	Protein with unknown function, mitochondrial localization assumed; present in thylakoid-enriched fraction based on mass spectrometric peptide identification [PMID: 17078018]; null-allele mutant was isolated (PMID 29743196)
Cre12.g546600	TM4	6.11e-05	FEA2	PF07692									Fe-assimilation protein	High-CO2 inducible, periplasmic protein. Cis-acting regulatory elements were characterized by Fei et al. 29 [PMID: 1935175].
Cre12.g546850	TM4	0.000333835		PF04117	PTHR11266,PTHR11266:SF42				GO:0016021	AT2G14860.1		Peroxisomal membrane 22 kDa (Mpv17/PMP22) family protein	Putative peroxisomal membrane protein
Cre12.g550750	TM4	0.0197078		PF03937	PTHR12469					AT5G51040.1
Cre12.g551352	TM4	4.26e-08	LAO1	PF13450	"PTHR10742,PTHR10742:SF288"								"Periplasmic L-amino acid oxidase, catalytic subunit, partial"	"L-amino acid oxidase, catalytic subunit M[alpha]; a flavoprotein binding FAD, heavyly O-glycosylated; induced by nitrogen starvation; gene is next to divergently-transcribed LAO2 coding for accessory subunit M[beta], an imine oxidase; errors in gene model: should be fused with downstream Cre12.g551353; the first and last exons are wrong, and the 5nt exon 11 is confirmed by cDNA sequencing (AAB97…
Cre12.g551353	TM4	8.47e-06	LAO1										"Periplasmic L-amino acid oxidase, catalytic subunit, partial"	"L-amino acid oxidase, catalytic subunit M[alpha]; a flavoprotein binding FAD, heavyly O-glycosylated; induced by nitrogen starvation; gene is next to divergently-transcribed LAO2 coding for accessory subunit M[beta], an imine oxidase; error in gene model: should be fused with upstream Cre12.g551352; the 5nt exon 11 is confirmed by cDNA sequencing (AAB97101 is the correct sequence)"
Cre12.g557600	TM4	0.000483093	ADK4	PF05191,PF00406	PTHR23359,PTHR23359:SF99	KOG3078	2.7.4.3	K00939	GO:0004017,GO:0019205,GO:0006139,GO:0005524	AT5G63400.1	ADK1	adenylate kinase 1	Adenylate kinase	single domain adenylate kinase
Cre12.g557700	TM4	0.0280554		PF00753,PF16123	PTHR11935,PTHR11935:SF7	KOG0813	3.1.2.6	K01069	GO:0019243,GO:0004416	AT1G06130.1	GLX2-4	glyoxalase 2-4		null-allele passenger mutation was isolated (PMID 29743196)
Cre13.g563500	TM4	0.0163189		PF13360	PTHR32303,PTHR32303:SF2		2.7.11.1
Cre13.g570550	TM4	0.00136802	CDD1	PF00383,PF08211	PTHR11644,PTHR11644:SF2	KOG0833	3.5.4.5	K01489	GO:0008270,GO:0009972,GO:0004126	AT2G19570.1	AT-CDA1,CDA1,DESZ	cytidine deaminase 1	Cytidine deaminase	CMP/dCMP deaminase, zinc-binding; Cytidine aminohydrolase (CDA)
Cre13.g572750	TM4	3.97e-05	AMX3	PF02727,PF01179	PTHR10638,PTHR10638:SF20	KOG1186	1.4.3.22	K11182	GO:0055114,GO:0048038,GO:0009308,GO:0008131,GO:0005507	AT1G31690.1		Copper amine oxidase family protein	Copper amine oxidase, amiloride-sensitive	Amiloride-binding protein (ABP); (Histaminase); Diamine oxidase (DAO); could be involved in putrescine degradation; functions as a homodimer, each subunit containing a Cu ion and a 2,4,5-trihydroxyphenylalanine quinone (TPQ) cofactor
Cre13.g578150	TM4	0.00903368		PF03737	"PTHR33254,PTHR33254:SF4"		4.1.1.3	K02553		AT5G56260.1		Ribonuclease E inhibitor RraA/Dimethylmenaquinone methyltransferase	Regulator of ribonuclease activity	Regulator of ribonuclease activity A (rraA)
Cre13.g588700	TM4	0.00733446
Cre13.g591400	TM4	0.000523114	COA1	"PF01937,PF03630"	"PTHR12280,PTHR12280:SF20"	KOG2201	2.7.1.33	K09680	"GO:0015937,GO:0005524,GO:0004594"	AT4G32180.1	"ATPANK2,PANK2"	pantothenate kinase 2	Pantothenate kinase	Catalyzes the first step of CoA biosynthesis from pantothenate. Similar to COA2
Cre14.g615100	TM4	2.68e-07	MSR1	PF01641	PTHR10173,PTHR10173:SF19	KOG0856	1.8.4.12	K07305	GO:0055114,GO:0033743,GO:0030091,GO:0016671,GO:0006979	AT4G21860.1	MSRB2	methionine sulfoxide reductase B 2	Methionine sulphoxide reductase, possibly a selenoprotein
Cre14.g625650	TM4	2.33e-06
Cre14.g626000	TM4	7.12e-05		PF03547					"GO:0055085,GO:0016021"
Cre14.g629700	TM4	0.000233725	MME3	"PF00390,PF03949"	"PTHR23406,PTHR23406:SF22"		1.1.1.40	K00029	"GO:0055114,GO:0004471,GO:0051287"	AT5G25880.1	"ATNADP-ME3,NADP-ME3"	NADP-malic enzyme 3	NADP malic enzyme	"Malic Enzyme, NADP-dependent; malate dehydrogenase, decarboxylating (EC 1.1.1.40); direct repeat with MME2; targeting uncertain, but predicted cytosolic by homology"
Cre14.g630000	TM4	0.00045199	KIR2	PF12680									Ketoacid isomerase-like protein	"Related to a series of bacterial genes among which is a putative ketosteroid isomerase-related protein of Ralstonia; however, it is impossible to find a similarity with the well-characterized delta5-3-ketosteroid isomerase of Pseudomonas putida or Comamonas testosteroni, so this may be a case of erroneous annotation in Ralstonia that spread into COG; is probably targeted to the thylakoid lumen (…
Cre14.g630859	TM4	0.0101376	HID1	"PF14833,PF03446"	PTHR22981	KOG0409	1.1.1.31	K00020	"GO:0051287,GO:0055114,GO:0004616"	AT4G20930.1		6-phosphogluconate dehydrogenase family protein	3-hydroxyisobutyrate dehydrogenase	"This enzyme participates in valine, leucine and isoleucine degradation."
Cre14.g631250	TM4	0.0135417		PF05794	"PTHR12832,PTHR12832:SF11"					AT1G22930.1		T-complex protein 11
Cre14.g633550	TM4	0.00683205		PF02036	"PTHR10094,PTHR10094:SF12"	KOG4170	2.3.1.176			AT5G42890.1	"ATSCP2,SCP2"	sterol carrier protein 2	Sterol carrier/transfer protein	SCP-2 sterol transfer family
Cre15.g637761	TM4	0.00279446		PF00005,PF06472	PTHR11384,PTHR11384:SF13	KOG0064	3.6.3.47	K05677	GO:0016887,GO:0005524,GO:0055085,GO:0042626,GO:0016021,GO:0006810	AT4G39850.1	ACN2,AtABCD1,CTS,PED3,PXA1	peroxisomal ABC transporter 1
Cre15.g641200	TM4	3.05e-07	MCP28	PF00153	PTHR24089,PTHR24089:SF80	KOG0753		K15103		AT4G03115.1		Mitochondrial substrate carrier family protein	Mitochondrial substrate carrier protein
Cre16.g652000	TM4	7.69e-05
Cre16.g658400	TM4	0.0365517	FDX2	PF00111	PTHR19370,PTHR19370:SF127			K02639	GO:0051536,GO:0009055	AT1G60950.1	ATFD2,FED A	2Fe-2S ferredoxin-like superfamily protein	Apoferredoxin	Fe2S2 containing redox protein, predicted chloroplast localization
Cre16.g659300	TM4	2.53e-07	CYB2	PF00173	PTHR19359,PTHR19359:SF29	KOG0537				AT1G26340.1	ATCB5-A,B5		Cytochrome b5 flavohemoprotein	linked to CYB1 and CYB5
Cre16.g661000	TM4	7.22e-06			PTHR10681,PTHR10681:SF17
Cre16.g664750	TM4	0.00970101		PF00514	PTHR15651,PTHR15651:SF7				GO:0005515	AT1G51350.1		ARM repeat superfamily protein
Cre16.g672650	TM4	0.0168829	MCP14	PF00153	PTHR24089,PTHR24089:SF284	KOG0759		K15104		AT5G19760.1		Mitochondrial substrate carrier family protein	Mitochondrial substrate carrier protein	Possible 2-oxoglutarate/malate carrier; highly related to other plant mitochondrial carriers
Cre16.g675650	TM4	0.000324726	ALD8	PF00171	PTHR11699,PTHR11699:SF183	KOG2450,KOG2451	1.2.1.27	K00140	GO:0055114,GO:0016491,GO:0008152	AT2G14170.1	ALDH6B2	aldehyde dehydrogenase 6B2	Aldehyde dehydrogenase	Putative methylmalonate semi-aldehyde dehydrogenase. Present in thylakoid-enriched fraction based on mass spectrometric peptide identification; mitochondrial localization assumed [PMID: 177818]
Cre16.g677750	TM4	0.00350927
Cre16.g682050	TM4	0.0080444		PF03266	PTHR20953		3.6.1.15	K06928	GO:0098519	AT5G66005.3		Expressed protein
Cre16.g682100	TM4	0.0383969	TDR1	PF08659	"PTHR24322,PTHR24322:SF425"	KOG0725	"1.1.1.206,1.1.1.236"	K08081		AT5G06060.1		NAD(P)-binding Rossmann-fold superfamily protein	Tropine dehydrogenase/reductase
Cre16.g683350	TM4	4.31e-12	TEH6		PTHR12655	KOG2763	"3.1.2.2,3.1.2.20"	K17361		AT2G30720.1		Thioesterase/thiol ester dehydrase-isomerase superfamily protein	Acyl-CoA thioesterase-like protein
Cre16.g685053	TM4	0.00575441								AT5G16780.1	DOT2,MDF	SART-1 family
Cre16.g690130	TM4	0.00675224			PTHR38389,PTHR38389:SF1
Cre17.g700425	TM4	0.00426603
Cre17.g700750	TM4	0.0115982		PF01184	PTHR30178				GO:0016021				GPR1/FUN34/YaaH family membrane protein	Of unknown function, possibly involved in membrane transport
Cre17.g700950	TM4	0.0055512	FDX5	PF00111	PTHR19370,PTHR19370:SF110			K02639	GO:0051536,GO:0009055	AT1G60950.1	ATFD2,FED A	2Fe-2S ferredoxin-like superfamily protein	Apoferredoxin	Fe2S2 containing redox protein, predicted chloroplast localization
Cre17.g702900	TM4	1.84e-05		PF01184	PTHR30178				GO:0016021				GPR1/FUN34/YaaH family membrane protein	Of unknown function, possibly involved in membrane transport
Cre17.g702950	TM4	0.00926719		PF01184	PTHR30178				GO:0016021				GPR1/FUN34/YaaH family membrane protein	Of unknown function, possibly involved in membrane transport
Cre17.g705450	TM4	0.00186797	LCI26	PF04564	PTHR22849,PTHR22849:SF45		6.3.2.19		GO:0016567,GO:0004842	AT5G61560.1		U-box domain-containing protein kinase family protein	Low-CO2-induced U-box protein	Contains Ubox (smart00504), Modified RING finger domain without the full complement of Zn2+-binding ligands. Probable involvement in E2-dependent ubiquitination. SOSUI prediction: 5 transmembrane region. Low-CO2 inducible gene revealed by cDNA array analyses; regulated by CCM1 [PMID: 15235119]
Cre17.g719600	TM4	0.0298302	FAP338										Flagellar Associated Protein 338
Cre17.g722675	TM4	1.47e-05
Cre17.g727300	TM4	4.33e-06	NFO2	PF00724	"PTHR22893,PTHR22893:SF14"	KOG0134	1.3.1.42		"GO:0055114,GO:0016491,GO:0010181"	AT1G76680.1	"ATOPR1,OPR1"	12-oxophytodienoate reductase 1	NADH:flavin oxidoreductase/NADH oxidase	Possible N-ethylmaleimide reductase
Cre17.g731466	TM4	0.0120761		PF00651					GO:0005515
Cre17.g733550	TM4	0.0156304
Cre40.g760147	TM4	0.0191182		PF13499	PTHR10891	KOG0028,KOG0027				AT3G50360.1	ATCEN2,CEN1,CEN2	centrin2

## Sheet: TM5
Significantly enriched MapMan Terms in TM5
Term	Genes in WGNA modules	Total number of genes with this MapMan term	Number of Genes in TM5 with this MapMan Term	pValueAdj	Gene IDs with this MapMan Term in TM5
hormone metabolism.abscisic acid.synthesis-degradation.synthesis	13561	5	3	0.013648	Cre02.g083450;Cre02.g083500;Cre17.g724650
Summary of genes with unknown functions in TM5
0.71	% of genes in module with no defline or description in Chlamydomonas reinhardtii from JGI bulk annotation information
0.55	% of genes in module with no defline or description in Chlamydomonas reinhardtii AND no Arabidopsis thaliana best hit description from from JGI bulk annotation information
0.38	% of genes in module with no annotion information in JGI bulk data (Chlamydomonas reinardtii defline, description, Arabidopsis best hit information, KEG, GO, PANTHER, ec, Pfam, KO)
Genes belonging to TM5: 648 genes total
gene	module	FDR	gene_name	Pfam	Panther	KOG	ec	KO	GO	Best.hit.arabi.name	arabi.symbol	arabi.defline	Chlamy.defline	Chlamy.description
Cre01.g000950	TM5	0.000369881	MFT13	PF07690	PTHR23505,PTHR23505:SF21	KOG1330			GO:0055085,GO:0016021	AT5G64500.1		Major facilitator superfamily protein	Major facilitator superfamily transporter	Similar to MFS-1 sugar transporter with Spinster-like transmembrane topology
Cre01.g001657	TM5	0.0199969	DAB1	PF14737	PTHR22118,PTHR22118:SF14								Dynein assembly factor	May contain additional coding sequence in intronic N-island PMID: 27175017
Cre01.g002750	TM5	2.65e-05
Cre01.g003475	TM5	0.000393413		PF06863,PF06742	PTHR36509,PTHR36509:SF2		3.4.24.35
Cre01.g003850	TM5	0.00147896	CYP747A1	PF00067	PTHR24291	KOG0157	1.14.14.1		GO:0055114,GO:0020037,GO:0016705,GO:0005506	AT2G44890.1	CYP704A1	cytochrome P450, family 704, subfamily A, polypeptide 1	Cytochrome P450, CYP197 superfamily	cytochrome P450, unknown function
Cre01.g006950	TM5	0.000632988	FBA1	PF00274	PTHR11627,PTHR11627:SF6	KOG1557	4.1.2.13	K01623	GO:0006096,GO:0004332	AT3G52930.1		Aldolase superfamily protein	Fructose-1,6-bisphosphate aldolase	Aldehyde-lyase (EC 4.1.2.13); may be plastidic based on N-terminal extension, but greater sequence similarity to cytosolic forms; glycolytic enzyme that catalyses the reversible aldol cleavage or condensation of fructose-1,6-bisphosphate into dihydroxyacetone-phosphate and glyceraldehyde 3-phosphate; found in the flagellar proteome [PMID: 15998802]
Cre01.g010550	TM5	8e-07	HLD2	PF00561	PTHR10992,PTHR10992:SF793	KOG4178	3.1.3.76,3.3.2.10			AT3G51000.1		alpha/beta-Hydrolases superfamily protein	Haloalkane dehalogenase-like hydrolase
Cre01.g010550	TM5	8e-07	HLD2	PF12697	PTHR10992,PTHR10992:SF793	KOG4178	3.1.3.76,3.3.2.10			AT3G51000.1		alpha/beta-Hydrolases superfamily protein	Haloalkane dehalogenase-like hydrolase
Cre01.g011376	TM5	3.98e-06
Cre01.g011750	TM5	0.0459609		PF10239	PTHR31353,PTHR31353:SF1
Cre01.g012050	TM5	2.24e-15	NAR1.6	PF01226	PTHR30520,PTHR30520:SF0				GO:0016020,GO:0006810,GO:0005215				Formate/nitrite transporter	Formate/nitrite transporter, bacterial type (nirC); additional N-terminal sequence may target it to an organelle. AY612642 NCBI accession number NAR1.6 mRNA, complete cds
Cre01.g012175	TM5	0.0187074
Cre01.g013050	TM5	4.77e-05		PF12937,PF01344	PTHR23244				GO:0005515	AT1G18610.1		Galactose oxidase/kelch repeat superfamily protein		null-allele passenger mutation was isolated (PMID 29743196)
Cre01.g014200	TM5	0.0226476
Cre01.g017550	TM5	0.00234594		PF13855	PTHR23155	KOG0472			GO:0005515	AT4G36180.1		Leucine-rich receptor-like protein kinase family protein
Cre01.g022666	TM5	0.00103271
Cre01.g022681	TM5	1.73e-06
Cre01.g023300	TM5	4.67e-06		PF01408	"PTHR22604,PTHR22604:SF111"		1.1.1.370		GO:0016491	AT3G20790.1		NAD(P)-binding Rossmann-fold superfamily protein
Cre01.g023900	TM5	0.000307485											putative transposase	Has a putative transposase DNA-binding domain containing four conserved cysteines suggestive of a zinc binding domain.
Cre01.g023913	TM5	0.0042918
Cre01.g025150	TM5	0.013605	CPLD15	PF12695	"PTHR11440,PTHR11440:SF48"					AT5G17670.1		alpha/beta-Hydrolases superfamily protein	conserved organelle protein with lipase active site	Conserved in the Plant Lineage and Diatoms
Cre01.g026900	TM5	0.00402227	SSA14	PF01494	"PTHR13789,PTHR13789:SF216"	KOG2614	1.14.13.9		GO:0071949	AT2G29720.1	CTF2B	FAD/NAD(P)-binding oxidoreductase family protein	Kynurenine 3-monooxygenase	"Kynurenine 3-monooxygenase. Identified by comparative genomics as being present only in organisms having cilia, including non-motile cilia; may have role in sensing, structure and/or assembly (SSA). Previously annotated as SSA14. Catalyzes the formatio"
Cre01.g028350	TM5	0.00514428	DEG8	PF13180,PF13365	PTHR22939,PTHR22939:SF99		3.4.21.107		GO:0005515	AT5G39830.1	DEG8,DEGP8	Trypsin family protein with PDZ domain	Deg protease	DegP-type protease, thylakoid lumen; one PDZ domain
Cre01.g029600	TM5	0.0287508		PF05042	PTHR31495,PTHR31495:SF3		1.11.2.3	K17991		AT4G26740.1	ATPXG1,ATS1,CLO1	seed gene 1
Cre01.g030900	TM5	0.000896413		PF13193,PF00501	PTHR24095	KOG1176	6.2.1.26	K14760	GO:0008152,GO:0003824	AT1G30520.1	AAE14	acyl-activating enzyme 14
Cre01.g035900	TM5	0.00010669
Cre01.g036350	TM5	0.000709134	PMA1	"PF00690,PF00702,PF00122,PF00689"	"PTHR24093,PTHR24093:SF339"		3.6.3.8	K01537	"GO:0046872,GO:0000166"	AT5G57110.2	"ACA8,AT-ACA8"	"autoinhibited Ca2+ -ATPase, isoform 8"	Related to plasma membrane P-type and chloroplast type calcium ATPases
Cre01.g037300	TM5	1.34e-08
Cre01.g038450	TM5	0.0011885
Cre01.g041800	TM5	2.99e-07		PF00069	PTHR11795,PTHR11795:SF355		2.7.11.22		GO:0006468,GO:0005524,GO:0004672	AT5G51800.1		Protein kinase superfamily protein
Cre01.g043150	TM5	0.0090835								AT4G36730.2	GBF1	G-box binding factor 1	bZIP transcription factor	Putative basic-leucine zipper (bZIP) transcription factor
Cre01.g045600	TM5	0.0230176	SRR12	PF07714	PTHR24363,PTHR24363:SF0	KOG0595	2.7.11.1		GO:0006468,GO:0004672	AT1G50240.2	FU	Protein kinase family protein with ARM repeat domain	Speract/scavenger receptor, transmembrane glycoprotein	Speract/scavenger receptor cysteine-rich (SRCR) family protein, transmembrane glycoprotein
Cre01.g045903	TM5	0.00601646	DGAT1	PF03062	PTHR10408,PTHR10408:SF7		2.3.1.20	K11155	GO:0008374,GO:0019432,GO:0004144	AT2G19450.1	ABX45,AS11,ATDGAT,DGAT1,RDS1,TAG1	membrane bound O-acyl transferase (MBOAT) family protein	Diacylglycerol O-acyltransferase	Catalyzes the reaction: acyl-CoA + 1,2-diacylglycerol = CoA + triacylglycerol. May contain additional coding sequence in intronic N-island PMID: 27175017
Cre01.g047600	TM5	0.00181502		PF13561	PTHR24314,PTHR24314:SF12	KOG0725	1.1.1.121			AT1G24360.1		NAD(P)-binding Rossmann-fold superfamily protein	Short-chain dehydrogenase/reductase	; 3-oxoacyl-[acyl-carrier-protein] reductase-related protein
Cre01.g051174	TM5	0.000906116		PF07716					GO:0043565,GO:0006355,GO:0003700				bZIP transcription factor	Basic-leucine zipper (bZIP) transcription factor, related to JUN transcription factor
Cre01.g052850	TM5	9.31e-13		PF07714	PTHR24055,PTHR24055:SF137	KOG0594	2.7.11.22	K08824	GO:0006468,GO:0004672	AT3G14720.1	ATMPK19,MPK19	MAP kinase 19
Cre01.g055316	TM5	0.000505224
Cre01.g055350	TM5	4.8e-07
Cre01.g055473	TM5	0.0034408
Cre01.g069107	TM5	0.00251434	COX191	PF10203	PTHR28627	KOG4114		K18178		AT1G10865.1			Cytochrome c oxidase assembly protein	Putative protein required for assembly of cytochrome c oxidase; similar to PET191 of Saccharomyces cerevisiae; PMID: 15710684. Previously annotated as PET191
Cre02.g073400	TM5	0.0199628		PF01432	PTHR11804,PTHR11804:SF5	KOG2090	3.4.24.59	K01410	GO:0006508,GO:0004222	AT5G51540.1		Zincin-like metalloproteases family protein
Cre02.g074720	TM5	9.83e-05
Cre02.g075301	TM5	0.000343304
Cre02.g076663	TM5	2.14e-11	CSB12		PTHR15535								Probable transposon-derived protein of Chlamydomonas-Specific family B	CSB family member have highly similar sequences and show various degrees of N-terminal truncation; C-terminal part similar to transposase DNA-binding domain; is probably part of a (truncated) repeat element
Cre02.g078200	TM5	0.00464843			"PTHR33129,PTHR33129:SF2"
Cre02.g078350	TM5	0.0106259			PTHR36970,PTHR36970:SF1
Cre02.g082200	TM5	0.0299615	HSK1	PF00288,PF08544	PTHR20861,PTHR20861:SF1		2.7.1.39		GO:0005524	AT2G17265.1	DMR1,HSK	homoserine kinase	Homoserine kinase	putative homoserine kinase (EC:2.7.1.39), based on similarity to Arabidopsis homoserine kinase (GenBank AAD33097); Target-P predicts mitochondrial targeting sequence; predicted as plastidic based on homology; closely related to nearby HSK2
Cre02.g083350	TM5	0.00363147		PF07460					GO:0003677
Cre02.g083450	TM5	0.000369392		PF01494	PTHR13789,PTHR13789:SF186	KOG2614			GO:0071949
Cre02.g083500	TM5	5.53e-10			PTHR13789		1.14.13.114						FAD-dependent oxidoreductase	FAD dependent oxidoreductase, possible salicylate 1-monooxygenase
Cre02.g084873	TM5	0.000446059
Cre02.g086076	TM5	0.0186763			PTHR33524,PTHR33524:SF1					AT5G23200.1
Cre02.g086300	TM5	0.0441878
Cre02.g086350	TM5	4.01e-05
Cre02.g088300	TM5	2.16e-06	CPK6	PF00294	PTHR10584,PTHR10584:SF179		2.7.1.20						putative carbohydrate kinase
Cre02.g089237	TM5	6.77e-08		PF02207	PTHR21497,PTHR21497:SF24	KOG1140	3.4.17.20		GO:0008270	AT5G02310.1	PRT6	proteolysis 6
Cre02.g090000	TM5	0.0424932		PF00211	PTHR12203,PTHR12203:SF13		4.6.1.1		GO:0035556,GO:0016849,GO:0009190
Cre02.g095053	TM5	2.32e-06		PF00069			2.7.11.22		GO:0006468,GO:0005524,GO:0004672	AT3G27560.1	ATN1	Protein kinase superfamily protein
Cre02.g095054	TM5	0.00451493
Cre02.g095068	TM5	5e-10		PF10162	PTHR15535,PTHR15535:SF18
Cre02.g095069	TM5	0.000528327		PF00578	PTHR10681,PTHR10681:SF119		1.11.1.15	K03564	GO:0055114,GO:0016491,GO:0016209	AT5G06290.1	2-Cys Prx B,2CPB	2-cysteine peroxiredoxin B
Cre02.g095117	TM5	0.000711634		PF00069	PTHR11795,PTHR11795:SF355		2.7.11.22		GO:0006468,GO:0005524,GO:0004672	AT4G13020.3	MHK	Protein kinase superfamily protein
Cre02.g095123	TM5	0.00740385
Cre02.g095128	TM5	0.00276143
Cre02.g095142	TM5	4.46e-09		PF01753	PTHR12298		3.4.19.12			AT4G24560.1	UBP16	ubiquitin-specific protease 16
Cre02.g097000	TM5	0.00103928	DHP1	PF01979	PTHR11647,PTHR11647:SF1		3.5.2.2	K01464	GO:0016787	AT5G12200.1	PYD2	pyrimidine 2	Dihydropyrimidinase	Dihydropyrimidinase/dihydropyrimidine amidohydrolase/hydantoinase
Cre02.g097800	TM5	0.000428552	HLA3	PF00664,PF00005	PTHR24223		3.6.3.44		GO:0055085,GO:0042626,GO:0016021,GO:0006810,GO:0005524,GO:0016887	AT2G34660.1	ATMRP2,EST4,MRP2	multidrug resistance-associated protein 2	Bicarbonate ABC transporter	associated with bicarbonate uptake for CO2-cocentrating mechanism [PMID:19321421, 25660294, 26015566]; high light-induced, requiring both high light and low CO2 (ambient) levels for activation [PMID: 12000678]; MRP subfamily of ABC transporters [PMID: 15710683]; HLA3 is regulated by CCM1 [PMID: 15235119]; localized at plasma membrane [PMID: 15710683]
Cre02.g099400	TM5	1.64e-06	ELG31	PF03016	PTHR11062,PTHR11062:SF21		2.4.2.41			AT3G57630.1		exostosin family protein	Exostosin-like glycosyltransferase 31	putative terminal arabinosyl transferase on HRGP, GT47 family, exostosin-like
Cre02.g101786	TM5	2.7e-06
Cre02.g102600	TM5	0.0424951		PF12906	PTHR23012,PTHR23012:SF92				GO:0008270	AT5G03180.2		RING/U-box superfamily protein
Cre02.g105000	TM5	0.00100378			PTHR11207,PTHR11207:SF7
Cre02.g106050	TM5	0.000916063		PF12695	PTHR37471,PTHR37471:SF1
Cre02.g107150	TM5	0.0140719
Cre02.g108650	TM5	4.31e-05		PF07714	PTHR23257,PTHR23257:SF529		2.7.12.1,2.7.10.2		GO:0006468,GO:0004672	AT1G14000.1	VIK	VH1-interacting kinase
Cre02.g110843	TM5	0.0168077
Cre02.g111450	TM5	0.0157646	TEF4	PF00581						AT4G27700.1		Rhodanese/Cell cycle control phosphatase superfamily protein	Rhodanese-like protein	"Rhodanese-like protein, chloroplast location proposed; present in thylakoid-enriched fraction based on mass spectrometric peptide identification [PMID: 17078018]"
Cre02.g111750	TM5	0.00742879
Cre02.g113500	TM5	0.000314668		PF00932,PF08757	PTHR40050,PTHR40050:SF2
Cre02.g113950	TM5	0.0468672
Cre02.g115100	TM5	0.00011479			PTHR10157				GO:0055114
Cre02.g116250	TM5	0.0324639		PF09424	PTHR28055,PTHR28055:SF1
Cre02.g118100	TM5	3.19e-05
Cre02.g118550	TM5	0.00210436
Cre02.g119250	TM5	0.000308598
Cre02.g119526	TM5	2.41e-05
Cre02.g120150	TM5	0.0289533	RBCS2	PF00101	PTHR31262,PTHR31262:SF0		4.1.1.39	K01602		AT1G67090.1	RBCS1A	ribulose bisphosphate carboxylase small chain 1A	ribulose-1,5-bisphosphate carboxylase/oxygenase small subunit 2	RuBisCO small subunit 2, chloroplast precursor [PMID: 3820291]; almost identical to SwissProt P08475 and to nearby RBCS1; RBCS2 is the only isoform present in the crystallized complex [PMID: 11866526]
Cre02.g141066	TM5	6.08e-12
Cre02.g141106	TM5	0.00671584
Cre02.g141266	TM5	0.00038343
Cre02.g141726	TM5	0.00195901
Cre02.g141786	TM5	0.0285966	PDE25	PF00233	PTHR11347		3.1.4.53		GO:0007165,GO:0004114				3',5'-cyclic-nucleotide phosphodiesterase	Calmodulin dependent PDE1B1 protein from Homo Sapiens is closest relative
Cre02.g143427	TM5	0.000409459
Cre02.g143900	TM5	0.000106587					3.1.1.5			AT1G73610.1		GDSL-like Lipase/Acylhydrolase superfamily protein
Cre02.g145628	TM5	0.00050955
Cre02.g146629	TM5	0.0300699		PF00249						AT1G26780.2	AtMYB117,LOF1,MYB117	myb domain protein 117
Cre03.g145067	TM5	0.000422635		PF13371
Cre03.g145147	TM5	1.45e-10		PF00520	PTHR31942,PTHR31942:SF1				GO:0055085,GO:0016020,GO:0006811,GO:0005216				Transient receptor potential ion channel protein	Transient receptor potential channel in TRPV subfamily
Cre03.g145927	TM5	0.0102336		PF01753	PTHR12298		3.4.19.12			AT4G24560.1	UBP16	ubiquitin-specific protease 16
Cre03.g146627	TM5	0.0186193		PF00120	PTHR20852,PTHR20852:SF16		6.3.1.2		GO:0006807,GO:0004356	AT3G53180.1		glutamate-ammonia ligases;catalytics;glutamate-ammonia ligases
Cre03.g148750	TM5	0.018795		PF12740	PTHR33428,PTHR33428:SF2		3.1.1.14		GO:0047746,GO:0015996	AT1G19670.1	ATCLH1,ATHCOR1,CLH1,CORI1	chlorophyllase 1	Chlorophyllase I	Chlorophyllase I, chloroplast precursor, putative; chlorophyllase protein; pfam7224; orthologous to AtCLH1; coronatine (methyl jasmonate) -induced protein 1 (CORI1) [PMID: 1611389]; chloroplast transit peptide 1-46, borderline probability using ChloroP
Cre03.g149900	TM5	0.00717585
Cre03.g150500	TM5	0.0358123	SNE10	PF01370	PTHR10366,PTHR10366:SF340		4.2.1.46		GO:0050662,GO:0003824	AT4G33360.3	FLDH	NAD(P)-binding Rossmann-fold superfamily protein	NAD-dependent epimerase/dehydratase	Possible dihydrokaempferol 4-reductase
Cre03.g150550	TM5	0.00713025
Cre03.g150600	TM5	9.9e-06		PF03109	PTHR10566,PTHR10566:SF59	KOG1235	3.6.3.46	K08869		AT1G65950.1		Protein kinase superfamily protein
Cre03.g151300	TM5	4.45e-10		PF00069	PTHR23257,PTHR23257:SF513	KOG0192	2.7.11.25		GO:0006468,GO:0005524,GO:0004672	AT5G49470.2		PAS domain-containing protein tyrosine kinase family protein
Cre03.g151650	TM5	0.000226788		PF10294	PTHR14614					AT1G08125.2		S-adenosyl-L-methionine-dependent methyltransferases superfamily protein	S-adenosyl-L-methionine-dependent methyltransferase
Cre03.g152050	TM5	2.71e-05	GOX12	PF09118,PF07250	PTHR32208,PTHR32208:SF21		1.1.3.9			AT3G57620.1		glyoxal oxidase-related protein	Glyoxal oxidase 12	shows the conserved Cys residue whose linkage to Tyr forms the metal-binding radical [PMID: 15581579]; the substrate of this oxidase is unsure, as the similarity is to both glyoxal oxidases and galactose oxidases, found in fungi, bacteria, animals and plants (both use the same Tyr radical / metal mechanism); the plant homologues are secreted, but the fate of the Chlamydomonas isoforms is uncertai…
Cre03.g152350	TM5	0.00119872
Cre03.g153800	TM5	0.0134779	PIGK	PF01650	PTHR12000,PTHR12000:SF1	KOG1349	3.4.22.34	K05290	GO:0008233,GO:0006508,GO:0042765,GO:0016255,GO:0003923	AT1G08750.2		Peptidase C13 family	GPI transamidase subunit K	PIG-K, cysteine protease of the C13 family; catalytic subunit of the GPI (glycosyl phosphatidyl inositol) transamidase multiprotein complex; performs the proteolytic cleavage of the C-terminal signal sequence of the precursor protein, followed by the formation of an amide bond between the protein and the ethanolamine phosphate of the GPI. Gpi16, Gpi8 and Gaa1 form a sub-complex of the GPI transam…
Cre03.g153850	TM5	1.07e-12		PF03330	PTHR31867,PTHR31867:SF1					AT5G05290.1	ATEXP2,ATEXPA2,ATHEXP ALPHA 1.12,EXP2,EXPA2	expansin A2
Cre03.g157725	TM5	0.0174501											Putative quinoprotein	Presents motifs found on quinoproteins whose redox cofactor is a pyrrolo-quinoline quinone (PQQ); closely related to linked PPQ2 gene; most similar to bacterial quinoproteins; no orthologue found in Volvox
Cre03.g158100	TM5	0.00490997		PF12847	PTHR13610	KOG4058	2.1.1.43						S-adenosyl-L-methionine-dependent methyltransferase
Cre03.g158700	TM5	1.8e-07
Cre03.g158850	TM5	0.0049146		PF00754,PF12248	PTHR24413,PTHR24413:SF79	KOG4276				AT2G30600.4		BTB/POZ domain-containing protein
Cre03.g159254	TM5	2.83e-06		PF00909	PTHR11730,PTHR11730:SF6	KOG0682		K03320	GO:0016020,GO:0015696,GO:0008519,GO:0072488	AT4G13510.1	AMT1;1,ATAMT1,ATAMT1;1	ammonium transporter 1;1
Cre03.g159254	TM5	2.83e-06		PF00909	PTHR11730,PTHR11730:SF6	KOG0682			GO:0016020,GO:0015696,GO:0008519,GO:0072488	AT4G13510.1	AMT1;1,ATAMT1,ATAMT1;1	ammonium transporter 1;1
Cre03.g161850	TM5	0.0308465
Cre03.g162800	TM5	0.00117813	LCI1										Low-CO2-inducible membrane protein	Low-CO2-inducible gene encoding 21 kDa transmembrane protein; SOSUI prediction: signal peptide in N-terminal end and 3 transmembrane helices. Regulated by CO2 through MYB-transcription factor LCR1 [PMID: 15155888] and CCM1 [PMID: 15235119]
Cre03.g163376	TM5	1.87e-07
Cre03.g163600	TM5	0.00101223
Cre03.g164000	TM5	0.00583971	ANR1										Anaerobiosis-Related protein 1	Thylakoid membrane protein [PMID: 17078018]; involved in the response to anaerobiosis; interacts with PETO protein
Cre03.g167050	TM5	0.0119876	PDX3		PTHR34044					AT1G16080.1			Pyridoxin biosynthesis protein	Pyridoxin (vitamin B6) biosynthesis protein, SNO glutamine amidotransferase
Cre03.g168300	TM5	0.0165784		PF13365			3.4.21.107
Cre03.g168775	TM5	1.11e-07
Cre03.g168950	TM5	2.79e-06
Cre03.g169200	TM5	5.25e-06		PF11969	PTHR12486	KOG4359	2.7.7.5			AT4G16566.1	HINT4	histidine triad nucleotide-binding 4
Cre03.g170625	TM5	1.59e-06			PTHR32093,PTHR32093:SF44
Cre03.g171700	TM5	2.34e-07		PF07993	PTHR11011,PTHR11011:SF26		1.2.1.50		GO:0080019	AT3G44550.1	FAR5	fatty acid reductase 5
Cre03.g172322	TM5	1.06e-05		PF13695	PTHR15439,PTHR15439:SF4
Cre03.g172400	TM5	0.00379801
Cre03.g173850	TM5	7.26e-15		PF01753	PTHR12298		3.4.19.12			AT1G67340.1		HCP-like superfamily protein with MYND-type zinc finger
Cre03.g173950	TM5	0.040063		PF08495
Cre03.g174750	TM5	0.00873336	CYN26	PF00160	PTHR11071,PTHR11071:SF244	KOG0880,KOG0879	5.2.1.8	K03768	GO:0006457,GO:0003755,GO:0000413	AT1G74070.1		Cyclophilin-like peptidyl-prolyl cis-trans isomerase family protein	Peptidyl-prolyl cis-trans isomerase, cyclophilin-type	Peptidyl-prolyl cis-trans isomerase (rotamase), cyclophilin type [PMID: 15051864, PMID:15047905]; chloroplast thylakoid lumen; similar to At1g74070 (AtCYP26-2
Cre03.g175300	TM5	2e-13		PF02469	PTHR10900
Cre03.g175926	TM5	7.62e-05					2.7.11.1			AT2G10940.2		Bifunctional inhibitor/lipid-transfer protein/seed storage 2S albumin superfamily protein
Cre03.g176350	TM5	0.000122878	PLAP5	PF04755	PTHR31906,PTHR31906:SF11					AT1G51110.1		Plastid-lipid associated protein PAP / fibrillin family protein	plastid lipid associated protein	PAP-fibrillin family protein
Cre03.g179700	TM5	3.49e-09
Cre03.g179840	TM5	0.0297951
Cre03.g179941	TM5	0.0257466
Cre03.g181250	TM5	0.0114557	CGLD13	PF13460	"PTHR15020,PTHR15020:SF11"					AT4G31530.1		NAD(P)-binding Rossmann-fold superfamily protein	conserved protein related to nucleoside diphosphate sugar epimerase	Short chain dehydrogenase belonging to the extended family [PMID: 1223552]. Similarity to the N-terminal domain of Tic62 [PMID: 17374152 and PMID: 12426385]; related to nucleoside diphosphate sugar epimerase; putatively chloroplast targeted
Cre03.g183451	TM5	0.000293893
Cre03.g186400	TM5	0.0046082	SCR1			KOG0621							Putative phospholipid scramblase	Homologous to metazoan scramblase, which exhibits Ca2+-activated phospholipid scrambling activity in vitro. There are also possible SH3 and WW binding motifs. Scramblase is involved in the redistribution of phospholipids after cell activation or injury (pfam03803); Scramblase is palmitoylated and contains a potential protein kinase C phosphorylation site.
Cre03.g186400	TM5	0.0046082	SCR1	PF03803		KOG0621							Putative phospholipid scramblase	Homologous to metazoan scramblase, which exhibits Ca2+-activated phospholipid scrambling activity in vitro. There are also possible SH3 and WW binding motifs. Scramblase is involved in the redistribution of phospholipids after cell activation or injury (pfam03803); Scramblase is palmitoylated and contains a potential protein kinase C phosphorylation site.
Cre03.g187750	TM5	4.21e-09
Cre03.g190750	TM5	0.000598724		PF02223	PTHR10344	KOG3327	2.7.4.9	K00943		AT5G59440.3	ATTMPK.1,ATTMPK.2,ZEU1	P-loop containing nucleoside triphosphate hydrolases superfamily protein
Cre03.g194535	TM5	0.0243142
Cre03.g194600	TM5	2.95e-09		PF00069	"PTHR11584,PTHR11584:SF381"		2.7.11.1		"GO:0006468,GO:0005524,GO:0004672"
Cre03.g194650	TM5	0.000276657	FAP121	PF00561	"PTHR10794,PTHR10794:SF55"		2.3.1.84	K13696		AT3G50790.1		esterase/lipase/thioesterase family protein	Flagellar Associated Protein 121	Putative alcohol O-acetyltransferase; Similar to Guanylate Kinase
Cre03.g196750	TM5	1.39e-05		PF01679					GO:0016021
Cre03.g200351	TM5	2.51e-06
Cre03.g202050	TM5	2.92e-08
Cre03.g203100	TM5	1.14e-06
Cre03.g203550	TM5	4.97e-05		PF05686	PTHR12203					AT1G63420.1		Arabidopsis thaliana protein of unknown function (DUF821)	GT90 family protein 3
Cre03.g203850	TM5	0.0004303	ATS1	"PF14306,PF01747"	"PTHR11055,PTHR11055:SF19"	KOG0636	2.7.7.4	K00958	GO:0004781	AT1G19920.1	"APS2,ASA1"	Pseudouridine synthase/archaeosine transglycosylase-like family protein	ATP-sulfurylase	ATP-sulfurylase; catalyses the synthesis of adenosine-phosphosulphate (APS) from ATP and inorganic sulphate; Genbank entry U57088
Cre03.g204465	TM5	5.59e-06		PF05686	PTHR12203								GT90 family protein 36
Cre03.g204465	TM5	5.59e-06		PF05686	PTHR12203					AT3G61280.1		Arabidopsis thaliana protein of unknown function (DUF821)	GT90 family protein 36
Cre03.g204577	TM5	1.12e-13	DNJ31	PF00226	PTHR24078					AT1G74250.1		DNAJ heat shock N-terminal domain-containing protein	DnaJ-like protein	"DnaJ-like protein, perhaps targeted to the chloroplast (contains N-terminal extension that is predicted by ChloroP to be chloroplast transit peptide); contains N-terminal J-domain (pfam00226); weak homology with Synechococcus Q2JXW1"
Cre03.g207550	TM5	5.14e-08	ADH8	"PF00107,PF08240"	"PTHR11695,PTHR11695:SF582"	KOG0023	1.1.1.195	K00083	"GO:0055114,GO:0016491,GO:0008270"	AT4G37990.1	"ATCAD8,CAD-B2,ELI3,ELI3-2"	elicitor-activated gene 3-2	Alcohol dehydrogenase	"Alcohol dehydrogenase, zinc-containing"
Cre03.g210065	TM5	2.4e-06		PF00069	"PTHR23257,PTHR23257:SF394"	KOG1187	2.7.10.2		"GO:0006468,GO:0005524,GO:0004672"	AT5G49760.1		Leucine-rich repeat protein kinase family protein		null-allele passenger mutation was isolated (PMID 29743196)
Cre04.g212150	TM5	0.000330441			PTHR33129,PTHR33129:SF2
Cre04.g212200	TM5	6.89e-05			PTHR33129,PTHR33129:SF2		3.4.21.72							null-allele mutant was isolated (PMID 29743196)
Cre04.g212200	TM5	6.89e-05			PTHR33129,PTHR33129:SF2									null-allele mutant was isolated (PMID 29743196)
Cre04.g212500	TM5	0.0112794	CGL42	PF09353	PTHR34051,PTHR34051:SF1					AT5G48790.1		Domain of unknown function (DUF1995)	Conserved in the Green Lineage
Cre04.g213761	TM5	0.0164492		PF03061	PTHR31793,PTHR31793:SF5					AT1G68280.1		Thioesterase superfamily protein		null-allele mutant was isolated (PMID 29743196)
Cre04.g214657	TM5	0.0114896		PF02705	PTHR30540,PTHR30540:SF7			K03549	GO:0071805,GO:0016020,GO:0015079	AT1G60160.1		Potassium transporter family protein
Cre04.g214769	TM5	4.12e-08
Cre04.g215400	TM5	0.000112088	AKC3	PF01636	PTHR10566,PTHR10566:SF86	KOG1234	3.6.3.46	K08869		AT3G24190.1		Protein kinase superfamily protein	conserved expressed protein related to ABC1/COQ8 mitochondrial putative ser/thr kinase	ABC1 kinase family protein of unknown function; similar to EYE3 (required for eyespot assembly); Arabidopsis homolog is predicted to be plastid-localized
Cre04.g215900	TM5	0.0156971		PF07699	PTHR22727
Cre04.g217700	TM5	0.000412775		PF00069			2.7.11.1		GO:0006468,GO:0005524,GO:0004672
Cre04.g217850	TM5	0.0073871		PF00005,PF01061	PTHR19241	KOG0061			GO:0016887,GO:0005524,GO:0016020	AT2G37280.1	ATPDR5,PDR5	pleiotropic drug resistance 5
Cre04.g217910	TM5	0.0150333		PF00581	PTHR12231	KOG1530				AT4G27700.1		Rhodanese/Cell cycle control phosphatase superfamily protein
Cre04.g217924	TM5	0.00107789			PTHR11351,PTHR11351:SF2					AT3G15850.1	ADS3,FAD5,FADB,JB67	fatty acid desaturase 5
Cre04.g217939	TM5	0.0235508	FAD5C		PTHR11351,PTHR11351:SF2					AT3G15850.1	ADS3,FAD5,FADB,JB67	fatty acid desaturase 5	Fatty acid desaturase	Identified by comparative genomics as being present only in organisms having motile (MOT) cilia; linked and very similar to FAD5B and FAD5D
Cre04.g220387	TM5	0.000153571	CYP770A1	PF00067	PTHR24291				GO:0055114,GO:0020037,GO:0016705,GO:0005506	AT3G20130.2	CYP705A22	cytochrome P450, family 705, subfamily A, polypeptide 22	Cytochrome P45. Previously annotated as CYP77A1	cytochrome P450, unknown function, in CYP711 clan. The CYP711 clan includes CYP711A1 of Arabidopsis (MAX1). This gene product makes a carotenoid-derived branch inhibiting hormone. The CYP743 family has best BLAST hits to CYP3 family members (animal sequences). The top 100 BLAST hits were all animal sequences. The plant CYP711 clan may share a common ancestor with the animal CYP3/CYP4 clan.
Cre04.g223100	TM5	0.00974328	CAH1	PF00194	PTHR18952,PTHR18952:SF104	KOG0382	4.2.1.1			AT4G20990.1	ACA4,ATACA4	alpha carbonic anhydrase 4	Carbonic anhydrase	Carbonate dehydratase 1 in Chlamydomonas reinhardtii, also known as CA1; gi:115447; Carbonic anhydrase 1 precursor (Carbonate dehydratase 1) (CA1); alpha type - Carbonic anhydrase 1 localized in the periplasmic space and low-CO2 inducible gene regulated b
Cre04.g223300	TM5	8.78e-16	CCP1	PF00153	PTHR24089,PTHR24089:SF234	KOG0758		K15109		AT5G46800.1	BOU	Mitochondrial substrate carrier family protein	Low-CO2-inducible chloroplast envelope protein	low-CO2-inducible 36kDa chloroplast envelope protein (LIP36-1), CO2-responsive gene; related to mitochondrial substrate carrier proteins; CCP1 and LCIE are located in head-to-head orientation, like nearby CCP2 and LCID; regulated by CCM1 [PMID: 15235119]; involved in acclimation to changing CO2 concentrations
Cre04.g224100	TM5	0.0102685	URN2	PF01156	PTHR12304,PTHR12304:SF9	KOG2938	3.2.2.8			AT1G05620.1	URH2	uridine-ribohydrolase 2	Inosine/uridine nucleosidase
Cre04.g225776	TM5	0.000420294
Cre04.g226100	TM5	0.0090334			PTHR33129,PTHR33129:SF3
Cre04.g227600	TM5	9.28e-14		PF00560	PTHR27000,PTHR27000:SF77		2.7.11.1		GO:0005515	AT3G51740.1	IMK2	inflorescence meristem receptor-like kinase 2		null-allele mutant was isolated (PMID 29743196)
Cre04.g228150	TM5	0.0249445	FAE1	PF08541,PF08392	PTHR31561,PTHR31561:SF23		2.3.1.199		GO:0016747,GO:0008610,GO:0016020,GO:0006633	AT2G26250.1	FDH,KCS10	3-ketoacyl-CoA synthase 10	Putative beta-ketoacyl-coa synthase	similar to chalcone and stilbene synthases and related to polyketide synthases
Cre04.g228250	TM5	1.64e-08	CSB24		PTHR15535								Probable transposon-derived protein of Chlamydomonas-Specific family B	CSB family member have highly similar sequences and show various degrees of N-terminal truncation; C-terminal part similar to transposase DNA-binding domain; is probably part of a (truncated) repeat element
Cre04.g228300	TM5	1.04e-05		PF07714	PTHR24349,PTHR24349:SF79	KOG0580	2.7.11.1	K08850	GO:0006468,GO:0004672	AT2G45490.1	AtAUR3,AUR3	ataurora3	Serine/threonine protein kinase
Cre04.g229518	TM5	1.26e-07
Cre04.g229850	TM5	4.24e-07
Cre05.g233052	TM5	0.00143241
Cre05.g234250	TM5	0.0351747		PF00730	PTHR15074			K10801	GO:0006284	AT3G07930.3		DNA glycosylase superfamily protein	Thymine DNA glycosylase	5-methylcytosine G/T mismatch-specific DNA glycosylase; homolog of methyl-CpG binding domain protein MBD4. Deamination of 5-methylated cytosine leads to G/T mismatches, which is mutagenic if not corrected and alters the methylatio
Cre05.g234643	TM5	1.75e-11
Cre05.g234653	TM5	2.73e-08			PTHR33099,PTHR33099:SF6
Cre05.g234666	TM5	1.2e-06		PF10421	PTHR11258,PTHR11258:SF11		2.7.7.84		GO:0051607,GO:0003725
Cre05.g234666	TM5	1.2e-06			PTHR11258,PTHR11258:SF11		2.7.7.84		GO:0051607,GO:0003725
Cre05.g234801	TM5	0.000198467		PF00561	PTHR11005	KOG2624	3.1.1.3			AT5G14180.1	MPL1	Myzus persicae-induced lipase 1		null-allele mutant was isolated (PMID 29743196)
Cre05.g236400	TM5	0.00605255		PF00583					GO:0008080	AT1G67120.1		ATPases;nucleotide binding;ATP binding;nucleoside-triphosphatases;transcription factor binding	N-acetyltransferase	Related to GCN5. Contains WD4 repeats
Cre05.g236802	TM5	5.82e-07												null-allele mutant was isolated (PMID 29743196)
Cre05.g236878	TM5	8.13e-06		PF00583			2.7.11.1		GO:0008080				N-acetyltransferase	Related to GCN5
Cre05.g237283	TM5	0.0128441
Cre05.g238000	TM5	0.000252472		PF07707	PTHR31579,PTHR31579:SF1
Cre05.g240533	TM5	0.00114174		PF01485	PTHR11685		6.3.2.19		"GO:0016567,GO:0004842"	AT4G19670.1		RING/U-box superfamily protein
Cre05.g240950	TM5	0.0112851
Cre05.g241550	TM5	0.00439294
Cre05.g243358	TM5	1.23e-08
Cre05.g243455	TM5	8.73e-05		PF00400					GO:0005515
Cre05.g243472	TM5	0.0262264
Cre05.g243700	TM5	7.38e-05
Cre05.g243803	TM5	2.38e-07
Cre05.g244150	TM5	0.00695648			"PTHR12393,PTHR12393:SF6"
Cre05.g244350	TM5	0.000223878
Cre05.g245101	TM5	2.21e-13
Cre05.g247450	TM5	0.0197945	CGL56	PF00581	"PTHR34209,PTHR34209:SF1"					AT3G59780.1		Rhodanese/Cell cycle control phosphatase superfamily protein	Putative rhodanese-like protein	Conserved in the green lineage
Cre05.g248250	TM5	0.0279725		PF01959	"PTHR33563,PTHR33563:SF1"		1.4.1.24		"GO:0055114,GO:0016491,GO:0009073,GO:0003856"	AT3G28760.1
Cre05.g248400	TM5	6.97e-09	CAH4	PF00484	"PTHR11002,PTHR11002:SF17"	KOG1578	4.2.1.1		"GO:0008270,GO:0004089"	AT1G58180.2	"ATBCA6,BCA6"	beta carbonic anhydrase 6	"Mitochondrial carbonic anhydrase, beta type"	"Type beta_CA_cladeC; Mitochondrial carbonic anhydrase. Probably regulated by CCM1 [PMID: 15235119]; Acclimation to changing CO2 concentrations and light intensities was studied by Yamano et al. 2008 [PMID: 18322145], identified in their table as MCA"
Cre05.g248450	TM5	9.33e-12	CAH5	PF00484	"PTHR11002,PTHR11002:SF17"	KOG1578	4.2.1.1		"GO:0008270,GO:0004089"	AT1G58180.4	"ATBCA6,BCA6"	beta carbonic anhydrase 6	Mitochondrial carbonic anhydrase	"Mitochondrial carbonic anhydrase, also called CA2. Matches exons 5 and 6 of CRU41190 Chlamydomonas reinhardtii carbonic anhydrase precursor (beta-CA2)"
Cre06.g250650	TM5	0.0174044	DRP4A	"PF00350,PF01031"	PTHR11566	KOG0446	3.6.5.5		GO:0005525	AT2G14120.3	DRP3B	dynamin related protein	Similar to DRP4 (MX-like) class of Dynamin-like GTPases	"Also named EZY8, an early zygote expressed protein [PMID: 1848763]"
Cre06.g251550	TM5	1.38e-06	SPP1C	PF01343	"PTHR33209,PTHR33209:SF1"				"GO:0008233,GO:0006508"	AT1G73990.1	"SPPA,SPPA1"	signal peptide peptidase	Signal peptide peptidase	"SppA, protease IV, signal peptide peptidase, serine endopeptidase of S49 family (ClpP clan)1; expressed only in zygotes; nt sequence corresponds to probe 2 of MT+ locus in Ferris [PMID: 11805055], except for 6 missing nt in second exon (CDS) and a missing nucleotide in 3 UTR at pos 2827961; probably a pseudogene in mt+: the second S49 domain is missing, due to a frameshift (confirmed in probe 6 …
Cre06.g251683	TM5	9.77e-19
Cre06.g252892	TM5	7.56e-07	MTA4A		PTHR24032,PTHR24032:SF25								Predicted protein	MT+ locus copy of the MTA4 gene; coding region differences suggest this is a pseudogene; reference: Ferris,P.J., Small,L. and Goodenough,U.W.; Genbank entry AY596304; null-allele mutant was isolated (PMID 29743196)
Cre06.g256050	TM5	0.000263555		PF00004			3.6.1.3		GO:0005524	AT4G27680.1		P-loop containing nucleoside triphosphate hydrolases superfamily protein
Cre06.g256950	TM5	1.1e-13	SND1D										SAND domain-encoding short ORF	contains divergent SAND domain
Cre06.g257200	TM5	4.03e-14
Cre06.g259200	TM5	0.00220506	SELB	PF01926	"PTHR23115,PTHR23115:SF91"		3.6.5.3		GO:0005525	AT4G20360.1	"ATRAB8D,ATRABE1B,RABE1b"	RAB GTPase homolog E1B	Selenocysteine-specific elongation factor EF-Sec	null-allele mutant was isolated (PMID 29743196)
Cre06.g263289	TM5	0.000412253		PF01255	PTHR10291	KOG1602	2.5.1.87	K11778	GO:0016765	AT2G17570.1		Undecaprenyl pyrophosphate synthetase family protein
Cre06.g263600	TM5	0.000371504
Cre06.g266200	TM5	0.000524815					3.1.4.11
Cre06.g268550	TM5	1.85e-11	CGL121	PF13641	PTHR32044		2.4.1.32			AT3G07330.1	"ATCSLC06,ATCSLC6,CSLC06,CSLC6"	Cellulose-synthase-like C6	Cellulose-synthase-like 1	Conserved in the Green Lineage
Cre06.g269100	TM5	0.0418636		PF00583	PTHR23091,PTHR23091:SF255		2.3.1.88		GO:0008080	AT1G72030.1		Acyl-CoA N-acyltransferases (NAT) superfamily protein	N-acetyltransferase	Related to GCN5
Cre06.g271900	TM5	3.38e-15					1.1.99.37
Cre06.g276150	TM5	0.000281092			"PTHR12393,PTHR12393:SF6"
Cre06.g276759	TM5	0.0486894
Cre06.g277400	TM5	4.32e-11
Cre06.g277550	TM5	0.00361338		PF00795	"PTHR23088,PTHR23088:SF20"		3.5.5.1		"GO:0016810,GO:0006807"
Cre06.g277801	TM5	0.000255695	DNL4	"PF04675,PF01068"	"PTHR10459,PTHR10459:SF71"		6.5.1.1	K10777	"GO:0006310,GO:0006281,GO:0003910,GO:0003677,GO:0005524"	AT5G57160.1	"ATLIG4,LIG4"	DNA ligase IV	DNA ligase	"ATP dependent DNA ligase, similar to DNL4, possibly also involved in non-homologous end joining (NHEJ); null-allele mutant was isolated (PMID 29743196)"
Cre06.g278098	TM5	1.65e-06		"PF13535,PF00364,PF02785,PF00289"	PTHR18866		6.4.1.4			AT1G03090.2	MCCA	"methylcrotonyl-CoA carboxylase alpha chain, mitochondrial / 3-methylcrotonyl-CoA carboxylase 1 (MCCA)"	Methylcrotonoyl-CoA carboxylase alpha subunit	"Methylcrotonoyl-CoA carboxylase subunit alpha, mitochondrial precursor; 3-methylcrotonyl-CoA carboxylase; biotin-dependent carboxylase; contains a very short LSU-rRNA motif on the opposite strand (4456221-4456270), in intron"
Cre06.g278141	TM5	0.000296432			PTHR12393,PTHR12393:SF6
Cre06.g278144	TM5	0.00804448		PF01789					GO:0019898,GO:0015979,GO:0009654,GO:0009523,GO:0005509
Cre06.g278177	TM5	0.00200822	DNL6	PF14555,PF07522,PF04679,PF04675,PF01068	PTHR10459,PTHR10459:SF44	KOG0967	6.5.1.1		GO:0006310,GO:0006281,GO:0003910,GO:0003677,GO:0005524	AT1G66730.1	AtLIG6,LIG6	DNA LIGASE 6	DNA ligase 6	ATP-dependent DNA ligase; most similar to Arabidopsis LIG6 (AT1G66730)
Cre06.g279216	TM5	5.6e-07
Cre06.g279500	TM5	0.0441658	CPL6		PTHR15852,PTHR15852:SF8		5.3.4.1			AT5G61670.1			Conserved in the Plant Lineage
Cre06.g285451	TM5	0.0149307
Cre06.g290300	TM5	0.00763391			"PTHR34370,PTHR34370:SF1"
Cre06.g290550	TM5	1.71e-05			"PTHR23213,PTHR23213:SF243"		2.7.11.1
Cre06.g290676	TM5	1.95e-11	PHC48	PF12499									Pherophorin-chlamydomonas homolog 48
Cre06.g293200	TM5	0.0115777
Cre06.g293450	TM5	3.5e-08
Cre06.g294550	TM5	7.1e-09		PF05684	PTHR34289,PTHR34289:SF3					AT5G24000.1		Protein of unknown function (DUF819)
Cre06.g294600	TM5	7.99e-11		PF15227			6.3.2.19			AT1G66040.1	ORTH4,VIM4	Zinc finger (C3HC4-type RING finger) family protein
Cre06.g295250	TM5	0.000184711		PF01569	PTHR11247,PTHR11247:SF25	KOG3146	3.1.3.4	K07252		AT5G66450.1		Phosphatidic acid phosphatase (PAP2) family protein
Cre06.g297600	TM5	0.00474891		PF01613					GO:0010181
Cre06.g298050	TM5	0.00415008		PF01636
Cre06.g300500	TM5	8.28e-05		PF00211	PTHR11347,PTHR11347:SF132		4.6.1.1		GO:0035556,GO:0016849,GO:0009190				Adenylyl cyclase	Most similar to the adenylyl cyclases of Paramecium, Tetrahymena, and Plasmodium. Weber et al. 2004 (Cellular Signalling 16:115-125) suggested that these proteins are potassium channel/cyclase fusion proteins and that they localize to the cilia. The similarity between these proteins and ADCY1 is greatest in the C-terminal region: the catalytic domain and the putative TPR (tetratricopeptide) domai…
Cre06.g301251	TM5	0.00120188
Cre06.g301350	TM5	0.00082123
Cre06.g301750	TM5	3.21e-08
Cre06.g301800	TM5	0.0109876	MFT19	PF05977	PTHR23513,PTHR23513:SF4								Major facilitator superfamily transporter	Permease
Cre06.g304913	TM5	1.01e-08		PF01476
Cre06.g305500	TM5	0.00474324		PF00857	PTHR11080,PTHR11080:SF19		3.5.1.110		GO:0008152,GO:0003824	AT5G23230.1	NIC2	nicotinamidase 2
Cre06.g305500	TM5	0.00474324		PF00857	PTHR11080,PTHR11080:SF19		3.5.1.110		GO:0008152,GO:0003824	AT5G23220.1	NIC3	nicotinamidase 3
Cre06.g307012	TM5	5.19e-05		PF13391
Cre06.g307075	TM5	1.39e-05
Cre06.g308200	TM5	0.000797622
Cre06.g309000	TM5	3.66e-08	NAR1.2	PF01226	PTHR30520,PTHR30520:SF0				GO:0016020,GO:0006810,GO:0005215				Inorganic carbon channel localized at chloroplast membrane	Nitrite transporter-homologue, possibly chloroplastic [PMID: 11912227, AY612639]; significant similarities with two anion transporters, the chloroplastic nitrite transporter NAR1 and formate transporters in bacteria. LCIA Induced by CO2-limiting stress but not regulated by nitrogen species through CCM1 [PMID: 15235119]
Cre07.g314000	TM5	8.6e-06		PF16156
Cre07.g314300	TM5	0.00015984		PF07092	PTHR28556
Cre07.g314600	TM5	0.000189136	RPI2	PF06026	"PTHR11934,PTHR11934:SF0"	KOG3075	5.3.1.6	K01807	"GO:0009052,GO:0004751"	AT5G44520.1		NagB/RpiA/CoA transferase-like superfamily protein	ribose-5 phosphate isomerase-related protein
Cre07.g320700	TM5	0.000744477	CYG11	"PF07700,PF07701,PF00211"	PTHR11920		4.6.1.2	K12319	"GO:0020037,GO:0006182,GO:0004383,GO:0035556,GO:0016849,GO:0009190"				Adenylate/guanylate cyclase	C terminal domain similar to guanylate cyclase 1 from Homo sapiens
Cre07.g321000	TM5	0.0172488	CYG14	"PF01590,PF00211"	PTHR11920		4.6.1.2		"GO:0005515,GO:0035556,GO:0016849,GO:0009190"				Adenylate/guanylate cyclase	similar to guanylate cyclase 1 (GCYB2) from Homo sapiens
Cre07.g322884	TM5	9.6e-10		PF04101	"PTHR11926,PTHR11926:SF16"		2.4.1.17		"GO:0016758,GO:0008152"	AT4G15280.1	UGT71B5	UDP-glucosyl transferase 71B5
Cre07.g323700	TM5	0.00562441
Cre07.g323750	TM5	3.87e-06		PF01648	PTHR12215	KOG0945	2.7.8.7	K06133	GO:0008897,GO:0000287	AT3G11470.2		4\'-phosphopantetheinyl transferase superfamily	Holo-[acyl-carrier-protein] synthase
Cre07.g325721	TM5	4.03e-06			PTHR34776,PTHR34776:SF1					AT1G16770.1
Cre07.g325727	TM5	0.000279064		PF03109	PTHR10566,PTHR10566:SF76	KOG1236		K08869		AT1G61640.1		Protein kinase superfamily protein
Cre07.g325728	TM5	1.25e-06		PF12681	PTHR35006									null-allele mutant was isolated (PMID 29743196)
Cre07.g329861	TM5	0.00317964
Cre07.g329950	TM5	7.48e-07												null-allele passenger mutation was isolated (PMID 29743196)
Cre07.g331700	TM5	3.69e-12
Cre07.g335100	TM5	0.000265669		PF07883	"PTHR40434,PTHR40434:SF1"
Cre07.g337676	TM5	2.92e-08
Cre07.g339000	TM5	0.00532676		PF02341	PTHR33791,PTHR33791:SF1					AT4G04330.1		Chaperonin-like RbcX protein
Cre07.g341952	TM5	0.0147093
Cre07.g344500	TM5	0.000128037		PF05686	PTHR12203		2.4.2.26	K13667					GT90 family protein 10
Cre07.g345950	TM5	0.00572384
Cre07.g346550	TM5	3.69e-05		PF00069	PTHR23257,PTHR23257:SF513	KOG1187	2.7.11.1		GO:0006468,GO:0005524,GO:0004672	AT1G73660.1		protein tyrosine kinase family protein
Cre07.g349900	TM5	2.33e-07			PTHR31595		2.3.1.75			AT3G51970.1	ASAT1,ATASAT1,ATSAT1	acyl-CoA sterol acyl transferase 1
Cre07.g349966	TM5	1.19e-07			PTHR31595		2.3.1.75			AT5G55380.1		MBOAT (membrane bound O-acyl transferase) family protein
Cre07.g351600	TM5	8.54e-05	HEL40	PF00271,PF00270	PTHR24031,PTHR24031:SF303	KOG0349,KOG0340,KOG0326,KOG0330	3.6.4.13		GO:0005524,GO:0003676	AT1G12770.1	EMB1586,ISE1	P-loop containing nucleoside triphosphate hydrolases superfamily protein	possible helicase
Cre07.g353100	TM5	0.046617		PF12843	PTHR10229,PTHR10229:SF0				GO:0005525
Cre07.g354150	TM5	0.0289118	MFT22		PTHR23547,PTHR23547:SF1								Major facilitator superfamily transporter	Permease
Cre07.g355500	TM5	4.76e-06		PF03226	PTHR13848	KOG3399				AT5G53940.1		Yippee family putative zinc-binding protein
Cre07.g357400	TM5	0.000189402		PF00226	PTHR24078					AT1G59725.1		DNAJ heat shock family protein
Cre08.g358524	TM5	2.66e-15
Cre08.g360950	TM5	0.000230779
Cre08.g362950	TM5	5.05e-08
Cre08.g363150	TM5	9.32e-08		PF01607	PTHR23301,PTHR23301:SF0				GO:0008061,GO:0006030,GO:0005576
Cre08.g366050	TM5	0.0281569		PF00293					GO:0016787	AT1G79690.1	atnudt3,NUDT3	nudix hydrolase homolog 3
Cre08.g366750	TM5	4.12e-08
Cre08.g366874	TM5	7.43e-13
Cre08.g366950	TM5	9.19e-06
Cre08.g367150	TM5	0.000301683	MFT23	PF07690	PTHR23520,PTHR23520:SF5				GO:0055085,GO:0016021				Major facilitator superfamily transporter	Permease
Cre08.g368200	TM5	0.000257602
Cre08.g368226	TM5	8.15e-15
Cre08.g370750	TM5	5.2e-05
Cre08.g373500	TM5	0.00123679
Cre08.g374150	TM5	4e-07
Cre08.g375800	TM5	3.62e-05
Cre08.g376250	TM5	3.1e-08			PTHR12393,PTHR12393:SF6
Cre08.g377500	TM5	3.84e-10
Cre08.g377550	TM5	2.62e-10		PF03226	PTHR13848,PTHR13848:SF9	KOG3399				AT4G27745.1		Yippee family putative zinc-binding protein
Cre08.g380763	TM5	8.02e-06
Cre08.g381075	TM5	0.00153639
Cre08.g382825	TM5	0.0225749					2.7.7.7,3.1.26.4,2.7.7.49
Cre08.g383450	TM5	0.0136742		PF08495									FIST N domain protein
Cre08.g384500	TM5	0.00712246		PF08856
Cre08.g384600	TM5	6.59e-05		PF12697	PTHR10992,PTHR10992:SF833	KOG2382	3.1.1.81			AT4G10030.1		alpha/beta-Hydrolases superfamily protein
Cre08.g386100	TM5	2.47e-06	CYP744A5P				2.7.11.18						Cytochrome P450, CYP744 superfamily	null-allele mutant was isolated (PMID 29743196)
Cre09.g386250	TM5	0.0018541		PF08241					GO:0008168,GO:0008152				S-adenosyl-L-methionine-dependent methyltransferase
Cre09.g386748	TM5	3.72e-09			PTHR13078,PTHR13078:SF53
Cre09.g386751	TM5	2.96e-07
Cre09.g386875	TM5	0.0246078
Cre09.g387430	TM5	2.78e-06
Cre09.g387951	TM5	0.00670066
Cre09.g387986	TM5	0.00154093
Cre09.g388023	TM5	0.00914854
Cre09.g388393	TM5	0.00352093	ELG13	PF03016	PTHR11062,PTHR11062:SF21	KOG1021				AT3G57630.1		exostosin family protein	Exostosin-like glycosyltransferase 13	putative terminal arabinosyl transferase on HRGP, GT47 family
Cre09.g390100	TM5	8.29e-06		PF08241					GO:0008168,GO:0008152				S-adenosyl-L-methionine-dependent methyltransferase
Cre09.g390400	TM5	0.0178925
Cre09.g390500	TM5	0.0027831
Cre09.g390957	TM5	0.0187205								AT1G51190.1	PLT2	Integrase-type DNA-binding superfamily protein
Cre09.g391356	TM5	1.03e-05		PF07714	PTHR23257		2.7.11.25		GO:0006468,GO:0004672	AT4G35780.1		ACT-like protein tyrosine kinase family protein
Cre09.g391393	TM5	0.0178925		PF07714	PTHR23257,PTHR23257:SF394		2.7.11.25		GO:0006468,GO:0004672	AT4G35780.1		ACT-like protein tyrosine kinase family protein
Cre09.g391430	TM5	0.032514
Cre09.g391550	TM5	0.000882796
Cre09.g391689	TM5	0.0260302
Cre09.g392251	TM5	1.27e-11					2.7.7.6
Cre09.g393099	TM5	2.15e-06
Cre09.g394473	TM5	8.44e-05	LCI9	PF00686	"PTHR15048,PTHR15048:SF0"		3.2.1.3		GO:2001070	AT5G01260.2		Carbohydrate-binding-like fold	Low-CO2-inducible protein	"Low-CO2 inducible protein, containing starch-binding domain of CBM_20 (pfam00686) found in glycoside hydrolases. Because Chlamydomonas cells develop pyrenoids under low-CO2 conditions, which are surrounded by a typical starch sheath, Lci9 may function in"
Cre09.g395176	TM5	0.000156486
Cre09.g396139	TM5	9.12e-05		PF13086,PF13087	PTHR10887		3.6.4.12	K14326		AT5G47010.1	ATUPF1,LBA1,UPF1	RNA helicase, putative
Cre09.g396586	TM5	0.00130322
Cre09.g397031	TM5	1.68e-05		PF00067	PTHR24301,PTHR24301:SF2	KOG0157	5.3.99.5		GO:0055114,GO:0020037,GO:0016705,GO:0005506	AT2G26170.2	CYP711A1,MAX1	cytochrome P450, family 711, subfamily A, polypeptide 1
Cre09.g397179	TM5	0.00774279	OPR13										OctotricoPeptide Repeat Protein	octotricoPeptide (octatricoPeptide) Repeat (OPR) Protein
Cre09.g398100	TM5	0.00151803		PF00069,PF07714	PTHR23257	KOG0192	2.7.11.25		GO:0006468,GO:0005524,GO:0004672	AT1G04700.1		PB1 domain-containing protein tyrosine kinase
Cre09.g399300	TM5	0.00308313	FKB17-1	PF00254	PTHR10516,PTHR10516:SF308	KOG0544	5.2.1.8		GO:0006457	AT5G05420.1		FKBP-like peptidyl-prolyl cis-trans isomerase family protein	Peptidyl-prolyl cis-trans isomerase, FKBP-type	FKBP-type peptidyl-prolyl cis-trans isomerase (EC 5.2.1.8) (PPIase) (Rotamase) (Immunophilin); possibly targeted to thylakoid lumen (presence of a RR motif); [PMID: 15701785]
Cre09.g399552	TM5	0.00701766	LCR1	PF00249						AT5G40360.1	AtMYB115,MYB115	myb domain protein 115	Low-CO2 response regulator, Myb-like transcription factor	Myb-DNA binding transcriptional factor induced under low CO2 stress condition [PMID: 15155888]; regulates CO2-responsive genes, Cah1, Lci1, and Lci6; regulated by CCM1 [PMID: 15235119]
Cre09.g400750	TM5	1.02e-05	AMT5	PF00909	PTHR11730,PTHR11730:SF6	KOG0682		K03320	GO:0016020,GO:0015696,GO:0008519,GO:0072488	AT3G24290.1	AMT1;5	ammonium transporter 1;5	Ammonium transporter	belongs to AMT1 family (Amt1;5 or Amt1.5); two different splicing variants have been found for this gene, this one is AMT1Ea, the longer one (AY542492)
Cre09.g402145	TM5	8.85e-13
Cre09.g402886	TM5	0.00259027
Cre09.g403256	TM5	3.7e-08			PTHR10229,PTHR10229:SF0		3.4.24.13		GO:0005525
Cre09.g403330	TM5	0.00141352
Cre09.g407050	TM5	8.47e-06	MMP24	PF05548			3.4.24.38						Matrix metalloproteinase	Matrix metalloproteinase belonging to the M11 peptidase family
Cre09.g407350	TM5	2.25e-11		PF04832	PTHR11220					AT1G78460.1		SOUL heme-binding family protein	N-acetyltransferase	Related to GCN5; a SOUL heme-binding protein with chaperonin Cpn6 conserved site. May have acetyl-CoA carboxylase activity
Cre09.g411500	TM5	0.0188147	URN4	PF01156	PTHR12304,PTHR12304:SF10		3.2.2.1	K01239		AT5G18860.1		inosine-uridine preferring nucleoside hydrolase family protein	Putative inosine/uridine-preferring nucleoside hydrolase
Cre09.g411500	TM5	0.0188147	URN4	PF01156	PTHR12304,PTHR12304:SF10	KOG2938	3.2.2.1			AT5G18860.1		inosine-uridine preferring nucleoside hydrolase family protein	Putative inosine/uridine-preferring nucleoside hydrolase
Cre09.g411975	TM5	3.53e-10												null-allele mutant was isolated (PMID 29743196)
Cre09.g412250	TM5	0.00896953
Cre09.g413700	TM5	3.02e-14		PF03151	PTHR11132,PTHR11132:SF125	KOG1441				AT1G53660.1		nodulin MtN21 /EamA-like transporter family protein	UMAMIT (Usually Multiple Acids Move In and Out Transporters) type transporter
Cre09.g415100	TM5	0.00606661	ELG25		PTHR11062,PTHR11062:SF89					AT3G57630.1		exostosin family protein	Exostosin-like glycosyltransferase	belongs to the family of exostosin-like glycosyltransferases
Cre09.g416300	TM5	0.00941583
Cre09.g416309	TM5	3.04e-06		PF05050
Cre09.g417050	TM5	0.0134442
Cre10.g417426	TM5	1.56e-10
Cre10.g419100	TM5	3.99e-05											Hypothetical protein
Cre10.g422400	TM5	4.01e-07
Cre10.g422500	TM5	0.012934		PF02225,PF09112,PF09113	PTHR39319
Cre10.g423300	TM5	0.00135704		PF12695	PTHR11731,PTHR11731:SF75		3.4.22.40			AT5G36210.1		alpha/beta-Hydrolases superfamily protein
Cre10.g424550	TM5	0.00983851
Cre10.g425050	TM5	0.0229527	ROC59	PF13414,PF00400	PTHR15574,PTHR15574:SF40	KOG1310		K11807	GO:0005515	AT5G10940.2		transducin family protein / WD-40 repeat family protein	Rythm Of Chloroplast 59	WD4-repeat protein involved in circadian rhythms with possible histone acetyltransferase activity. Matsuo et al.s (28) roc28 and roc59 (rhythm of chloroplast) circadian rhythm mutant loci map here; mutant shows delayed phase angle (DPA) phenotype
Cre10.g425450	TM5	0.00337923	AOF5	PF13450	"PTHR16128,PTHR16128:SF5"		"1.5.99.14,1.5.3.5,1.5.99.4"			AT1G55980.1		FAD/NAD(P)-binding oxidoreductase family protein	Flavin-containing amine oxidase	Putative flavin-containing amine oxidase
Cre10.g426050	TM5	2.07e-06	CTPA1	"PF13180,PF03572"	"PTHR32060,PTHR32060:SF5"		3.4.21.102		"GO:0005515,GO:0008236,GO:0006508"	AT3G57680.1		Peptidase S41 family protein	C-terminal peptidase 1	"C-terminal peptidase, Tail-specific peptidase, possibly the D1 processing peptidase; contains a PDZ domain"
Cre10.g427400	TM5	0.0234076
Cre10.g427896	TM5	3.05e-06	CSB38		PTHR15535								Probable transposon-derived protein of Chlamydomonas-Specific family B	CSB family member have highly similar sequences and show various degrees of N-terminal truncation; C-terminal part similar to transposase DNA-binding domain; is probably part of a (truncated) repeat element
Cre10.g429017	TM5	0.00981518
Cre10.g429450	TM5	1.02e-05												null-allele passenger mutation was isolated (PMID 29743196)
Cre10.g430550	TM5	0.00455618
Cre10.g431750	TM5	1.34e-08
Cre10.g434800	TM5	5.65e-05		PF02151,PF00515,PF13414	PTHR23083				GO:0005515	AT1G12270.1		stress-inducible protein, putative
Cre10.g435800	TM5	0.0035914	CSP41B	PF01370	PTHR10366,PTHR10366:SF289	KOG1371			GO:0050662,GO:0003824	AT1G09340.1	CRB,CSP41B	chloroplast RNA binding	Chloroplast stem-loop-binding protein 41b	Cleaves RNA in vitro, but appears necessary for stabilizing Cp mRNA in Arabidopsis and spinach; Arabidopsis homolog binds multiple mRNA and rRNA and interacts with Csp41a in multimeric complexes; also found associated with ribosomes and RNA polymerase; cp ribosome-associated protein RAP38; similar to NAD-dependent nucleoside-diphosphate-sugar epimerase/dehydratase
Cre10.g436900	TM5	0.0238888	TAM41	PF09139	PTHR13619,PTHR13619:SF0	KOG2986	2.7.7.41	K17807		AT3G47630.2			Tam41, mitochondrial matrix protein involved in protein import.	Matrix factor involved in mitochondrial protein import. Similar to Arabidopsis Tam41 (AT3G47630.2) and to yeast Tam41 (YGR046W).
Cre10.g437201	TM5	2.36e-05		PF07714	PTHR23257,PTHR23257:SF394		2.7.11.25		GO:0006468,GO:0004672	AT3G46920.1		Protein kinase superfamily protein with octicosapeptide/Phox/Bem1p domain
Cre10.g444317	TM5	0.00252341					2.4.1.10
Cre10.g445100	TM5	0.00268762	CGL50	PF02536	PTHR13068,PTHR13068:SF26				GO:0006355,GO:0005739,GO:0003690	AT4G09620.1		Mitochondrial transcription termination factor family protein	Conserved in the Green Lineage
Cre10.g446750	TM5	0.0148851		PF13418,PF13964	PTHR13690,PTHR13690:SF71					AT5G01660.1
Cre10.g449400	TM5	0.0108032
Cre10.g449501	TM5	1.6e-06
Cre10.g451300	TM5	0.043317	EXN13	PF01612	PTHR13620,PTHR13620:SF0		3.6.4.12		GO:0008408,GO:0006139,GO:0003676	AT2G32415.1		Polynucleotidyl transferase, ribonuclease H fold protein with HRDC domain	3'-5' exonuclease
Cre10.g455350	TM5	0.000409925
Cre10.g455900	TM5	0.0417843
Cre10.g456554	TM5	0.00276434	CSC5										Chlamydomonadale-specific family C protein	function unknown; homologs in Gonium, not Volvox
Cre10.g457297	TM5	0.015311			PTHR12393,PTHR12393:SF6									null-allele mutant was isolated (PMID 29743196)
Cre10.g457550	TM5	3.78e-05	ATG18		"PTHR11227,PTHR11227:SF17"	KOG2110		K17908		AT4G30510.1	"ATATG18B,ATG18B,G18B"	homolog of yeast autophagy 18 (ATG18) B	Autophagy related	"Phosphoinositide binding protein; required for vesicle formation in autophagy; binds PtdIns(3,5)P2, PI3P and PI4P; WD-40 repeat containing protein and PROPPIN family member; relocalizes from the vacuole to cytoplasm upon DNA replication stress; mammalian homologs include: WIPI1, WIPI2, WIPI3 and WIPI4/WDR45; mutations in human WDR45 cause static encephalopathy of childhood with neurodegeneration…
Cre10.g460400	TM5	0.0104779		PF00642					GO:0046872	AT3G06410.1		Zinc finger C-x8-C-x5-C-x3-H type family protein
Cre10.g461300	TM5	1.19e-06
Cre10.g461500	TM5	6.84e-09		PF02656,PF09359	PTHR10783,PTHR10783:SF3
Cre10.g461550	TM5	2.03e-05
Cre10.g461575	TM5	0.000136352
Cre10.g461895	TM5	3.01e-05
Cre10.g463500	TM5	1.56e-07		PF07714	PTHR24349	KOG0581,KOG0583,KOG0580	2.7.11.1		GO:0006468,GO:0004672	AT3G21220.1	ATMAP2K_ALPHA,ATMEK5,ATMKK5,MAP2K_A,MEK5,MKK5	MAP kinase kinase 5
Cre10.g464250	TM5	0.000624062		PF10184	PTHR34123,PTHR34123:SF3					AT3G04890.1		Uncharacterized conserved protein (DUF2358)		null-allele mutant was isolated (PMID 29743196)
Cre10.g465575	TM5	0.00337421
Cre10.g465822	TM5	0.000826764		PF07282
Cre10.g466500	TM5	3.05e-06	CPL12	PF12681	PTHR21366,PTHR21366:SF4	KOG2944		K08234		AT5G57040.1		Lactoylglutathione lyase / glyoxalase I family protein	glyoxylase family protein	Glyoxylase family protein - has a strong match with lactoylglutathione lyase of Arabidopsis
Cre10.g466600	TM5	7.25e-05		PF12146			3.1.1.1
Cre11.g467531	TM5	5.41e-05			PTHR40428,PTHR40428:SF1
Cre11.g467533	TM5	0.00019892
Cre11.g467559	TM5	0.000623687			PTHR24006	KOG1947				AT1G15740.1		Leucine-rich repeat family protein
Cre11.g467677	TM5	0.000725499		PF01694	PTHR12917,PTHR12917:SF21		3.4.21.105		GO:0016021,GO:0004252	AT3G59520.1	ATRBL13,RBL13	RHOMBOID-like protein 13
Cre11.g467683	TM5	0.00104168		PF05548			3.4.24.38
Cre11.g467696	TM5	0.0083188
Cre11.g468075	TM5	2.64e-07
Cre11.g468700	TM5	0.00806205	CPLD65	PF04422,PF04432	PTHR31332,PTHR31332:SF0		1.17.7.2	K18010		AT1G04620.1		coenzyme F420 hydrogenase family / dehydrogenase, beta subunit family	Conserved in the Plant Lineage and Diatoms
Cre11.g475700	TM5	4.29e-06
Cre11.g476026	TM5	5.76e-16											hypothetical protein	Transcription of this genome region is induced during nitrogen starvation; a small segment of the predicted protein shows similarity to COV1, membrane protein of unknown function, but this could be an annotation artefact
Cre11.g476351	TM5	0.0135608
Cre11.g476500	TM5	0.000633571		PF00355,PF08417	PTHR21266,PTHR21266:SF25		1.14.12.20		GO:0055114,GO:0051537,GO:0016491,GO:0010277	AT4G25650.1	ACD1-LIKE,PTC52,TIC55-IV	ACD1-like	Pheophorbide a oxygenase-related protein	Contains Rieske iron-sulfur cluster domain; similar to Tic55-II; belongs to the classical family of short chain dehydrogenases [PMID: 15180984]; null-allele passenger mutation was isolated (PMID 29743196)
Cre11.g477350	TM5	6.54e-09
Cre11.g478212	TM5	5.27e-15
Cre11.g480050	TM5	0.000572825	EXN14	PF00651	PTHR26379,PTHR26379:SF144				GO:0005515	AT1G01640.1		BTB/POZ domain-containing protein	Exoribonuclease with BTB/POZ domain	May have poly(A)-specific ribonuclease activity
Cre11.g481700	TM5	0.000418619		PF01805	PTHR13161,PTHR13161:SF15				GO:0006396,GO:0003723	AT5G55100.2		SWAP (Suppressor-of-White-APricot)/surp domain-containing protein	Pre-mRNA splicing factor	Splicing factor, with Suppressor-of-White-APricot (SWAP) domain
Cre11.g481700	TM5	0.000418619		PF09750,PF01805	PTHR13161,PTHR13161:SF15				GO:0006396,GO:0003723	AT5G55100.1		SWAP (Suppressor-of-White-APricot)/surp domain-containing protein	Pre-mRNA splicing factor	Splicing factor, with Suppressor-of-White-APricot (SWAP) domain
Cre11.g481951	TM5	3.6e-08
Cre12.g487900	TM5	0.0220306	FDX9	PF00111					GO:0051536,GO:0009055	AT1G10960.1	ATFD1,FD1	ferredoxin 1	Ferredoxin
Cre12.g488752	TM5	0.000269047			PTHR12203,PTHR12203:SF13		4.6.1.1
Cre12.g489650	TM5	2.44e-05
Cre12.g490800	TM5	2.35e-10		PF00069	PTHR23257,PTHR23257:SF513		2.7.11.1		GO:0006468,GO:0005524,GO:0004672	AT3G58640.2		Mitogen activated protein kinase kinase kinase-related
Cre12.g491400	TM5	1.02e-09		PF00240	PTHR10666	KOG0001		K02977	GO:0005515	AT1G31340.1	ATRUB1,NEDD8,RUB1	related to ubiquitin 1
Cre12.g493050	TM5	1.96e-14		PF00520					GO:0055085,GO:0016020,GO:0006811,GO:0005216					null-allele mutant was isolated (PMID 29743196)
Cre12.g493450	TM5	0.0385159
Cre12.g494500	TM5	0.00116761	CDKI1	PF07714	PTHR24056,PTHR24056:SF171	KOG0659	2.7.11.22	K08817	GO:0006468,GO:0004672	AT1G66750.1	AT;CDKD;2,CAK4,CAK4AT,CDKD1;2,CDKD;2	CDK-activating kinase 4	Cyclin dependent kinase	Chlamydomonas specific; PDVVVRE motif; Novel CDK subfamily; also known as LF2 for Long Flagella mutant 2; protein plays a role in flagellar length and is found predominantly, if not exclusively, in the cell body in punctate structures
Cre12.g494650	TM5	3.57e-06	CSV10		PTHR13078,PTHR13078:SF14								Chlamydomonas-specific family protein	Belongs to a family of 14 genes, sometimes found in pairs or clusters, with homologs only in Gonium; function unknown
Cre12.g496402	TM5	2.74e-11
Cre12.g496500	TM5	5.71e-07	PHC70	PF12499									Pherophorin-chlamydomonas homolog 70
Cre12.g498750	TM5	2.11e-11	LIP2	PF04083	"PTHR11005,PTHR11005:SF31"	KOG2624	3.1.1.3	K14452	GO:0006629	AT5G14180.1	MPL1	Myzus persicae-induced lipase 1	Triacylglycerol lipase	related to gastric ligase
Cre12.g499601	TM5	8.17e-07
Cre12.g501400	TM5	0.0244144	CSB46		PTHR15535								Probable transposon-derived protein of Chlamydomonas-Specific family B	CSB family member have highly similar sequences and show various degrees of N-terminal truncation; C-terminal part similar to transposase DNA-binding domain; is probably part of a (truncated) repeat element
Cre12.g501700	TM5	8.49e-06
Cre12.g501850	TM5	0.000289463	FFT1	PF00251	PTHR31953,PTHR31953:SF1		3.2.1.80			AT1G55120.1	AtcwINV3,ATFRUCT5,FRUCT5	beta-fructofuranosidase 5	Fructan fructosyltransferase	Catalyzes fructosyl transfer between fructan molecules to elongate the fructan chain. Similar to proteins of the glycoside hydrolase family 32, in particular the vacuolar acid invertase
Cre12.g506700	TM5	6.46e-05		PF10294	PTHR14614								S-adenosyl-L-methionine-dependent methyltransferase
Cre12.g507100	TM5	3.35e-05
Cre12.g507300	TM5	9.12e-05	LCI30	PF01201	PTHR12642,PTHR12642:SF0	KOG3163		K14842		AT5G06360.1		Ribosomal protein S8e family protein	Low-CO2-inducible protein 30	Hypothetical protein highly conserved with protein on chromosome 5 of Arabidopsis and also with mammalian protein;similar to putative TGF (transforming growth factor) beta inducible nuclear protein TINP1 [Oryza sativa (japonica cultivar-group)]; May be associated with the ribosome.; Low-CO2 inducible gene revealed by cDNA array analyses.
Cre12.g510252	TM5	3.7e-11
Cre12.g512050	TM5	0.0138344		PF00069	PTHR11795,PTHR11795:SF355		2.7.10.2		GO:0006468,GO:0005524,GO:0004672
Cre12.g515550	TM5	0.00180778	VPS33	PF00995	PTHR11679,PTHR11679:SF1	KOG1302			GO:0016192,GO:0006904	AT3G54860.1	ATVPS33,VPS33	Sec1/munc18-like (SM) proteins superfamily	SM/Sec1-family protein	Expressed Protein. SM (Sec1 family) protein, binds SNAREs in the Vacuolar system; part of the VPS-C complex controlling vacuolar targeting; last exon may need to be split
Cre12.g517100	TM5	0.00974856		PF02431			5.5.1.6		GO:0016872	AT1G53520.1		Chalcone-flavanone isomerase family protein
Cre12.g518000	TM5	0.000653691	SECA2	"PF01043,PF07517"	"PTHR30612,PTHR30612:SF4"				"GO:0017038,GO:0016020,GO:0005524"	AT4G01800.1	"AGY1,AtcpSecA"	Albino or Glassy Yellow 1	Chloroplast-associated SecA protein	SecA protein associated with import of proteins into chloroplast. Strong homology to SecA
Cre12.g518772	TM5	5.32e-13		"PF14259,PF00076"	PTHR24012	KOG0106		K12893	GO:0003676	AT3G61860.1	"ATRSP31,RSP31"	RNA-binding (RRM/RBD/RNP motifs) family protein
Cre12.g518800	TM5	2.76e-10		PF00092	"PTHR11132,PTHR11132:SF126"					AT5G57360.1	"ADO1,FKL2,LKP1,ZTL"	Galactose oxidase/kelch repeat superfamily protein
Cre12.g521550	TM5	1.42e-12		PF00630,PF02493	PTHR23084					AT2G26420.1	PIP5K3	1-phosphatidylinositol-4-phosphate 5-kinase 3
Cre12.g525990	TM5	6.17e-10	HCS5										Holocytochrome-c synthase
Cre12.g526071	TM5	0.0137605			PTHR12743,PTHR12743:SF0				GO:0005739,GO:0004408
Cre12.g526201	TM5	4.12e-08			PTHR12743,PTHR12743:SF0				GO:0005739,GO:0004408
Cre12.g527200	TM5	1.91e-07
Cre12.g527918	TM5	0.00651505
Cre12.g528600	TM5	3.63e-07	CSB47	PF07282	PTHR15535								Probable transposon-derived protein of Chlamydomonas-Specific family B	CSB family member have highly similar sequences and show various degrees of N-terminal truncation; C-terminal part similar to transposase DNA-binding domain; is probably part of a (truncated) repeat element
Cre12.g529250	TM5	0.0224472		PF05572	"PTHR11339,PTHR11339:SF290"
Cre12.g529725	TM5	0.0103598
Cre12.g532250	TM5	0.0267372		PF00027
Cre12.g533450	TM5	6.71e-05
Cre12.g534000	TM5	0.00179116			"PTHR12393,PTHR12393:SF6"
Cre12.g534945	TM5	0.00711417
Cre12.g535201	TM5	3.28e-06
Cre12.g535800	TM5	0.0301932		"PF13191,PF13424"	PTHR19959					AT1G01320.1		Tetratricopeptide repeat (TPR)-like superfamily protein
Cre12.g537900	TM5	4.31e-09		PF11927
Cre12.g540700	TM5	0.0236438
Cre12.g541000	TM5	0.000352777
Cre12.g542100	TM5	1.12e-05		PF00326,PF02897	PTHR11757,PTHR11757:SF2		3.4.21.26	K01322	GO:0008236,GO:0006508,GO:0070008,GO:0004252	AT1G76140.1		Prolyl oligopeptidase family protein
Cre12.g542627	TM5	0.0138194
Cre12.g543301	TM5	0.00953395	CSV11										Chlamydomonas-specific family protein	Belongs to a family of 14 genes, sometimes found in pairs or clusters, with homologs only in Gonium; function unknown
Cre12.g543302	TM5	3.19e-14		PF07714	PTHR23257,PTHR23257:SF513		2.7.11.25		GO:0006468,GO:0004672	AT4G31170.3		Protein kinase superfamily protein
Cre12.g543900	TM5	0.00973764	PTP6	PF01451	PTHR11717,PTHR11717:SF7		3.1.3.48,3.1.3.2		GO:0006470,GO:0004725				Protein tyrosine phosphatase
Cre12.g544200	TM5	0.0245583	CYN13	PF00160	PTHR11071,PTHR11071:SF263	KOG0879	5.2.1.8		GO:0006457,GO:0003755,GO:0000413	AT5G13120.1	ATCYP20-2,CYP20-2	cyclophilin 20-2	Cyclophilin	Peptidyl-prolyl cis-trans isomerase (rotamase), cyclophilin type; similar to AtCYP20-2 (TLP2); possibly directed to chloroplast thylakoid lumen; most similar to fungal cyclophilinslinked to CYN20-6 and CYN20-2
Cre12.g545150	TM5	0.0262623		PF01417	PTHR21514					AT3G16270.1		ENTH/VHS family protein
Cre12.g545703	TM5	0.0338195
Cre12.g545950	TM5	0.000145774	MAPKKK9	PF07714	PTHR23257	KOG0192	2.7.11.1		GO:0006468,GO:0004672	AT3G63260.1	ATMRK1	Protein kinase superfamily protein	Mitogen-Activated Protein Kinase Kinase Kinase	MAP3K9
Cre12.g547100	TM5	6.18e-05	CGL2	PF08241	PTHR10108,PTHR10108:SF788				GO:0008168,GO:0008152	AT3G01660.1		S-adenosyl-L-methionine-dependent methyltransferases superfamily protein	putative methyltransferase	Conserved in the Green Lineage
Cre12.g547850	TM5	0.0268345			PTHR36776					AT4G03150.1
Cre12.g548901	TM5	1.44e-05
Cre12.g549002	TM5	0.0375362
Cre12.g549050	TM5	0.0204715	STR1	PF03088	"PTHR10426,PTHR10426:SF4"		4.3.3.2		"GO:0016844,GO:0009058"	AT3G57030.1		Calcium-dependent phosphotriesterase superfamily protein	Strictosidine synthase	"Homologue of plant, animal and bacterial strictosidine synthases [PMID: 10777701], which converts tryptamine and secaloganin into strictosidine, the precursor of monoterpenoid indole alkaloids"
Cre12.g549050	TM5	0.0204715	STR1	PF03088	"PTHR10426,PTHR10426:SF4"	KOG1520	4.3.3.2		"GO:0016844,GO:0009058"	AT3G57030.1		Calcium-dependent phosphotriesterase superfamily protein	Strictosidine synthase	"Homologue of plant, animal and bacterial strictosidine synthases [PMID: 10777701], which converts tryptamine and secaloganin into strictosidine, the precursor of monoterpenoid indole alkaloids"
Cre12.g551001	TM5	6.78e-10		PF05721	"PTHR31802,PTHR31802:SF3"		2.7.7.6
Cre12.g551350	TM5	8.53e-08	LAO2	PF01042	"PTHR11803,PTHR11803:SF13"		3.5.99.5						"Periplasmic L-amino acid oxidase, accessory subunit"	"L-amino acid oxidase, accessory subunit M[beta]; induced by nitrogen starvation; gene is next to divergently-transcribed LAO1 coding for oxidase subunit M[alpha]; associates with it in the heavy form of the periplasmic L-aminoacid oxidase; experimentally-determined mature N-terminal sequence :QLAFLDY...; is heavyly O-glycosylated; contains a P-rich region and 6 repeats (actually an almost perfec…
Cre12.g552006	TM5	0.00667683
Cre12.g555700	TM5	1.02e-10	DNJ15	PF00226	PTHR24078					AT2G22360.1		DNAJ heat shock family protein	DnaJ-like protein	DnaJ-like protein; perhaps targeted to chloroplast, since it contains N-terminal extension which is predicted by ChloroP to be chloroplast transit peptide; no similarity to other proteins in protein database; contains N-terminal J-domain (pfam226)
Cre12.g557450	TM5	2.28e-10
Cre12.g559554	TM5	4.55e-07
Cre12.g559555	TM5	0.00173219		PF02450	PTHR11440	KOG2369	2.3.1.43		GO:0008374,GO:0006629	AT3G44830.1		Lecithin:cholesterol acyltransferase family protein
Cre12.g560650	TM5	4.74e-08					3.1.3.16
Cre13.g565311	TM5	4.29e-09
Cre13.g565484	TM5	0.00272778
Cre13.g565675	TM5	0.00888157
Cre13.g566500	TM5	0.00013778
Cre13.g566626	TM5	1.18e-05
Cre13.g568672	TM5	1.26e-05
Cre13.g568950	TM5	1.59e-07		PF01725	PTHR11067,PTHR11067:SF9	KOG3222	3.6.1.19	K01519	GO:0016787	AT4G13720.1		Inosine triphosphate pyrophosphatase family protein
Cre13.g569651	TM5	0.0370026
Cre13.g572500	TM5	0.0156741	CGL14	PF01937	PTHR12280,PTHR12280:SF31	KOG4584		K09680		AT4G35360.1		Uncharacterised conserved protein (UCP030210)	Conserved in the Green Lineage
Cre13.g573950	TM5	0.00504003	ZRT3	PF02535	"PTHR11040,PTHR11040:SF44"	KOG1558		K14709	"GO:0055085,GO:0046873,GO:0030001,GO:0016020"	AT1G05300.1	ZIP5	zinc transporter 5 precursor	Zinc-nutrition responsive transporter	related to Zinc transporter (ZIP); formerly ZIP3 in PMID: 15710683; PMID: 16766055
Cre13.g574100	TM5	5.37e-07		PF03407	"PTHR10994,PTHR10994:SF72"					AT2G35610.1	XEG113	xyloglucanase 113
Cre13.g574500	TM5	9.29e-05	FER2	PF00210	"PTHR11431,PTHR11431:SF4"	KOG2332	1.16.3.1	K00522	"GO:0008199,GO:0006879,GO:0006826"	AT3G56090.1	"ATFER3,FER3"	ferritin 3	Ferritin subunit	"Ferritin, chloroplast precursor; pre-apoferritin gi|253724|gb|AF53338; null-allele mutant was isolated (PMID 29743196)"
Cre13.g576100	TM5	9.92e-05		PF07714	"PTHR24349,PTHR24349:SF79"	"KOG0198,KOG0581"	2.7.11.1		"GO:0006468,GO:0004672"	AT2G45490.1	"AtAUR3,AUR3"	ataurora3
Cre13.g580976	TM5	0.000820014
Cre13.g581050	TM5	0.00923636		PF05686	PTHR12203		2.4.2.26						GT90 family protein 46
Cre13.g582755	TM5	0.0138769
Cre13.g584650	TM5	3.88e-08
Cre13.g584775	TM5	0.00104494
Cre13.g585400	TM5	6.8e-13		PF00060,PF00497	PTHR18966				GO:0016020,GO:0004970	AT1G05200.2	ATGLR3.4,GLR3.4,GLUR3	glutamate receptor 3.4
Cre13.g585400	TM5	6.8e-13		PF00060,PF00497	PTHR18966				GO:0016020,GO:0004970	AT2G29100.1	ATGLR2.9,GLR2.9	glutamate receptor 2.9
Cre13.g585600	TM5	2.3e-06
Cre13.g585800	TM5	1.61e-07	SUB2	PF00082	PTHR10795,PTHR10795:SF389		3.4.21.111		GO:0006508,GO:0004252	AT4G21650.1		Subtilase family protein	Secreted serine protease, subtilase-type	contains a protease S8 (subtilisine, kexin) domain; most similar to secreted bacterial proteases
Cre13.g585950	TM5	0.000566004
Cre13.g586150	TM5	0.000240803
Cre13.g586600	TM5	0.000419698		PF03188	PTHR10106	KOG1619		K08360	GO:0016021	AT5G38630.1	ACYB-1,CYB-1	cytochrome B561-1
Cre13.g587850	TM5	9.96e-12
Cre13.g588000	TM5	0.00421375
Cre13.g588386	TM5	0.000290898
Cre13.g588405	TM5	0.000286967
Cre13.g589100	TM5	0.000532711
Cre13.g590010	TM5	1.94e-05			"PTHR34305,PTHR34305:SF1"		"3.1.1.3,3.1.1.13"
Cre13.g590450	TM5	3.82e-06			"PTHR12393,PTHR12393:SF6"
Cre13.g590500	TM5	0.0173405	FAD6	PF00487	"PTHR32100,PTHR32100:SF10"			K10255	GO:0006629	AT4G30950.1	"FAD6,FADC,SFD4"	fatty acid desaturase 6	"Omega-6-fatty acid desaturase, chloroplast isoform"	"Omega-6-FAD, chloroplast isoform [PMID: 9498569]"
Cre13.g602650	TM5	0.000376331		PF00581	"PTHR12231,PTHR12231:SF150"					AT4G24750.1		Rhodanese/Cell cycle control phosphatase superfamily protein
Cre13.g605550	TM5	1.57e-10			"PTHR11258,PTHR11258:SF11"		2.7.7.84		"GO:0051607,GO:0003725"
Cre13.g605600	TM5	2.73e-06	OAS1	PF10421	"PTHR11258,PTHR11258:SF11"		2.7.7.84		"GO:0051607,GO:0003725"				2-5-oligoadenylate synthetase	Oligoadenylate synthetases are antiviral enzymes that counteract vial attack by degrading viral RNA. Part of the ?2-5A system?
Cre13.g605700	TM5	0.0355131			"PTHR35106,PTHR35106:SF1"					AT5G38060.1
Cre13.g605900	TM5	1.39e-05
Cre13.g606974	TM5	2.78e-07
Cre14.g608350	TM5	0.000459052			PTHR13339,PTHR13339:SF0
Cre14.g609010	TM5	3.25e-11
Cre14.g610582	TM5	0.00132214		PF00651	PTHR26379				GO:0005515	AT2G04740.1		ankyrin repeat family protein
Cre14.g613075	TM5	1.37e-06
Cre14.g615776	TM5	1.25e-11
Cre14.g615800	TM5	0.00952541		PF06241	PTHR31563,PTHR31563:SF1					AT5G49960.1
Cre14.g615900	TM5	0.00265466	FBT3	PF03092	PTHR31585,PTHR31585:SF0				GO:0016021,GO:0006810	AT2G32040.1		Major facilitator superfamily protein	Folate transporter	belongs to BT1-family of transporters (also known as FBT) involved in folate/pteridine transport (PMID: 16162503); most closely related to the chloroplast folate transporter At2g32040
Cre14.g616301	TM5	9.56e-08
Cre14.g616400	TM5	1.28e-05		PF00011	PTHR11527					AT1G54050.1		HSP20-like chaperones superfamily protein
Cre14.g618926	TM5	1.8e-16
Cre14.g620217	TM5	1.05e-07
Cre14.g621475	TM5	0.00203314			"PTHR36051,PTHR36051:SF1"					AT4G17540.1
Cre14.g621800	TM5	0.0245587		PF05686	PTHR12203					AT1G63420.1		Arabidopsis thaliana protein of unknown function (DUF821)	GT90 family protein 27
Cre14.g621850	TM5	0.0151552		PF13369						AT4G19160.2
Cre14.g622951	TM5	5.39e-06
Cre14.g623250	TM5	1.1e-07
Cre14.g623550	TM5	3.02e-07
Cre14.g623576	TM5	3.36e-05
Cre14.g623926	TM5	0.00512894		PF07714	PTHR23257		2.7.12.1	K04427	"GO:0006468,GO:0004672"	AT2G40860.1		protein kinase family protein / protein phosphatase 2C ( PP2C) family protein
Cre14.g624800	TM5	5.28e-14			PTHR11188	KOG3780
Cre14.g626100	TM5	6.02e-05
Cre14.g627350	TM5	8.14e-05		PF01925	"PTHR14255,PTHR14255:SF3"				GO:0016021	AT2G25737.1		Sulfite exporter TauE/SafE family protein	Sulfite eporter family protein
Cre14.g628500	TM5	0.00156974	CPLD66		"PTHR10366,PTHR10366:SF430"					AT1G19690.1		NAD(P)-binding Rossmann-fold superfamily protein	Conserved in the Plant Lineage and Diatoms
Cre14.g628752	TM5	2.56e-05		PF01569	PTHR10165					AT3G02600.1	"ATLPP3,LPP3"	lipid phosphate phosphatase 3
Cre14.g630350	TM5	1.14e-10		PF02221	PTHR11306					AT3G44100.1		MD-2-related lipid recognition domain-containing protein
Cre14.g630376	TM5	1.61e-08
Cre14.g630799	TM5	0.000493817
Cre14.g632250	TM5	1.95e-08		PF07707	"PTHR31579,PTHR31579:SF1"
Cre14.g632759	TM5	3.42e-06		PF00291	"PTHR10314,PTHR10314:SF17"	KOG1251	4.3.1.19			AT4G11640.1	"ATSR,SR"	serine racemase
Cre14.g632791	TM5	0.00124827		PF13532	"PTHR13069,PTHR13069:SF11"	KOG3200		K10768		AT4G20350.2		oxidoreductases
Cre14.g632799	TM5	1.54e-06	ZSP2A										"ZSP2A, hydroxyproline-rich glycoprotein with lectin-like repeats"
Cre14.g632860	TM5	7.39e-10		PF07714	PTHR23257	KOG0192	2.7.11.1		"GO:0006468,GO:0004672"	AT4G32000.2		Protein kinase superfamily protein
Cre14.g632900	TM5	3.58e-13			"PTHR12393,PTHR12393:SF6"
Cre14.g633626	TM5	1.51e-06
Cre14.g634236	TM5	0.00270248					2.7.11.18
Cre15.g634500	TM5	0.00025111
Cre15.g634566	TM5	0.0113002
Cre15.g637000	TM5	0.0356935
Cre15.g637450	TM5	0.000240581
Cre15.g638956	TM5	0.00828616	OPR84	PF08373	PTHR21228								OctotricoPeptide Repeat Protein	octotricoPeptide (octatricoPeptide) Repeat (OPR) Protein; contains a C-terminal RAP domain; part of Chr_15 NCL gene cluster; sequence gap at 3-end truncates gene model
Cre15.g639200	TM5	0.000140035					2.4.1.5
Cre15.g640901	TM5	4.2e-06
Cre15.g641650	TM5	0.0409435	HLM22	PF13086,PF13087	PTHR10887,PTHR10887:SF331					AT1G05460.1	SDE3	P-loop containing nucleoside triphosphate hydrolases superfamily protein	Histone-lysine N-methyltransferase
Cre16.g647800	TM5	0.0082052		PF00481	PTHR13832		3.1.3.16		GO:0003824,GO:0006470,GO:0004722	AT3G17250.1		Protein phosphatase 2C family protein
Cre16.g649650	TM5	0.0010355		PF00582	PTHR31964,PTHR31964:SF26				GO:0006950	AT1G11360.1		Adenine nucleotide alpha hydrolases-like superfamily protein	Universal stress protein	Universal stress protein, adenine nucleotide alpha hydrolase-like. Bacterial homologs enhance the rate of cell survival when exposed to stress agents
Cre16.g650425	TM5	6.6e-07
Cre16.g651250	TM5	0.00172783
Cre16.g651300	TM5	1.05e-06
Cre16.g651600	TM5	3.79e-05
Cre16.g651950	TM5	1.81e-07
Cre16.g652200	TM5	0.0157244	MMP9	PF05548									Metalloproteinase of VMP family	belongs to the large VMP-family of metalloproteinases (identified in Volvox); the binding site of the catalytic metal ion in VMPs is QExxHxxGxxH not HExxHxxGxxH, therefore VMPs prefer copper for activity rather than zinc; extracellular matrix glycoproteins (cell wall glycoproteins) with a hydroxyproline-rich (HR) domain [PMID: 12034745]
Cre16.g652700	TM5	0.0115672			PTHR10157				GO:0055114
Cre16.g656750	TM5	0.00505259		PF03031	PTHR12210,PTHR12210:SF70
Cre16.g658200	TM5	0.0064434		PF13020	PTHR32387					AT4G13750.1	NOV	Histidine kinase-, DNA gyrase B-, and HSP90-like ATPase family protein
Cre16.g659750	TM5	5.49e-08	CEP15	PF00112	PTHR12411,PTHR12411:SF377		3.4.18.1	K08568	GO:0008234,GO:0006508	AT4G01610.1		Cysteine proteinases superfamily protein	Cysteine endopeptidase	Cysteine-type endopeptidase, papain type
Cre16.g660331	TM5	0.0166416
Cre16.g663250	TM5	5.7e-08
Cre16.g663280	TM5	0.00135716		PF07724	"PTHR11262,PTHR11262:SF4"				"GO:0005524,GO:0051082,GO:0006457"	AT1G33360.1		ATP-dependent Clp protease
Cre16.g663876	TM5	3.98e-05		PF00415	PTHR22870					AT5G16040.1		Regulator of chromosome condensation (RCC1) family protein
Cre16.g664251	TM5	0.048559
Cre16.g667250	TM5	9.18e-05
Cre16.g667300	TM5	0.00168967
Cre16.g670151	TM5	3.05e-13
Cre16.g670950	TM5	0.0288617	CYC4	PF13442	PTHR34688,PTHR34688:SF1			K08906	GO:0020037,GO:0009055	AT5G45040.1		Cytochrome c	cytochrome c, chloroplast precursor	Cytochrome c, chloroplast precursor; evolutionarily related to cytochrome c6, but is distinct in having a disulfide group within an extra loop of the protein (PMID: 16815443). It has been tentatively named cytochrome c6A. This protein has been called Atc6 mistakenly.
Cre16.g671250	TM5	0.000806243		PF00999	PTHR10110,PTHR10110:SF119	KOG1965		K12041	GO:0055085,GO:0016021,GO:0015299,GO:0006812	AT1G79610.1	ATNHX6,NHX6	Na+/H+ antiporter 6
Cre16.g671450	TM5	0.000313644		PF01266	PTHR13847,PTHR13847:SF150	KOG2852	1.4.3.3		GO:0055114,GO:0016491	AT5G67290.1		FAD-dependent oxidoreductase family protein	FAD-dependent oxidoreductase	FAD-dependent oxidoreductase, possible D-amino-acid dehydrogenase
Cre16.g671500	TM5	0.000114322			PTHR37391,PTHR37391:SF1					AT3G19990.1
Cre16.g671850	TM5	1.47e-05		PF01490	PTHR22950
Cre16.g673950	TM5	5.63e-10					2.6.1.80
Cre16.g675525	TM5	0.000428647					3.6.4.13
Cre16.g676537	TM5	1.05e-05
Cre16.g677950	TM5	0.0183086	QOR1	PF16884,PF13561,PF13602	PTHR11695,PTHR11695:SF264	KOG1197	1.1.1.54,1.3.1.102	K07119	GO:0055114,GO:0016491,GO:0008270	AT1G49670.1	NQR	ARP protein (REF)	NADPH quinone oxidoreductase	Zinc-containing alcohol dehydrogenase, Similar to ARP protein from Arabidopsis (At1g4967.1)
Cre16.g678850	TM5	0.0306531		PF08540,PF01154	PTHR11877,PTHR11877:SF26	KOG1393	2.3.3.10	K01641	GO:0008299,GO:0004421	AT4G11820.2	EMB2778,FKP1,HMGS,MVA1	hydroxymethylglutaryl-CoA synthase / HMG-CoA synthase / 3-hydroxy-3-methylglutaryl coenzyme A synthase
Cre16.g679750	TM5	0.00442461		PF01738	"PTHR17630,PTHR17630:SF43"	KOG3043			GO:0016787	AT3G23570.1		alpha/beta-Hydrolases superfamily protein
Cre16.g681250	TM5	0.00583602			PTHR12983
Cre16.g682000	TM5	0.00528912
Cre16.g685949	TM5	0.0331683
Cre16.g688638	TM5	0.0297189	CYG33	PF00211	PTHR11920		4.6.1.2		GO:0035556,GO:0016849,GO:0009190				Adenylate/guanylate cyclase	Similar to membrane guanylyl cyclase OlGC7 [Oryzias latipes]
Cre16.g689100	TM5	5.65e-10	PUS6	PF00849	PTHR11079,PTHR11079:SF98	KOG1919	5.4.99.23		GO:0009982,GO:0009451,GO:0003723,GO:0001522	AT3G52260.2		Pseudouridine synthase family protein	RNA pseudouridine synthase
Cre16.g689199	TM5	2.57e-16
Cre16.g690300	TM5	0.00668183			PTHR17130,PTHR17130:SF23
Cre16.g690319	TM5	5.21e-07		PF01733	PTHR10332,PTHR10332:SF10	KOG1479		K15014	GO:0016021,GO:0006810,GO:0005337	AT1G70330.1	ENT1,ENT1AT	equilibrative nucleotide transporter 1
Cre16.g691400	TM5	3.05e-07		PF01753	PTHR12298
Cre16.g691439	TM5	2.92e-12	CSB63		PTHR15535								Probable transposon-derived protein of Chlamydomonas-Specific family B	CSB family member have highly similar sequences and show various degrees of N-terminal truncation; C-terminal part similar to transposase DNA-binding domain; is probably part of a (truncated) repeat element
Cre16.g694000	TM5	8.59e-09			PTHR31579,PTHR31579:SF1
Cre16.g694450	TM5	0.00118761	DNJ36	PF00226	PTHR24078,PTHR24078:SF250					AT4G39960.1		Molecular chaperone Hsp40/DnaJ family protein	DnaJ-like protein	Conserved expressed protein; possible peptidase motif?
Cre16.g695218	TM5	0.00119352		PF07714	PTHR23257,PTHR23257:SF513	KOG0192	2.7.11.25		GO:0006468,GO:0004672	AT4G31170.1		Protein kinase superfamily protein
Cre17.g696900	TM5	0.0194353		PF00069	PTHR23257	KOG0198	2.7.11.1		GO:0006468,GO:0005524,GO:0004672	AT4G24480.1		Protein kinase superfamily protein	Serine/threonine protein kinase	Serine/Threonine Protein Kinase Homolog 20, putative
Cre17.g698683	TM5	0.00501511
Cre17.g700050	TM5	0.00476436		PF03547	PTHR31752				GO:0055085,GO:0016021
Cre17.g701000	TM5	1.1e-08			PTHR35518,PTHR35518:SF2
Cre17.g702150	TM5	0.0357663	CCS5	PF00085	PTHR10438,PTHR10438:SF272	KOG0907	1.8.1.8		GO:0045454,GO:0015035,GO:0006662	AT4G37200.1	HCF164	Thioredoxin superfamily protein	Thioredoxin-like protein similar to Arabidopsis HCF164	Thioredoxin-like protein, similar to Arabidopsis HCF164, plastid localized, lumen-facing, membrane anchored; involved in biogenesis of the cytochrome b6f complex [PMID: 1171887].
Cre17.g702300	TM5	0.0183537
Cre17.g703126	TM5	0.0439961
Cre17.g705050	TM5	0.0460834	LIC1	PF02932,PF02931	PTHR18945,PTHR18945:SF222				GO:0016020,GO:0006811,GO:0006810,GO:0005230,GO:0016021				Ligand-gated ion-channel	some similarity to neuromediator-gated ion channels (nicotinic acetylcholine-gated ion channel); belongs to a small family of three linked genes
Cre17.g705200	TM5	0.0323911		PF05548
Cre17.g705843	TM5	2.95e-06		PF06701					GO:0046872,GO:0016567,GO:0004842
Cre17.g706150	TM5	2.31e-08
Cre17.g709600	TM5	0.0084472
Cre17.g713025	TM5	5.48e-07	DNJ33	PF07714	PTHR23257,PTHR23257:SF513	KOG0198	2.7.11.25		GO:0006468,GO:0004672	AT5G49470.3		PAS domain-containing protein tyrosine kinase family protein	DnaJ-like protein
Cre17.g713674	TM5	0.00913327
Cre17.g714350	TM5	0.00122137
Cre17.g715500	TM5	0.0394312		PF00578	PTHR10681,PTHR10681:SF91		1.11.1.15		GO:0055114,GO:0016491,GO:0016209	AT1G21350.3		Thioredoxin superfamily protein
Cre17.g716625	TM5	2.46e-08
Cre17.g716650	TM5	0.00484572
Cre17.g717400	TM5	0.000926143			PTHR33427			K00791		AT3G15550.1
Cre17.g719813	TM5	0.0151283
Cre17.g722450	TM5	0.000104768			PTHR33917					AT4G33630.2	EX1	Protein of unknown function (DUF3506)
Cre17.g724650	TM5	6.09e-10			"PTHR13789,PTHR13789:SF186"
Cre17.g729301	TM5	5.51e-05
Cre17.g729901	TM5	0.00224737
Cre17.g730150	TM5	5.88e-07
Cre17.g730350	TM5	6.65e-10
Cre17.g733250	TM5	7.97e-05	FKB16-4	PF00254	"PTHR10516,PTHR10516:SF323"	KOG0544	5.2.1.8		GO:0006457	AT3G10060.1		FKBP-like peptidyl-prolyl cis-trans isomerase family protein	"peptidyl-prolyl cis-trans isomerase, FKBP-type"	"FKBP-type peptidyl-prolyl cis-trans isomerase (EC 5.2.1.8) (PPIase) (Rotamase) (Immunophilin); probably located in thylakoid lumen (homology to AT3g10060, bipartite TP 27 + RR motif); [PMID: 15701785]"
Cre17.g733986	TM5	7.08e-07
Cre17.g734142	TM5	0.00341393
Cre17.g734580	TM5	1.38e-05
Cre17.g734693	TM5	0.00458635
Cre17.g734725	TM5	0.000434589
Cre17.g734773	TM5	4.64e-07
Cre17.g734789	TM5	5.02e-07		PF00560	PTHR24365				GO:0005515
Cre17.g734805	TM5	0.000365634					2.7.11.1
Cre17.g735200	TM5	2.74e-05	KIN1-2	PF00225	PTHR24115		3.6.4.4		"GO:0008017,GO:0007018,GO:0005524,GO:0003777,GO:0005871"	AT3G63480.2		ATP binding microtubule motor family protein	Kinesin motor protein	kinesin-1 family
Cre17.g736329	TM5	9.16e-09
Cre17.g737351	TM5	0.000143712					2.7.11.1			AT2G42800.1	"AtRLP29,RLP29"	receptor like protein 29
Cre17.g739300	TM5	0.0302599		PF01894	"PTHR30615,PTHR30615:SF1"	KOG3267	2.5.1.3			AT1G21065.1
Cre17.g739350	TM5	1.8e-07
Cre17.g741800	TM5	0.0426204			PTHR13140
Cre17.g741900	TM5	0.0325017		PF07714	"PTHR23257,PTHR23257:SF513"	KOG0192	2.7.12.1		"GO:0006468,GO:0004672"	AT5G49470.3		PAS domain-containing protein tyrosine kinase family protein
Cre17.g744297	TM5	0.030864		PF03629	PTHR31988					AT3G53010.1		Domain of unknown function (DUF303)
Cre17.g746397	TM5	0.0146675		PF01789					"GO:0019898,GO:0015979,GO:0009654,GO:0009523,GO:0005509"
Cre18.g749397	TM5	8.81e-09
Cre24.g755547	TM5	1.81e-07
Cre26.g756547	TM5	0.00136437
Cre43.g760597	TM5	1.72e-08

## Sheet: TM6
Significantly enriched MapMan Terms in TM6
Term	Genes in WGNA modules	Total number of genes with this MapMan term	Number of Genes in TM6 with this MapMan Term	pValueAdj	Gene IDs with this MapMan Term in TM6
PS.calvin cycle.rubisco interacting	13561	8	4	1.9e-05	Cre04.g229300;Cre12.g524500;Cre16.g649700;Cre16.g661350
PS.lightreaction.photosystem II.biogenesis	13561	7	3	0.000319	Cre09.g388356;Cre09.g416200;Cre10.g430150
tetrapyrrole synthesis.magnesium chelatase	13561	2	2	0.000319	Cre05.g242000;Cre06.g306300
tetrapyrrole synthesis.glu-tRNA synthetase	13561	3	2	0.000715	Cre05.g242000;Cre06.g306300
major CHO metabolism.synthesis.starch.starch synthase	13561	8	2	0.010209	Cre13.g579582;Cre13.g579598
protein.aa activation	13561	16	2	0.025642	Cre02.g082700;Cre10.g433000
protein.folding.immunophilins (IMM).FKBPs	13561	16	2	0.025642	Cre10.g454250;Cre12.g534700
protein.degradation.subtilases	13561	17	2	0.025642	Cre03.g145827;Cre17.g713600
PS.lightreaction.unspecified	13561	14	2	0.025642	Cre03.g199535;Cre09.g393173
protein.synthesis.elongation	13561	21	2	0.034524	Cre02.g076250;Cre11.g467553
Summary of genes with unknown functions in TM6
0.35	% of genes in module with no defline or description in Chlamydomonas reinhardtii from JGI bulk annotation information
0.21	% of genes in module with no defline or description in Chlamydomonas reinhardtii AND no Arabidopsis thaliana best hit description from from JGI bulk annotation information
0.16	% of genes in module with no annotion information in JGI bulk data (Chlamydomonas reinardtii defline, description, Arabidopsis best hit information, KEG, GO, PANTHER, ec, Pfam, KO)
Genes belonging to TM6: 147 genes total
gene	module	FDR	gene_name	Pfam	Panther	KOG	ec	KO	GO	Best.hit.arabi.name	arabi.symbol	arabi.defline	Chlamy.defline	Chlamy.description
Cre01.g005400	TM6	0.0100744		PF13561	PTHR24322,PTHR24322:SF105	KOG0725				AT1G54870.1		NAD(P)-binding Rossmann-fold superfamily protein	Short-chain dehydrogenase/reductase	possibly a 3-oxoacyl-[acyl-carrier-protein] reductase
Cre01.g010864	TM6	0.00284669		PF00472,PF03462	PTHR11075,PTHR11075:SF46			K02836	GO:0006415,GO:0003747,GO:0016149,GO:0005737	AT5G36170.1	ATPRFB,HCF109	high chlorophyll fluorescent 109
Cre01.g017350	TM6	0.0226769	RMT3		PTHR13271					AT1G24610.1		Rubisco methyltransferase family protein	Putative prot?ine N-methyltransferase	SET domain-containing methyltransferase; Similar to At1g143 F7A19.12, F16A14.25; putative ribulose-1,5 bisphosphate carboxylase/oxygenase large subunit N-methyltransferase [EC:2.1.1.127]. ChromoDB SDG3413
Cre01.g025500	TM6	0.0201632		PF13424	"PTHR19959,PTHR19959:SF135"					AT5G37590.1		Tetratricopeptide repeat (TPR)-like superfamily protein
Cre01.g029750	TM6	0.0303266	DAAK1	PF00406	PTHR23359,PTHR23359:SF70	KOG3079	2.7.4.6,2.7.4.3	K00939	GO:0019205,GO:0006139,GO:0005524	AT5G26667.3	PYR6	P-loop containing nucleoside triphosphate hydrolases superfamily protein	ODA5-Associated Adenylate Kinase	3 nearly identical repeats of an adenylate kinase domain; corresponds approximately to GI:46518741; reduced in the flagellum of the outer dynein arm oda5 mutant [PMID: 156435]. Previously annotated as two distinct FAKs, but no current evidence for this
Cre01.g030750	TM6	0.00516569
Cre01.g033200	TM6	0.0109248
Cre01.g047800	TM6	0.0132007	GRX6	PF00462	PTHR10293,PTHR10293:SF45	KOG1752			GO:0045454,GO:0015035,GO:0009055	AT2G38270.1	ATGRX2,CXIP2	CAX-interacting protein 2	Glutaredoxin 6, CGFS type, probably chloroplastic	Glutaredoxin 6, CGFS type glutaredoxin, probably chloroplastic. GRX domain on C-terminal part. N-terminal part: no homology with proteins of known function but strong homology with synechocystis slr1035. PMID: 16328797
Cre01.g050950	TM6	0.0140278		PF01494	PTHR10617,PTHR10617:SF116		1.3.1.83	K10960	GO:0071949	AT1G74470.1		Pyridine nucleotide-disulphide oxidoreductase family protein
Cre01.g054500	TM6	0.0125053		PF12769,PF05222,PF01262,PF02233	PTHR10160,PTHR10160:SF19		1.6.1.2	K00323	GO:0055114,GO:0050661,GO:0016021,GO:0008750
Cre01.g056331	TM6	0.0125375		PF01965	PTHR11019,PTHR11019:SF100	KOG2764		K03152		AT4G34020.1		Class I glutamine amidotransferase-like superfamily protein
Cre01.g069472	TM6	0.0291742		PF01406	PTHR10890,PTHR10890:SF10		6.1.1.16	K01883		AT2G31170.1	SYCO ARATH	Cysteinyl-tRNA synthetase, class Ia family protein
Cre02.g076250	TM6	0.0262015	EFG1	PF03144,PF00679,PF14492,PF03764,PF00009	PTHR23115,PTHR23115:SF66			K02355	GO:0005525	AT1G62750.1	ATSCO1,ATSCO1/CPEF-G,SCO1	Translation elongation factor EFG/EF2 protein	Chloroplast elongation factor G	Similar to chloroplast elongation factor G, (fusA), GTP binding; likely locus for previously described C. reinhardtii fsr1 (fus-1) mutant resistant to fusidic acid
Cre02.g082700	TM6	0.00399384	COX15	PF02628	PTHR23289,PTHR23289:SF2	KOG2725		K02259	GO:0055114,GO:0016627,GO:0016021,GO:0006784	AT5G56090.1	COX15	cytochrome c oxidase 15	Mitochondrial cytochrome c oxidase assembly factor	involved in assembly of mitochondrial complex IV
Cre02.g085450	TM6	0.016577	CPX1	PF01218	PTHR10755,PTHR10755:SF0		1.3.3.3	K00228	GO:0055114,GO:0006779,GO:0004109	AT1G03475.1	ATCPO-I,HEMF1,LIN2	Coproporphyrinogen III oxidase	Coproporphyrinogen III oxidase	Coproporphyrinogen III oxidase, chloroplast precursor; GI:837299; CPO1; HEM13; HEM6 [PMID: 15849308]; Predicted chloroplast transit peptide 1-31
Cre02.g093450	TM6	0.000680029	FBA2	PF00274	PTHR11627,PTHR11627:SF20	KOG1557	4.1.2.13	K01623	GO:0006096,GO:0004332	AT4G26530.2		Aldolase superfamily protein	Fructose-1,6-bisphosphate aldolase	fructose-1,6-bisphosphate aldolase [EC 4.1.2.13]; glycolytic enzyme that catalyses the reversible aldol cleavage or condensation of fructose-1,6-bisphosphate into dihydroxyacetone-phosphate and glyceraldehyde 3-phosphate
Cre02.g099850	TM6	0.0348701	PDC2	PF02775	PTHR11516,PTHR11516:SF25	KOG0225	1.2.4.1	K00161	GO:0030976,GO:0003824	AT1G01090.1	PDH-E1 ALPHA	pyruvate dehydrogenase E1 alpha	Pyruvate dehydrogenase, E1 component, alpha subunit	pyruvate dehydrogenase (EC 1.2.4.1), E1 component alpha subunit (ODPA, PDC2_E1a). The pyruvate dehydrogenase complex catalyzes the overall conversion of pyruvate to acetyl-CoA and CO(2). It contains multiple copies of three enzymatic components: pyruvate dehydrogenase (E1), dihydrolipoamide acetyltransferase (E2) and lipoamide dehydrogenase (E3) (By similarity). [CATALYTIC ACTIVITY] Pyruvate + [d…
Cre02.g114100	TM6	0.0140299	PDE22	PF00233	PTHR11347		3.1.4.17		GO:0007165,GO:0004114				3',5'-cyclic-nucleotide phosphodiesterase	Calcium/calmodulin-dependent 3',5'-cyclic nucleotide phosphodiesterase. Similar to calcium/calmodulin-dependent 3',5'-cyclic nucleotide phosphodiesterase IB from Rattus norvegicus
Cre02.g114250	TM6	0.0434844	MEN2	PF16113	PTHR11941,PTHR11941:SF20	KOG1680	4.1.3.36	K01661		AT1G60550.1	DHNS,ECHID	enoyl-CoA hydratase/isomerase D	Naphthoate synthase	Putative naphthoate synthase [=menB]. Evolutionarily related to enoyl-CoA hydratase/isomerase
Cre02.g143000	TM6	0.00309976	PLSB1	PF01553,PF14829	PTHR35695,PTHR35695:SF1		2.3.1.15	K00630	GO:0016746,GO:0008152,GO:0004366	AT1G32200.2	ACT1,ATS1	phospholipid/glycerol acyltransferase family protein	Glycerol-3-phosphate acyltransferase, chloroplast precursor
Cre02.g145050	TM6	0.00811625	CMK1	PF00288	PTHR20861,PTHR20861:SF2		2.7.1.148	K00919	GO:0005524,GO:0050515,GO:0016114	AT2G26930.1	ATCDPMEK,CDPMEK,ISPE,PDE277	4-(cytidine 5\-phospho)-2-C-methyl-D-erithritol kinase	"4-diphosphocytidyl-2-C-methyl-D-erythritol kinase, chloroplast precursor"	"4-diphosphocytidyl-2-C-methyl-D-erythritol kinase (4-(cytidine-5-diphospho)-2-C-methyl-D-erythritol kinase) (CDPMEK) (ispE) (ychB), chloroplast precursor
Cre02.g146750	TM6	0.01142
Cre03.g145827	TM6	0.031145		PF00082	PTHR10795		3.4.21.62		GO:0006508,GO:0004252	AT1G62340.1	ALE,ALE1	PA-domain containing subtilase family protein
Cre03.g146167	TM6	0.0386988	TEF10a							AT1G67700.2			Predicted protein	Conserved expressed protein; present in thylakoid-enriched fraction based on mass spectrometric peptide identification [PMID: 17078018]
Cre03.g146567	TM6	0.00175921
Cre03.g156600	TM6	0.0145908		PF10615	PTHR13343,PTHR13343:SF14					AT3G21200.1	PGR7	proton gradient regulation 7
Cre03.g158000	TM6	0.00247937	GSA1	PF00202	PTHR11986,PTHR11986:SF84	KOG1401	5.4.3.8	K01845	GO:0030170,GO:0008483	AT3G48730.1	GSA2	glutamate-1-semialdehyde 2,1-aminomutase 2	Glutamate-1-semialdehyde aminotransferase	Glutamate-1-semialdehyde aminotransferase (GSA-AT); Glutamate-1-semialdehyde 2,1-aminomutase, chloroplast precursor; PMID: 16126849; PMID: 15890644; PMID: 12228605; PMID: 10872234; PMID: 10080695; PMID: 8989881; PMID: 8155881; PMID: 1985889; predicted chloroplast targeting sequence amino acids 1-29 by ChloroP
Cre03.g158900	TM6	0.0208123	DLA2	PF02817,PF00364,PF00198	PTHR23151,PTHR23151:SF61	KOG0557	2.3.1.12	K00627	GO:0016746,GO:0008152	AT1G34430.1	EMB3003	2-oxoacid dehydrogenases acyltransferase family protein	dihydrolipoamide acetyltransferase, possibly plastidic	Dihydrolipoamide acetyltransferase (EC 2.3.1.12), E2 component of pyruvate dehydrogenase complex, probably plastidic, based on Target-P prediction and similarity to Arabidopsis LTA2 (GenBank NP_189215)
Cre03.g165700	TM6	0.000135721	PDC3	PF02775,PF00205,PF02776	PTHR18968,PTHR18968:SF125		4.1.1.1	K01568	GO:0030976,GO:0003824,GO:0000287	AT5G54960.1	PDC2	pyruvate decarboxylase-2	Pyruvate decarboxylase	pyruvate decarboxylase [EC 4.1.1.1]; requires thiamine pyrophosphate (TPP) (vitamin B1) as a cofactor; alpha subunit of the E1 component of the mitochondrial pyruvate dehydrogenase complex (mtPDC) catalyzes the oxidative decarboxylation of pyruvate, yielding acetyl-CoA and NADH to support the Krebs cycle and oxidative phosphorylation; a plastid pyruvate decarboxylase also exists
Cre03.g171950	TM6	0.024041	PEPC2	PF00311	PTHR30523		4.1.1.31	K01595	GO:0015977,GO:0008964,GO:0006099	AT1G68750.1	ATPPC4,PPC4	phosphoenolpyruvate carboxylase 4	Phosphoenolpyruvate carboxylase	PEP carboxylase, isoform 2 [PMID: 15941397, Accession number AAS01721]
Cre03.g186050	TM6	0.0461657
Cre03.g193100	TM6	0.0315434												null-allele mutant was isolated (PMID 29743196)
Cre03.g193850	TM6	0.0467393	SCLA1	"PF00549,PF02629"	PTHR11117	KOG1255	6.2.1.5	K01899	"GO:0008152,GO:0003824,GO:0048037"	AT5G08300.1		"Succinyl-CoA ligase, alpha subunit"	Succinyl-CoA ligase alpha chain
Cre03.g194450	TM6	0.0429338	CGL24		"PTHR35467,PTHR35467:SF2"					AT1G28100.4			Conserved in the Green Lineage
Cre03.g199535	TM6	0.00963245			"PTHR14154,PTHR14154:SF14"					AT4G17600.1	LIL3:1	Chlorophyll A-B binding family protein	low molecular mass early light-induced protein
Cre03.g201350	TM6	0.000126159
Cre03.g202100	TM6	0.0164603	OPR18		PTHR21228								OctotricoPeptide Repeat Protein	octotricoPeptide (octatricoPeptide) Repeat (OPR) Protein
Cre03.g206350	TM6	0.0389994	OPR19		PTHR21228								OctotricoPeptide Repeat Protein	octotricoPeptide (octatricoPeptide) Repeat (OPR) Protein
Cre04.g214545	TM6	0.00882581
Cre04.g219851	TM6	0.000397332		PF11360
Cre04.g229300	TM6	0.0252939	RCA1	PF00004	PTHR32429,PTHR32429:SF8	KOG0651			GO:0005524	AT2G39730.2	RCA	rubisco activase	rubisco activase	RubisCO activase, chloroplast precursor; required for optimal photosynthesis in a low CO2 atmosphere [PMID: 16667924; independent cDNA sequence: M62962].
Cre05.g232850	TM6	0.00634815	COX17	PF05051	PTHR16719	KOG3496		K02260	GO:0016531,GO:0006825,GO:0005758,GO:0005507	AT3G15352.1	ATCOX17,COX17	cytochrome c oxidase 17	Mitochondrial cytochrome c oxidase assembly protein	putative cytochrome c oxidase assembly protein/Cu2+ chaperone COX17; gi 9022432; gb AF280543
Cre05.g242000	TM6	0.00251663	CHLD	"PF01078,PF13519"	"PTHR10338,PTHR10338:SF126"		6.6.1.1	K03404	"GO:0016851,GO:0015995,GO:0015979"	AT1G08520.1	"ALB-1V,ALB1,CHLD,PDE166,V157"	ALBINA 1	"Magnesium chelatase subunit D, chloroplast precursor"	"Magnesium-chelatase subunit chlD, chloroplast precursor (Mg-protoporphyrin IX chelatase) (Mg-chelatase subunit D); orthologous to the bacterial magnesium chelatase subunits BchD, and other plant magnesium chelatase subunits ChlD; [PMID: 9359397]; forms an ATP dependent complex with the ChlI subunit (probably a double hexameric ring complex) before acting on the protoporphyrin which is bound to t…
Cre05.g242501	TM6	4.94e-05
Cre05.g243000	TM6	0.0177353		PF00072	"PTHR26402,PTHR26402:SF535"			K14491	GO:0000160	AT3G16857.2	"ARR1,RR1"	response regulator 1		May contain additional coding sequence in intronic N-island PMID: 27175017
Cre05.g243950	TM6	0.0380745
Cre06.g251900	TM6	0.00264608	ALB3.1	PF02096	PTHR12428,PTHR12428:SF19			K03217	GO:0051205,GO:0016021	AT2G28800.1	ALB3	63 kDa inner membrane family protein	ALBINO3-like translocon protein	One of four proteins related to the Arabidopsis ALBINO3 and yeast OXA1 proteins; located in the chloroplast and involved in the translocation of thylakoid membrane proteins
Cre06.g263176	TM6	0.00125268
Cre06.g267600	TM6	0.0106621	LCYE1	PF05834	"PTHR13789,PTHR13789:SF207"		5.5.1.18	K06444	"GO:0016705,GO:0016117"	AT5G57030.1	LUT2	Lycopene beta/epsilon cyclase protein	"lycopene epsilon cyclase, putative chloroplast precursor"	"lycopene epsilon cyclase (CrtL-e) (LEC) [PMID: 16143839], chloroplast precursor"
Cre06.g270050	TM6	0.000490577					2.7.11.1
Cre06.g270500	TM6	0.00043829		PF03067,PF00759	PTHR22298,PTHR22298:SF39		3.2.1.4		GO:0019028,GO:0005975,GO:0004553	AT4G11050.1	AtGH9C3,GH9C3	glycosyl hydrolase 9C3		null-allele mutant was isolated (PMID 29743196)
Cre06.g278255	TM6	0.00562438
Cre06.g294750	TM6	0.0377174	CHLG	PF01040	PTHR11048,PTHR11048:SF18		2.5.1.62	K04040	GO:0016021,GO:0004659	AT3G51820.1	ATG4,CHLG,G4	UbiA prenyltransferase family protein	Chlorophyll synthetase	Chlorophyll synthetase, chloroplast precursor; ChlG; chlorophyll synthase [PMID: 1584938]; Predicted chloroplast transit peptide 1-43; UbiA prenyltransferase family protein
Cre06.g295400	TM6	0.0106479	MCP11	PF00153	PTHR24089,PTHR24089:SF223	KOG0758		K15109		AT5G46800.1	BOU	Mitochondrial substrate carrier family protein	Mitochondrial substrate carrier protein	Present in thylakoid proteome based on mass spectrometric peptide identification; mitochondrial localization assumed [PMID: 17078018]
Cre06.g295450	TM6	0.0256349	HPR1	PF00389,PF02826	PTHR10996,PTHR10996:SF169	KOG0069	1.1.1.29	K15893	GO:0055114,GO:0051287,GO:0016616,GO:0008152	AT1G68010.1	ATHPR1,HPR	hydroxypyruvate reductase	Hydroxypyruvate reductase	Putative hydroxypyruvate reductase, catalyzing the NADH-dependent conversion of hydroxypyruvate to glycerate; contains sequence nearly identical to Chlamydomonas HPR (GenBank AAW29979); predicted by Target-P to be organelle targeted
Cre06.g296750	TM6	0.00227198	HYDEF1	PF01926,PF04055	PTHR22976,PTHR22976:SF28				GO:0005525,GO:0051536,GO:0003824				Iron hydrogenase assembly protein	Iron hydrogenase assembly protein, contains domains homologous to prokaryotic HydE and HydF; radical SAM domain present in N-terminal region. [PMID: 15082711]
Cre06.g297700	TM6	0.0283573		PF13424	PTHR19959					AT4G28080.1		Tetratricopeptide repeat (TPR)-like superfamily protein
Cre06.g300600	TM6	0.0486918		PF03110	PTHR31251,PTHR31251:SF1				GO:0005634,GO:0003677	AT1G76580.1		Squamosa promoter-binding protein-like (SBP domain) transcription factor family protein
Cre06.g300700	TM6	0.0342824		PF13460	PTHR15020,PTHR15020:SF25	KOG1203				AT2G34460.1		NAD(P)-binding Rossmann-fold superfamily protein	Flavin reductase	This is an NAD dependent epimerase/dehydratase (see SNE series)
Cre06.g303200	TM6	0.0122414	MAW7	PF07202	PTHR34799,PTHR34799:SF2								Membrane-associated hydroxyproline-rich glycoprotein 7	Contains a predicted C-terminal transmembrane domain.
Cre06.g303300	TM6	0.00947271	CYN37		PTHR11071,PTHR11071:SF174		5.2.1.8		GO:0006457,GO:0003755	AT3G15520.1		Cyclophilin-like peptidyl-prolyl cis-trans isomerase family protein	Peptidyl-prolyl cis-trans isomerase, cyclophilin-type	Peptidyl-prolyl cis-trans isomerase (rotamase), cyclophilin type [PMID: 15051864, PMID:15047905]; similar to At5g35100 (AtCYP28); possibly directed to chloroplast thylakoid lumen
Cre06.g303700	TM6	0.0064966
Cre06.g306300	TM6	0.00892478	CHLI1	PF01078	PTHR32039,PTHR32039:SF9		6.6.1.1		GO:0016851,GO:0015995,GO:0015979	AT4G18480.1	CH-42,CH42,CHL11,CHLI-1,CHLI1	P-loop containing nucleoside triphosphate hydrolases superfamily protein	Magnesium chelatase subunit I, isoform 1	Magnesium-chelatase subunit chlI, chloroplast precursor (Mg-protoporphyrin IX chelatase); orthologous to the bacterial magnesium chelatase subunits BchI, and other plant magnesium chelatase subunits ChlI [PMID: 9359397]. Forms an ATP dependent hexameric ring complex and a complex with the ChlD subunit (probably a double hexameric ring complex) before acting on the protoporphyrin which is bound to…
Cre06.g306350	TM6	0.0172434	FDX3	PF00111	PTHR19370,PTHR19370:SF110	KOG3309		K02639	GO:0051536,GO:0009055	AT1G60950.1	ATFD2,FED A	2Fe-2S ferredoxin-like superfamily protein	Apoferredoxin	Fe2S2 containing redox protein, predicted chloroplast localization
Cre07.g313700	TM6	0.0101455	TSE2	PF00749	"PTHR11451,PTHR11451:SF41"		6.1.1.17	K01885	"GO:0043039,GO:0016876,GO:0005524"	AT5G64050.1	"ATERS,ERS,OVA3"	glutamate tRNA synthetase	Glutamyl/glutaminyl-tRNA synthetase	"Similar to GluRS (EARS, gltX)"
Cre07.g314450	TM6	0.00920092	CGL33B		"PTHR12176,PTHR12176:SF29"					AT5G44600.1		S-adenosyl-L-methionine-dependent methyltransferases superfamily protein	conserved methyltransferase of unknown function	Conserved in the Green Lineage
Cre07.g320500	TM6	0.00864857	OPR29		PTHR21228								OctotricoPeptide Repeat Protein	octotricoPeptide (octatricoPeptide) Repeat (OPR) Protein
Cre07.g321300	TM6	0.0118357		PF03703	PTHR35688					AT1G14345.1		NAD(P)-linked oxidoreductase superfamily protein
Cre07.g322600	TM6	0.0381299			"PTHR37330,PTHR37330:SF1"
Cre07.g324200	TM6	0.0131463	BTA1	PF13489,PF11899	PTHR10108,PTHR10108:SF757			K13621					Diacylglyceryl-N,N,N-trimethylhomoserine synthesis protein	Multidomain fusion of bacterial BtaA and BtaB-like domains for synthesis of the major extraplastidic lipid diacylglyceryl-N,N,N-trimethylhomoserine. Acclimation to changing CO2 concentrations and light intensities was studied by Yamano et al. 2008
Cre07.g328075	TM6	0.0168549
Cre07.g335850	TM6	0.0274947
Cre08.g358650	TM6	0.0199993		PF02517	PTHR10794			K07052	GO:0016020	AT5G60750.1		CAAX amino terminal protease family protein
Cre08.g368900	TM6	0.00689214	TSA2	PF02272,PF07973,PF01411	PTHR11777,PTHR11777:SF14		6.1.1.7	K01872	GO:0003676,GO:0043039,GO:0016876,GO:0005524,GO:0006419,GO:0004813,GO:0000166	AT5G22800.1	EMB1030,EMB263,EMB86	Alanyl-tRNA synthetase, class IIc	Alanyl-tRNA-synthetase
Cre08.g373100	TM6	0.0163415	CYP97C3	PF00067	PTHR24291,PTHR24291:SF52	KOG0157	1.14.99.45	K09837	GO:0055114,GO:0020037,GO:0016705,GO:0005506	AT3G53130.1	CYP97C1,LUT1	Cytochrome P450 superfamily protein	Cytochrome P450, CYP97 superfamily	Probabale carotenoid hydroxylase
Cre08.g373200	TM6	0.0139028		PF13426	PTHR31600,PTHR31600:SF2									null-allele passenger mutation was isolated (PMID 29743196)
Cre08.g382950	TM6	0.00764915		PF08592
Cre09.g387356	TM6	0.0473266		PF13896	PTHR12270,PTHR12270:SF6
Cre09.g388356	TM6	0.00876108	TBC2		PTHR21228,PTHR21228:SF20								Translation factor for chloroplast psbC RNA	octotricoPeptide (octatricoPeptide) Repeat (OPR) Protein; activates translation of psbC mRNA
Cre09.g389578	TM6	0.00282315	PSBP5	PF01789	PTHR31407,PTHR31407:SF16				GO:0019898,GO:0015979,GO:0009654,GO:0009523,GO:0005509	AT3G05410.2		Photosystem II reaction center PsbP family protein	PsbP-like protein of thylakoid lumen	Shows similarity to PSBP (OEE2, oxygen-evolving enhancer protein 2 of photosystem II, OEC23, 23 kDa subunit of oxygen evolving complex : PMID: 3468511); orthologous to At3g05410; targeted to thylakoid lumen by TAT pathway, but absence of AXA cleavage site
Cre09.g390150	TM6	1.65e-05
Cre09.g393173	TM6	0.019723	ELI2	PF00504	"PTHR14154,PTHR14154:SF14"					AT3G22840.1	"ELIP,ELIP1"	Chlorophyll A-B binding family protein	Early light-inducible protein	"A homolog of ELIP (early light-inducible protein) gene which was originally identified as transiently expressed during the early phase of greening in etiolated pea seedlings [PMID: 6692824]. It has three TMH, whose sequences are closely related to LHC proteins"
Cre09.g394436	TM6	0.022271		PF03030	PTHR31998		3.6.1.1	K01507	"GO:0016020,GO:0015992,GO:0009678,GO:0004427"	AT1G15690.1	"ATAVP3,AtVHP1;1,AVP-3,AVP1"	Inorganic H pyrophosphatase family protein
Cre09.g396650	TM6	0.0194843	PAT2	PF07085,PF13500,PF01515	PTHR23406,PTHR23406:SF3		2.3.1.8		GO:0016746,GO:0008152				Phosphate acetyltransferase	Putative phosphate acetyltransferase (EC 2.3.1.8); phosphotransacetylase; similarity to prokaryotic phosphate acetyltransferase (e.g., Desulfovibrio GenBank AAS975). Acclimation to changing CO2 concentrations and light intensities was studied by Yamano
Cre09.g399100	TM6	0.0189537	OPR42										OctotricoPeptide Repeat Protein	octotricoPeptide (octatricoPeptide) Repeat (OPR) Protein; CDS should be extended by 38 codons at 5'-end: MLPSAGSGLARTGLASPASSALSWVQSQHVVPLPPHHR
Cre09.g401600	TM6	0.0114159		PF01918	PTHR31947				GO:0003676	AT2G34160.1		Alba DNA/RNA-binding protein
Cre09.g404750	TM6	0.00954827	SRR2	PF00530	PTHR19331				GO:0016020,GO:0005044				Scavenger receptor cysteine rich (SRCR) protein	Scavenger receptor cysteine-rich protein; contains ligand-binding SRCR domain found in speract/scavenger receptor (PMID: 14995912)
Cre09.g406200	TM6	0.0387124	PRORS1	PF03129,PF09180,PF00587	PTHR11451,PTHR11451:SF6		6.1.1.15	K01881	GO:0006433,GO:0005737,GO:0005524,GO:0004827,GO:0000166,GO:0006418,GO:0004812	AT5G52520.1	OVA6,PRORS1	Class II aaRS and biotin synthetases superfamily protein	organellar class II (G, H, P and S) aminoacyl tRNA synthetase
Cre09.g408600	TM6	0.00798827		PF02900	PTHR30096,PTHR30096:SF0		1.13.11.29		GO:0016491,GO:0008198,GO:0006725	AT4G15093.1		catalytic LigB subunit of aromatic ring-opening dioxygenase family
Cre09.g415700	TM6	0.00355306	CAH3	PF00194	PTHR18952,PTHR18952:SF86	KOG0382	4.2.1.1			AT1G08080.1	ACA7,ATACA7	alpha carbonic anhydrase 7	Carbonic anhydrase 3	Carbonic anhydrase, carbonate dehydratase (EC 4.2.1.1) precursor, alpha type; located in thylakoid lumen (TAT pathway); identical to CRU73856; PSII associated, involved in photosynthesis and CO2 concentration; [PMID: 9482718]
Cre09.g416200	TM6	0.0362249	MBB1	PF07719,PF13432	PTHR11246,PTHR11246:SF11					AT3G17040.1	HCF107	high chlorophyll fluorescent 107	PsbB mRNA maturation factor	TetratrichoPeptide Repeat (TPR) protein; binds psbB and psbH 5-UTR, stabilizing them against exonucleolytic attack"
Cre10.g424775	TM6	0.00243965	CTP2	PF00403	PTHR24093,PTHR24093:SF124		3.6.3.4,3.6.3.54		GO:0046872,GO:0030001	AT4G33520.1	HMA6,PAA1	P-type ATP-ase 1	heavy metal transporting ATPase	Heavy metal transporting ATPase (HMA), P-type ATPase superfamily, membrane protein; related to AtPAA1 and AtPAA2, chloroplastic copper transporters in A. thaliana; PMID: 1571683; PMID: 15772282; PMID: 1551454
Cre10.g424775	TM6	0.00243965	CTP2	PF12710,PF00122	PTHR24093,PTHR24093:SF124		3.6.3.4,3.6.3.54		GO:0046872,GO:0000166	AT5G21930.1	ATHMA8,HMA8,PAA2	P-type ATPase of Arabidopsis 2	heavy metal transporting ATPase	Heavy metal transporting ATPase (HMA), P-type ATPase superfamily, membrane protein; related to AtPAA1 and AtPAA2, chloroplastic copper transporters in A. thaliana; PMID: 1571683; PMID: 15772282; PMID: 1551454
Cre10.g424775	TM6	0.00243965	CTP2	PF12710,PF00403,PF00122	PTHR24093,PTHR24093:SF124		3.6.3.4,3.6.3.54	K01533	GO:0046872,GO:0030001,GO:0000166	AT5G21930.2	ATHMA8,HMA8,PAA2	P-type ATPase of Arabidopsis 2	heavy metal transporting ATPase	Heavy metal transporting ATPase (HMA), P-type ATPase superfamily, membrane protein; related to AtPAA1 and AtPAA2, chloroplastic copper transporters in A. thaliana; PMID: 1571683; PMID: 15772282; PMID: 1551454
Cre10.g430150	TM6	0.0156926	LPA1	"PF13414,PF11998"	"PTHR35498,PTHR35498:SF1"					AT1G02910.1	LPA1	tetratricopeptide repeat (TPR)-containing protein	Photosystem-II repair protein	Homologous to Low PSII Accumulation (LPA1) gene of Arabidopsis. Also known as REP27
Cre10.g433000	TM6	0.0317948	TSG2	PF02091,PF02092	PTHR30075,PTHR30075:SF3		6.1.1.14	K14164	GO:0006426,GO:0005737,GO:0005524,GO:0004820,GO:0000166	AT3G48110.1	EDD,EDD1	glycine-tRNA ligases	Glycyl-tRNA synthetase
Cre10.g435850	TM6	0.00903013	CPLD24		PTHR34044					AT1G16080.1			conserved expressed protein, perhaps chloroplast targetted	Conserved expressed protein, perhaps chloroplast targeted
Cre10.g445150	TM6	0.0402424	EXN12	PF01612,PF04073	PTHR30411,PTHR30411:SF1		3.1.13.5		GO:0008408,GO:0006139,GO:0003676,GO:0002161	AT1G56310.1		Polynucleotidyl transferase, ribonuclease H-like superfamily protein	3'-5' exonuclease
Cre10.g452350	TM6	0.00333053
Cre10.g452800	TM6	0.0256023	LCIB		PTHR38016,PTHR38016:SF1								Low-CO2-inducible protein B	low-CO2 inducible protein; homologous to LCIC with which it forms a complex; regulated by CCM1; LCIB is indispensable for the CO2-concentrating mechanism especially under low-CO2 conditions; localization is diffuse in chloroplast stroma under high-CO2 and low-CO2 conditions, but aggregated around pyrenoid as ring-like structure under very low-CO2 conditions; LCIB expression is also detected under…
Cre10.g454250	TM6	0.0205601	FKB16-9	PF00254	PTHR10516,PTHR10516:SF308	KOG0544	5.2.1.8		GO:0006457	AT1G73655.1		FKBP-like peptidyl-prolyl cis-trans isomerase family protein	Peptidyl-prolyl cis-trans isomerase, FKBP-type	FKBP-type peptidyl-prolyl cis-trans isomerase (EC 5.2.1.8) (PPIase) (Rotamase) (Immunophilin); possibly targeted to thylakoid lumen (by homology to At5g45680 and presence of a RR motif); [PMID: 15701785]
Cre10.g460050	TM6	0.0380366	FLU	PF13424	"PTHR10098,PTHR10098:SF123"					AT3G14110.3	FLU	Tetratricopeptide repeat (TPR)-like superfamily protein	"FLU protein, chloroplast precursor"	"Two alternative spliced variant l-FLP and s-FLP [PMID: 15630026]. Flu is a negative regulator of tetrapyrrole biosynthesis by interaction with the glutamyl-tRNA reductase through the tetratricopeptide repeat domain [PMID: 12459457, PMID: 11606728]; also known as tigrina D in barley [PMID: 14550558]"
Cre10.g460466	TM6	0.0275775			PTHR21549									null-allele mutant was isolated (PMID 29743196)
Cre11.g467553	TM6	0.00215512		PF01926,PF03144,PF14492,PF03764	PTHR23115,PTHR23115:SF162		3.6.5.3		GO:0005525	AT2G45030.1		Translation elongation factor EFG/EF2 protein		May contain additional coding sequence in intronic N-island PMID: 27175017
Cre11.g467700	TM6	0.00572384	UROD1	PF01208	PTHR21091,PTHR21091:SF91	KOG2872	4.1.1.37	K01599	GO:0006779,GO:0004853	AT2G40490.1	HEME2	Uroporphyrinogen decarboxylase	Uroporphyrinogen-III decarboxylase, chloroplast precursor
Cre11.g467716	TM6	0.0383556
Cre11.g467724	TM6	0.016159
Cre11.g468250	TM6	0.0105145
Cre11.g469150	TM6	0.0405122												null-allele passenger mutation was isolated (PMID 29743196)
Cre12.g487150	TM6	0.0379583	PGM20	PF00300	"PTHR23029,PTHR23029:SF24"	KOG4754				AT1G09935.1		Phosphoglycerate mutase family protein	Putative phosphoglycerate mutase
Cre12.g490500	TM6	0.00625308	CGL78	PF10674	PTHR35319,PTHR35319:SF2					AT5G58250.1			Conserved in the Green Lineage
Cre12.g494600	TM6	0.00161846
Cre12.g508300	TM6	0.0397633	CGL144	PF04359	PTHR34782					AT1G27385.2			Conserved in the Green Lineage
Cre12.g509650	TM6	0.00474938	PDS1	PF13450	PTHR10742,PTHR10742:SF278	KOG0029	1.3.99.29	K02293		AT4G14210.1	PDE226,PDS,PDS3	phytoene desaturase 3	phytoene desaturase	Phytoene desaturase (zeta-carotene-forming), chloroplast precursor [PMID:15579683]
Cre12.g511150	TM6	0.0464767	GPD1	PF02558,PF07479	PTHR11728,PTHR11728:SF13	KOG2711	1.1.1.8	K00006	GO:0055114,GO:0008677,GO:0005975,GO:0004367,GO:0009331,GO:0006072	AT2G40690.1	GLY1,SFD1	NAD-dependent glycerol-3-phosphate dehydrogenase family protein	Glycerol-3-phosphate dehydrogenase/dihydroxyacetone-3-phosphate reductase	Interconverts dihydroxyacetone phosphate and glycerol-3-phosphate. Possibly involved in G-3-P production for glycerolipid biosynthesis, by homology to an uncharacterized Arabidopsis protein
Cre12.g519000	TM6	0.012408	ASB2	PF00697	"PTHR22854,PTHR22854:SF6"	KOG4202	5.3.1.24	K01817	"GO:0006568,GO:0004640"	AT1G07780.2	"PAI1,TRP6"	phosphoribosylanthranilate isomerase 1	Phosphoribosylanthranilate isomerase
Cre12.g524500	TM6	0.0375331		PF09273	PTHR13271,PTHR13271:SF30	KOG1337	2.1.1.127			AT3G07670.1		Rubisco methyltransferase family protein	Putative prot?ine N-methyltransferase	SET domain-containing methyltransferase; Similar to At1g143 F7A19.12, F16A14.25; putative ribulose-1,5 bisphosphate carboxylase/oxygenase large subunit N-methyltransferase [EC:2.1.1.127]. ChromoDB SDG3412
Cre12.g530100	TM6	0.0390247	CGL83	PF02681	"PTHR31446,PTHR31446:SF4"			K09775		AT3G61770.1		Acid phosphatase/vanadium-dependent haloperoxidase-related protein	Conserved in the Green Lineage
Cre12.g530850	TM6	0.00623664
Cre12.g534700	TM6	0.00891888	FKB19	PF00254	"PTHR10516,PTHR10516:SF179"	KOG0544	5.2.1.8		GO:0006457	AT5G13410.1		FKBP-like peptidyl-prolyl cis-trans isomerase family protein	"peptidyl-prolyl cis-trans isomerase, FKBP-type"	FKBP-type peptidyl-prolyl cis-trans isomerase (EC 5.2.1.8) (PPIase) (Rotamase) (Immunophilin); probably directed to thylakoid lumen (homology to AtFKBP19 and bipartite cTP with RR motif)
Cre12.g542202	TM6	0.000103554		PF01636	PTHR12149,PTHR12149:SF8	KOG3021				AT3G61080.1		Protein kinase superfamily protein
Cre12.g543400	TM6	4.86e-05	FDH1	PF00107,PF08240	PTHR11695,PTHR11695:SF269		1.1.1.284,1.1.1.1	K00121	GO:0055114,GO:0016491,GO:0008270	AT5G43940.1	ADH2,ATGSNOR1,GSNOR,HOT5,PAR2	GroES-like zinc-binding dehydrogenase family protein	Formaldehyde dehydrogenase	Formaldehyde dehydrogenase, glutathione-dependent, zinc-containing alcohol dehydrogenase class III; found in the flagellar proteome [PMID: 15998802]; very similar to nearby FDH2
Cre12.g551950	TM6	0.0196872	CGL38		PTHR24151					AT1G50900.1		Ankyrin repeat family protein	Conserved in the Green Lineage
Cre12.g558950	TM6	0.0053496		PF00505						AT3G28730.1	ATHMG,HMG,NFD,SSRP1	high mobility group
Cre13.g562800	TM6	0.0142801	FAP337	PF11715	PTHR22844,PTHR22844:SF191	KOG0645,KOG0279,KOG0316,KOG0296				AT4G15900.1	PRL1	pleiotropic regulatory locus 1	WD40-repeat Flagellar Associated Protein 337
Cre13.g564050	TM6	0.0166834		PF01789	PTHR37764,PTHR37764:SF1				GO:0019898,GO:0015979,GO:0009654,GO:0009523,GO:0005509	AT5G27390.1		Mog1/PsbP/DUF1795-like photosystem II reaction center PsbP family protein
Cre13.g566000	TM6	0.00759797		PF01268	PTHR10025		6.3.4.3	K01938	GO:0009396,GO:0005524,GO:0004329	AT1G50480.1	THFS	10-formyltetrahydrofolate synthetase	Putative monofunctional formate-tetrahydrofolate ligase	FTHFS, metabolism of tetrahydrofolate-bound one-carbon units, cytosolic protein.
Cre13.g575000	TM6	0.0148046	CCS1	PF05140	"PTHR31566,PTHR31566:SF0"			K07399		AT1G49380.1		cytochrome c biogenesis protein family	c-type cytochrome synthesis 1	"Protein required for cytochrome c synthesis/biogenesis with homology to ResB, Ycf44 [PMID: 12427747; PMID: 9395519]; mutated in ac26 mutant"
Cre13.g578650	TM6	0.045462	CPLD10	"PF08547,PF13460,PF05368"	"PTHR10366,PTHR10366:SF343"					AT1G16720.1	HCF173	high chlorophyll fluorescence phenotype 173	HCF173 homolog	Arabidopsis homolog is involved in psbA translation initiation; similar to Mitochondrial complex I intermediate-associated protein 30 and NmrA negative transcriptional regulator protein family. Conserved in the plant lineage and Diatoms
Cre13.g579566	TM6	0.0203396		PF16760			2.4.1.21
Cre13.g579582	TM6	0.0151059		PF16760	"PTHR12526,PTHR12526:SF341"		2.4.1.21			AT1G11720.2	"ATSS3,SS3"	starch synthase 3
Cre13.g579598	TM6	0.0019071	SSS3	"PF00534,PF08323"	"PTHR12526,PTHR12526:SF341"		2.4.1.21	K00703		AT1G11720.2	"ATSS3,SS3"	starch synthase 3	Soluble starch synthase	"Soluble starch synthase with similarity to plant starch synthase III (e.g., SS III from Vigna GenBank CAB4374.1); ADP-glucose alpha-1,4 glucan alpha-4-glucanotransferase; catalyses the transfer of aglucosyl moety of ADP-glucose to the non-reducing end of"
Cre13.g583400	TM6	0.00685135	OPR57										OctotricoPeptide Repeat Protein	octotricoPeptide (octatricoPeptide) Repeat (OPR) Protein; CDS should be extended by 55 codons at 5-end: MFGGGSAQTAAWPRGLPVASSRSDALARAHPAAPVRPAPSLTSTQLHEPLGFGAG
Cre16.g649700	TM6	0.0223829		PF00856	PTHR13271,PTHR13271:SF28		2.1.1.127		GO:0005515	AT4G20130.1	PTAC14	plastid transcriptionally active 14
Cre16.g656650	TM6	0.0425442		PF13419	PTHR18901,PTHR18901:SF30	KOG2914	3.1.3.58			AT4G39970.1		Haloacid dehalogenase-like hydrolase (HAD) superfamily protein	Phosphoglycolate phosphatase/2-deoxygucose-6-phosphate phosphatase
Cre16.g661350	TM6	0.0384721	RBCMT1	PF09273	PTHR13271,PTHR13271:SF29	KOG1337	2.1.1.259	K00592		AT1G14030.1		Rubisco methyltransferase family protein	ribulose-1,5 bisphosphate carboxylase oxygenase large subunit N-methyltransferase, putative	EC:2.1.1.127
Cre16.g664700	TM6	0.00204808	SHY1	PF02104	PTHR23427,PTHR23427:SF2	KOG1563		K14998	GO:0016020	AT3G17910.1	SURF1	Surfeit locus 1 cytochrome c oxidase biogenesis protein	Cytochrome c oxidase assembly protein, Surfeit 1-like protein	Mitochondrial protein Surfeit 1/SURF1/SHY1, required for expression of cytochrome oxidase. Probable mitochondrial inner membrane protein required for normal respiration, possible chaperone involved in assembly of cytochrome c oxidase; similar to SURF1 from mammals, chickens, and D. melanogaster; similar to Shy1p from Saccharomyces cerevisiae
Cre16.g671800	TM6	0.00100187	PGA8										Putative phospholipid/glycerol acyltransferase
Cre16.g672602	TM6	0.00279762		PF00069	PTHR24349,PTHR24349:SF79	KOG0580	2.7.11.1		GO:0006468,GO:0005524,GO:0004672	AT2G45490.1	AtAUR3,AUR3	ataurora3
Cre16.g675000	TM6	0.0131599	HEMD1	PF02602	PTHR38020				GO:0033014,GO:0004852				Uroporphyrinogen-III synthase	involved in heme biosynthesis (HEM4, UROS); the last two introns were modelled to host Box CD snoRNAs CrCD56 to 59
Cre16.g675413	TM6	0.0379917
Cre16.g680902	TM6	0.00288733		PF05548			3.4.24.38
Cre16.g691204	TM6	0.043167
Cre17.g711550	TM6	0.00117884	CYCR2	PF00134									Cyclin-related protein
Cre17.g712300	TM6	0.017626
Cre17.g713600	TM6	0.0400985	SUB13	PF00082	PTHR10795		3.4.21.62		GO:0006508,GO:0004252	AT5G67090.1		Subtilisin-like serine endopeptidase family protein	Subtilisin-like protease
Cre17.g716800	TM6	0.0166162	XUV7	PF00860	PTHR11119,PTHR11119:SF3			K14611	GO:0055085,GO:0016020,GO:0006810,GO:0005215	AT2G05760.1		Xanthine/uracil permease family protein	Xanthine/uracil/vitamin C permease-like, sodium-dependent	sodium-dependent
Cre17.g732250	TM6	0.00165385
Cre17.g740390	TM6	0.00705806								AT5G15802.1

## Sheet: TM7
Significantly enriched MapMan Terms in TM7
Term	Genes in WGNA modules	Total number of genes with this MapMan term	Number of Genes in TM7 with this MapMan Term	pValueAdj	Gene IDs with this MapMan Term in TM7
protein.degradation.ubiquitin.E3.RING	13561	75	27	3e-06	Cre01.g017500;Cre01.g018900;Cre02.g098200;Cre03.g144344;Cre03.g173900;Cre05.g247500;Cre06.g278136;Cre07.g342700;Cre08.g371400;Cre09.g399550;Cre09.g399915;Cre10.g443950;Cre10.g444000;Cre10.g444100;Cre10.g444150;Cre11.g479650;Cre12.g500550;Cre12.g517800;Cre12.g519150;Cre13.g570500;Cre13.g580750;Cre13.g604750;Cre16.g682350;Cre17.g696300;Cre17.g721950;Cre17.g739100;Cre17.g747747
protein.degradation.autophagy	13561	9	8	1.5e-05	Cre01.g020264;Cre02.g102350;Cre03.g165215;Cre10.g425750;Cre12.g510100;Cre12.g557000;Cre14.g630907;Cre16.g689650
amino acid metabolism.synthesis.histidine	13561	4	4	0.003638	Cre02.g077350;Cre02.g103850;Cre11.g481500;Cre16.g672385
Summary of genes with unknown functions in TM7
0.63	% of genes in module with no defline or description in Chlamydomonas reinhardtii from JGI bulk annotation information
0.42	% of genes in module with no defline or description in Chlamydomonas reinhardtii AND no Arabidopsis thaliana best hit description from from JGI bulk annotation information
0.27	% of genes in module with no annotion information in JGI bulk data (Chlamydomonas reinardtii defline, description, Arabidopsis best hit information, KEG, GO, PANTHER, ec, Pfam, KO)
Genes belonging to TM7: 1380 genes total
gene	module	FDR	gene_name	Pfam	Panther	KOG	ec	KO	GO	Best.hit.arabi.name	arabi.symbol	arabi.defline	Chlamy.defline	Chlamy.description
Cre01.g000200	TM7	0.000497387			PTHR34407								Esterase, SGNH hydrolase-type
Cre01.g000300	TM7	8.37e-05	GDP8	PF00561	PTHR10992,PTHR10992:SF702	KOG4409	2.3.1.51	K13535		AT4G24160.1		alpha/beta-Hydrolases superfamily protein	Glycerophosphoryl diester phosphodiesterase family protein	Predicted glycerophosphodiester phosphodiesterasehydrolase in the hydrolase, alpha/beta fold family.
Cre01.g001400	TM7	4.38e-06	ZMP1	PF01457	PTHR10942,PTHR10942:SF0		3.4.24.36	K13539	GO:0016020,GO:0007155,GO:0006508,GO:0004222	AT5G42620.2		metalloendopeptidases;zinc ion binding	Zinc-metallopeptidase-like protein	Similar to leishmanolysin-like peptidase (peptidase M8 family); neutral zinc metallopeptidases; zinc-binding site
Cre01.g002050	TM7	8.17e-08	APT1	PF00328	PTHR11567	KOG3720	3.1.3.2	K01078	GO:0003993				Acid phosphatase	Acid phosphatase containing 2 catalytic histidines
Cre01.g002550	TM7	0.00106547	FAP335	PF00069	PTHR24361	KOG0598,KOG0616,KOG0198	2.7.11.12	K07376	GO:0006468,GO:0005524,GO:0004672	AT1G30640.1		Protein kinase family protein	Kinase-like Flagellar Associated Protein 335
Cre01.g002600	TM7	3.37e-07
Cre01.g004350	TM7	0.000361022	HLM1	PF13949,PF03097	PTHR23030	KOG2220		K12200	GO:0005515	AT1G15130.1		Endosomal targeting BRO1-like domain-containing protein	Histone-lysine N-methyltransferase	Involved in circadian rhythms. Matsuo et al.'s (2008) roc77 and roc15 (rhythm of chloroplast) circadian rhythm mutant loci map here; they refer to this gene model as ALIX, although this designation is not generally accepted
Cre01.g004500	TM7	0.0047299	LEU1	PF00330	PTHR11670	KOG0454	4.2.1.33	K01703	GO:0008152	AT4G13430.1	ATLEUC1,IIL1	isopropyl malate isomerase large subunit 1	Isopropylmalate dehydratase, large subunit	putative 3-isopropylmalate dehydratase (EC 4.2.1.33), large subunit; isopropylmalate isomerase; similarity to rice IPMI (GenBank XP_463952); predicted as plastidic by Target-P and by homology
Cre01.g007901	TM7	1.8e-05		PF01554	PTHR11206,PTHR11206:SF95	KOG1347		K03327	GO:0055085,GO:0016020,GO:0015297,GO:0015238,GO:0006855	AT1G15160.1		MATE efflux family protein
Cre01.g007901	TM7	1.8e-05								AT4G21910.1		MATE efflux family protein
Cre01.g007901	TM7	1.8e-05		PF01554	PTHR11206	KOG1347		K03327	GO:0055085,GO:0016020,GO:0015297,GO:0015238,GO:0006855	AT1G15160.1		MATE efflux family protein
Cre01.g009150	TM7	4.12e-16		PF14329
Cre01.g009300	TM7	1.57e-06		PF00397,PF02383	PTHR11200,PTHR11200:SF119				GO:0005515,GO:0042578	AT3G59770.3	SAC9	sacI homology domain-containing protein / WW domain-containing protein
Cre01.g009450	TM7	3.31e-05	DNJ22	PF00226	PTHR24078					AT4G39960.1		Molecular chaperone Hsp40/DnaJ family protein	DnaJ-like protein	DnaJ-like protein; contains N-terminal J-domain (pfam226)
Cre01.g009550	TM7	1.14e-08		PF00583	PTHR21471,PTHR21471:SF63				GO:0008080				N-acetyltransferase	Related to GCN5
Cre01.g009650	TM7	6.82e-09	BUG25	PF00847	PTHR32467				GO:0006355,GO:0003700,GO:0007275	AT5G57390.1	AIL5,CHO1,EMK	AINTEGUMENTA-like 5	basal body protein	Basal body protein of unknown function, found in basal body proteome [PMID: 15964273]. Transcript upregulated during flagellar regeneration.
Cre01.g009676	TM7	2.78e-08
Cre01.g010700	TM7	0.00115716	SYP2	PF05739,PF14523	PTHR19957,PTHR19957:SF38	KOG0811			GO:0005515	AT5G46860.1	ATSYP22,ATVAM3,SGR3,SYP22,VAM3	Syntaxin/t-SNARE family protein	Endosomal Qa-SNARE protein, Syntaxin7/Syx7/Pep12/Syp2-family (Qa.III.b)	Conserved Hypothetical Protein, Qa-SNARE, Late endosomes, vacuoles
Cre01.g010750	TM7	3.01e-07
Cre01.g010800	TM7	0.026577		PF00443	PTHR24006		3.4.19.12		GO:0036459,GO:0016579	AT3G14400.1	UBP25	ubiquitin-specific protease 25
Cre01.g010950	TM7	4.3e-06		PF13920,PF00023,PF12796	PTHR24198	KOG4412			GO:0005515	AT2G28840.1	XBAT31	XB3 ortholog 1 in Arabidopsis thaliana
Cre01.g011050	TM7	2.54e-05
Cre01.g012900	TM7	0.00103475			PTHR31096,PTHR31096:SF5		2.7.7.59			AT1G69040.2	ACR4	ACT domain repeat 4
Cre01.g014900	TM7	4.63e-08
Cre01.g015500	TM7	4.12e-09	CGL91	PF00168	PTHR10774				GO:0005515	AT4G34150.1		Calcium-dependent lipid-binding (CaLB domain) family protein	Conserved in the Green Lineage
Cre01.g015950	TM7	0.035306	CPL11	PF01300	PTHR17490,PTHR17490:SF7	KOG3051			GO:0003725	AT3G01920.1		DHBP synthase RibB-like alpha/beta domain	translation factor	Conserved expressed organellar protein involved in translation; putative translation factor (SUA5); found in plants and cyanobacteria
Cre01.g016250	TM7	3.45e-05	MLO3	PF03094	PTHR31942,PTHR31942:SF28				GO:0016021,GO:0006952	AT2G39200.1	ATMLO12,MLO12	Seven transmembrane MLO family protein	MLO family protein	Integral membrane protein, plant GCPR-like Mlo family; may contains a C-terminal EF-hand domain pair like other MLO proteins, but gene model is truncated by sequence gap; linked to MLO4
Cre01.g016950	TM7	6.91e-06		PF01239	PTHR11129,PTHR11129:SF1	KOG0530	2.5.1.58,2.5.1.59	K05955	GO:0018342,GO:0008318	AT3G59380.1	ATFTA,FTA,PFT/PGGT-IALPHA,PLP	farnesyltransferase A
Cre01.g017050	TM7	1.69e-08	MCP1	PF00153	PTHR24089,PTHR24089:SF276	KOG0756				AT5G01340.1		Mitochondrial substrate carrier family protein	Mitochondrial substrate carrier protein
Cre01.g017500	TM7	3.25e-08		PF01172,PF09377	PTHR10927,PTHR10927:SF1	KOG2917		K14574	GO:0042254	AT1G43860.1		sequence-specific DNA binding transcription factors
Cre01.g018850	TM7	4.31e-14		PF03372	PTHR12121	KOG0620	3.1.13.4	K12603		AT3G18500.2		DNAse I-like superfamily protein	Exonuclease-Endonuclease-Phosphatase superfamily protein
Cre01.g018900	TM7	1.7e-14		"PF05773,PF01485"	"PTHR11685,PTHR11685:SF100"	KOG1814		K11971	"GO:0005515,GO:0016567,GO:0004842"	AT1G32340.1	NHL8	NDR1/HIN1-like 8
Cre01.g019850	TM7	0.00145191	FTSH3	"PF06480,PF00004,PF01434"	"PTHR23076,PTHR23076:SF10"			K08956	"GO:0016021,GO:0008270,GO:0005524,GO:0004222,GO:0006508"	AT1G07510.1	ftsh10	FTSH protease 10	FtsH-like ATPase/metalloprotease	mitochondrial FtsH protease; inner-membrane metalloprotease (M41) exposing catalytic sites to the mitochondrial matrix (m-AAA protease)
Cre01.g020000	TM7	5.46e-10
Cre01.g020223	TM7	4.08e-06	FUM2	"PF10415,PF00206"	"PTHR11444,PTHR11444:SF1"		4.2.1.2	K01679	"GO:0016829,GO:0006099"	AT5G50950.2	FUM2	FUMARASE 2	Fumarate hydratase
Cre01.g020264	TM7	0.00012613	ATG6	PF04111	"PTHR12768,PTHR12768:SF4"	KOG2751		K08334	GO:0006914	AT3G61710.1	"ATATG6,AtBECLIN1,ATG6,BECLIN1"	AUTOPHAGY 6	Autophagy-related protein	"Subunit of phosphatidylinositol (PtdIns) 3-kinase complexes I and II; Complex I is essential in autophagy, Complex II is required for vacuolar protein sorting; ortholog of higher eukaryote gene Beclin 1"
Cre01.g020701	TM7	1.27e-13
Cre01.g020887	TM7	0.0485736
Cre01.g020918	TM7	0.00524498	PREP1	"PF00675,PF05193,PF08367"	"PTHR11851,PTHR11851:SF68"			K06972	GO:0006508	AT3G19170.1	"ATPREP1,ATZNMP,PREP1"	presequence protease 1	Presequence protease	"Zn metalloprotease, M16C family; Arabidopsis orthologues are dually-targeted to chloroplast and mitochondrion (PMID: 17081117); degrades cTP and mTP cleaved off pre-proteins during organellar import, in a large catalytic chamber (PMID: 16601675)"
Cre01.g022100	TM7	1.5e-07		PF00632	PTHR11254		6.3.2.19		GO:0004842	AT4G12570.1	UPL5	ubiquitin protein ligase 5
Cre01.g023400	TM7	5.13e-05		PF04791	PTHR31652			K14617		AT5G01460.1		LMBR1-like membrane protein
Cre01.g024300	TM7	0.000410283		"PF01398,PF08969"	PTHR12947	KOG2880	3.4.19.12	K11866	GO:0005515	AT1G48790.1	AMSH1	associated molecule with the SH3 domain of STAM 1
Cre01.g024850	TM7	1.16e-10	RDP2	PF00581	PTHR10828			K18065		AT5G03455.1	"ACR2,ARATH;CDC25,CDC25"	Rhodanese/Cell cycle control phosphatase superfamily protein	Putative rhodanese domain phosphatase
Cre01.g025983	TM7	0.00147427		PF07173						AT4G37900.1		Protein of unknown function (duplicated DUF1399)	protein of unknown function with DUF1399 domain
Cre01.g026700	TM7	9.3e-16												null-allele mutant was isolated (PMID 29743196)
Cre01.g027200	TM7	2.19e-05	UBC12	PF00179	"PTHR24067,PTHR24067:SF0"	KOG0416	6.3.2.19	K10576		AT1G63800.1	UBC5	ubiquitin-conjugating enzyme 5	E2 Ubiquitin conjugating enzyme
Cre01.g028300	TM7	2.95e-07
Cre01.g028423	TM7	0.0121152		PF00282	PTHR11999,PTHR11999:SF70		4.1.1.25	K01593	GO:0030170,GO:0019752,GO:0016831	AT2G20340.1		Pyridoxal phosphate (PLP)-dependent transferases superfamily protein
Cre01.g029000	TM7	1.66e-22	COQD2	PF08241	PTHR10108,PTHR10108:SF813		2.1.1.163		GO:0008168,GO:0008152	AT1G48600.1	AtPMEAMT,PMEAMT	S-adenosyl-L-methionine-dependent methyltransferases superfamily protein	Ubiquinone/menaquinone biosynthesis methyltransferase	UbiE/COQ5 methyltransferase family; possibly functioning in chloroplast
Cre01.g029250	TM7	4.36e-14	AAH1	PF00351	PTHR11473				GO:0055114,GO:0016714,GO:0009072,GO:0005506,GO:0004497				Aromatic amino acid hydroxylase-related protein	related to phenylalanine hydroxylase and tryptophan monooxygenase, not usually found in angiosperms
Cre01.g030350	TM7	4.36e-14	CGL41	PF02341	PTHR33791,PTHR33791:SF1					AT4G04330.1		Chaperonin-like RbcX protein	Conserved in the Green Lineage
Cre01.g031004	TM7	3.11e-07			PTHR14493					AT5G12850.1		CCCH-type zinc finger protein with ARM repeat domain
Cre01.g031500	TM7	4.38e-11		PF07732,PF00394,PF07731	PTHR11709	KOG1263	1.10.3.2,1.10.3.3		GO:0005507,GO:0055114,GO:0016491	AT4G39830.1		Cupredoxin superfamily protein
Cre01.g031600	TM7	0.00336622		PF05915	PTHR15664	KOG4753				AT2G19350.1		Eukaryotic protein of unknown function (DUF872)
Cre01.g032100	TM7	0.00142884		PF00400	"PTHR22850,PTHR22850:SF2"			K10570	GO:0005515	AT1G27840.1	ATCSA-1	Transducin/WD40 repeat-like superfamily protein
Cre01.g032139	TM7	2.47e-07		PF00400	PTHR22850				GO:0005515	AT1G19750.1		Transducin/WD40 repeat-like superfamily protein
Cre01.g032200	TM7	0.0213248
Cre01.g032350	TM7	7.55e-08	PIG8	PF07264	"PTHR21389,PTHR21389:SF0"			K10134		AT4G06676.1			p53-induced protein/etoposide-induced protein 2.4	"induced by p53 in etoposide-treated cells, also known as Ei24 etoposide-induced protein 2.4 (PMID:8649819); candidate tumor suppressor gene coding for an apoptosis factor that is an ER-localized Bcl-2 binding protein (PMID:15781622); in C. reinhardtii, affected by agents known to interfere with p53 (PMID:16678168)"
Cre01.g032400	TM7	0.000876747		PF05118					GO:0018193
Cre01.g033000	TM7	0.0348663	FAP334										Flagellar Associated Protein 334
Cre01.g033450	TM7	8.6e-11			"PTHR12393,PTHR12393:SF6"
Cre01.g033500	TM7	2.33e-12			"PTHR12393,PTHR12393:SF6"
Cre01.g033700	TM7	4.06e-06		PF01933	PTHR31240					AT2G34090.2	MEE18	maternal effect embryo arrest 18
Cre01.g034050	TM7	4.35e-06		PF01041	"PTHR11751,PTHR11751:SF428"	KOG0257				AT1G77670.1		Pyridoxal phosphate (PLP)-dependent transferases superfamily protein
Cre01.g034400	TM7	2.71e-05	PGL1	PF01182	PTHR11054	KOG3147	3.1.1.31	K01057	GO:0005975	AT5G24400.1	"EMB2024,PGL3"	NagB/RpiA/CoA transferase-like superfamily protein	6-phosphogluconolactonase	belongs to pentose phosphate pathway; probably chloroplast-targeted
Cre01.g035150	TM7	4.41e-05		PF00642	PTHR12547				GO:0046872	AT3G19360.1		Zinc finger (CCCH-type) family protein
Cre01.g035200	TM7	2.34e-08		PF01529	PTHR22883		2.3.1.225		GO:0008270	AT3G56930.1		DHHC-type zinc finger family protein
Cre01.g035350	TM7	3.88e-05		"PF08240,PF00107"	"PTHR11695,PTHR11695:SF590"	KOG0025	1.3.1.38	K07512	"GO:0055114,GO:0016491,GO:0008270"	AT3G45770.1		"Polyketide synthase, enoylreductase family protein"
Cre01.g035500	TM7	0.000519568	VPS34	"PF00792,PF00454,PF00613"	PTHR10048		2.7.1.137	K00914	"GO:0016773,GO:0048015,GO:0046854"	AT1G60490.1	"ATVPS34,PI3K,VPS34"	vacuolar protein sorting 34	"Phosphatidylinositol-3-kinase, probably vacuolar"	"Expressed Protein. Similar to VPS34, a phosphatidylinositol-3-kinase, involved in vacuolar transport and lipid metabolism; identical to partial cDNA sequence gi 2109288 gb U97662.1 CRU97662. Missing some exons due to sequence gaps"
Cre01.g035650	TM7	8.83e-23
Cre01.g036650	TM7	0.000345164		PF00069	"PTHR24347,PTHR24347:SF138"	KOG0583	2.7.11.1		"GO:0006468,GO:0005524,GO:0004672"	AT3G53930.2		Protein kinase superfamily protein
Cre01.g037250	TM7	0.00625534
Cre01.g038350	TM7	2.79e-05
Cre01.g039900	TM7	1.91e-11	TRZ4	PF13691,PF12706	PTHR12553,PTHR12553:SF49	KOG2121	3.1.26.11	K00784	GO:0008033	AT3G16260.1	TRZ4	tRNAse Z4	RNase Z-like protein	Weak similarity to RNase Z, may be a beta-lactamase family protein
Cre01.g040050	TM7	3.35e-09	TPK1	PF04265,PF04263	PTHR13622	KOG3153	2.7.6.2	K00949	GO:0030975,GO:0009229,GO:0005524,GO:0004788	AT1G02880.3	TPK1	thiamin pyrophosphokinase1	Thiamine pyrophosphokinase	Pyrophosphorylate thiamine to form thiamine pyrophosphate (the active form of the cofactor)
Cre01.g040100	TM7	3.23e-13		PF13902						AT1G03250.1
Cre01.g040200	TM7	0.0360992	WNK2	PF00069	PTHR13902	KOG0198	2.7.11.1	K08867	GO:0006468,GO:0005524,GO:0004672	AT5G41990.1	ATWNK8,WNK8	with no lysine (K) kinase 8	WNK protein kinase	WNK (With No Lysine) protein kinase homolog
Cre01.g040550	TM7	0.00418595		PF15378
Cre01.g041200	TM7	4.63e-08
Cre01.g041950	TM7	3.76e-13
Cre01.g043500	TM7	0.00144253		PF10288	PTHR20882				GO:0034227,GO:0002098,GO:0000049	AT4G35910.1		Adenine nucleotide alpha hydrolases-like superfamily protein
Cre01.g043850	TM7	0.00113596		PF07714	PTHR23257	KOG0192	2.7.11.1		GO:0006468,GO:0004672	AT5G49470.3		PAS domain-containing protein tyrosine kinase family protein
Cre01.g045000	TM7	0.00253962	PRL9	PF00188	PTHR10334					AT4G31470.1		CAP (Cysteine-rich secretory proteins, Antigen 5, and Pathogenesis-related 1 protein) superfamily protein	Predicted extracellular protein	CAP (Cysteine-rich secretory proteins, Antigen 5, and Pathogenesis-related 1 protein) superfamily protein
Cre01.g045450	TM7	4.76e-06
Cre01.g045650	TM7	1.75e-08	ZNJ3		PTHR15852					AT2G24860.1		DnaJ/Hsp40 cysteine-rich domain superfamily protein	DnaJ-like zinc-finger protein	contains a Zn-finger domain with CXXCXGXG motif, also found in DnaJ co-chaperones; probably organelle-targeted
Cre01.g045950	TM7	1.34e-08
Cre01.g046800	TM7	1.65e-05	MSP1										Membrane selenoprotein	model transcript sequence is correct, but protein is described in wrong frame; CDS starts at position 6551288, with UGA-encoded Sec residues at positions 47 and 104 in the protein sequence; contains SECIS in 3'-UTR; the second, best conserved Sec is within first of four transmembrane segments; family is present in algae, Amoebas, Sphaeroforma, but not animals; Sec transformed to Cys in some Chlor…
Cre01.g048050	TM7	4.64e-05	COA3	PF04127	PTHR12290,PTHR12290:SF2	KOG2728	6.3.2.5	K01922		AT5G02080.1		DNA / pantothenate metabolism flavoprotein	phosphopantothenate-cysteine ligase	4-phospho-panto-thenoylcysteine synthetase/phosphopantothenate-cysteine ligase. Probably catalyzes the second and third steps (out of five) of CoA synthesis from pantothenate
Cre01.g048350	TM7	4.55e-07	CGL53	PF00150	PTHR31451,PTHR31451:SF1		3.2.1.78	K19355	GO:0005975,GO:0004553	AT4G28320.1		Glycosyl hydrolase superfamily protein	conserved protein with glycosyl hydrolase family 5 domain	Conserved in the Green Lineage
Cre01.g049250	TM7	1.83e-07
Cre01.g052550	TM7	0.00829875		PF01753	PTHR12298		3.4.19.12			AT4G24560.1	UBP16	ubiquitin-specific protease 16
Cre01.g053000	TM7	2.49e-21	GPD2	PF12710,PF01210,PF07479	PTHR11728,PTHR11728:SF8	KOG2711	1.1.1.8	K00006	GO:0055114,GO:0051287,GO:0046168,GO:0016616,GO:0005975,GO:0004367,GO:0009331,GO:0006072	AT5G40610.1		NAD-dependent glycerol-3-phosphate dehydrogenase family protein	Glycerol-3-phosphate dehydrogenase/dihydroxyacetone-3-phosphate reductase	closely related to nearby GPD3
Cre01.g053150	TM7	6.56e-09	GPD3	PF12710,PF01210,PF07479	PTHR11728,PTHR11728:SF8	KOG2711	1.1.1.8	K00006	GO:0055114,GO:0051287,GO:0046168,GO:0016616,GO:0005975,GO:0004367,GO:0009331,GO:0006072	AT5G40610.1		NAD-dependent glycerol-3-phosphate dehydrogenase family protein	Glycerol-3-phosphate dehydrogenase/dihydroxyacetone-3-phosphate reductase	Closely related to nearby GPD2
Cre01.g053288	TM7	2.05e-16		PF05189,PF01137	PTHR11096,PTHR11096:SF0	KOG3980	6.5.1.4	K01974	GO:0006396	AT5G22100.1		RNA cyclase family protein
Cre01.g053288	TM7	2.05e-16		PF05189,PF01137	PTHR11096,PTHR11096:SF0	KOG3980	6.5.1.4	K01974	GO:0006396
Cre01.g053300	TM7	3.68e-17	AIH1	PF04371	PTHR31377,PTHR31377:SF0		3.5.3.12	K10536	GO:0009446,GO:0004668	AT5G08170.1	ATAIH,EMB1873	porphyromonas-type peptidyl-arginine deiminase family protein	Agmatine iminohydrolase	converts agmatin to N-carbamoyl-putrescine; involved in agmatine pathway of polyamine (putrescine) biosynthesis; could be organelle-targeted
Cre01.g053450	TM7	0.0182833	CYA1	PF00211	PTHR16305,PTHR16305:SF26		4.6.1.2		GO:0035556,GO:0016849,GO:0009190				Nucleotidyl cyclase	contains a Class III nucleotidyl cyclase domain and a P-loop NTPase domain
Cre01.g053950	TM7	1.64e-06			PTHR13789
Cre01.g054800	TM7	0.0138123		PF14566	PTHR23339,PTHR23339:SF54					AT3G62010.1				May contain additional coding sequence in intronic N-island PMID: 27175017
Cre01.g055465	TM7	8.19e-07		PF00650	PTHR10174					AT1G01630.1		Sec14p-like phosphatidylinositol transfer family protein
Cre01.g059617	TM7	0.00164751
Cre01.g061077	TM7	0.00216872	CGL93		PTHR31096,PTHR31096:SF14					AT5G04740.1		ACT domain-containing protein	predicted protein	null-allele mutant was isolated (PMID 29743196)
Cre01.g062172	TM7	2.73e-16	HBV1	PF00125	PTHR23428	KOG1744		K11252	GO:0003677,GO:0000786	AT1G07790.1	HTB1	Histone superfamily protein	Histone H2B variant
Cre01.g065457	TM7	2e-18
Cre02.g073600	TM7	3.45e-13
Cre02.g074250	TM7	3.19e-09
Cre02.g074550	TM7	0.0107608
Cre02.g074700	TM7	8.48e-05		PF04359	PTHR34782					AT1G27385.1
Cre02.g076550	TM7	3.5e-06
Cre02.g076600	TM7	9.88e-18		PF01195	PTHR17224	KOG2255	3.1.1.29	K01056	GO:0004045	AT1G18440.1		Peptidyl-tRNA hydrolase family protein
Cre02.g077350	TM7	0.000223218	HDH1	PF00815	"PTHR21256,PTHR21256:SF2"		1.1.1.23	K00013	"GO:0055114,GO:0051287,GO:0008270,GO:0004399,GO:0000105"	AT5G63890.1	"ATHDH,HDH,HISN8"	histidinol dehydrogenase	Histidinol dehydrogenase	histidinol dehydrogenase (EC 1.1.1.23); Target-P predicted organelle targeting; histidine biosynthesis pathway
Cre02.g078476	TM7	8.65e-13
Cre02.g078750	TM7	1.17e-07	PUS3	PF01479,PF00849	PTHR11079,PTHR11079:SF73	KOG1919	5.4.99.23	K15452	GO:0003723,GO:0009982,GO:0009451,GO:0001522	AT1G76050.2		Pseudouridine synthase family protein	RNA pseudouridine synthase	RNA pseudouridine synthase, mitochondrial precursor
Cre02.g079300	TM7	2.34e-05	VPS4	PF05496,PF04212,PF09336	PTHR23074,PTHR23074:SF93		3.6.4.6	K12196	GO:0009378,GO:0006310,GO:0006281	AT2G27600.1	ATSKD1,SKD1,VPS4	AAA-type ATPase family protein	AAA-ATPase of VPS4/SKD1 family	Expressed Protein. Similar to VPS4/SKD1 AAA-ATPase, involved in vacuolar protein transport
Cre02.g081100	TM7	2.42e-07		PF02893
Cre02.g083065	TM7	8.67e-07		PF05195,PF00557	PTHR10804,PTHR10804:SF100	KOG2737	3.4.13.9	K14213	GO:0030145,GO:0004177	AT4G29490.1		Metallopeptidase M24 family protein
Cre02.g083900	TM7	5.96e-11	EXN5	PF01612,PF04073,PF01927	PTHR13620,PTHR13620:SF15				GO:0008408,GO:0006139,GO:0003676,GO:0002161	AT1G56310.1		Polynucleotidyl transferase, ribonuclease H-like superfamily protein	3'-5' exonuclease
Cre02.g084100	TM7	2.45e-16								AT1G80630.1		RNI-like superfamily protein
Cre02.g084250	TM7	5.4e-05		PF07228	PTHR13832,PTHR13832:SF267	KOG0698	3.1.3.16		GO:0003824,GO:0006470,GO:0004722	AT5G53140.1		Protein phosphatase 2C family protein	Phosphoprotein phosphatase 2C-related
Cre02.g084550	TM7	0.000474742		PF00583	PTHR23091,PTHR23091:SF255				GO:0008080	AT4G28030.1		Acyl-CoA N-acyltransferases (NAT) superfamily protein	N-acetyltransferase
Cre02.g084950	TM7	0.0165859	GUK1	PF00625	PTHR23117,PTHR23117:SF12	KOG0707	2.7.4.8	K00942		AT3G06200.1		P-loop containing nucleoside triphosphate hydrolases superfamily protein	Guanylate kinase	Single domain guanylate kinase, erroneously called CYG71
Cre02.g085050	TM7	3.38e-06		PF13920,PF00400	PTHR22847,PTHR22847:SF422			K10143	GO:0005515	AT2G32950.1	ATCOP1,COP1,DET340,EMB168,FUS1	Transducin/WD40 repeat-like superfamily protein
Cre02.g085200	TM7	0.00827631		PF01585	PTHR23106				GO:0003676	AT5G08535.1		D111/G-patch domain-containing protein
Cre02.g086500	TM7	1.24e-12	PGM10	PF00300	PTHR23029,PTHR23029:SF24	KOG4754				AT1G09935.1		Phosphoglycerate mutase family protein	Phosphoglycerate mutase
Cre02.g086550	TM7	3.57e-06	CGL122	PF04055	PTHR30544,PTHR30544:SF3		2.1.1.192	K06941	GO:0051536,GO:0003824,GO:0008173,GO:0006364,GO:0005737	AT1G60230.1		Radical SAM superfamily protein	predicted Fe-S-cluster redox enzyme	Conserved in the Green Lineage
Cre02.g086600	TM7	0.023999		PF12680
Cre02.g087150	TM7	4.14e-12
Cre02.g087633	TM7	7.65e-06
Cre02.g087700	TM7	0.013102	APX1	PF00141	PTHR31356,PTHR31356:SF1		1.11.1.11	K00434	GO:0055114,GO:0020037,GO:0006979,GO:0004601	AT4G08390.1	SAPX	stromal ascorbate peroxidase	ascorbate peroxidase	L-ascorbate peroxidase, possibly localized to plastid
Cre02.g087850	TM7	1.31e-05	PTK19	PF07714	PTHR23257	KOG0192	2.7.11.25		GO:0006468,GO:0004672	AT5G38210.1		Protein kinase family protein	Protein tyrosine kinase	Putative protein tyrosine kinase identified through multi-level HMM library for kinase classification (PMID: 17557329); closely linked to PTK10
Cre02.g087950	TM7	4.86e-05	TSM1	PF01588,PF09334	PTHR11946,PTHR11946:SF86		6.1.1.10	K01874	GO:0000049,GO:0006418,GO:0005524,GO:0004812,GO:0000166	AT4G13780.1		methionine--tRNA ligase, putative / methionyl-tRNA synthetase, putative / MetRS, putative	Methionyl-tRNA synthetase
Cre02.g088450	TM7	0.002232	CPLD29	PF08628,PF00787,PF02194	PTHR22999,PTHR22999:SF18				GO:0035091	AT1G15240.2		Phox-associated domain;Phox-like;Sorting nexin, C-terminal	Conserved in the Plant Lineage and Diatoms	PX DOMAIN-CONTAINING PROTEIN KINASE-LIKE PROTEIN
Cre02.g093600	TM7	1.81e-10	TEH3	PF03061	PTHR12418,PTHR12418:SF16								Thioesterase-like protein
Cre02.g093750	TM7	4.51e-13	NRX2	PF13098,PF13905	PTHR13871,PTHR13871:SF38	KOG2501	1.8.1.8	K17609		AT1G60420.1		DC1 domain-containing protein	Nucleoredoxin	Nucleoredoxin, nuclear thioredoxin-like protein, contains two thioredoxin motifs with a WCPPC active site in each motif; closely related to nearby NRX1 and divergent NRX3 (truncated)
Cre02.g093800	TM7	6.95e-10	NRX3	PF13905	PTHR13871,PTHR13871:SF38		1.8.1.8			AT1G60420.1		DC1 domain-containing protein	Nucleoredoxin	related to animal thioredoxin, nucleoredoxin; sequence appears truncated, possibly a pseudogene; closely related to nearby NRX1 and divergent NRX2
Cre02.g094750	TM7	2.37e-09
Cre02.g095055	TM7	1.14e-06
Cre02.g095057	TM7	2.24e-05	CSB13	PF07282	PTHR15535								Probable transposon-derived protein of Chlamydomonas-Specific family B	CSB family member have highly similar sequences and show various degrees of N-terminal truncation; C-terminal part similar to transposase DNA-binding domain; is probably part of a (truncated) repeat element
Cre02.g095058	TM7	4.24e-06
Cre02.g095073	TM7	2.04e-08
Cre02.g095074	TM7	0.00498399	VPS11	PF12451	PTHR23323,PTHR23323:SF24	KOG2114				AT2G05170.1	ATVPS11,VPS11	vacuolar protein sorting 11	Subunit of VPS-C complex	Hypothetical Conserved Protein. Similar to VPS11 (vacuolar protein sorting-associated protein 11)-type proteins. Matsuo et al.'s (2008) roc12 (rhythm of chloroplast) circadian rhythm mutant locus maps here; this mutant exhibits a low-amplitude rhythm phe
Cre02.g095076	TM7	1.43e-11	MFT10	PF00083	PTHR23502,PTHR23502:SF9	KOG0255			GO:0055085,GO:0022857,GO:0016021	AT5G13740.1	ZIF1	zinc induced facilitator 1	Major facilitator superfamily transporter	Matsuo et al.'s (2008) roc39 (rhythm of chloroplast) circadian rhythm mutant locus maps here
Cre02.g095077	TM7	1.29e-06		PF04134,PF00571	PTHR34290					AT5G50100.1		Putative thiol-disulphide oxidoreductase DCC
Cre02.g095080	TM7	5.76e-09		PF01145	PTHR14165
Cre02.g095084	TM7	7.64e-16
Cre02.g095086	TM7	2.1e-15		PF01758	PTHR18640,PTHR18640:SF5				GO:0016020	AT3G56160.1		Sodium Bile acid symporter family
Cre02.g095103	TM7	5.25e-17		PF05686	PTHR12203	KOG2458							GT90 family protein 34	null-allele mutant was isolated (PMID 29743196)
Cre02.g095121	TM7	2.27e-05	PUS9	PF01479,PF00849	PTHR21600,PTHR21600:SF11		5.4.99.19		GO:0003723,GO:0009982,GO:0009451,GO:0001522	AT2G39140.1	SVR1	pseudouridine synthase family protein	RNA pseudouridine synthase
Cre02.g095137	TM7	2.35e-05		PF12838,PF02775,PF10371,PF01558,PF01855	PTHR32154,PTHR32154:SF0		1.2.7.1		GO:0030976,GO:0003824,GO:0055114,GO:0016903,GO:0016491
Cre02.g095200	TM7	1.24e-17		PF12848,PF00005	PTHR19211,PTHR19211:SF15	KOG0062	3.6.1.3		GO:0016887,GO:0005524	AT1G64550.1	ATGCN3,GCN3	general control non-repressible 3
Cre02.g095294	TM7	1.79e-09		PF13519	PTHR14187,PTHR14187:SF51		2.7.11.1			AT2G38970.1		Zinc finger (C3HC4-type RING finger) family protein
Cre02.g096737	TM7	8.52e-10					3.4.21.72
Cre02.g098200	TM7	0.0199075	CGL103	PF00569,PF13920	PTHR15898,PTHR15898:SF1				GO:0008270	AT3G24800.1	PRT1	proteolysis 1	predicted protein
Cre02.g098850	TM7	1.05e-06	NTR2	PF00070	PTHR22912,PTHR22912:SF183	KOG0404	1.8.1.9	K00384	GO:0055114,GO:0016491	AT2G17420.1	ATNTRA,NTR2,NTRA	NADPH-dependent thioredoxin reductase A	NADPH dependent thioredoxin reductase	NTR2 NADPH-dependent thioredoxin reductase 2, similar to AtNTRA and AtNTRB targeted to cytosol and mitochondria in Arabidopsis due to alternative initiation of transcription. Apparently no alternative initiation of trancription for this NTR in chlamy but presence of an N-terminal extension which could correspond to a transit peptide for targeting to mitochondria.
Cre02.g099350	TM7	4.65e-13	SRR8	PF00530	PTHR19331		2.7.11.1		GO:0016020,GO:0005044				Scavenger receptor cysteine rich (SRCR) protein	Scavenger receptor cysteine-rich protein; contains ligand-binding SRCR domain found in speract/scavenger receptor (PMID: 14995912)
Cre02.g099601	TM7	3.46e-06		PF01342	PTHR12663		2.7.11.1		GO:0003677	AT5G47690.3		binding
Cre02.g101250	TM7	4.3e-12			PTHR24006					AT4G33210.1	SLOMO	F-box family protein
Cre02.g102350	TM7	5.09e-11	ATG3	PF10381,PF03987,PF03986	PTHR12866,PTHR12866:SF2	KOG2981		K08343		AT5G61500.1	ATATG3,ATG3	autophagy 3 (APG3)	Autophagy-related protein	E2-like enzyme; involved in autophagy; plays a role in formation of Atg8p-phosphatidylethanolamine conjugates, which are involved in membrane dynamics during autophagy
Cre02.g102900	TM7	0.00353395		PF07714	PTHR23257,PTHR23257:SF394	KOG1187	2.7.11.25		GO:0006468,GO:0004672	AT4G35780.1		ACT-like protein tyrosine kinase family protein
Cre02.g103350	TM7	9.35e-13		PF01425	PTHR11895,PTHR11895:SF44	KOG1211	3.5.1.99		GO:0016884	AT5G64440.1	AtFAAH,FAAH	fatty acid amide hydrolase
Cre02.g103850	TM7	9.91e-06	HIS3	PF00475	PTHR23133,PTHR23133:SF4	KOG3143	4.2.1.19	K01693	GO:0004424,GO:0000105	AT4G14910.1	HISN5B	HISTIDINE BIOSYNTHESIS 5B	Imidazoleglycerol-phosphate dehydratase	imidazoleglycerol-phosphate (IGP) dehydratase (EC 4.2.1.19); histidine biosynthesis pathway
Cre02.g104750	TM7	8.07e-11					2.7.11.1
Cre02.g105100	TM7	0.0219475
Cre02.g105200	TM7	0.0394874		PF05184,PF03489	PTHR11480,PTHR11480:SF3	KOG1340		K12382	GO:0006629	AT3G51730.1		saposin B domain-containing protein
Cre02.g106350	TM7	0.000707013	CGL68	PF02681	PTHR31446,PTHR31446:SF5			K09775		AT1G67600.1		Acid phosphatase/vanadium-dependent haloperoxidase-related protein	Acid phosphatase/vanadium-dependent haloperoxidase related, DUF212	Conserved in the Green Lineage
Cre02.g106450	TM7	4.16e-21			PTHR23070,PTHR23070:SF14					AT3G50940.1		P-loop containing nucleoside triphosphate hydrolases superfamily protein	AAA ATPase	P-loop containing nucleoside triphosphate hydrolases superfamily protein; very similar to Cre02.g106450
Cre02.g106450	TM7	4.16e-21		PF00004	PTHR23070,PTHR23070:SF14				GO:0005524	AT3G50940.1		P-loop containing nucleoside triphosphate hydrolases superfamily protein	AAA ATPase	P-loop containing nucleoside triphosphate hydrolases superfamily protein; very similar to Cre02.g106450
Cre02.g107850	TM7	0.000870853	MOB1	PF03637	PTHR22599,PTHR22599:SF8	KOG0440		K06685		AT5G45550.1		Mob1/phocein family protein	Cytokinesis-related protein	MOB1 proteins are involved in mitotic exit and regulation of cytokinesis. Ts-lethal mutant block at S/M (PMID 29743196)
Cre02.g108450	TM7	0.000124612	FAP280	PF01381,PF08523	PTHR10245,PTHR10245:SF33	KOG3398		K03627	GO:0043565	AT2G42680.1	ATMBF1A,MBF1A	multiprotein bridging factor 1A	Flagellar Associated Protein 280, transcriptional coactivator-like	Flagellar Associated Protein similar to Transcriptional Coactivator-Like Protein; found in the flagellar proteome; transcript upregulated during flagellar regeneration [PMID: 157384]
Cre02.g110650	TM7	9.18e-09								AT3G05320.1		O-fucosyltransferase family protein
Cre02.g112500	TM7	1.7e-13		PF00069	"PTHR24349,PTHR24349:SF79"	KOG0580	2.7.11.1	K08850	"GO:0006468,GO:0005524,GO:0004672"	AT1G50240.2	FU	Protein kinase family protein with ARM repeat domain
Cre02.g112750	TM7	8.14e-05		PF03110	"PTHR31251,PTHR31251:SF1"				"GO:0005634,GO:0003677"	AT2G42200.1	SPL9	squamosa promoter binding protein-like 9
Cre02.g113000	TM7	4.61e-07
Cre02.g113050	TM7	4.44e-08		PF03009	"PTHR23344,PTHR23344:SF28"		3.1.4.46		"GO:0008081,GO:0006629,GO:0008889"
Cre02.g114000	TM7	1.17e-07
Cre02.g115567	TM7	0.0384741
Cre02.g115800	TM7	0.00298466		PF01987	PTHR31801					AT4G17420.1		Tryptophan RNA-binding attenuator protein-like
Cre02.g115950	TM7	3.31e-14		PF00722	PTHR10963		3.2.1.39		GO:0005975,GO:0004553
Cre02.g117200	TM7	3.25e-11		PF02449			3.2.1.23		GO:0009341,GO:0005975,GO:0004565				Putative beta-galactosidase	GH42 family
Cre02.g117400	TM7	0.00283194			PTHR10157				GO:0055114
Cre02.g118200	TM7	9.44e-13		PF01940	PTHR13353,PTHR13353:SF9	KOG4491			GO:0016021	AT5G19930.1		Protein of unknown function DUF92, transmembrane
Cre02.g119050	TM7	0.0230155	CER1	PF00326,PF07859	PTHR23024,PTHR23024:SF145			K15889	GO:0008236,GO:0006508,GO:0016787,GO:0008152	AT3G02410.1	ICME-LIKE2	alpha/beta-Hydrolases superfamily protein	Carboxyesterase-related protein	Contains esterase/lipase/thioesterase domain and predicted N-terminal signal peptide. Similar to an Arabidopsis At1g26120 hypothetical protein with a carboxylesterase domain; closely related to nearby CER2
Cre02.g141146	TM7	1.75e-05
Cre02.g141406	TM7	1.1e-10		PF14214,PF05970	PTHR23274	KOG0987	3.6.4.12		GO:0006281,GO:0003678,GO:0000723,GO:0005524,GO:0004386
Cre02.g142006	TM7	1.44e-15
Cre02.g142050	TM7	3.85e-10
Cre02.g142847	TM7	2.24e-15
Cre02.g142852	TM7	2.47e-08
Cre02.g142867	TM7	1.28e-16		PF12851
Cre02.g143052	TM7	1.47e-11
Cre02.g143507	TM7	0.00270683
Cre02.g143647	TM7	0.000722315
Cre02.g144006	TM7	4.58e-06		PF13833	PTHR13890	KOG2662				AT1G16010.2	MGT2,MRS2-1	magnesium transporter 2
Cre02.g144800	TM7	0.000376952	LCI8	PF13508,PF00696	PTHR30602,PTHR30602:SF4	KOG2436	2.3.1.1	K14682	GO:0008080	AT4G37670.2	NAGS2	N-acetyl-l-glutamate synthase 2	N-acetylglutamate synthase/acetylglutamate kinase	Putative N-acetylglutamate synthase (EC 2.3.1.1) involved in arginine biosynthesis; amino-acid N-acetyltransferase; similar to Arabidopsis (GenBank NP_974701) and Methylococcus capsulatus (GenBank YP_114514) genes; Low-CO2 inducible gene revealed by cDNA array analyses; regulated by CCM1 [PMID: 15235119]
Cre02.g145250	TM7	1.19e-15	RPS27E2	PF01667	PTHR11594	KOG1779		K02978	GO:0006412,GO:0005840,GO:0005622,GO:0003735	AT3G61110.1	ARS27A,RS27A	ribosomal protein S27	Cytosolic 80S ribosomal protein S27, isoform B	Cytosolic 40S small ribosomal subunit protein S27, isoform B
Cre02.g145750	TM7	1.55e-14	AOT2	PF01490	PTHR22950	KOG1305		K14207		AT3G30390.2		Transmembrane amino acid transporter family protein	Amino acid transporter	belongs to AAAP family of amino acid/auxin permeases; most similar to plant relatives; linked to closely related AOT1
Cre02.g146050	TM7	0.0405855	ATO2	PF00109,PF02803,PF00108	PTHR18919,PTHR18919:SF101	KOG1390	2.3.1.9	K00626	GO:0016747,GO:0008152	AT5G48230.2	ACAT2,EMB1276	acetoacetyl-CoA thiolase 2	Acetyl-CoA acyltransferase	EC 2.3.1.9
Cre02.g147150	TM7	1.13e-05												null-allele mutant was isolated (PMID 29743196)
Cre02.g147302	TM7	0.0277985		PF01041	PTHR11751,PTHR11751:SF379	KOG0257	2.6.1.78,2.6.1.79,2.6.1.1	K15849		AT2G22250.3	AAT,ATAAT,MEE17	aspartate aminotransferase		null-allele passenger mutation was isolated (PMID 29743196)
Cre02.g147450	TM7	2.24e-14		PF01758	PTHR18640,PTHR18640:SF9			K14347	GO:0016020	AT3G56160.1		Sodium Bile acid symporter family
Cre02.g147800	TM7	1.26e-06	SEC14	PF00650	PTHR23324	KOG1471				AT2G21540.1	ATSFH3,SFH3	SEC14-like 3	Putative phosphoglyceride transfer protein	similar to SEC14 cytosolic factor, necessary for vesicle budding from the Golgi complex (PMID: 9461221); there are two other highly similar proteins in Chlamydomonas (ID:105305 and 169226)
Cre03.g143787	TM7	0.00354254
Cre03.g144144	TM7	5.06e-14
Cre03.g144184	TM7	1.8e-05			PTHR36771					AT3G56290.1
Cre03.g144344	TM7	0.00154073		PF04564	PTHR27003,PTHR27003:SF84		6.3.2.19		GO:0016567,GO:0004842	AT5G61560.1		U-box domain-containing protein kinase family protein
Cre03.g144524	TM7	3.21e-10		PF01764	PTHR21493,PTHR21493:SF135				GO:0006629	AT4G16070.1		Mono-/di-acylglycerol lipase, N-terminal;Lipase, class 3
Cre03.g144707	TM7	2.94e-16		PF02880,PF02879,PF02878	PTHR22573,PTHR22573:SF18	KOG1220	5.4.2.8,5.4.2.2		GO:0016868,GO:0005975	AT1G70820.1		phosphoglucomutase, putative / glucose phosphomutase, putative
Cre03.g144787	TM7	3.93e-14		PF00085	PTHR10438	KOG0907	1.8.1.8		GO:0045454,GO:0015035,GO:0006662	AT1G07700.3		Thioredoxin superfamily protein
Cre03.g144867	TM7	0.000128338		PF10607	PTHR12170,PTHR12170:SF2			K18624		AT3G55070.1		LisH/CRA/RING-U-box domains-containing protein
Cre03.g145227	TM7	2.76e-07		PF04652	PTHR12741	KOG0917		K12199		AT4G26750.1		hydroxyproline-rich glycoprotein family protein
Cre03.g145307	TM7	6.39e-07
Cre03.g145407	TM7	0.00103894		PF00642	PTHR24153				GO:0046872
Cre03.g145767	TM7	0.000487364	RRP6	PF00570,PF01612	PTHR12124,PTHR12124:SF41		3.1.13.5	K12951	GO:0005622,GO:0003676,GO:0008408,GO:0006139	AT2G32415.1		Polynucleotidyl transferase, ribonuclease H fold protein with HRDC domain	putative exosome subunit	contains DEDDy DnaQ-like 3'-5' exonuclease domain like yeast Rrp6p exosome subunit
Cre03.g145947	TM7	4.26e-09
Cre03.g146287	TM7	2.25e-10		PF12146			3.1.1.1
Cre03.g146607	TM7	6e-08			PTHR37471,PTHR37471:SF1
Cre03.g146667	TM7	2.08e-06
Cre03.g146747	TM7	3.17e-10	GOX10	PF07250,PF09118	PTHR32208,PTHR32208:SF21		2.7.11.1			AT3G53950.1		glyoxal oxidase-related protein	Glyoxal or galactose oxidase	The substrate of this oxidase is unsure, as the similarity is to both glyoxal oxidases and galactose oxidases, found in fungi (both use the same Tyr radical / metal mechanism); the higher plant homologues are secreted, but the fate of the Chlamydomonas isoforms is uncertain; belongs to a family of 20 genes more related to each other than to their higher plant homologues, contain the kelch repeat …
Cre03.g148350	TM7	1.26e-11			PTHR36804					AT5G41960.1
Cre03.g148700	TM7	3.38e-18	PWR7	PF04720	PTHR31579					AT2G38820.2		Protein of unknown function (DUF506)	PWR motif protein	Belongs to a family of 14 Chlamydomonas genes with similarity to DUF506 proteins (plant-specific, unknown function); contains pfam04720: PDDEXK_6, distant homologues of the PD-(D/E)XK nuclease superfamily; the PWR family name comes from the perfectly conserved PWR motif shared between the Chlamydomonas and plant proteins; many genes in the family show clustering on chromosomes 3, 14 and 16; there…
Cre03.g149250	TM7	1.23e-15	ICL2	PF00463	PTHR21631,PTHR21631:SF12		4.1.3.32		GO:0019752,GO:0004451	AT2G43180.1		Phosphoenolpyruvate carboxylase family protein	Isocitrate lyase	Isocitrate lyase/phosphorylmutase
Cre03.g149350	TM7	1.34e-12	RWP4	PF02042	PTHR32002					AT5G66990.1		RWP-RK domain-containing protein	RWP-RK transcription factor	putative RWP-RK domain transcription factor [PMID: 15785851]; forms a tandem pair with RWP11 with which there is amino acid homology around the RWP-RK domain and some intron conservation
[truncated: 1,172 more rows]

## Sheet: TM8
Significantly enriched MapMan Terms in TM8
Term	Genes in WGNA modules	Total number of genes with this MapMan term	Number of Genes in TM8 with this MapMan Term	pValueAdj	Gene IDs with this MapMan Term in TM8
[truncated: 235 more rows]

## Sheet: TM9
Significantly enriched MapMan Terms in TM9
[truncated: 5,223 more rows]

[truncated: 7 more sheets: TM10, TM11, TM12, TM13, TM14, TM15, TM16]
