# Supplementary material for: Systems-wide analysis revealed shared and unique responses to moderate and acute high temperatures in the green alga Chlamydomonas reinhardtii
Source: Commun Biol. 2022 May 13;5:460. doi: 10.1038/s42003-022-03359-z (PMC9106746; doi:10.1038/s42003-022-03359-z)
Supplement: Supplementary file 11 — supplementary_data_8 [file 42003_2022_3359_MOESM11_ESM.xlsx]

## Sheet: transcripts35zScores
Transcripts in 35oC Z-scores
Columns D-R display z-scores in each time point. Number in parentheses corresponds to time point on Figure 6 and Supplemental Dataset 10
Gene ID	Gene Name	MapMan Functional Category	pre-heat (1)	RHT (2)	0.5h Heat (3)	1h Heat (4)	2h Heat (5)	4h Heat (6)	8h Heat (7)	16h Heat (8)	24h Heat (9)	RCT (10)	2h Recovery (11)	4h Recovery (12)	8h Recovery (13)	24h Recovery (14)	48h Recovery (15)
Cre01.g000017			-0.763655	0.779702	1.09249	1.25557	1.33098	0.938487	0.678196	0.500907	0.398726	-1.17842	-1.01457	-0.998569	-1.12112	-0.804177	-1.09454
Cre01.g000033			-0.744212	0.897181	1.20525	1.32047	1.15318	0.864245	0.562047	0.451539	0.32312	-1.33337	-1.32364	-1.32314	-0.822346	-0.491974	-0.738356
Cre01.g000050	RWP14		0.0369498	-1.85915	-0.9044	-1.03276	-0.718629	-0.883384	0.310353	0.926858	0.825584	-0.0987824	1.77258	1.5544	0.336463	-0.193493	-0.072589
Cre01.g000100		transport.metal	0.757935	0.00226542	-0.305923	-0.787055	-0.819512	-0.748672	0.40301	0.779917	0.505081	-2.34967	1.88772	1.10316	-0.389693	-0.00248623	-0.036076
Cre01.g000150	ZRT2	transport.metal	0.424207	0.0534514	0.269405	-0.38963	-0.766635	-0.190096	1.13728	0.309541	0.22972	-3.13132	1.15298	0.516068	0.346644	-0.0318537	0.0702319
Cre01.g000200			0.0885885	-1.42387	0.544545	0.284661	0.192828	-1.21181	0.308796	0.106687	1.14183	-0.531942	2.66624	-0.322199	-0.705054	-0.690628	-0.448672
Cre01.g000250	SNR1		0.516223	0.967903	1.32025	-0.523089	-0.974954	-1.38694	0.371875	-0.711316	0.116397	-1.96883	0.291913	1.06796	1.41019	-0.378348	-0.11924
Cre01.g000300	GDP8		-0.119014	1.69211	0.523427	-0.377449	-0.687293	-1.02869	-0.494635	-0.149058	-0.251558	-2.21603	1.49408	1.25217	0.1181	0.334908	-0.0910773
Cre01.g000350		PS.lightreaction.other electron carrier (ox/red).ferredoxin oxireductase	0.811888	-0.175161	1.38095	1.08451	0.368617	-1.16652	-0.460914	-1.38612	-0.0412088	-1.23139	-0.228175	-0.747586	2.10199	-0.134235	-0.176641
Cre01.g000400	AXL3		0.26824	-0.351452	-1.28227	-1.61048	-0.89455	-0.617271	0.902632	0.494876	0.0849277	-0.541931	2.13156	1.53922	-0.203446	-0.143773	0.223707
Cre01.g000450	AXL2		0.360693	-0.0860205	-1.03915	-1.33571	-1.12727	-0.68228	0.483812	0.381183	-0.0279663	-1.21974	2.20939	1.55194	0.247969	0.103536	0.179613
Cre01.g000500	AXL5		1.01827	1.18643	0.997665	0.767446	-0.000639186	-0.954476	-1.24873	-0.927197	-0.507462	-0.532493	-1.39254	-1.22633	1.00403	0.910406	0.905625
Cre01.g000550			0.0319209	0.546551	-1.49735	-1.37712	-1.14971	-1.34612	0.470046	0.760923	0.110714	-0.546518	1.58882	1.54585	0.23863	0.0362218	0.587143
Cre01.g000600		development.unspecified	0.237483	-1.07661	-1.00595	-1.29352	-1.03783	-0.900578	-0.0376292	-0.22772	0.0495707	0.571416	2.06416	1.68017	0.856533	0.107063	0.0134429
Cre01.g000650	AMX2	misc.oxidases - copper, flavone etc	-0.454726	2.3431	0.840116	0.230139	-0.703556	-1.52105	-0.297238	-0.461447	-0.382317	-1.04036	1.51976	0.670542	-0.217869	0.0989461	-0.624037
Cre01.g000700			-0.359209	0.260733	0.905922	-0.151289	-0.284783	-1.17062	-0.0785066	0.695944	0.907284	-2.53113	1.1801	1.31609	0.297318	-0.702049	-0.285808
Cre01.g000750			0.75603	0.345519	0.947635	0.416209	-0.396352	-1.73487	-1.54317	-0.979168	-1.09461	-0.684794	0.947187	1.03715	1.38208	0.303406	0.297745
Cre01.g000800	CGL136		1.18161	-0.438175	-0.305827	-0.677819	-0.724553	-0.313939	-0.11031	-0.541918	-0.31461	-2.12891	0.683064	-0.212963	1.98599	0.99127	0.927093
Cre01.g000850	CPLD38		0.267621	0.57271	0.718462	-0.116751	-1.16404	-1.92912	-0.487472	-1.04176	-0.370745	-0.419092	-0.428274	1.48573	1.83895	0.469514	0.604256
Cre01.g000900	CPLD20		0.842723	0.27589	-0.27586	-0.217616	-0.432959	-1.27964	-1.79984	-0.117961	0.244623	1.58687	-0.517032	-1.22648	1.67848	0.816629	0.422176
Cre01.g000950	MFT13		0.70781	0.792508	-0.0884843	-0.677168	-0.878272	-1.31168	0.59802	-0.151494	0.0354639	-2.24918	1.61771	1.11327	-0.428321	0.392074	0.52773
Cre01.g001000			0.726734	0.161693	-1.02657	-1.5264	-1.64329	-1.15582	0.146987	0.56562	-0.235384	-0.508102	1.61859	1.41581	0.486731	0.3534	0.619994
Cre01.g001100			0.7488	0.247959	-0.877584	-1.72118	-1.60468	-1.0876	0.170772	0.140755	-0.113621	-0.313048	1.60781	1.55991	0.730242	0.105687	0.405789
Cre01.g001150		protein.postranslational modification.kinase	0.13579	0.427612	-0.100055	-0.504493	-0.784889	-1.26833	-0.279567	0.653957	0.665311	-1.55632	2.15874	1.61209	0.00577482	-0.566107	-0.599507
Cre01.g001200	MAPKKK14	protein.postranslational modification	0.250937	-0.591543	-1.1021	-0.87256	-0.554927	-0.527843	-0.422813	0.0391684	0.159204	2.95729	1.24275	-0.649961	-0.207549	0.249995	0.0299553
Cre01.g001250			-0.551604	0.251073	0.124539	0.442966	-0.729175	-0.815546	-0.898081	0.54496	0.222774	1.24198	2.12012	1.1723	-0.735875	-1.55625	-0.834177
Cre01.g001300		cell.motility.eukaryotes.other	0.189066	0.237421	-0.594918	-1.85655	-1.13461	-0.579009	0.671405	0.770684	0.365882	-0.618468	2.33712	1.04895	-0.538107	-0.265204	-0.0336575
Cre01.g001350		transport.ABC transporters and multidrug resistance systems	0.310517	0.238156	-0.566048	-1.52923	-1.17814	-0.511359	0.590391	0.594359	0.388223	-1.71537	1.93379	1.41118	-0.0472935	0.0991669	-0.0183421
Cre01.g001400	ZMP1	protein.degradation	0.462627	1.08164	0.261975	-0.508207	-1.63079	-2.33053	-1.07048	-0.109058	-0.118282	0.507709	0.64937	1.17291	0.657002	0.667587	0.306524
Cre01.g001450			0.608036	0.61956	0.522676	-0.254832	-1.74455	-2.42076	-0.708371	0.365602	0.123592	-0.185701	-0.239837	1.43334	0.726589	0.496488	0.658155
Cre01.g001501	OPR1		0.644731	0.263776	0.410446	-1.21672	-0.59718	-1.05232	0.268387	-0.510774	0.43999	-1.85311	1.94765	1.35991	0.692694	-0.378081	-0.419399
Cre01.g001550	TIF3	protein.synthesis.initiation	0.594044	0.971446	0.979768	-0.14884	-0.992138	-1.51138	-0.339432	-0.525584	-0.329508	-1.82752	-0.634393	0.975886	1.58608	0.702052	0.499518
Cre01.g001600		not assigned.no ontology.BTB/POZ domain-containing protein;cell.organisation	0.598966	-0.0456922	-1.84653	-0.568752	0.829338	0.377964	-0.206439	0.437189	1.09375	0.77209	0.148712	-2.56219	0.440616	0.0133776	0.517605
Cre01.g001650			1.63749	-0.640797	-0.635145	-0.403328	0.175623	-2.09051	0.111711	-1.01281	-0.0278799	0.307668	1.83514	0.576693	0.82296	-0.00140912	-0.655406
Cre01.g001657	DAB1		0.533895	0.659521	-0.372404	-1.49703	-1.73061	-1.02069	-0.0232929	-0.309449	-0.555855	-0.776425	1.51202	1.1651	1.22495	0.558173	0.632085
Cre01.g001664			0.34806	-1.62422	-1.29244	-1.15901	-0.498951	-0.123457	0.41873	0.301645	-0.0495398	-0.305199	2.53748	0.98838	-0.124068	0.299498	0.283085
Cre01.g001678		protein.postranslational modification	0.203375	-1.25565	-1.0137	-0.685556	-0.988603	-0.892758	-0.48076	-0.0992818	-0.0232987	1.8328	1.25921	1.9663	-0.10912	0.18999	0.0970454
Cre01.g001700		protein.postranslational modification	-0.913003	2.03818	1.16607	1.04688	0.713333	-0.631197	-1.12924	0.164828	0.116992	-1.28323	0.0732023	-1.20888	0.527302	0.255096	-0.936331
Cre01.g001750	TIG1	protein.folding.prefoldin and trigger factor;protein.folding	0.627645	-0.851608	-1.04556	-1.13828	-1.08189	-0.828153	0.122901	-0.698884	-0.579687	-0.314381	1.64935	1.62545	1.22614	0.603429	0.683528
Cre01.g001800	FAP403	protein.postranslational modification.kinase;protein.postranslational modification	0.259632	0.519891	-0.157302	-0.744101	-1.44927	-1.40848	-0.352178	-0.340894	-0.693246	-0.992443	1.73866	1.63475	1.06827	0.594683	0.32202
Cre01.g001950			-0.416158	0.176701	-0.242708	-0.862413	-1.05963	-1.22672	0.394549	0.335239	-0.490825	-1.10347	1.91719	2.19838	0.344862	0.0904406	-0.0554412
Cre01.g001983			0.873783	0.621154	-0.0567904	-0.651319	-1.0614	-1.18363	-0.638159	-0.831238	-0.904525	-1.49295	1.12719	1.25996	0.925796	1.08007	0.932058
Cre01.g002050	APT1		0.257359	-1.54272	-0.658292	-0.469846	-0.674437	-1.3639	0.258024	0.281106	0.185967	-0.0867254	2.41349	1.51097	0.395101	-0.204197	-0.301899
Cre01.g002100			0.228679	-1.31945	-1.03508	-0.959532	-0.973246	-0.634904	0.293009	0.90888	0.566613	0.695007	1.98335	1.41801	0.285466	-0.903425	-0.553381
Cre01.g002150			0.604906	0.214977	-0.74232	-1.79528	-1.64568	-1.14283	0.26209	0.680424	-0.439034	-0.273658	1.56115	1.40375	0.375743	0.385813	0.549944
Cre01.g002200	RPB6	RNA.transcription	0.0122395	-0.601759	-0.936112	-1.32255	-1.25426	-0.911261	0.264139	-0.346179	-0.151692	0.338732	2.03744	1.81092	0.894491	0.218712	-0.052863
Cre01.g002201			0.39067	-0.400053	-0.253588	-1.10309	-1.11053	-1.49694	0.321144	-0.124109	0.742195	-1.17333	2.04391	1.55292	0.537291	0.0892369	-0.0157234
Cre01.g002203			0.289596	-0.757335	0.188278	-1.15401	-1.41642	-0.9952	1.22069	0.544598	0.386468	-1.27769	1.81993	1.38854	0.205687	-0.343045	-0.100081
Cre01.g002227			0.0352938	-1.33539	-0.292291	-1.14143	-0.68387	-0.887274	-0.237494	-0.554145	0.0449816	1.30356	2.27736	0.819384	1.21187	-0.17074	-0.389814
Cre01.g002234			-0.191748	-1.69343	-1.01595	-1.4415	-0.741528	-0.230282	0.525139	-0.278593	0.0015026	0.221161	2.23953	0.832803	0.910791	0.618185	0.243927
Cre01.g002250		RNA.regulation of transcription.histone acetyltransferases;misc.GCN5-related N-acetyltransferase	0.062316	1.36731	1.87032	0.891225	-0.12677	-0.54678	-0.526326	-0.245589	-0.0676794	-2.06449	-1.41235	-0.413272	0.807653	0.114177	0.29026
Cre01.g002300	CYN19-2	cell.cycle.peptidylprolyl isomerase;protein.folding.immunophilins (IMM).cyclophilins	0.337163	-0.02132	-0.428062	-1.35194	-2.18077	-1.06618	0.63705	0.400281	-0.00194624	-0.000788093	1.56088	1.60201	0.515732	-0.272676	0.270573
Cre01.g002350		protein.degradation.ubiquitin.E1;hormone metabolism.auxin.signal transduction	0.37419	-0.106252	-0.769094	-1.29478	-0.761441	-0.822792	0.522453	-0.499405	-0.0657411	-0.607342	2.5575	1.65247	0.238031	-0.289576	-0.128214
Cre01.g002400	TGL1	lipid metabolism.lipid degradation.lipases.triacylglycerol lipase;lipid metabolism.lipid degradation.lipases	0.0348775	-1.44408	0.568743	0.417773	0.429909	-1.23046	0.284405	0.551993	1.95998	-0.437012	1.42156	0.0866671	-0.684521	-0.316176	-1.64366
Cre01.g002451		not assigned.no ontology.C2 domain-containing protein	0.0366785	-1.07139	0.913983	0.639697	0.809455	0.0740697	1.23037	0.256532	1.18644	-0.89454	1.33134	-1.14849	-0.897838	-0.902162	-1.56415
Cre01.g002500	COP1	signalling.light	0.573847	0.925548	0.915039	0.981243	0.218831	-1.04287	-1.01986	-1.15803	-0.960636	-0.475157	-1.68267	-0.281809	1.5247	0.828342	0.653489
Cre01.g002550	FAP335	protein.postranslational modification;protein.synthesis.ribosome biogenesis	0.148767	0.276633	-0.675365	-0.903811	-1.53397	-1.33748	-0.688801	-0.0326295	-0.425006	1.69481	1.71907	1.24373	0.647253	0.0517795	-0.184978
Cre01.g002600			0.615041	-0.408465	-0.972956	-0.691209	-1.28326	-0.90073	0.503926	0.561309	0.384658	2.20123	1.73861	-0.286787	-0.784905	-0.511624	-0.164835
Cre01.g002700			0.304538	0.666733	0.532635	-0.64798	-0.672683	-1.49284	0.0926597	1.04794	0.378871	-1.74947	1.64315	1.33813	-0.854761	-0.725715	0.138786
Cre01.g002750			-0.235793	-0.394974	0.851549	-1.82892	-0.932691	-1.50964	-0.340133	1.60336	0.993984	-0.486988	1.03964	0.906489	0.261028	-0.548423	0.621508
Cre01.g002787	SRR24A		1.14594	0.27873	0.343718	-0.42745	-1.77947	-1.69504	-0.204427	0.156167	-0.596574	-1.13945	1.3754	1.4404	0.406284	0.0524145	0.643363
Cre01.g002824	SRR24B	misc.myrosinases-lectin-jacalin	0.883185	0.559068	0.206022	-0.408869	-1.65838	-2.13294	0.03469	0.625564	-0.787593	-0.703638	0.985482	1.44562	-0.0592683	0.902103	0.108956
Cre01.g002861		misc.myrosinases-lectin-jacalin	0.818286	0.205562	-0.13831	-1.00669	-1.83103	-1.40719	0.0930608	0.284859	-0.733168	-0.737172	1.72351	1.43769	0.249579	0.285547	0.755459
Cre01.g002900			0.531426	1.03024	0.717445	0.764424	-0.13976	-1.4161	-1.53518	-0.592495	-0.70724	0.181158	-0.548262	-1.45113	1.62896	0.92811	0.608409
Cre01.g002950			-0.164431	-0.957094	-1.10119	-1.36759	-0.742848	-0.331547	0.768071	0.45348	0.326484	-0.240649	2.18662	1.78044	0.203123	-0.285505	-0.527362
Cre01.g003000			-0.421596	-0.965952	-0.148331	-1.34264	-1.04186	-0.817292	1.10331	1.35332	0.513324	0.0161628	2.17213	0.769552	-0.0783633	-0.734844	-0.376912
Cre01.g003050	SEC8	cell.vesicle transport	0.140566	0.328918	0.0101292	-1.14912	-1.07893	-1.21556	0.126641	0.581277	0.278548	-1.2397	1.78016	2.07586	0.234673	-0.552334	-0.321121
Cre01.g003100			-0.302051	0.685165	0.70114	-0.102333	-2.0044	-1.32083	0.277677	0.627704	-0.0250527	0.0636508	1.83031	1.29047	-0.836911	-0.986439	0.101906
Cre01.g003150			0.328739	-0.627143	-0.750163	-0.850972	-0.77942	-0.656102	0.101862	0.233754	-0.0462872	-1.32976	2.37089	1.90477	0.262889	-0.139432	-0.0236196
Cre01.g003200			-0.367753	0.569671	0.588419	0.717887	1.29252	1.00405	0.861191	0.738863	0.781827	-1.27391	-1.42541	-1.87269	-0.739225	-0.367644	-0.507795
Cre01.g003376		cell.division;stress.abiotic.heat	0.342148	-2.59021	-0.585599	-0.820759	-0.616113	-0.333997	0.274738	0.171238	0.181035	0.476452	1.74164	1.44885	0.390197	0.0425115	-0.122133
Cre01.g003450			0.355481	-0.839052	-0.642955	-0.731142	-0.493727	-1.10538	0.701138	0.390611	0.717024	-1.39385	1.69036	2.13326	-0.140584	-0.424197	-0.21699
Cre01.g003463		DNA.repair	0.679976	-0.237312	-1.06841	-1.60744	-1.34391	-0.813635	0.558153	0.685639	-0.125243	-0.596906	1.97507	1.45257	0.0834928	0.0171748	0.340776
Cre01.g003475			0.252567	0.826169	1.30955	0.905596	0.965816	-0.386952	0.229772	0.842531	0.649143	-2.30864	-0.00447606	-1.35559	-0.801428	-0.489315	-0.634752
Cre01.g003487			-0.056528	-0.810236	-0.499799	-0.930785	-1.16789	-1.18383	0.378936	-0.0227644	0.393104	-0.192986	2.02029	2.19848	0.232793	0.0320301	-0.390809
Cre01.g003500	MSH2	DNA.repair	1.02227	0.128607	-1.67551	-1.41593	-0.0917433	-1.25721	0.182079	0.177826	0.759572	-0.139866	1.5948	1.72868	-0.303567	-0.351582	-0.358428
Cre01.g003508			0.236122	1.67204	1.85422	0.628654	-0.410354	-1.15036	-1.05053	-0.795764	0.526006	-1.23602	0.156059	-1.1308	0.750856	0.429965	-0.480112
Cre01.g003516			-0.0515812	1.96448	1.43434	0.641802	-0.723325	-1.7635	-1.48343	-0.641799	-0.568794	-0.388918	0.139986	-0.0678381	0.457643	0.810673	0.240265
Cre01.g003524		signalling.calcium;protein.postranslational modification	0.588064	1.1987	0.311091	-0.0668953	-1.63145	-1.89938	-1.17362	-0.229659	-0.182921	-0.796936	0.214803	0.872806	1.40399	0.717403	0.674007
Cre01.g003532			-0.573923	2.06505	1.50106	1.37662	-0.608307	-0.986455	-1.01048	0.540783	0.397516	-0.525514	-0.736955	-1.01837	0.429944	-0.284107	-0.566863
Cre01.g003550		misc.rhodanese	-0.208957	0.773946	1.48935	0.87538	0.340503	0.159911	0.889563	0.716215	0.686581	-0.684933	-2.34823	-1.35034	-0.63114	-0.346444	-0.361406
Cre01.g003600			-1.16634	1.72265	1.41949	0.615706	-1.71213	-0.725685	0.242461	1.42109	0.584549	-0.793255	-0.673809	0.0216522	-0.347229	-0.376166	-0.232985
Cre01.g003650			0.443983	-0.682172	-1.34431	-1.71841	-1.08276	-0.531837	0.0585975	-0.114443	-0.25576	0.279691	1.70862	1.83517	0.40773	0.41833	0.577567
Cre01.g003700			0.335742	-0.324048	-0.700821	-1.83703	-1.10281	-0.593617	0.537697	0.921522	0.32995	-1.06522	1.61823	1.79549	-0.0774761	-0.147223	0.309625
Cre01.g003751			0.422121	2.13014	1.21449	0.0812057	-0.535012	-0.850189	-0.478726	0.454143	0.474769	-1.19213	-0.639714	-1.76279	1.01501	0.0669951	-0.400319
Cre01.g003800		protein.postranslational modification	0.707713	-0.446166	-1.32614	-1.68899	-0.75291	-0.870017	0.0394283	0.528434	0.262545	-0.781277	2.21463	1.05889	0.327836	0.300031	0.426009
Cre01.g003826		protein.postranslational modification.kinase;protein.postranslational modification	0.60762	-0.626424	-1.40135	-1.65256	-0.917537	-0.445513	0.168033	0.206689	-0.0203489	-0.645201	2.21317	1.19662	0.203138	0.666855	0.446809
Cre01.g003850	CYP747A1	misc.cytochrome P450;misc.misc2	-0.464771	0.777337	0.18172	0.122884	1.15546	1.21131	1.04205	0.959581	0.913822	-1.56562	-1.10815	-1.29622	-1.4084	-0.193838	-0.327154
Cre01.g003950			1.20629	0.199025	0.979556	0.902937	0.178327	-0.67283	-1.61599	-0.980568	-1.48904	-0.741155	-0.355142	-0.517941	0.288597	1.34043	1.27751
Cre01.g004000			-0.284287	0.852803	-0.270356	-0.781275	-0.686986	-1.26066	0.144009	-0.703941	-0.69537	-1.04529	1.91951	1.92468	0.958757	0.112733	-0.184323
Cre01.g004050			0.966181	-0.135567	-0.736616	-0.0689619	-0.747043	-1.95821	-1.22972	0.158397	0.148572	-0.281542	-0.0181364	-0.354289	1.59556	1.68871	0.972667
Cre01.g004124			0.52826	-0.315239	-1.17984	-1.21688	-1.17481	-1.16458	-0.591916	-0.284669	-0.455805	0.736836	1.72216	1.60748	0.955949	0.317614	0.515446
Cre01.g004157		cell.motility.eukaryotes.flagellar associated proteins	0.425465	1.35295	-0.168797	0.417639	-0.120799	-0.523317	-1.39921	-1.51424	-1.6867	-0.667844	0.69681	1.05009	1.43475	0.526857	0.176356
Cre01.g004200			0.460951	0.15543	-0.134163	-1.05006	-1.3588	-1.5449	-1.12578	0.182577	-0.217734	0.154712	1.31875	2.1554	0.794026	0.0917768	0.11781
Cre01.g004250	DLT3	cell.motility.eukaryotes.axonemal dyneins.inner arm	0.309612	0.570551	-0.110838	-0.039699	-1.36532	-1.94757	-1.23029	-0.343892	-0.564751	0.4633	0.0734553	1.51233	1.71785	0.623145	0.332103
Cre01.g004300	ASN1	amino acid metabolism.synthesis.aspartate family.asparagine.asparagine synthetase;amino acid metabolism.synthesis.aspartate family.asparagine	0.357088	-0.853564	-1.14798	-0.988817	-1.25278	-1.13323	-0.154623	-0.374048	-0.143611	0.180903	1.71339	1.58742	1.39964	0.536708	0.273508
Cre01.g004350	HLM1	not assigned.no ontology.hydroxyproline rich proteins	-0.310063	-0.327068	-0.72718	-1.13092	-1.10711	-0.917044	0.248339	0.351036	0.158567	0.274267	2.63911	1.56127	-0.10024	-0.170809	-0.442151
Cre01.g004400			0.59141	0.267152	-0.11575	-0.877866	-1.66746	-1.84786	-0.547609	0.262631	-0.209455	-0.507654	0.853032	2.03555	0.550256	0.509196	0.704427
Cre01.g004450	CPLD42		0.113404	0.0852072	0.566125	0.30236	-1.08819	-2.08247	-0.628476	-0.816642	-0.0660974	-0.647408	0.763379	2.00847	1.39187	0.0114819	0.0869954
Cre01.g004500	LEU1	secondary metabolism.sulfur-containing.glucosinolates.synthesis.aliphatic.methylthioalkylmalate isomerase large subunit (MAM-IL);amino acid metabolism.synthesis.branched chain group.leucine specific.3-isopropylmalate dehydrogenase	0.529316	0.233962	0.407197	0.508246	-0.485731	-1.61412	-1.10695	-0.8039	-0.306836	-1.53694	0.263063	0.751847	2.21537	0.675723	0.269752
Cre01.g004550	FAP190	lipid metabolism.lipid degradation.lipases	0.905375	1.38352	0.237379	0.228119	-1.45687	-1.7586	-1.5651	0.0739178	0.197951	-0.436954	-0.313544	-0.11841	1.6219	0.582281	0.419038
Cre01.g004600	RWP12	RNA.regulation of transcription.putative transcription regulator	0.714267	0.0650593	-1.5636	-1.44284	-0.630055	-0.770139	0.433833	1.11458	0.606388	-1.25738	1.91381	0.843425	0.363333	-0.255679	-0.134992
Cre01.g004651			0.575996	0.521406	0.221258	0.0825961	-0.534792	-2.29606	-1.75159	-0.203684	-0.114595	0.00861697	0.482758	-0.408763	1.61123	1.03244	0.773179
Cre01.g004700			-0.571757	1.81549	1.57995	0.743245	0.0132537	-0.159969	1.01113	0.564977	0.46747	-0.852832	-1.38545	-0.981718	-0.491177	-1.29756	-0.455056
Cre01.g004800		RNA.regulation of transcription.NIN-like bZIP-related family	-0.11816	0.459012	1.67276	1.2563	1.34768	-0.303114	-0.920308	-0.477079	-0.0624672	-2.25897	0.013653	-0.155937	-1.03444	0.442216	0.138853
Cre01.g004850	TXE1		-0.369212	-0.356349	0.77759	-0.54801	0.0694407	-2.05224	0.482245	0.879273	-0.382551	-0.223767	2.35149	0.664537	0.0540936	-1.18926	-0.157283
Cre01.g004900			1.03344	1.17088	0.884504	0.54837	0.316394	-0.25415	-1.52471	-1.69942	-1.28963	-0.695226	0.333015	-0.469315	-0.462624	1.3592	0.749271
Cre01.g004950			-0.33333	1.52619	1.1727	0.271392	-0.843825	-0.836504	0.351886	-0.129523	-0.4471	-2.15908	0.696032	1.6853	-0.233338	-0.530573	-0.190224
Cre01.g005001	CPLD9		-0.167643	1.75211	0.875118	0.255558	-0.581781	-0.385488	0.77838	-0.0746439	-0.349408	-2.63708	0.569205	1.0612	-0.462441	-0.442405	-0.190677
Cre01.g005050			0.103818	-0.377882	-1.05289	-1.21691	-1.21347	-0.652529	0.52078	0.449526	-0.187864	-0.298592	1.83936	2.29069	-0.26286	-0.143166	0.201984
Cre01.g005100			0.114126	0.0574428	-0.193894	-1.12985	-1.16883	-1.41972	-0.752916	1.01695	0.453666	-1.01563	1.83697	0.549277	1.66299	0.0565378	-0.0671177
Cre01.g005150	SGA1	amino acid metabolism.synthesis.serine-glycine-cysteine group.glycine.serine glyoxylate aminotransferase;amino acid metabolism.synthesis.central amino acid metabolism.alanine.alanine-glyoxylate aminotransferase;PS.photorespiration.aminotransferases peroxisomal	0.130631	2.27335	1.36564	0.65957	-0.127475	-0.273683	-0.236482	-0.176993	-0.70925	-2.24371	-0.0640612	-0.661942	-0.461745	0.211805	0.314344
Cre01.g005200	TGL2	lipid metabolism.lipid degradation.lipases	0.816363	0.919788	0.187741	-0.810843	0.140252	-0.763732	-0.3519	0.149001	0.00784394	-2.83992	1.10813	-0.587452	0.833919	0.555601	0.635201
Cre01.g005400		misc.short chain dehydrogenase/reductase (SDR)	0.0507539	0.314104	0.903468	0.830395	0.513217	-1.63366	-0.464417	0.817468	0.512901	-0.264993	-0.649617	-2.29354	1.55898	0.138787	-0.333847
Cre01.g005450	RSP10	cell.motility.eukaryotes.radial spoke.head	0.317366	0.742333	-0.033739	0.109712	-1.30353	-1.86385	-1.44471	-0.540797	-0.625358	0.663679	0.492803	0.397639	1.96017	0.75254	0.375735
Cre01.g005500			0.345624	-1.60282	-1.20124	-1.04016	-0.531418	-0.891122	-0.368557	-0.0658999	0.076743	0.355101	1.86845	1.85299	0.541165	0.300125	0.36103
Cre01.g005534			0.342033	0.267138	0.0691493	-0.537881	-0.933726	-1.26277	0.16765	-0.356137	0.0386001	-1.89925	1.85554	1.13428	1.55461	-0.368959	-0.0702788
Cre01.g005550	ARL4	protein.postranslational modification;protein.targeting.secretory pathway.unspecified	-0.147341	-0.398107	-0.853882	-0.943803	-0.917998	-0.702394	0.300632	-0.195095	-0.355172	0.0243355	2.62664	1.90734	-0.00361332	-0.251827	-0.0897147
Cre01.g005600	FDX8		0.393034	-0.638018	-0.502172	-0.899367	-1.11412	-0.66204	1.05499	0.260084	-0.299516	-0.474903	2.23928	1.62397	0.575904	-0.722336	-0.834791
Cre01.g005701			0.574362	0.18365	-0.0147149	-0.749256	-1.63528	-2.24306	-0.542531	0.36034	-0.105688	-0.192881	0.925088	1.75667	0.639066	0.495018	0.549224
Cre01.g005813			0.444886	-0.143335	-0.91282	-1.15074	-1.78881	-1.27935	-0.298754	0.599182	0.249354	-0.0657729	1.4214	1.9699	0.501703	0.133091	0.320067
Cre01.g005850	CBA2	cell.motility.eukaryotes.flagellar associated proteins	0.429328	-0.944326	-1.65135	-1.72844	-1.19219	-0.278023	0.138377	0.131172	0.0164608	0.685482	1.55145	1.43854	0.673473	0.427802	0.302241
Cre01.g005900		protein.degradation.ubiquitin.E3.SCF.FBOX	0.159707	1.56475	0.406245	0.0185488	-0.470473	-0.391279	0.186325	0.281453	0.263457	-3.14711	-0.145636	0.807101	0.465621	0.0683467	-0.0670536
Cre01.g005950			0.451072	0.0165013	-0.824416	-1.24073	-0.838895	-0.635974	0.530911	0.172799	0.402967	-2.40211	1.01747	1.13827	1.08921	0.757627	0.365305
Cre01.g006000			0.248976	1.66162	0.855356	-0.306	-0.64944	-1.99525	-0.387459	0.457525	-0.135137	-1.80156	0.969908	1.13358	-0.167654	-0.122697	0.238231
Cre01.g006050	LF3		0.409495	-0.378402	-0.861157	-0.737383	-0.406524	-1.19343	-0.331636	0.341244	0.277619	-0.599814	2.8214	1.37799	-0.136237	-0.518778	-0.064385
Cre01.g006100	FDX7	redox.misc	0.201038	-2.71225	0.819641	0.336732	-0.0439648	-0.702939	-0.72821	-0.639274	0.607918	0.427381	0.568939	0.210907	1.8492	0.0122261	-0.207349
Cre01.g006150	EFG9	protein.synthesis.elongation	-0.421677	0.506094	2.01685	1.5074	-0.217093	-0.957418	-0.91502	-0.986247	0.0917949	-0.736764	-0.948926	-0.678098	1.49717	0.488447	-0.246513
Cre01.g006301			-0.781293	0.800539	1.18876	1.47356	1.04133	0.663752	0.791139	0.0913936	0.17994	-0.624872	-1.92153	-1.4474	-0.613892	-0.241806	-0.599624
Cre01.g006352			-0.441775	0.838367	1.5353	1.56428	0.605904	0.247438	0.456439	0.206167	0.333595	-0.834757	-2.16706	-1.30688	-0.176642	-0.481011	-0.37937
Cre01.g006800	PIGA	protein.postranslational modification	0.199935	0.348932	-0.431126	-1.26341	-1.13303	-1.29732	0.108144	0.29949	-0.14461	-0.946543	1.94009	2.04064	0.255434	-0.185144	0.208524
Cre01.g006850			0.0410025	1.07196	-0.177178	-0.71355	-0.835822	-0.86468	-0.758542	-0.165673	-0.435422	-1.43392	0.606945	2.69793	0.145139	0.348086	0.473725
Cre01.g006900			0.870416	-0.147591	0.516848	-0.5066	-0.918121	-1.48206	-1.33482	0.32995	-0.0571401	-1.69646	1.70514	0.820447	0.508671	0.497825	0.893488
Cre01.g006950	FBA1	glycolysis.unclear/dually targeted.aldolase;glycolysis.cytosolic branch.aldolase;PS.calvin cycle.aldolase	-0.449818	0.445111	0.654991	0.979953	1.30251	1.45077	0.71386	0.751442	0.0974376	-0.319978	-1.38394	-1.72241	-1.22426	-0.684202	-0.611479
Cre01.g007000		transport.ABC transporters and multidrug resistance systems	0.739994	0.314374	0.554476	-0.0483024	-0.754946	-1.51849	-1.28351	-1.26727	-1.27193	-0.0401538	1.26952	1.59332	0.878026	0.304627	0.530265
Cre01.g007050	CPLD11		-1.0988	-0.22042	0.427502	0.471775	0.636241	0.810925	0.152382	1.18524	0.654625	0.85754	1.25654	-1.1794	-1.87994	-0.916303	-1.1579
Cre01.g007051	RPL40	protein.degradation.ubiquitin;protein.synthesis.ribosomal protein.eukaryotic.60S subunit.L40	-0.0997262	-0.00830729	-0.845976	-0.666283	-0.527267	-0.365204	-0.0399933	-1.19569	-1.09605	-0.500385	2.20545	1.6259	1.3678	0.343947	-0.19822
Cre01.g007100			0.145856	-0.369865	-0.13964	-0.823502	-0.703698	-0.912368	0.845007	0.540233	0.400471	-1.63589	2.14711	1.66786	-0.156679	-0.665174	-0.339728
Cre01.g007150			0.673211	-0.210238	-1.03028	-1.41135	-1.32385	-0.458668	0.49737	0.39338	-0.139342	-0.243402	2.26153	1.64426	-0.363054	-0.227322	-0.0622378
Cre01.g007200		RNA.regulation of transcription.unclassified	-0.167997	0.766279	0.00219696	-0.163815	-1.18563	-0.934435	0.199485	0.384351	-0.0527491	-2.1562	1.72328	1.75108	0.272421	-0.0904254	-0.347845
Cre01.g007251			0.667728	-2.00162	-1.69201	-0.775975	-0.930845	-0.640446	0.695896	-0.0230861	0.226761	1.12186	1.35336	0.764661	0.185914	0.448523	0.599275
Cre01.g007300			0.747322	-0.551349	-0.718428	-0.900252	-0.989497	-1.50147	-0.213622	0.397058	-0.462228	-0.882709	1.81367	1.8388	0.326151	0.508764	0.587785
Cre01.g007350	MOT42	protein.degradation.ubiquitin.E3.RING	0.613674	0.104628	-0.550321	-1.53527	-1.74721	-1.2948	0.14727	0.532194	-0.312262	-0.537034	1.50061	1.58828	0.430009	0.455669	0.604557
Cre01.g007400			0.853636	0.70238	-1.26349	-1.49583	-0.622194	-1.32544	0.150451	0.250555	0.229047	-1.65002	1.31975	0.66262	0.407421	0.948419	0.832698
Cre01.g007500	NSS1	transport.unspecified cations	-0.500936	0.137682	2.02829	1.51202	1.02007	0.0700569	-0.581967	0.00797763	0.514941	0.62642	-0.75628	-1.62714	-1.01929	-0.667786	-0.76405
Cre01.g007550			-0.0290355	-0.21441	0.113937	-0.583689	-0.630764	-0.825419	0.775846	0.419155	-0.0336409	-1.21868	2.65745	1.34906	-1.05355	-0.381669	-0.344587
Cre01.g007600		secondary metabolism.flavonoids.chalcones	0.89052	-1.25747	-0.328821	0.388289	0.416553	0.917625	0.0209628	-1.48095	-2.02159	1.32551	1.14797	-0.343128	-0.602962	0.258085	0.669404
Cre01.g007651	PUS10		0.569009	-2.19033	-1.58632	-1.14556	-0.37161	-0.24878	0.188364	0.0713516	0.0752982	1.07797	1.42511	1.09836	0.520162	0.267868	0.249103
Cre01.g007700		protein.degradation	0.903696	0.742309	0.00252097	-0.799161	-1.63906	-1.73407	-0.199569	-0.287455	-0.273494	-1.12033	1.19789	1.36445	1.11235	0.211121	0.5188
Cre01.g007737	FBT1	transport.misc	0.298079	0.249616	-0.926444	-1.03615	-1.21364	-1.27593	-0.721411	-0.317244	-0.192577	0.645601	1.99831	1.87467	0.352919	0.324379	-0.0601761
Cre01.g007774			0.572986	-0.594139	-1.33262	-1.46288	-0.886683	-0.636097	0.447092	-0.210027	-0.21738	-0.0382158	2.34337	1.52244	0.303789	0.09556	0.0928072
Cre01.g007811			0.578355	-0.0810595	-0.771032	-1.58553	-1.72917	-1.15403	0.423254	0.598528	-0.177206	-0.456054	1.49866	1.64554	0.386738	0.341026	0.481979
Cre01.g007850	TEF29	PS.lightreaction.unspecified.TEF	-0.40349	-0.469071	-0.911722	-0.0400324	-1.3292	-1.3564	-0.245262	-0.23477	-0.228148	0.773398	1.51128	2.31988	0.603736	0.441882	-0.432086
Cre01.g007901		transport.misc	0.63715	-0.756706	-0.937664	-1.04774	-1.15542	-1.15215	-0.429983	-0.711085	-0.47571	0.498229	1.82726	1.38659	1.09584	0.676625	0.544766
Cre01.g007950	CYP55B1	misc.misc2	-0.517788	-0.188994	0.0936485	0.177539	0.805226	1.25161	1.52259	1.05426	0.695547	0.681571	-0.667013	-1.46228	-1.72861	-0.951127	-0.766165
Cre01.g008000			0.330296	-0.827803	-0.769746	-1.33004	-1.21774	-0.425592	0.709248	0.149607	0.26356	-0.379646	2.30973	1.66091	0.105681	-0.580028	0.00157029
Cre01.g008051		protein.degradation.metalloprotease	-0.00263585	0.0618034	-0.441634	-1.2523	-1.2699	-0.406882	0.757432	0.562533	-0.142088	-1.15837	1.98581	2.00661	-0.141786	-0.447322	-0.11127
Cre01.g008100		RNA.regulation of transcription.C3H zinc finger family	0.543756	-0.0666866	-0.672108	-0.959599	-1.34652	-1.04403	-0.31854	-0.0304794	-0.685816	0.000130707	2.37141	1.75023	-0.0772047	0.180446	0.355018
Cre01.g008150	RPK1	protein.postranslational modification.kinase;protein.postranslational modification	0.0946219	-0.395152	-0.407801	-1.13974	-1.18875	-1.17944	0.766918	0.945143	0.837113	0.101379	2.19958	1.03435	0.0423721	-0.852788	-0.857812
Cre01.g008200			-0.35184	-1.36783	-0.442902	-0.43578	-1.0063	-0.721431	1.184	1.27066	0.685537	-0.437137	1.90303	1.3679	-0.467625	-0.570948	-0.609327
Cre01.g008250			0.225966	-1.78542	-1.30258	0.165603	0.703047	1.10206	0.980076	1.17786	1.00947	1.02399	-0.709957	-1.28164	-0.780623	-0.357384	-0.170478
Cre01.g008300			-0.240263	0.799513	0.0741455	-0.528149	-0.239863	-0.382165	1.65761	0.810864	0.216679	-2.89482	0.491884	0.23915	0.672695	-0.307491	-0.369787
Cre01.g008350			-1.29222	-0.622073	-0.370613	-0.27604	-0.388425	0.330184	1.02443	0.997121	1.4433	-0.0441674	1.86563	0.528165	-1.06344	-0.767485	-1.36436
Cre01.g008402			-1.45932	-0.55174	-0.908898	-1.03143	-0.289323	-0.0435616	0.651531	1.13608	0.977392	0.648729	1.67891	0.966072	0.0534002	-0.18122	-1.64662
Cre01.g008450			0.655442	0.330288	-0.442683	-1.34025	-2.04463	-1.38945	0.0780257	0.447781	-0.223923	-0.428227	1.41307	1.47239	0.463078	0.382916	0.626171
Cre01.g008500			0.744426	1.37476	0.877335	0.950794	-0.773857	-1.38771	-0.230325	-0.688416	-0.565645	-0.379924	-0.929658	-0.969298	2.13157	-0.0178501	-0.136203
Cre01.g008550		protein.postranslational modification	0.540216	0.318535	-0.0844264	-0.726048	-1.27801	-1.34218	-0.289981	0.403834	-0.351017	-1.6222	1.37403	2.09482	0.232798	0.224899	0.50472
Cre01.g008600			0.0750581	-1.31396	-0.844972	-1.28167	-0.459166	-0.422655	1.45204	1.24444	0.796163	-0.62143	2.0156	0.489906	-0.135046	-0.618475	-0.375834
Cre01.g008650	CDK1	protein.postranslational modification.kinase	-1.24505	0.461565	1.043	0.413672	0.294304	-0.778917	-0.61801	-0.786406	0.494764	-0.568593	2.3468	1.09966	-0.235875	-0.738276	-1.18264
Cre01.g008700			0.407104	1.53218	0.440904	0.405291	-0.8536	-1.87645	-0.430514	-0.350856	0.388119	-1.04658	0.346558	-1.39447	1.7131	0.178035	0.541173
Cre01.g008800			0.565243	-1.83664	-1.39179	-0.99774	-0.549661	-0.324318	-0.324518	-0.0440582	-0.198032	2.04033	1.38929	0.562801	0.344371	0.388964	0.375774
Cre01.g008850	HLM2		0.427542	-1.57129	-1.66532	-1.14182	-0.331294	-0.268808	0.830837	1.11369	0.958225	0.858303	1.36962	0.890258	-0.484247	-0.732671	-0.253023
Cre01.g008891			-0.0705264	-0.357044	-0.440404	-0.553988	0.171302	0.0405127	1.24207	0.741773	0.904637	-2.24345	2.03708	0.197403	-0.176139	-0.915005	-0.578227
Cre01.g008950			0.697348	0.166739	-0.356989	-1.05855	-1.45254	-1.70918	-0.429788	0.257053	-0.464809	-0.506841	1.45753	1.88799	0.391486	0.479428	0.641118
Cre01.g009000			0.405953	0.156799	1.48551	0.492803	1.02659	-0.268019	0.179247	1.23186	0.454253	-2.28929	-0.706692	-1.40828	-0.853038	-0.0631576	0.155468
Cre01.g009025			-0.615906	0.614879	1.5748	1.8755	0.896406	-0.0801361	-0.419162	0.419299	0.462514	-1.72484	-1.0282	-0.934794	0.267703	-0.788935	-0.519131
Cre01.g009101		protein.degradation.ubiquitin.E3.RING	-0.0528135	1.74425	0.888057	0.648433	0.363106	-0.536837	0.207012	0.293107	0.309996	-2.95975	-0.186405	-0.532311	0.022346	-0.117486	-0.090702
Cre01.g009150			0.308186	-0.542988	-0.966061	-2.02701	-0.970793	-0.676796	0.899132	0.609227	0.872183	-0.0536164	2.02727	0.979242	0.070089	-0.188451	-0.339613
Cre01.g009200			0.609654	0.948961	0.787726	-0.224292	-1.89712	-2.30925	-0.930929	0.258975	0.0585398	-0.290864	0.270487	0.430932	1.01633	0.589607	0.681247
Cre01.g009250	TOP2	DNA.synthesis/chromatin structure	0.671392	0.33262	-0.676605	-1.57516	-1.88631	-1.19194	0.216422	0.623272	-0.240115	-0.601918	1.41184	1.34785	0.486566	0.411987	0.67011
Cre01.g009300		signalling.phosphinositides	0.394102	0.0185974	-0.339305	-0.915705	-1.26384	-1.26997	-0.209215	-0.0110303	-0.0687921	-1.10828	2.00337	2.04462	0.365705	0.104789	0.254951
Cre01.g009325			0.720302	0.0103114	-1.76689	-1.40757	-0.918117	-0.891562	0.302842	0.552401	-0.680751	-0.430799	1.75415	1.40546	0.467883	0.311451	0.570884
Cre01.g009350	AIH2	polyamine metabolism.synthesis.agmatine deiminase	0.0164514	0.408392	0.593806	-0.27964	-1.59747	-1.79726	-0.908624	0.124642	-0.0368801	-0.379278	1.52501	1.99708	0.535968	-0.0234443	-0.178756
Cre01.g009400	NSS2	transport.unspecified cations	-0.595549	-0.964374	-0.650671	-1.1833	-1.18646	-0.612235	1.69614	1.37327	0.691831	0.221522	1.30399	0.763342	-0.788684	0.640614	-0.709427
Cre01.g009450	DNJ22	protein.co-chaperones	0.494478	-0.651472	-0.395665	-1.35802	-0.908388	-1.07093	-0.242772	-0.612421	0.492338	0.476992	2.46252	1.21941	0.651611	-0.680887	0.123212
Cre01.g009500	CDPK3	signalling.calcium;protein.postranslational modification	0.644564	0.216646	0.0762455	-0.196562	-0.457562	-1.05086	-2.00434	-1.16879	-0.98384	1.76142	1.00276	-0.0492773	0.564338	0.973618	0.671636
Cre01.g009550		misc.GCN5-related N-acetyltransferase	-0.117362	0.999318	0.346037	-0.792439	0.419834	-0.30859	0.499549	-0.689325	0.340325	-2.73316	1.74524	0.463412	-0.184303	0.431784	-0.420322
Cre01.g009575		development.unspecified;RNA.regulation of transcription.AP2/EREBP, APETALA2/ethylene-responsive element binding protein family	-0.238648	-0.632252	-0.892052	-0.220682	-0.717271	-2.08812	-0.712243	0.609641	0.803806	0.473492	2.04371	1.15951	0.685074	0.0159944	-0.289959
Cre01.g009601			0.256811	0.148034	-0.95941	-0.794448	-1.51991	-1.34571	0.278736	0.976725	-0.0173689	-0.955141	1.92048	1.55046	0.403233	0.168004	-0.110491
Cre01.g009650	BUG25	development.unspecified;RNA.regulation of transcription.AP2/EREBP, APETALA2/ethylene-responsive element binding protein family	0.455276	0.185156	-0.616219	-1.40518	-1.62912	-1.26183	0.529362	0.293444	-0.149154	-0.510194	2.06374	1.44472	0.299625	0.0320264	0.268345
Cre01.g009676	BUG25	development.unspecified;RNA.regulation of transcription.AP2/EREBP, APETALA2/ethylene-responsive element binding protein family	0.339652	0.0532546	-0.978344	-1.38507	-1.48895	-1.00167	0.27706	0.254375	-0.421382	-0.551724	2.07317	1.49419	0.601877	0.383037	0.350524
Cre01.g009700			0.713625	-0.843978	-0.431225	-0.81286	-1.72991	-1.55923	-0.664692	0.509781	-0.100347	0.925318	1.19845	1.72424	0.605142	0.0654845	0.400205
Cre01.g009731		protein.postranslational modification	0.751408	-1.10412	-1.3542	-2.01669	-0.589805	-0.266071	0.787339	0.508599	0.539466	-0.0252079	1.87187	1.07427	-0.10367	-0.202628	0.129444
Cre01.g009765			1.28693	-1.71703	-0.115874	0.234515	-0.418205	-1.91582	-0.113087	-0.085525	-0.789089	1.31409	-0.759921	0.495197	0.971808	0.957513	0.654503
Cre01.g009800	FAP289		0.418843	-0.0594638	0.493567	0.399743	-1.53249	-1.44461	-1.74431	0.0124418	0.19403	1.81609	-0.649612	-0.215085	1.25568	0.558382	0.496793
Cre01.g009850			0.666861	1.17539	0.678026	0.902913	-1.11033	-1.38737	-1.21236	-0.365845	-0.103628	0.968125	-1.42656	-0.94706	1.30045	0.743207	0.118177
Cre01.g009900	CDJ3	signalling.unspecified;protein.co-chaperones;stress.abiotic.heat	0.0951693	1.83873	1.71971	0.769273	0.325726	-0.540298	-0.969125	0.421317	-0.567046	-0.959481	-0.241761	-1.30057	-1.45561	0.608076	0.255891
Cre01.g009950	NEP1		0.398276	-1.21969	-1.4189	-1.4663	-0.88345	-0.607132	-0.0166095	-0.221488	-0.163004	0.743577	1.81305	1.41406	0.933734	0.428171	0.265707
Cre01.g010000	MAPK8	signalling.MAP kinases;minor CHO metabolism.callose;protein.postranslational modification	0.237429	0.0982888	-0.677286	-1.13453	-0.954639	-1.04265	-0.0680706	-0.0378262	-0.432395	-1.00192	2.08128	2.09987	0.354831	0.162534	0.31509
Cre01.g010050			-0.10987	0.914974	0.37105	-0.170677	-0.745554	-1.73879	-0.857745	0.56467	0.435686	-0.19452	1.35222	2.19431	-0.384221	-0.801906	-0.829632
Cre01.g010100			-0.771012	-0.983618	0.537788	0.156502	0.881453	0.280298	1.23854	1.12633	1.68158	0.235515	0.248442	-1.03337	-0.90798	-1.41478	-1.2757
Cre01.g010150			-1.04887	-0.770827	-0.333077	-0.314944	-0.141957	0.423902	1.3863	0.901273	0.821482	0.40313	1.64553	0.794085	-0.84201	-1.49321	-1.43082
Cre01.g010201			-0.922261	-1.25467	-0.919379	-0.837537	-0.346441	0.425199	1.35049	0.823631	0.763741	0.977369	1.77166	0.639646	-0.571602	-1.01147	-0.888382
Cre01.g010250		protein.postranslational modification;misc.acid and other phosphatases	0.319866	-0.771882	-1.37015	-0.79027	-0.886065	-0.840607	0.362597	0.650388	0.176932	-0.0448	2.4472	1.53903	-0.528461	-0.288566	0.0247884
Cre01.g010296			0.661083	-0.130939	-0.99104	-1.51811	-1.44969	-1.54404	0.161617	0.507765	-0.18243	-0.0950129	1.49273	1.54722	0.469882	0.411662	0.659305
Cre01.g010300			0.663294	0.0160027	-1.02159	-1.64696	-1.38578	-1.21932	0.190631	0.534325	-0.498016	-0.282347	1.65377	1.48923	0.367665	0.498052	0.641048
Cre01.g010350	LIPB	Co-factor and vitamine metabolism.lipoic acid;Co-factor and vitamine metabolism;lipid metabolism.glycerol metabolism	-0.714337	-1.80311	-0.872386	-0.609315	0.00783562	-0.347764	0.913036	0.579905	0.36843	1.37209	2.19076	0.422261	-0.419831	-0.383321	-0.704254
Cre01.g010400	FAP380		-1.13017	-1.70535	-0.781835	-0.745641	-0.310772	-0.192259	0.515112	0.131537	0.55312	0.471618	1.89615	1.71551	0.70536	-0.425302	-0.697078
Cre01.g010450			-0.0513846	1.00553	1.10187	0.583878	-1.00458	-0.913884	0.255155	0.457705	0.379962	-0.715798	-2.61985	1.31305	0.214864	-0.107234	0.100709
Cre01.g010500			-0.444847	-2.2489	-1.03033	0.323507	0.0756913	-0.516918	-0.0984466	0.773792	0.970329	2.19226	0.272422	0.547904	0.0760503	-0.153919	-0.738587
Cre01.g010550	HLD2		-0.360057	0.847998	1.08213	0.627845	1.11593	0.941423	0.580023	0.439499	0.692299	0.0492395	-0.692805	-1.52821	-2.00722	-0.90495	-0.88314
Cre01.g010650			0.228083	0.29788	-0.52826	-1.04598	-1.14871	-0.301951	0.705296	0.844198	0.454532	-0.949759	2.22939	1.32346	-0.233998	-1.27166	-0.602514
Cre01.g010700	SYP2	cell.vesicle transport	-0.45535	0.119322	0.639168	0.13236	-0.494934	-1.13159	0.420035	0.0369973	0.344179	-0.0751129	2.76287	0.576663	-0.874045	-0.370213	-1.63035
Cre01.g010750		mitochondrial electron transport / ATP synthesis.cytochrome c oxidase;RNA.regulation of transcription.chromatin remodeling factors	0.326964	-0.179001	-1.18908	-1.50024	-1.15743	-0.970522	-0.263236	-0.0389759	0.22166	0.262705	2.25342	1.49698	0.516781	0.350596	-0.130618
Cre01.g010800		protein.degradation.ubiquitin.ubiquitin protease	-0.421614	-0.912838	-0.669293	-0.980511	-1.52816	-0.76262	-0.268797	0.937605	0.228145	0.634819	1.71532	1.95489	0.574176	-0.114206	-0.386927
Cre01.g010816			0.566402	0.208524	-0.696349	-1.4463	-1.83207	-1.21408	0.121272	0.44596	-0.237686	-0.570015	1.54466	1.56597	0.539827	0.498465	0.505426
Cre01.g010832		protein.degradation.cysteine protease	0.923304	0.609587	-0.549287	-1.08263	-0.907967	-1.12483	-1.4275	-0.447563	-0.308597	-0.973458	1.28969	0.637509	0.899537	1.33468	1.12752
Cre01.g010848			0.3193	0.941581	0.946748	-0.165212	-1.0502	-1.28021	-0.168716	-0.294956	-0.350263	-2.28614	0.397463	1.07848	1.58295	0.149671	0.179503
Cre01.g010864		protein.synthesis.release	0.320563	0.68548	1.33127	0.0287293	-0.0152048	-0.507895	0.565962	0.0850724	0.709262	-2.72346	-1.46321	-0.168104	0.952776	-0.0609678	0.259735
Cre01.g010880		cell.motility.eukaryotes.other	0.483557	0.266817	0.185596	-0.936597	-1.34855	-1.8638	-0.271853	0.349647	-0.213488	-0.882808	0.828774	2.23944	0.722646	-0.0522954	0.49291
Cre01.g010900	GAP3	glycolysis.cytosolic branch.glyceraldehyde 3-phosphate dehydrogenase (GAP-DH);PS.calvin cycle.GAP	0.37776	0.644075	0.957663	0.931351	0.742922	0.390005	-0.043701	0.0531798	-0.0340926	-0.365921	-2.79493	-1.66391	0.236504	0.195116	0.373977
Cre01.g010950			-0.448861	1.033	0.167713	-0.308905	-1.57868	-0.95796	-0.00137387	0.0439078	-0.0154726	-0.737143	2.18834	1.82357	-0.437221	-0.227567	-0.543345
Cre01.g011000	RPL6	protein.synthesis.ribosomal protein.eukaryotic.60S subunit.L6	-0.256619	0.187435	-0.6899	-0.655465	-1.03853	-0.915487	-0.454756	-0.598057	-0.718333	-0.198617	2.09021	1.84425	1.3935	0.354962	-0.344598
Cre01.g011050			0.562003	-0.260043	-0.292948	-1.58122	-1.08953	-1.41487	-0.0449767	1.22203	0.644027	-1.27421	1.07431	1.59764	0.768542	0.101885	-0.0126446
Cre01.g011100	CAS1	hormone metabolism.brassinosteroid.synthesis-degradation.sterols.other;secondary metabolism.isoprenoids.terpenoids;lipid metabolism.exotics (steroids, squalene etc).cycloartenol synthase	0.225116	0.010678	-0.775011	-1.02304	-1.36872	-0.770143	0.691037	0.790208	0.0695881	-0.559876	2.3986	1.46181	-0.429623	-0.561294	-0.159331
Cre01.g011200		RNA.regulation of transcription	0.0675766	-0.659353	-0.412759	-1.23107	-1.22806	-0.850584	0.535764	0.00425929	-0.131327	-0.441107	2.37248	1.84829	0.288531	-0.119979	-0.042668
Cre01.g011250			0.721693	0.454047	0.0799644	-0.656033	-2.3911	-1.84245	-0.156501	0.401596	0.0747685	-0.3072	0.943164	1.41672	0.423512	0.342921	0.494897
Cre01.g011300		protein.degradation.serine protease	-0.0735367	-1.35915	-0.863946	-0.73725	-0.282985	-0.283958	0.355622	0.227082	0.520835	-0.558584	2.63773	1.54064	-0.600059	-0.0293106	-0.493138
Cre01.g011350		RNA.transcription	0.149954	-0.741877	-0.555983	-0.95667	-0.743589	-1.45762	0.392203	0.190685	0.0903786	-0.534634	2.51742	1.56389	0.371255	-0.341869	0.0564597
Cre01.g011376			-0.0122156	0.869016	-0.88895	-0.513954	-0.659909	-0.242901	-0.467837	-0.721365	-1.74103	-0.881289	0.472492	1.48783	0.335501	1.16228	1.80232
Cre01.g011400			0.872583	-0.430014	-0.582772	-0.842526	-1.47748	-1.62274	-0.902704	-0.13486	-0.122613	0.983417	0.956096	1.8255	1.00053	0.164243	0.313333
Cre01.g011450			-0.00840773	-0.945195	-0.919294	-0.632945	-0.91379	-0.582171	-0.265864	-0.0703786	-0.0143137	2.87349	1.39461	0.551985	-0.237099	-0.0112113	-0.219412
Cre01.g011500	RPN11	protein.degradation.ubiquitin.proteasom	0.281754	0.267029	-0.689673	-1.38992	-1.33564	-0.963557	0.0142133	-0.189326	-0.510273	-0.322807	2.13008	1.83938	0.571351	0.0116691	0.285723
Cre01.g011550			0.0964777	0.551022	-0.393939	-1.13735	-1.64955	-1.30699	-0.366812	0.40523	-0.126518	0.332328	2.37818	1.28451	0.154878	-0.232489	0.0110235
Cre01.g011600		lipid metabolism.FA synthesis and FA elongation.acyl-CoA binding protein	-0.608547	1.3851	0.92942	0.498302	-0.00532096	-0.218353	0.290325	0.612665	0.67547	-2.94397	0.328303	0.423433	-0.260562	-0.524787	-0.581481
Cre01.g011630			0.917281	-0.486258	-0.651978	-0.555764	-0.88056	-2.0548	-1.28026	0.0335224	-0.101826	0.310604	0.718117	0.460499	1.74023	0.988889	0.842308
Cre01.g011660			0.826153	-0.631859	-1.66843	-1.88141	-0.844447	-0.0942148	0.67226	-0.375132	0.232922	-0.56154	1.54569	1.00938	1.14226	0.2988	0.329574
Cre01.g011750			0.0887031	1.01142	0.141878	-0.236901	0.078671	-0.931245	0.301559	0.923288	1.55926	-1.95802	1.29801	0.348675	-0.280867	-0.874268	-1.47016
Cre01.g011800		protein.postranslational modification	0.85802	0.994999	0.368208	-0.4403	-0.871693	-1.62404	-1.30331	-0.574255	-1.29649	-0.346144	1.08482	1.53692	0.0827009	0.785703	0.744859
Cre01.g011850		protein.postranslational modification.kinase;protein.postranslational modification	0.14332	-0.0272197	0.191774	-0.511007	-1.2321	-1.67386	-0.160646	0.670298	0.00626893	0.0510074	2.59614	1.14021	-0.766231	0.0728066	-0.500761
Cre01.g011901	ARS7	S-assimilation.APS	0.603692	0.0153491	-0.0183784	0.0222011	-0.255057	-1.38511	-2.67347	-0.280789	-0.518721	1.04751	0.985209	-0.0191464	0.959107	0.847667	0.669946
Cre01.g011950			0.623015	0.0339874	-0.384581	-1.40208	-1.27018	-1.01328	0.278961	0.573417	0.0156765	-1.48702	1.84323	1.6162	0.327126	-0.0917682	0.337299
Cre01.g012000			0.447731	1.01732	0.0201769	-1.08548	-1.22866	-0.749022	0.831902	1.32128	1.11509	-2.1092	0.752769	0.468403	0.00825507	-0.773139	-0.0374168
Cre01.g012126	ARS4	S-assimilation.APS	0.886928	0.259611	-0.0384631	-0.161298	0.128902	-0.303114	-2.13119	-0.467369	-0.152263	0.503635	1.39769	-2.08153	0.428727	0.922555	0.807177
Cre01.g012150	MSRA4	protein.postranslational modification	0.984596	0.301279	0.47303	-0.197999	-0.851484	-1.76059	-0.128855	-0.51221	-0.322006	-0.691274	-0.754784	-0.070196	2.57165	0.0647148	0.894125
Cre01.g012175			-0.983031	0.840915	-0.179292	1.12484	1.60409	-0.498139	-1.18337	0.987335	1.42418	-0.702325	-0.244018	-1.74976	0.138576	-0.325636	-0.254368
Cre01.g012200		development.unspecified;development.squamosa promoter binding like (SPL);RNA.regulation of transcription.squamosa promoter binding protein family (SBP)	-0.630975	0.0814999	-0.721965	-0.604656	-1.17127	-1.20275	-0.541289	0.589567	0.33173	0.548569	1.68139	2.40899	-0.179989	-0.260818	-0.328033
Cre01.g012244			-0.166475	-1.43963	-1.09051	-0.800331	-0.626287	-0.352309	0.23767	-0.273149	-0.236029	0.676068	2.82059	0.692568	0.675922	-0.131621	0.0135249
Cre01.g012300			-0.152898	-0.600535	-0.615082	-0.732884	-1.30139	-1.26388	-0.361839	-0.328093	-0.354315	0.423096	2.14628	1.8469	0.871148	0.200038	0.223459
Cre01.g012350			0.55202	-1.47156	-1.01718	-1.19113	-0.932795	-0.795916	-0.186258	-0.444063	0.00625401	0.990445	1.84606	1.48862	0.817594	0.241015	0.0968957
Cre01.g012400			0.0207934	-0.0367954	-0.0268901	-0.936125	0.43758	-0.892986	1.19468	1.22408	1.4635	-1.98346	1.25623	0.252142	-0.77234	-0.307006	-0.893411
Cre01.g012450		protein.degradation.ubiquitin.E3.HECT	0.287545	-0.330417	-0.780119	-1.061	-1.37684	-1.20006	0.129493	0.211578	-0.114822	0.150451	2.37793	1.71235	0.139928	-0.181943	0.0359099
Cre01.g012500	PRA1	cell.vesicle transport;signalling.G-proteins;minor CHO metabolism.others	-0.285193	-0.289902	-1.03108	-1.20089	-0.962261	-0.586323	0.381219	0.353868	-0.142167	0.43753	2.26357	2.03226	-0.382746	-0.247401	-0.340472
Cre01.g012550			-0.611389	1.28679	0.546501	-0.0654998	-0.49166	-1.05565	-0.399698	-0.944596	-0.342696	-1.21429	2.1303	1.38429	0.765787	-0.231217	-0.756971
Cre01.g012600	GPM2	glycolysis.cytosolic branch.phosphoglucomutase (PGM)	0.749567	1.03994	-0.924995	-1.55921	-1.26111	-0.962466	0.3903	-0.196849	-0.353205	-1.09979	1.75495	1.09894	0.726804	0.168624	0.428494
Cre01.g012650	KCN9	transport.potassium	0.590792	1.80595	1.35149	1.02139	-0.369061	-1.59689	-0.55543	-1.0964	-0.0876444	-1.67813	0.650727	0.177376	-0.156107	0.0662441	-0.124305
Cre01.g012750	KCN7	transport.potassium	-0.85477	0.0932359	0.416601	0.729954	-0.159491	-1.24173	-0.743411	-0.114177	0.484363	-0.117227	2.58928	1.27208	-0.80044	-0.747153	-0.807117
Cre01.g012800	FAP230		0.548694	0.65001	-0.0842617	-0.676813	-1.61595	-1.97548	-1.30566	0.822377	-0.0091434	0.22057	0.51549	0.991087	1.59531	0.0563345	0.26743
Cre01.g012850	KCN8	transport.potassium	0.129459	1.30023	-0.112446	-0.812807	-1.02644	-1.50983	0.0145497	-0.915824	0.159898	-0.680785	2.35089	1.1429	0.244413	-0.254225	-0.0299914
Cre01.g012900		protein.synthesis.elongation;amino acid metabolism.misc	-0.184982	-0.257511	-0.980156	-1.03238	-0.583609	-0.846319	0.51058	0.602788	0.436054	1.18751	2.62937	0.395935	-0.260146	-0.538256	-1.07888
Cre01.g012950		signalling.receptor kinases.misc;signalling.light;protein.postranslational modification.kinase	-0.286229	-0.136026	1.37584	1.41311	0.597278	-0.157425	0.618016	-0.480181	0.390866	-0.682463	-0.107653	0.392354	-2.79226	0.388021	-0.53325
Cre01.g013000			0.496918	1.6804	0.326907	0.337477	0.908322	-0.79774	0.535313	0.282377	1.12263	-1.03744	-0.903974	-2.33771	0.0969058	-0.370852	-0.339531
Cre01.g013050		protein.degradation.ubiquitin.E3.SCF.FBOX	-0.118173	1.66028	0.914582	0.53326	0.682762	0.311318	0.208513	0.206573	0.335985	-1.82404	-1.91358	-1.46755	-0.0310605	0.447332	0.0537928
Cre01.g013100	PRL10		0.850385	-0.547205	-0.77045	-0.630869	-0.777744	-1.195	-1.62046	-0.58232	-0.435796	0.686512	0.689284	0.58545	1.98725	0.948218	0.812749
Cre01.g013150	CGLD35		-1.07922	0.877044	1.18322	0.657769	-1.6795	-1.36217	0.853738	0.703805	0.814509	-0.514497	0.820626	0.914416	-0.307665	-1.06247	-0.819588
Cre01.g013200			0.00261213	-0.0628997	-0.826275	-1.28109	-1.0974	-0.593952	0.713567	0.518568	-0.100577	-0.622204	2.35249	1.76646	-0.407389	-0.344736	-0.0171771
Cre01.g013250			0.356678	-1.17081	-0.562683	-0.799181	-0.178473	-1.15644	0.503175	0.617242	1.16118	-0.730143	2.06647	1.34687	0.112845	-1.19411	-0.372623
Cre01.g013300	DEG10	protein.degradation.serine protease	0.828502	-0.623923	-1.03711	-1.09111	-1.16649	-1.58976	-0.206565	-0.00564579	0.344992	0.267079	1.84038	1.54268	0.875884	0.048435	-0.0273496
Cre01.g013350			0.41308	-0.179919	-1.19354	-1.55928	-1.0146	-1.24493	0.494599	-0.0657542	0.244542	-1.13348	1.02736	1.08721	1.39871	1.06896	0.657065
Cre01.g013400	PIGS		0.568659	0.0542745	-0.81971	-1.11757	-1.08231	-1.35371	-0.461276	-0.0218393	0.0257832	-0.783069	2.35425	1.31243	0.630682	0.443255	0.250152
Cre01.g013450			-0.536367	1.1748	-1.30739	-0.355377	-0.461598	-1.32826	-0.205985	-0.211742	0.0499464	-0.531262	2.62793	1.04381	-0.224119	0.314733	-0.0491221
Cre01.g013500			0.521008	1.72352	-0.890195	-1.92924	-0.764138	-0.426997	-0.344678	0.414153	0.765544	-0.167674	0.905917	-0.549802	-1.21953	1.11837	0.843735
Cre01.g013550			-0.327681	-0.924334	-1.38046	-1.23118	-0.923158	-0.665034	0.311734	0.59085	0.169919	0.914975	2.23069	1.3807	0.172817	-0.312573	-0.00726705
Cre01.g013600			0.524014	-0.156191	-0.725459	-1.11406	-1.44573	-1.1966	-0.00244661	0.187991	0.0446303	-0.87528	1.84248	1.87459	0.807464	0.017658	0.216933
Cre01.g013650			-0.391053	0.302804	0.269054	-0.227195	-0.919052	-1.36073	-0.034651	1.17173	0.752297	-1.14615	0.577462	2.54304	-0.436145	-0.75572	-0.34569
Cre01.g013700	VDAC1	transport.sugars;transport.unspecified anions	0.387935	1.63177	2.09497	1.04194	0.0701297	-0.713298	-0.0695442	-1.0589	-0.699897	-1.67485	-0.654508	-0.146965	0.10045	-0.521795	0.212557
Cre01.g013750			0.343844	0.450822	-0.481222	-1.11043	-1.40844	-1.10228	-0.0177793	0.246982	-0.481601	-0.381158	2.42197	1.58882	0.290029	-0.316878	-0.0426775
Cre01.g013769			0.453994	0.113712	-0.426335	-0.646407	-0.976051	-0.99576	0.165778	-0.209395	-0.494979	-1.23469	2.3998	1.85211	0.0817627	-0.355479	0.271941
Cre01.g013800	TCY1		0.522794	-1.30596	-0.86029	-0.91213	-0.804567	-0.97533	-0.388445	-0.422418	-0.100238	0.485133	2.15681	1.82983	0.448395	0.0599174	0.266498
Cre01.g013801		secondary metabolism.isoprenoids.tocopherol biosynthesis.tocopherol cyclase	-0.336294	0.679371	1.06358	1.67131	0.404884	-0.421879	-0.229516	0.15805	1.04362	0.839921	-0.55757	-2.34616	-0.592152	-0.394952	-0.982212
Cre01.g013850			-0.256187	0.572493	0.335903	-0.27894	-0.875444	-0.709446	0.947495	0.21931	0.912272	0.0399608	2.23718	0.3126	-0.24618	-1.76039	-1.45062
Cre01.g013900			0.287209	1.12312	0.316959	-0.0235597	-1.02772	-1.65897	-1.17922	-0.141424	-0.601883	-1.60329	0.932935	1.16864	1.19262	0.667621	0.54698
Cre01.g014000			0.601716	0.304398	0.791069	0.995997	0.212187	-0.974843	-1.15811	-1.12778	-0.590475	-1.17994	-1.53446	0.381666	1.63912	0.973401	0.666065
Cre01.g014050		RNA.regulation of transcription.unclassified;RNA.regulation of transcription.C3H zinc finger family	0.0348934	-0.780489	-0.555895	-1.0101	-1.13161	-0.824101	0.365272	-0.485347	-0.109595	-0.707315	2.03836	1.94827	1.0949	0.237908	-0.115152
Cre01.g014100			0.0473021	-1.73141	-0.547928	-0.457235	-1.02813	-0.885433	-0.300514	-0.190993	-0.0503802	0.637535	1.87313	1.87992	1.00453	-0.00122321	-0.249163
Cre01.g014150	MFT5	transport.misc	0.414922	0.452319	0.283079	-0.725494	-1.00907	-1.25967	0.318591	-0.0409421	-0.270671	-1.27894	2.13427	1.88801	-0.658239	-0.0348349	-0.213329
Cre01.g014200			0.275829	0.671344	0.14543	-0.324032	-0.0415756	0.0745954	0.127626	0.473264	0.55978	-3.46748	-0.00610016	0.663394	0.378484	0.420704	0.0487357
Cre01.g014250	OPR2		0.944403	-0.828027	-1.48391	-1.68871	-0.497177	-0.997006	-0.195647	0.102596	0.6479	-0.831332	0.999787	1.03918	1.29691	0.963245	0.527786
Cre01.g014300			0.46208	-0.896212	-0.300976	-1.01263	-1.01602	-0.878814	0.686322	0.709954	0.0648301	-1.61607	1.8711	1.68035	0.213968	-0.208492	0.240611
Cre01.g014350	PRX5	redox.peroxiredoxin	-0.998858	-2.23798	-0.887611	0.733234	0.206495	0.297165	1.06163	1.26695	0.985669	0.164585	0.539341	0.948145	-0.381598	-0.72457	-0.972605
Cre01.g014400			-0.413167	-2.42626	-0.515009	0.973775	1.09576	0.788356	0.773472	0.869212	0.95832	0.874058	-0.325671	-0.683202	-0.708856	-0.648261	-0.612525
Cre01.g014450			0.312051	1.6943	0.627619	-0.155865	-0.77443	-2.02294	-1.45114	0.827129	0.631802	-1.23824	0.664393	0.11227	0.846548	-0.15081	0.0773052
Cre01.g014500		signalling.MAP kinases;protein.postranslational modification.kinase;protein.postranslational modification	-0.571294	-0.579989	-0.155255	-0.730868	-0.568739	-0.592546	0.805217	0.60729	0.447611	-0.265268	1.98698	2.12751	-0.635543	-1.23771	-0.637397
Cre01.g014600	CSK2	protein.postranslational modification.kinase;protein.postranslational modification	-0.130212	-1.1808	-1.48185	-1.05695	0.104228	0.0186773	-0.080059	-0.321845	-0.0807209	1.21739	2.72722	0.44243	-0.127333	-0.111844	0.0616572
Cre01.g014650	PFH5	misc.oxidases - copper, flavone etc	-0.357388	0.829197	0.560574	0.0609086	-1.26103	-1.75858	-0.826917	-0.292259	-0.326436	-0.869527	0.708799	2.24889	0.969674	0.192956	0.12114
Cre01.g014700			-0.349753	0.00503179	-0.0243835	-0.292091	-0.935149	-1.18221	-0.168933	0.0550201	-0.364215	-1.10936	2.3511	2.02777	0.547884	-0.398311	-0.16239
Cre01.g014800	MSH7	DNA.repair	-0.0968729	0.830769	1.64359	0.497295	-0.0146269	-1.10045	0.366486	0.509399	0.789076	-2.65528	0.458297	-0.273406	0.247105	-0.545571	-0.655809
Cre01.g014850			0.208216	0.957198	-0.30732	-1.26687	-1.38741	-0.915057	0.386299	0.141773	-0.193929	-1.41235	2.1988	1.09601	0.5716	-0.114097	0.0371387
Cre01.g014900			0.370709	-0.66901	-0.914088	-1.1347	-0.769096	-0.810257	-0.420757	0.250944	-0.294657	-1.03136	2.34589	1.51691	0.465477	0.677498	0.416492
Cre01.g014950			0.516277	-0.926761	-1.17956	-1.4073	-0.312973	-0.103466	1.04844	0.312023	0.198487	-1.70841	2.05596	0.887782	0.445268	0.160808	0.0134179
Cre01.g015000	NAGK1	nucleotide metabolism.phosphotransfer and pyrophosphatases.misc;amino acid metabolism.synthesis.glutamate family.arginine.acetylglutamate kinase	0.634542	0.0957472	-0.571927	-0.820087	-1.33631	-0.871112	0.360171	-0.507766	-0.0208981	-0.944651	-0.844909	0.187249	2.26673	1.3606	1.01263
Cre01.g015050	AGK1		0.546272	-0.65728	-0.486883	-1.31553	-1.00886	-1.39184	-0.425743	0.548002	0.306101	-0.272673	2.14982	1.67344	0.455443	-0.233982	0.113707
Cre01.g015100	CSB5		-0.618479	-0.160579	-0.553732	-0.475317	-1.27873	-1.2696	-0.355261	1.09376	0.602043	0.89422	0.396227	2.20263	1.06362	-0.753058	-0.787747
Cre01.g015103		minor CHO metabolism.sugar alcohols	0.444125	0.116389	0.127396	-0.830104	-1.52195	-1.9353	-0.505533	0.666196	0.413137	0.0250158	1.53791	1.84166	0.225453	-0.586032	-0.0183556
Cre01.g015150			0.502964	0.432299	-1.0597	-1.80522	-0.545508	0.0443645	0.425933	0.85419	0.0302375	-1.25489	2.41651	-0.50549	0.303882	0.389906	-0.229479
Cre01.g015200	PDE4	signalling.in sugar and nutrient physiology.misc	-0.349093	1.33186	0.485896	-0.137645	-0.745816	-0.21495	0.424554	0.644211	0.400286	-2.73077	1.2781	0.826533	-0.766871	-0.101018	-0.345288
Cre01.g015250	POLD1	DNA.synthesis/chromatin structure	0.644354	-0.0328615	-0.958229	-1.46763	-1.41946	-0.863942	0.428068	0.635633	-0.271962	-1.00859	1.83753	1.51971	0.196177	0.210876	0.550324
Cre01.g015300			0.627985	-0.890577	0.119869	-0.690463	-0.786293	-1.25291	-0.283735	-0.869514	0.0335984	-0.825861	1.63554	2.372	0.378881	0.0213044	0.410166
Cre01.g015350	POR1	tetrapyrrole synthesis.protochlorophyllide reductase	-0.261079	1.05704	0.461475	0.222234	0.449985	0.270242	0.462282	0.777645	0.794263	-1.48929	-2.82088	-0.604754	0.491124	0.211224	-0.0215144
Cre01.g015400			0.306989	1.92291	1.1371	0.97839	0.8001	-0.699275	-0.541402	0.0312372	0.50996	-1.57571	-1.54507	-0.995122	-0.298007	0.387033	-0.419132
Cre01.g015451		protein.aa activation	0.24548	-1.56317	-1.19402	-0.536634	0.504688	0.584758	0.983271	1.19258	1.5433	1.26887	-0.553524	-1.41165	-0.646766	-0.191448	-0.225735
Cre01.g015500	CGL91	minor CHO metabolism.sugar alcohols	-0.416784	0.240536	-1.0251	-0.77454	-0.838452	-0.832959	-0.720759	-0.496684	-0.450417	2.00687	2.24526	0.371601	0.155774	0.702171	-0.166515
Cre01.g015550			0.57659	0.366575	-0.0329318	-1.47642	-0.72017	0.214006	0.827685	0.277183	0.559557	-2.36219	1.27329	0.147025	1.37111	-0.300286	-0.72102
Cre01.g015600		protein.synthesis	0.69928	-0.506202	-0.575133	-1.25355	-1.5074	-1.41526	-0.0419566	-0.0624218	0.28008	-0.0828393	1.73976	1.74949	0.947274	0.0391306	-0.0102594
Cre01.g015650			0.51444	-1.7975	-1.2745	-1.15742	-0.914569	-0.599068	-0.160023	-0.13187	0.0109552	1.24639	1.40615	1.27151	0.981	0.233681	0.370816
Cre01.g015700	smm1	protein.degradation;amino acid metabolism.synthesis.aspartate family.methionine.homocysteine S-methyltransferase	0.183598	0.438987	1.18056	0.210499	-0.391669	-1.16983	-0.530991	-0.469814	0.22004	-2.34636	0.176207	0.591044	2.08762	-0.124809	-0.0550817
Cre01.g015750			0.314892	0.700133	0.275146	-0.61257	-1.07465	-1.39289	-0.219671	-0.194079	-0.395334	-1.91852	1.03166	1.86454	1.08568	0.069416	0.466258
Cre01.g015850	FAP68		0.468351	1.27191	0.623119	0.752036	-0.959475	-1.18587	-1.80716	-0.582219	-0.462963	0.208499	-0.726602	-0.676448	1.70514	0.990622	0.381053
Cre01.g015950	CPL11		0.705287	1.14776	0.450956	0.0449275	-0.0435041	-0.908214	-1.43823	-0.702663	-0.47183	-1.79859	-0.408705	-0.318269	1.55084	1.27017	0.92007
Cre01.g016001			0.933675	-1.03393	-0.20901	-0.78622	-0.811656	-0.544005	0.35459	0.347331	0.285459	-2.08278	1.80157	1.49363	0.479821	-0.262496	0.0340307
Cre01.g016050	PRP8	RNA.processing.splicing	0.488172	-0.429492	-0.97019	-1.2566	-1.41428	-1.09645	-0.160605	-0.0421135	-0.226456	-0.196325	1.72466	1.91818	0.87302	0.322624	0.465857
Cre01.g016150			0.571944	0.462716	1.84044	1.46604	-0.375542	-0.378848	0.161674	0.0898539	-0.529797	-1.32895	-2.14998	-0.600082	0.618991	-0.22387	0.375415
Cre01.g016200	MLO4	transport.unspecified cations;stress.biotic.signalling.MLO-like	0.578174	0.578193	0.323732	-0.604435	-1.13632	-1.49463	-0.562425	0.359291	0.00490223	-1.41654	2.07867	1.56208	-0.333286	0.102278	-0.039672
Cre01.g016250	MLO3		0.484557	0.590956	0.38601	-0.63559	-0.983764	-1.8031	-1.13894	0.366512	-0.249473	-0.852752	1.74245	1.82151	0.205568	-0.077875	0.143926
Cre01.g016300	CAM3		-0.353074	2.23921	1.44564	0.822062	0.0192856	-0.68558	-0.592272	-0.632021	-0.286637	-1.75744	-1.05909	-0.195763	0.60734	0.418642	0.00969261
Cre01.g016350			0.202901	1.18325	0.0315012	-1.27736	-1.38619	-1.95632	-0.83601	0.560691	-0.0844336	0.0297084	0.803248	1.68501	-0.0510848	0.733852	0.361231
Cre01.g016400			0.399178	0.135648	-0.761411	-1.14084	-1.17353	-1.34665	-0.989267	-0.592005	-0.576078	0.982086	1.69029	1.32921	0.898044	0.711665	0.433659
Cre01.g016450		RNA.regulation of transcription.SET-domain transcriptional regulator family	0.160245	-0.839487	-1.22084	-1.27908	-0.604862	-0.357062	1.23277	0.253532	0.797546	-0.588426	2.38356	1.0105	-0.218446	-0.547749	-0.182201
Cre01.g016500	DLD2		1.12081	0.756994	1.24678	0.610852	-0.293846	-1.16702	-0.285038	-0.463298	0.00289626	-0.875694	-2.39512	-0.494641	0.979758	0.601224	0.655343
Cre01.g016514		TCA / organic transformation.TCA.pyruvate DH.E3;lipid metabolism.FA synthesis and FA elongation.pyruvate DH	0.981283	0.725489	1.29833	0.630843	-0.066688	-1.10252	-0.271551	-0.157165	0.282167	-1.44695	-2.19899	-0.592917	1.13176	0.112572	0.674342
Cre01.g016528		minor CHO metabolism.others	0.334081	-1.50537	-0.909077	-0.981957	-1.07939	-1.00298	0.134297	-0.271521	0.213583	0.287067	1.86607	1.63471	1.11867	0.185111	-0.0232787
Cre01.g016556		protein.postranslational modification.kinase;protein.postranslational modification	0.175762	-0.807745	-1.20665	-1.21601	-0.977634	-0.977145	-0.346614	-0.00696056	-0.0391512	0.36482	1.95339	1.94472	0.732099	0.197404	0.209713
Cre01.g016570		signalling.MAP kinases;protein.postranslational modification	0.0464298	0.203959	-0.783168	-1.18983	-0.848774	-0.743698	0.900883	0.454634	-0.00982417	-0.596134	2.41793	1.62264	-0.570203	-0.634162	-0.270684
Cre01.g016651			-0.987077	0.794391	-1.25646	-0.779373	1.00127	-0.552239	0.92588	1.39595	0.420878	0.485691	0.570348	-0.821221	1.23057	-0.883464	-1.54515
Cre01.g016700			0.0762041	1.88146	1.01348	0.841756	-0.222222	-0.390688	-0.389165	-0.396123	-0.765973	-2.64499	0.0300705	0.0755172	0.69394	0.341277	-0.14455
Cre01.g016800			0.565955	0.395191	0.312195	-0.813326	-2.0887	-2.02828	0.0618899	0.59121	-0.342081	-0.145025	0.884287	1.55432	-0.0232823	0.636906	0.438746
Cre01.g016850			-1.55989	0.202344	1.17121	0.973169	-0.156794	-0.122249	1.62398	0.282997	0.210381	-0.49634	0.242476	1.04601	-0.352412	-1.22779	-1.83709
Cre01.g016900			0.444293	0.235929	1.37177	1.36635	0.923144	-0.409023	-0.268877	0.0179792	0.236411	-0.302252	-2.67809	-1.23016	0.08833	-0.047598	0.251795
Cre01.g016950		protein.postranslational modification	0.197228	-0.0986915	-0.858869	-0.975733	-1.09022	-1.18663	0.173317	0.0463636	0.0298724	-0.496959	2.49913	1.71377	0.332278	-0.302552	0.0176888
Cre01.g017050	MCP1		0.58502	0.0731903	-0.673825	-1.15605	-1.20612	-1.1962	-0.281367	-0.294766	-0.523177	-0.880319	1.96587	1.41517	1.17048	0.606098	0.395984
Cre01.g017100		misc.acyl transferases;lipid metabolism.unassigned	0.548653	-0.730082	-0.962837	-1.33638	-1.33939	-0.896764	0.642202	0.408108	-0.35161	-0.567972	1.96372	1.61607	0.264851	0.279145	0.462278
Cre01.g017150			0.800285	0.141553	-0.443874	-1.55521	-1.69739	-1.39141	0.452295	0.952262	0.0324022	-0.779182	1.45497	1.32283	0.22373	-0.0320806	0.518833
Cre01.g017200	FKB99	cell.cycle.peptidylprolyl isomerase;protein.folding.immunophilins (IMM).FKBPs	-0.292586	0.875364	-0.433735	-0.899589	-1.3905	-0.966452	0.454341	0.28508	0.297323	-0.798358	2.3074	1.52312	0.134576	-0.488412	-0.607566
Cre01.g017250			0.159151	-0.291307	-0.691716	-0.974107	-1.28899	-1.20689	-0.267101	0.0285652	-0.371277	-0.295493	1.73262	2.31146	0.784038	0.088979	0.282063
Cre01.g017300	PRPS21		0.593462	0.371576	0.0826158	0.0502189	-0.711508	-1.87857	-1.37106	-1.21837	-0.408705	-0.167121	0.112707	1.1408	1.82394	0.881676	0.698339
Cre01.g017350			0.572131	-0.355739	1.22232	1.26803	0.84859	-0.0645989	0.268967	-0.572717	0.0918	-0.325615	-2.29994	-1.81776	0.690457	0.341875	0.132205
Cre01.g017400			0.471003	-0.225966	-0.768079	-1.26238	-1.31501	-1.25702	-0.508602	0.215764	-0.0823448	0.0299174	1.77197	2.11292	0.455238	0.0329763	0.329609
Cre01.g017450	POLA2	DNA.synthesis/chromatin structure	0.655121	-0.113756	-0.81194	-1.58461	-1.54617	-1.00076	0.522177	0.541775	-0.28149	-0.845522	1.75358	1.40123	0.360912	0.386235	0.563216
Cre01.g017500		protein.degradation.ubiquitin.E3.RING;protein.synthesis.ribosome biogenesis.pre-rRNA processing and modifications.misc;protein.synthesis.ribosome biogenesis.export from nucleus	-0.303994	-0.027236	-0.548967	-0.867445	-1.4688	-0.976451	0.0450625	-0.262703	-0.0762941	-0.186994	2.51647	1.6927	0.551047	0.206885	-0.29329
Cre01.g017550			-0.023098	2.1672	1.16359	0.375348	-0.210632	-0.999517	0.159042	0.177799	0.1807	-2.57001	0.0179017	-0.0996697	0.000569581	-0.13641	-0.202814
Cre01.g017600			0.55976	-0.0616496	-1.25825	-1.95906	-1.32374	-0.725601	0.108341	-0.014875	0.0344469	-0.285895	1.69253	1.33868	0.48131	0.704103	0.7099
Cre01.g017650	FAP34		0.417868	0.922867	-0.112889	-0.395382	-1.39243	-1.84115	-1.2719	-0.305444	-0.590343	-0.000895202	1.326	1.27502	1.32978	0.492746	0.146148
Cre01.g017701		stress.abiotic.drought/salt	-0.681663	2.10652	1.54171	1.3649	-0.0948961	-0.289344	0.153624	0.071641	0.291349	-1.53452	-0.986927	-0.157235	-0.92638	-0.24055	-0.618235
Cre01.g017750			0.0256322	0.863567	-0.872	-1.1986	-1.55976	-0.586168	0.27705	0.201719	0.148736	-0.622838	2.35336	1.3723	0.266703	-0.468547	-0.201155
Cre01.g017850			0.604108	0.651214	-0.223612	-0.812115	-1.26621	-1.72779	-0.5894	-0.252346	-0.0728543	-1.18662	1.68387	1.43488	0.869659	0.294772	0.592445
Cre01.g017900			0.688802	-0.139221	-0.719895	-1.62934	-1.39778	-0.925341	0.0978751	0.129771	0.107556	-1.26819	1.75717	0.66719	0.755898	1.02113	0.854381
Cre01.g017951			0.715238	1.47205	0.868344	0.0117017	-1.34638	-1.31539	-0.609479	-0.780553	-0.446259	-1.73864	1.12256	1.12268	0.209208	0.386905	0.328012
Cre01.g018000	RPA12	RNA.transcription	0.318407	-1.00489	-0.817972	-1.11842	-1.22695	-0.87777	-0.411749	-0.573238	-0.2881	0.628269	1.77734	1.78414	1.03256	0.443497	0.334887
Cre01.g018050			0.255866	0.322135	-0.605921	-1.06031	-1.31393	-1.0503	0.552537	0.542166	0.131664	-1.22214	1.98264	1.81183	0.107283	-0.416061	-0.0374575
Cre01.g018075			0.208972	1.21926	0.857593	0.65081	-1.18539	-2.24359	-1.15252	0.0401527	0.0776187	-0.557422	0.134462	0.0218057	1.69443	0.509485	-0.275656
Cre01.g018100			0.397449	-0.297172	0.573938	-0.461154	-0.838714	-0.785439	0.0373919	-0.0841631	0.14961	-1.82628	2.6264	1.07741	0.275865	-0.551207	-0.293936
Cre01.g018150			-0.881612	-0.0998802	0.0976662	0.0415084	0.332522	0.189924	0.280077	0.424609	1.02496	2.67672	0.0234497	-1.35742	-1.23932	-0.588072	-0.925127
Cre01.g018184			0.230071	-0.957238	-0.968822	-1.23554	-0.852446	-0.938693	0.708108	0.487401	-0.337508	-0.759378	2.11226	1.644	0.50131	0.0325214	0.333957
Cre01.g018200		RNA.regulation of transcription.PHD finger transcription factor	0.541482	-0.388265	-0.770194	-1.34065	-1.2382	-1.12383	0.0463581	0.477678	0.128188	-0.630269	1.79814	2.0986	0.175472	-0.013153	0.238645
Cre01.g018350		lipid metabolism.lipid degradation.lipases	0.138054	0.352446	-0.561859	-0.932179	-1.18824	-1.20202	-0.710965	-0.18628	-0.473007	-0.124773	1.95529	2.24473	0.330921	0.165828	0.192053
Cre01.g018400	ITPK2	signalling.phosphinositides.inositol-tetrakisphosphate 1-kinase;protein.postranslational modification.kinase	-0.162774	0.359999	-0.529944	-0.935135	-0.537127	-0.962654	-0.0673268	-0.0894511	-0.226169	-0.565671	2.51978	2.10091	-0.121047	-0.341174	-0.442213
Cre01.g018450			0.463273	0.0499676	-0.943496	-1.50017	-1.06473	-0.688286	-0.236096	0.0969766	-0.360291	-0.89832	2.10383	1.76235	0.328659	0.44881	0.437522
Cre01.g018500		protein.postranslational modification	0.463588	1.45051	0.668861	-0.266965	0.00830298	-0.749361	0.120804	-0.393186	-0.079824	-3.05905	0.257344	0.0189405	0.571104	0.799209	0.189721
Cre01.g018550	CYG69		0.343311	0.230853	-0.474437	-0.802759	-0.885462	-1.61557	-0.626374	0.0286841	0.117352	-1.08361	2.40769	1.33684	0.523883	0.268691	0.230896
Cre01.g018600			-0.498625	-0.678465	-0.667051	-0.943343	-0.711098	-0.466082	0.869639	0.523804	0.22798	-0.246967	2.49402	1.69691	-0.312617	-0.821151	-0.466953
Cre01.g018650			0.546651	-0.919021	-1.69542	-1.57308	-0.788943	-0.216396	0.0390891	0.264135	0.192664	0.309256	2.28026	1.01342	-0.255182	0.50232	0.300254
Cre01.g018700			0.323612	1.53282	0.607523	0.589783	-0.635503	-1.26163	-0.989971	0.134963	0.248453	0.410337	-1.92801	-1.19132	1.44025	0.619931	0.0987776
Cre01.g018750			0.391582	1.56098	0.832554	0.408675	-1.47173	-1.90745	-1.15301	-0.39968	0.157928	0.562876	-0.68792	-0.123877	1.48975	0.442647	-0.103323
Cre01.g018800	ATP6	mitochondrial electron transport / ATP synthesis.F1-ATPase;transport.p- and v-ATPases.H+-transporting two-sector ATPase	0.354897	-1.11961	-1.97613	-1.59118	-0.45841	-0.432433	0.146338	0.501988	0.57006	0.553733	2.00768	0.647434	0.646698	0.0415851	0.107349
Cre01.g018850		DNA.synthesis/chromatin structure	-0.52512	-0.986791	-0.294743	-1.04901	-0.272867	0.156997	1.21547	0.639116	0.583859	0.502389	2.25214	0.798647	-0.921111	-0.715041	-1.38393
Cre01.g018900		protein.degradation.ubiquitin.E3.RING	-0.161721	-1.00495	-0.408333	-0.866798	-1.17705	-1.10715	-0.488733	0.458861	0.558716	1.04156	2.60356	0.540106	-0.300205	0.59146	-0.279316
Cre01.g018950	DHS1	protein.synthesis.elongation.deoxyhypusine synthase;protein.synthesis.initiation.deoxyhypusine synthase	0.264476	-1.68876	-1.28289	-1.12196	-0.750273	-0.492627	-0.175899	-0.28494	-0.159311	1.34538	1.67864	1.34595	0.810534	0.295041	0.216646
Cre01.g019000		stress.biotic;major CHO metabolism.synthesis	-0.204862	-1.19243	-1.28147	-1.57947	-0.549762	0.0176649	1.25073	0.00938926	-0.0605553	1.05014	2.15703	0.723282	0.21425	-0.117884	-0.436038
Cre01.g019051			0.336211	-1.36121	-0.404618	-1.43402	-0.957602	-0.245364	0.659586	1.36409	0.256995	-0.602927	2.07934	1.18248	-0.462218	0.00843731	-0.419175
Cre01.g019100		misc.misc2;amino acid metabolism.degradation.serine-glycine-cysteine group.glycine;amino acid metabolism.synthesis.serine-glycine-cysteine group.serine.phosphoglycerate dehydrogenase	-0.0411092	-1.79095	-1.58913	-1.16623	0.00789689	0.338493	1.30506	0.0147035	0.555142	0.502191	1.8373	0.903374	-0.100963	-0.497624	-0.278148
Cre01.g019150	GCP4	cell.organisation.cytoskeleton.mikrotubuli;cell.organisation	0.614951	-0.283534	-1.02442	-1.64545	-1.12541	-0.964038	0.623192	0.710552	0.0656159	-0.907701	1.77465	1.58478	0.127566	0.0136465	0.435597
Cre01.g019200	NOP52		0.489096	-0.451974	-0.789423	-1.19097	-1.33094	-1.18439	-0.198904	-0.262316	-0.289612	-0.0138586	1.81746	2.01217	0.775312	0.354026	0.264329
Cre01.g019250	GME	redox.ascorbate and glutathione.ascorbate.GME	0.521168	0.082431	-0.856513	-1.76404	-1.52884	-0.788648	0.173089	-0.172922	-0.415061	-0.202118	1.68739	1.71763	0.678991	0.366381	0.50106
Cre01.g019300			0.868988	0.687025	0.31037	-0.46557	-0.721473	-2.07922	-1.31581	0.259157	0.516278	0.503064	2.02919	0.698557	-0.322452	-0.72875	-0.239358
Cre01.g019450		protein.degradation.ubiquitin.E2	0.552969	-0.193191	-0.720907	-1.34122	-1.49645	-1.01466	0.214884	0.541405	-0.469895	-0.588781	1.92775	1.7767	0.268343	0.0840099	0.459055
Cre01.g019500			-0.416792	1.76412	0.911865	0.515388	-0.332799	-0.245995	0.485075	0.166184	0.212819	-2.94133	0.385036	0.121471	0.150086	-0.396758	-0.378371
Cre01.g019550			-0.466267	-1.41538	-1.20667	-1.39465	-0.864087	-0.326569	0.0652901	0.38919	0.513146	1.55709	1.67731	1.36189	0.0657396	0.0849476	-0.0409737
Cre01.g019600			0.0723944	-1.00262	-0.529825	-0.938064	-1.41546	-1.01912	-0.512127	0.754792	0.202481	2.45783	-0.386434	0.917944	0.752104	0.0923057	0.55379
Cre01.g019650			0.586556	-2.16824	-0.833638	-0.712513	-0.34657	-0.431045	0.672252	0.655448	1.43025	1.75807	0.649722	0.246341	-0.239767	-0.840091	-0.426781
Cre01.g019700	PAP7	RNA.processing	0.635153	0.0247053	-0.549956	-1.69103	-1.45943	-0.906934	0.219101	0.681234	-0.0954679	-0.980872	1.75926	1.6399	0.179496	0.143504	0.401336
Cre01.g019750		hormone metabolism.brassinosteroid.induced-regulated-responsive-activated	0.421397	0.159884	-0.73367	-1.47507	-1.15209	-0.79401	0.2558	0.181926	-0.467573	-0.931349	2.0578	1.88413	0.125688	0.108997	0.358134
Cre01.g019850	FTSH3	protein.degradation.AAA type;protein.degradation.metalloprotease	0.423591	0.426359	-0.331539	-1.12846	-1.3551	-1.54176	0.0545784	-0.213137	0.295945	0.108354	2.2591	1.47538	0.414997	-0.598055	-0.290248
Cre01.g019900	FAP384		0.164523	2.33308	0.914033	0.581951	-0.968045	-0.664868	-0.351068	-0.192097	-0.0170852	-0.786915	-1.69628	-0.707701	1.29955	0.296008	-0.205089
Cre01.g019950	DNJ7	protein.co-chaperones;stress.abiotic.heat	-0.756957	1.76701	1.03436	0.798122	0.36046	0.362586	0.921232	0.608935	0.58398	-0.629385	-1.72106	-1.49031	-0.518639	-0.492682	-0.827647
Cre01.g020050			0.616629	0.462722	0.25666	-0.500527	-2.73288	-1.48028	-0.380919	0.412112	0.114197	-0.213051	0.667009	1.38373	0.420275	0.336919	0.637403
Cre01.g020141			0.424502	-0.260233	-1.26547	-1.15443	-1.40278	-1.10922	-0.121766	0.276634	0.300267	1.24376	1.71066	1.4767	0.643553	-0.181414	-0.580755
Cre01.g020182			0.555798	-0.206287	-0.955464	-1.49776	-1.45224	-1.13566	-0.0560109	0.540908	0.506647	1.03011	1.58918	1.41946	0.629564	-0.290975	-0.677269
Cre01.g020223	FUM2	TCA / organic transformation.TCA.fumarase	1.64401	-0.230457	0.790653	0.940759	0.806376	0.390625	-0.343656	-0.314586	-1.19863	-2.27	1.17232	-0.134342	-0.768462	-0.132548	-0.352061
Cre01.g020264	ATG6	cell.organisation;protein.degradation.autophagy	-0.324326	0.769143	-0.0208642	-0.12863	-0.975799	-1.34307	0.751715	0.236363	0.255282	-0.893966	2.40402	1.32708	-0.621699	-0.927368	-0.507884
Cre01.g020305	SDH4		-0.711572	-1.56422	-1.9731	-0.578244	0.153911	0.336015	0.375241	0.462124	0.878372	1.62106	1.44378	0.511127	0.0912604	-0.404125	-0.641633
Cre01.g020350	SDH3	TCA / organic transformation.TCA.succinate dehydrogenase	-0.549478	-1.6951	-1.57979	-0.650151	0.248049	0.521589	0.952901	1.11234	0.886784	1.46167	1.15359	-0.00660088	-0.491673	-0.654386	-0.709738
Cre01.g020400		development.unspecified	0.2416	-0.557224	-0.608345	-1.16296	-1.29597	-0.963758	0.057016	-0.00742929	-0.0873737	-0.513769	2.14607	1.96214	0.749505	-0.0394744	0.07997
Cre01.g020575	HSP22D	protein.folding.chaperones and co-chaperones.small HSPs	0.482412	0.8603	0.200511	-1.19416	-1.39599	-1.28007	-0.264026	0.0358136	-0.709731	-0.698689	1.62546	2.05155	0.064862	-0.0135058	0.235258
Cre01.g020650			0.757089	1.22289	-0.0697192	0.124146	-1.15189	-1.12247	-1.41627	-0.407387	-0.532427	1.90391	0.621286	-1.37301	0.891193	0.162208	0.390459
Cre01.g020701			-0.0515571	-1.97717	-0.405586	-1.11912	-0.718989	-0.282135	0.368354	0.451191	-0.0810862	2.24675	1.23823	0.958135	-0.282365	0.0405306	-0.385185
Cre01.g020750			-0.0373966	-1.0818	-0.668045	-0.975863	-0.588516	-0.273747	-0.119969	-0.472145	-0.419729	0.361824	2.93779	1.28809	0.355777	-0.133989	-0.172292
Cre01.g020800			0.590159	0.178511	-0.782335	-0.782005	-1.45449	-0.944504	-0.820993	-1.00522	-0.407476	2.3256	0.766016	0.26569	0.834891	0.693067	0.54309
Cre01.g020850	CYG49		0.247059	0.794882	-0.476798	-1.28307	-1.10532	-1.29124	0.0425707	0.38678	1.05218	-0.107594	2.27165	-0.198921	-1.20135	0.0785719	0.790588
Cre01.g020887	CYG49	nucleotide metabolism.synthesis.purine	0.385018	-0.720707	0.196849	0.528385	0.080668	-1.19241	0.0777935	0.322361	0.173329	2.77907	-0.616343	-0.092418	0.111115	-1.80884	-0.223875
Cre01.g020918	PREP1	protein.degradation.metalloprotease;protein.degradation	0.609305	1.21349	1.68608	0.640061	-0.511327	-1.06593	0.335558	-0.125612	0.264086	-2.00331	-1.32681	-0.54306	1.05735	-0.332696	0.102817
Cre01.g020950		protein.synthesis.ribosomal RNA	0.501228	-1.42038	-1.00831	-1.1226	-0.977654	-0.940304	-0.350732	-0.412162	-0.114314	0.850931	1.67012	1.56594	1.03706	0.421145	0.300043
Cre01.g021000			0.382048	-1.7287	0.882928	0.321351	-0.517388	-2.48076	-0.139008	0.638941	-0.170612	0.559033	1.39163	0.111533	0.899912	0.0280596	-0.178955
Cre01.g021050	TIM22A	transport.metabolite transporters at the mitochondrial membrane;protein.targeting.mitochondria	0.175043	-2.91221	-0.457947	-0.226543	-0.27663	-0.449191	-0.125538	-0.0848134	0.0443016	1.68308	0.925866	0.774661	0.7875	0.114456	0.0279621
Cre01.g021100			-0.377855	-0.0785806	0.596275	-0.360684	-0.311522	-1.55399	0.248287	0.530463	0.778045	-0.515658	2.30217	1.33647	-1.26072	-0.860718	-0.471985
Cre01.g021150			-0.0544069	-0.473673	-0.199979	-1.06962	-0.86798	-1.04935	-0.224578	0.125249	0.172058	-0.337157	2.40358	1.90362	0.737368	-0.452833	-0.612308
Cre01.g021200	CGL47		0.929691	-1.97341	-0.655712	-1.02924	0.00685389	-0.828678	-0.675494	0.434747	0.182023	-0.126666	1.48773	2.0051	0.271424	-0.19162	0.163249
Cre01.g021251	ARG7	amino acid metabolism.synthesis.glutamate family.arginine.argininosuccinate lyase;amino acid metabolism.synthesis.glutamate family.arginine	0.524639	-1.12563	-1.63956	-1.06103	-1.13728	-0.589692	0.819714	0.706753	1.33038	0.556883	-0.0897899	-0.552539	1.79415	0.467788	-0.00478312
Cre01.g021350			0.208651	0.650929	1.01386	0.0945136	0.589205	0.579505	0.664664	0.423722	0.0947777	-0.556426	-0.535287	-3.18872	-0.521186	0.116775	0.36502
Cre01.g021400			0.28303	-0.131034	-0.342021	-1.01057	-1.71907	-1.4347	-0.236533	-0.204171	0.0322387	0.291317	2.11388	1.68597	0.489058	0.108606	0.0739963
Cre01.g021450	TPR4	stress.biotic.signalling	0.148513	0.583748	-0.646733	-1.29983	-1.30886	-0.617362	0.891642	0.768521	0.56706	-0.852425	2.13744	1.09649	0.0507603	-0.952021	-0.566944
Cre01.g021500		transport.misc	0.3474	0.832609	-0.153639	-0.614425	-1.23125	-1.51844	-0.531663	-0.0528482	-0.48727	-1.39978	1.22417	2.04486	0.559275	0.431241	0.549757
Cre01.g021550			-0.0852219	0.0724208	-0.565619	-0.132631	-0.454681	-0.136558	1.43563	0.779053	0.813536	-2.11251	2.04708	0.304358	-0.525068	-0.855406	-0.58438
Cre01.g021600	HEL1	RNA.processing.RNA helicase	0.442017	-1.62913	-0.814285	-1.09011	-1.23301	-0.671774	0.155604	0.438434	0.213288	0.620774	1.57122	1.95503	0.515953	-0.310665	-0.163354
Cre01.g021650			0.306806	0.262457	0.28874	-0.378703	-1.13992	-1.18068	-0.38609	-0.704773	-0.713945	-1.54652	1.24497	1.6976	1.66277	0.309258	0.278036
Cre01.g021700	CYG36	nucleotide metabolism.synthesis.purine	0.394946	0.238401	0.0554603	-0.111105	-0.874622	-1.50514	-1.22786	-0.21576	-0.338702	2.86861	0.856516	-0.072913	0.236168	-0.115883	-0.188105
Cre01.g021750			0.258408	-0.647698	-0.783863	-1.31291	-1.05599	-1.0089	-0.034666	-0.0428645	-0.156222	0.219096	2.26445	1.90217	0.466425	-0.059097	-0.00834289
Cre01.g021800		RNA.regulation of transcription.SET-domain transcriptional regulator family	0.532823	-0.0965754	1.21458	0.898048	-0.107298	-2.26369	-0.273977	-1.07736	-1.57223	-0.0932482	0.460678	0.672049	1.35964	0.186556	0.160006
Cre01.g021850	HEL2	DNA.unspecified	0.262544	-0.442654	-0.806066	-2.02428	-0.684246	-0.451291	0.448244	0.80158	0.637559	-0.508458	2.20473	1.32255	-0.197348	-0.279657	-0.283209
Cre01.g021900	PUS11	protein.aa activation.pseudouridylate synthase	0.473629	-0.59401	-0.823545	-1.79867	-0.932316	-0.883222	0.972243	0.575602	0.258291	-0.669562	1.9883	1.37003	0.290363	-0.366583	0.139442
Cre01.g021950		cell.motility.eukaryotes.axonemal dyneins.inner arm.monomeric species	0.498147	1.51307	1.02945	0.107239	-1.13574	-2.1758	-0.975383	0.126946	-0.16228	-1.185	0.292703	0.801097	0.999206	-0.189172	0.455523
Cre01.g022000		protein.degradation.AAA type	0.694148	-0.193489	-1.17428	-1.6987	-1.28909	-1.20596	0.363799	0.815474	-0.150177	-0.499408	1.61533	1.29102	0.43032	0.315301	0.68571
Cre01.g022100		protein.degradation.ubiquitin.E3.HECT	0.109847	1.74779	0.524588	0.0722908	-0.0897783	-0.318171	0.985211	0.96618	0.330023	-2.5604	0.398992	-1.08953	-0.681288	0.00950802	-0.405255
Cre01.g022150	KCN3		0.734192	0.941355	0.207523	-0.0139861	-0.968182	-1.7903	-2.05188	-0.191144	-0.186088	-0.509627	0.0651894	1.39463	0.886097	0.827814	0.654406
Cre01.g022200			0.590603	0.434767	0.427147	-0.0138209	-1.74456	-2.44947	-1.0262	0.600559	0.573238	0.569443	-0.561644	0.300077	0.743579	0.784229	0.77206
Cre01.g022250	MRPL3	protein.synthesis.ribosomal protein.prokaryotic.chloroplast.50S subunit.L3	0.477935	-1.93626	-0.19206	-0.53185	-0.731373	-1.51937	-0.144271	0.188131	0.281748	0.453712	1.84234	1.33326	1.07488	-0.377851	-0.218968
Cre01.g022283			-0.139918	-2.79955	-0.569915	-0.214552	-0.407123	-0.123302	-0.244223	-0.436838	0.200168	1.16801	1.31965	1.1601	0.872888	-0.0716761	0.286276
Cre01.g022350	HEL3	protein.synthesis.ribosome biogenesis.pre-rRNA processing and modifications.DExD-box helicases;DNA.synthesis/chromatin structure	0.60023	-2.16073	-0.935963	-1.06004	-0.654808	-0.550927	-0.169625	-0.170817	0.0962983	0.793935	1.55179	1.5414	0.837517	0.23119	0.05056
Cre01.g022400			0.304334	-2.77397	-0.375156	-0.0901331	0.65957	0.529203	0.322813	0.32213	0.573382	0.81497	1.20146	0.785118	-1.03529	-0.266364	-0.972076
Cre01.g022450			0.347857	0.0181474	-0.249124	-1.31009	-0.588313	-0.631443	0.717714	0.384368	-0.230973	-2.1959	2.24777	0.708245	0.334373	0.0634997	0.383863
Cre01.g022462			0.416464	-0.48084	-0.408574	-1.93935	-0.84282	-0.786434	0.218106	0.477318	-0.208029	-0.602553	2.25013	1.34907	-0.419562	0.733809	0.243264
Cre01.g022500	MME5	TCA / organic transformation.other organic acid transformations.malic	0.418219	-0.835299	-0.015635	-1.20345	0.138382	-0.32739	1.04605	-0.466646	1.40381	-1.64251	2.02931	-0.98229	0.565889	0.219087	-0.347529
Cre01.g022550			0.577997	-0.207749	-0.968339	-1.45657	-1.67119	-0.980027	0.433241	0.756136	-0.340698	-0.451077	1.78067	1.46149	0.23138	0.311227	0.523501
Cre01.g022600	CGL13		0.18409	0.539822	-0.700137	-0.994856	-1.65139	-0.985546	0.76807	-0.0545792	0.195895	-1.10566	1.82784	1.58057	0.826913	-0.331153	-0.0998827
Cre01.g022650		misc.nitrilases, nitrile lyases, berberine bridge enzymes, reticuline oxidases, troponine reductases;nucleotide metabolism.degradation.pyrimidine.beta-ureidopropionase;nucleotide metabolism	-0.59846	2.0168	1.06425	0.813345	0.49278	-0.0037269	0.541923	0.620528	0.400791	0.00754306	-1.46863	-1.66488	-0.99931	-0.718303	-0.504649
Cre01.g022666			-0.244743	0.929147	0.458753	0.490701	0.685238	0.720863	1.14023	0.4163	0.440743	-2.7629	0.50212	-0.729014	-0.99595	-0.467559	-0.583929
Cre01.g022681			-0.65088	1.00621	0.547594	0.632235	0.503502	0.697436	1.03132	1.33717	0.46006	-2.03321	0.160019	-0.390388	-1.35953	-0.881243	-1.0603
Cre01.g022700			0.405717	0.840605	0.725563	0.503663	0.380554	-0.0385887	-0.260893	-0.0197314	-0.0921799	-3.42366	0.282728	-0.142548	0.0648039	0.383848	0.390114
Cre01.g022750	FAP159	cell.motility.eukaryotes.flagellar associated proteins	0.192617	0.484803	0.206124	-0.116598	-1.80848	-1.87782	-1.48696	-0.0720592	0.308476	0.774805	1.15517	1.08544	1.20383	-0.013909	-0.0354273
Cre01.g022800			0.0868581	0.167166	-0.698585	-1.32003	-1.2521	-1.33332	0.896076	0.504561	0.685735	-0.444188	1.83894	1.36917	0.770214	-0.577069	-0.693424
Cre01.g022850			0.712299	0.384389	-0.346406	-1.3838	-1.89202	-1.59365	-0.00206767	0.627	-0.0460065	-0.57407	1.21925	1.53071	0.430312	0.381477	0.552588
Cre01.g022900			0.226756	-0.447813	-0.499422	-1.4303	-1.28716	-0.975038	0.219339	0.896663	0.36475	-0.421749	2.07108	1.75541	-0.488021	-0.183593	0.1991
Cre01.g022950		protein.degradation.ubiquitin.ubiquitin protease	0.670045	0.207423	-0.178927	-0.896611	-0.79928	-1.1173	-0.489971	-0.540275	-0.292294	-1.74399	1.72596	1.78311	0.464096	0.497966	0.710048
Cre01.g023000	PHT1	transport.phosphate	0.314004	-0.708627	-1.29511	-1.48968	-0.928135	-0.981521	0.280933	0.387132	0.0777946	-0.309408	2.24289	1.2961	0.755139	0.214222	0.144269
Cre01.g023050	UBX2		0.125912	0.707576	-0.590786	-1.00306	-1.35633	-1.21533	0.0268914	-0.126251	-0.318891	-0.963212	2.0798	1.50057	1.07288	-0.102838	0.163082
Cre01.g023100		RNA.regulation of transcription.AP2/EREBP, APETALA2/ethylene-responsive element binding protein family;hormone metabolism.ethylene.signal transduction	0.631882	-0.0418261	-0.605508	-1.37171	-1.47173	-1.57955	-0.0157085	0.107632	-0.216064	-0.28746	1.70739	1.71752	0.409929	0.518916	0.496271
Cre01.g023150	MCM5	DNA.synthesis/chromatin structure	0.663842	0.0548873	-1.06965	-1.89572	-1.50239	-0.882782	0.259778	0.454388	-0.22006	-0.334341	1.5056	1.54327	0.439879	0.385937	0.597353
Cre01.g023200			0.263735	0.154663	-0.299282	-0.902472	-1.17342	-1.44536	-0.255619	-0.15979	-0.270694	-0.873107	1.81388	2.22095	0.542593	0.0940977	0.289817
Cre01.g023250			-0.306265	-1.02148	-0.829805	-1.19538	-1.52332	-0.830283	0.292938	1.35352	0.635333	-0.304516	1.84461	1.23305	0.630848	0.00600888	0.0147564
Cre01.g023300			0.135555	0.30217	0.0907509	-1.51859	-1.19113	-0.296576	2.09095	1.49574	1.00643	0.119537	0.127417	0.0628585	-1.29013	-0.795514	-0.339473
Cre01.g023350	THO2	protein.degradation.metalloprotease	0.618491	0.40844	0.805314	-0.753979	-1.0585	-0.452009	1.20982	0.140272	-0.00550762	-1.9227	2.13414	0.399645	-0.596975	-0.801555	-0.124892
Cre01.g023400			-0.0251784	-0.394469	-0.663304	-0.785564	-1.08891	-0.782979	-0.269179	-0.339957	-0.485111	-0.0172971	2.2234	2.34788	0.203205	0.217477	-0.140008
Cre01.g023450			0.78783	-0.28422	-1.02977	-1.74714	-1.44745	-0.959611	0.375559	0.767652	0.0898601	-0.624565	1.52424	1.53171	0.25871	0.283426	0.473771
Cre01.g023500			-0.465058	-1.02058	-0.171897	0.0324182	0.0685536	-1.06925	0.859682	0.881378	1.38364	0.5395	1.83316	0.420436	-1.0467	-0.535837	-1.70944
Cre01.g023550	FAP234		0.568716	0.63066	-0.0946833	-0.497051	-1.51093	-1.95772	-0.411298	0.238083	-0.265796	-0.892478	1.23521	1.88657	0.7453	-0.0831515	0.40857
Cre01.g023650		transport.amino acids	0.0622057	-0.0619347	-0.929838	-2.0693	-1.50587	-0.70036	0.582032	0.76591	0.41783	-0.241205	1.58986	1.40995	0.336519	0.519434	-0.175239
Cre01.g023750			0.255661	-1.4232	-0.228692	-0.614742	-0.115699	0.0921259	1.27556	0.69575	0.734681	-0.165949	2.06289	0.483774	-1.83955	-0.897799	-0.314804
Cre01.g023773			-0.22031	-0.847907	-0.745315	-0.854741	-0.410795	-0.0134573	0.952071	0.248537	0.314346	-0.554065	2.68539	1.13926	-0.282434	-1.34546	-0.0651169
Cre01.g023787		protein.synthesis.ribosome biogenesis.export from nucleus	-0.213782	-0.363376	-0.674245	-1.05333	-1.19341	-0.561099	0.811166	0.199458	0.269386	-1.04539	1.96249	2.00055	0.667792	-0.277814	-0.528399
Cre01.g023800			0.74443	-0.276197	-0.268694	-0.618353	-1.11389	-1.56746	-0.60108	0.075777	-0.228555	-1.26492	1.68917	1.80802	0.882072	0.259856	0.479817
Cre01.g023850			0.450635	0.106991	-0.820856	-0.974551	-1.40611	-0.649597	0.275361	0.136971	0.212308	-1.73376	1.40452	1.81318	1.01969	0.472165	-0.306942
Cre01.g023900			0.318052	1.78782	0.379425	0.680667	0.0988026	-0.873931	-1.31668	-0.911262	-0.648297	-1.89922	-0.0591909	-0.152955	1.36543	0.816884	0.414455
Cre01.g023913			0.0383365	1.86823	0.327234	1.27491	0.141722	-0.324292	-0.817898	-1.13006	-1.16972	-1.79962	0.598082	-0.242396	1.19924	0.36622	-0.32999
Cre01.g023950			-0.319048	1.24093	1.1406	0.365526	-0.223727	-1.80187	-0.92134	0.248133	0.585395	-2.09153	0.757542	1.13278	0.167583	0.0527913	-0.333754
Cre01.g024000			-1.12235	0.917	1.82075	1.01298	0.480725	-0.379011	-0.838252	0.0838038	0.936896	-2.07719	-0.432472	0.679874	-0.0931619	-0.236267	-0.753324
Cre01.g024050			-0.141092	1.71247	0.696136	0.628957	0.00578725	-0.0378065	0.203385	0.292819	0.127123	-3.12837	-0.455244	0.0789084	-0.032488	0.125153	-0.075744
Cre01.g024100			0.405272	-0.810144	-0.305941	-1.03918	-1.0384	-1.32181	-0.477605	-0.308209	0.150228	0.0428162	2.01538	1.94356	0.98217	-0.0990641	-0.139066
Cre01.g024150			0.452975	-0.546305	-0.559882	-0.92182	-1.1627	-1.40137	-0.618431	-0.3679	-0.208877	-0.107638	1.7376	1.88539	1.32143	0.264861	0.232666
Cre01.g024200		RNA.processing.3' end processing.CstF64;RNA.processing	0.209696	-0.916599	-1.12454	-1.10137	-0.881644	-0.907819	0.443323	0.139944	-0.0337438	-0.320775	2.08985	2.02406	0.447557	-0.191749	0.123803
Cre01.g024250	HEL4		0.381345	0.959994	0.294519	-0.415223	-1.05004	-1.52063	-0.440042	-0.043326	-0.188241	-2.18223	1.07186	1.44677	0.731758	0.606676	0.34681
Cre01.g024251		RNA.processing.RNA helicase	0.33921	-0.985191	0.424132	-0.778362	-1.28328	-1.4234	0.052011	-0.244637	0.548883	-1.19226	1.66339	1.77567	0.824539	0.0137982	0.265508
Cre01.g024300			-0.123108	0.582567	-0.342003	-1.00796	-1.48355	-1.40039	-0.629884	-0.139833	-0.057609	0.535784	2.05586	1.66651	0.398961	0.461881	-0.517229
Cre01.g024350		DNA.unspecified	0.153612	-0.107583	-0.954424	-1.31434	-1.31038	-0.530892	0.647091	0.317717	-0.232166	-0.485485	1.91862	2.1685	-0.289562	-0.149518	0.168804
Cre01.g024400	TRS85	protein.targeting.secretory pathway.unspecified	0.46313	0.582838	0.29195	-0.489364	-1.06401	-1.3204	-0.224096	0.270268	-0.0961489	-2.08789	1.35354	1.96207	0.234027	-0.0067865	0.130879
Cre01.g024500			0.401439	0.59915	0.126609	-0.102116	-1.23638	-2.25057	-1.26754	0.644631	-0.185445	-0.381207	0.96779	1.85913	0.238825	0.158189	0.427497
Cre01.g024550		signalling.MAP kinases;protein.postranslational modification	0.45157	-1.17763	-1.15332	-1.31795	-0.954487	-0.778774	-0.342931	-0.0176015	-0.273396	0.371801	1.88938	1.76294	0.639191	0.424857	0.476342
Cre01.g024601			-1.17283	-0.908279	-0.563126	-0.417444	0.368643	0.190838	1.14245	0.792046	1.08063	1.35496	1.32791	-0.461677	0.154603	-1.32842	-1.56029
Cre01.g024650		signalling.MAP kinases;protein.postranslational modification	0.210583	-0.608465	-0.381331	-0.466066	-1.43933	-1.60716	-0.42884	0.586575	0.0695073	1.76979	1.94075	0.891119	0.0533511	-0.58283	-0.00765872
Cre01.g024750		signalling.MAP kinases;protein.postranslational modification	0.245161	-1.66042	-1.49995	-1.3246	-0.950572	-0.603883	0.403467	0.559537	0.39315	1.06146	1.58271	1.22041	0.0832533	0.119426	0.370845
Cre01.g024800		signalling.MAP kinases;protein.postranslational modification	-0.110875	-0.918294	-1.25068	-1.09298	-0.760474	0.0241116	0.957379	0.789184	0.851745	1.98213	1.37725	0.294683	-0.833751	-0.850883	-0.458537
Cre01.g024850	RDP2	misc.rhodanese	-0.59569	-0.557515	-0.863232	-1.30789	-0.686648	0.108378	1.09915	0.749672	0.354518	1.60932	1.969	0.28548	-0.45566	-0.47802	-1.23087
Cre01.g024900		RNA.RNA binding	0.00592327	-1.5966	-0.606307	-0.00622752	0.800276	-1.14067	-0.00764604	0.603814	0.418391	-1.66089	2.07461	0.819204	0.766075	-0.527351	0.0573982
Cre01.g024950			0.391694	0.298101	-0.355774	-1.1061	-1.20482	-1.25032	-0.359484	0.0868915	-0.176312	-1.09534	1.79936	2.12725	0.373964	0.159379	0.311513
Cre01.g025000	SSA12		0.373881	-0.0194779	-0.574016	-1.20608	-0.902575	-0.509452	-0.314196	-0.213967	-0.556476	-1.30044	2.2143	1.85421	0.217374	0.348346	0.588569
Cre01.g025025			0.532574	0.0351868	-0.555907	-0.967667	-1.07928	-0.730213	-0.268332	0.0103161	-0.454837	-1.61515	1.69172	2.08924	0.202744	0.568532	0.541066
Cre01.g025050		RNA.regulation of transcription.C2C2(Zn) GATA transcription factor family	-0.738316	0.331566	0.88599	0.386422	0.707748	0.248439	0.459337	1.14725	1.64758	0.699396	-1.13358	-1.4804	-1.50599	-0.793487	-0.861955
Cre01.g025100			0.162095	1.37099	1.61248	0.893114	0.401447	-0.72351	-0.077464	-0.704295	-0.253771	-1.90373	-1.39705	-0.848831	1.01626	0.309109	0.14315
Cre01.g025150	CPLD15		-0.281949	0.319185	1.09023	0.86659	-0.281951	-0.0221036	1.24999	1.41762	0.117961	-0.469762	1.09897	-1.71026	-1.02006	-1.18132	-1.19314
Cre01.g025200	MMP4	protein.degradation.metalloprotease	0.497035	1.78408	0.540667	0.886707	0.968787	-0.449747	-1.55961	-0.68863	-1.61914	-0.661681	0.289159	-1.22761	0.57398	0.68138	-0.0153786
Cre01.g025250	RFK2	Co-factor and vitamine metabolism.riboflavin	1.09364	-0.171485	0.319975	-0.749902	-1.08475	-1.44499	-0.890404	-0.0124182	0.0054294	-0.94517	-0.54524	0.367959	2.24183	1.06936	0.746161
Cre01.g025300	RAD51B	DNA.repair	0.401873	-0.289072	-0.773847	-1.69277	-1.13518	-0.780728	0.430018	0.474144	-0.214608	-0.542005	1.98695	1.9011	0.12912	-0.118556	0.223563
Cre01.g025350	FAP235		0.574575	1.24925	0.430768	-0.363255	-0.571089	-1.37327	-0.563841	-1.49019	-0.941499	-1.18644	1.61647	0.488418	1.21141	0.404521	0.514169
Cre01.g025400	HYDIN	cell.motility.eukaryotes.central pair.C2b	0.47037	1.09486	0.576658	0.293098	-1.57262	-2.28892	-1.33962	0.309651	0.00707152	-0.138302	-0.150721	0.744348	1.31343	0.285163	0.395546
Cre01.g025450	DRC9		0.174518	2.15684	0.781333	0.815158	-0.973527	-0.947388	-0.883492	-0.630727	-0.526144	0.46147	-0.660981	-1.45634	1.37549	0.279665	0.0341257
Cre01.g025500			0.322925	-3.02521	-0.972346	-0.496432	0.408408	0.323042	0.510344	0.311083	0.751722	1.28722	0.780118	-0.205721	-0.171831	0.036009	0.140672
Cre01.g025551			0.757102	-0.0476247	0.724768	-0.648436	-1.19662	-2.05826	-0.613314	-0.0554773	0.580478	-1.43201	0.923605	1.29522	1.14838	0.329224	0.292963
Cre01.g025600			0.48543	0.383151	-0.227747	-0.459742	-2.08077	-1.35099	-1.37327	-0.144303	-0.256894	0.563141	0.977917	1.45011	1.23788	0.424304	0.371785
Cre01.g025650			0.470379	1.16551	0.147217	0.499172	-3.01162	-0.177566	-0.507181	0.00892292	-0.0106607	1.00437	0.374556	0.296657	0.0835772	-1.03414	0.6908
Cre01.g025700			0.17966	0.426263	-0.0320547	-0.432388	-1.03924	-1.52224	-0.551314	0.645733	0.283634	-1.79721	1.52935	1.93369	0.284512	0.101771	-0.0101778
Cre01.g025750			1.3852	-0.04139	-0.628088	-0.750456	0.0121045	-0.85658	-1.24847	-1.11026	-1.05079	-0.692091	1.03872	0.105167	1.17857	1.35178	1.30657
Cre01.g025767			0.663845	0.331271	0.122215	-1.03673	-2.11206	-1.63643	-0.105714	0.557108	0.108317	-0.68952	1.08365	1.69806	0.370113	0.255339	0.390542
Cre01.g025808			0.197271	-0.655842	-0.044097	-0.80108	-1.16016	-1.45301	0.204372	0.352525	0.63014	-1.1168	1.42783	2.31462	0.399904	-0.247639	-0.0480175
Cre01.g025850	INO	minor CHO metabolism.myo-inositol.myo-inositol oxygenases	0.0284595	2.29364	0.589326	0.226493	-0.315785	-0.960627	-0.775507	-0.619718	-0.541326	-2.15009	0.792998	0.356946	0.507191	0.631213	-0.0632127
Cre01.g025900		cell.division;stress.abiotic.light	-0.0587025	-0.467658	0.119851	-0.49416	-0.590556	-0.788148	0.74634	-0.271853	0.850002	-1.39551	2.68478	1.0484	-0.0295721	-0.565172	-0.788034
Cre01.g025950	PPR8	not assigned.no ontology.pentatricopeptide (PPR) repeat-containing protein;development.unspecified	0.0965415	-1.19865	-1.53776	-1.589	-0.655915	-0.316396	-0.493064	0.220442	0.176858	1.65872	1.62625	0.920946	0.658748	0.0757206	0.356556
Cre01.g025983			-0.226186	0.421762	-1.56802	-0.900438	-1.08217	-1.03244	-0.438212	0.26151	0.307615	0.998676	2.42787	0.388608	0.874305	-0.151624	-0.281256
Cre01.g026016			-0.226314	1.41145	0.347292	0.0251971	-0.74838	-1.02338	-0.158762	-0.0982047	-0.499757	-2.47087	0.890068	1.63852	0.450761	0.391067	0.0713027
Cre01.g026050			0.310226	0.971268	0.538925	-0.0329699	-0.686988	-1.33531	-0.100839	0.651732	0.118709	-2.73802	0.626448	1.37937	0.312444	-0.20149	0.186498
Cre01.g026100	RPP14		-0.0292541	-1.0887	-0.710118	-1.28772	-1.09532	-0.733173	0.582016	0.415563	-0.0130748	0.14798	2.39923	1.59185	0.169936	-0.190483	-0.158726
Cre01.g026150			0.157741	-1.94238	-0.473038	-1.25278	-0.704335	-0.523004	0.596182	0.403129	0.396617	0.645469	1.96446	1.50849	0.0632905	-0.252242	-0.587598
Cre01.g026200	PPR9	minor CHO metabolism.galactose.alpha-galactosidases	-0.458851	1.34455	1.90805	1.4348	0.286285	-0.592798	0.360327	-0.544706	-0.287925	-1.40002	-1.70274	0.201958	0.231274	-0.188237	-0.591971
Cre01.g026250	AGA1	minor CHO metabolism.galactose.alpha-galactosidases	0.0688693	-0.259311	-1.00109	-1.39839	-1.24659	-0.650654	0.890167	0.609187	0.402015	-0.475945	2.32291	1.35506	-0.0347716	-0.430359	-0.151092
Cre01.g026300			0.779123	0.220582	-0.240033	-0.916348	-1.49295	-1.65599	-0.352715	0.559259	0.774228	-1.24649	1.8292	1.0493	0.578109	-0.163605	0.27833
Cre01.g026350			0.206825	-0.552039	-0.924327	-2.54895	-1.12789	-0.641607	0.236022	1.01022	0.523797	1.00296	1.15328	0.64923	0.227303	0.665648	0.119542
Cre01.g026400	EXS	transport.phosphate	0.205175	0.732112	0.229776	-1.29309	-0.78142	-0.553449	1.50692	0.632184	0.606435	-2.19566	-0.110599	1.46684	-0.649524	-0.294313	0.498611
Cre01.g026450	SRS1	RNA.processing.splicing	0.41503	0.375041	-0.539169	-1.40602	-1.33015	-0.948933	0.0996101	-0.280804	-0.157139	-1.09056	1.59184	1.92657	1.07197	0.0497271	0.22298
Cre01.g026500	ASP3	protein.degradation.aspartate protease;RNA.regulation of transcription.unclassified	0.424622	-0.0229452	0.085129	-0.3691	-2.14419	-1.74486	-1.09358	0.125009	-0.197681	0.826566	0.80377	1.55619	0.636746	0.503671	0.61064
Cre01.g026550	CCT7	protein.folding.chaperones and co-chaperones.HSP60s;protein.folding	0.428264	0.146645	-0.895232	-1.5593	-1.57907	-0.600587	0.621642	0.0266791	-0.291932	-0.561819	2.01069	1.61031	0.513741	-0.0114559	0.141432
Cre01.g026600	UBC11	protein.degradation.ubiquitin.E2	-0.0324573	0.0687889	-0.258073	-0.828797	-1.3545	-1.18486	-0.212176	-0.599852	-0.516854	-0.180936	2.21703	1.76672	1.12138	-0.043864	0.038446
Cre01.g026650		Co-factor and vitamine metabolism.molybdenum cofactor;Co-factor and vitamine metabolism	-0.996165	-0.721229	0.0470498	-0.0320568	-0.423356	-0.567962	0.731369	0.912122	1.61225	0.625784	1.20379	0.439658	0.53611	-1.57141	-1.79595
Cre01.g026700			0.323576	-1.61844	-1.01263	-1.17195	-1.49524	-0.548845	0.424828	0.50484	1.1152	1.28423	1.43443	0.864365	0.319341	-0.124163	-0.299541
Cre01.g026750			0.281881	-0.762393	-1.14426	-1.21818	-1.76603	-0.864175	-0.176032	1.18686	0.263533	0.677378	0.937909	1.9124	0.116431	0.213723	0.340952
Cre01.g026800			0.770542	-0.556266	-0.767715	-1.51362	-1.35395	-1.45304	-0.259635	0.639764	-0.163472	0.156646	1.37373	1.80303	0.47366	0.325201	0.52513
Cre01.g026850			0.580142	-0.248452	-0.456496	-1.84882	-1.77044	-1.29179	-0.00860502	0.665585	0.235073	0.118547	1.37463	1.52843	0.332014	0.319319	0.470859
Cre01.g026900	SSA14		0.377013	0.335205	0.768171	-0.0244164	0.515047	0.750017	1.23858	0.967885	0.440332	-0.888781	0.490874	-1.73844	-2.11806	-1.05828	-0.055137
Cre01.g026950			-0.3163	1.05143	1.58633	0.298664	-0.316127	-1.01698	-0.918169	1.06372	0.802496	-2.14931	0.834173	0.0902905	-1.05425	0.0134836	0.0305607
Cre01.g027000	RPL11	protein.synthesis.ribosomal protein.unknown.large subunit.L5;protein.synthesis.ribosomal protein.eukaryotic.60S subunit.L16;protein.synthesis.ribosomal protein.eukaryotic.60S subunit.L11	-0.273322	-0.46694	-0.450838	-0.231009	-0.683418	-0.71032	-0.639573	-0.952969	-1.01212	0.117657	1.80546	1.86088	1.83864	-0.0972853	-0.104831
Cre01.g027050			-0.00492719	-0.0299034	0.0524116	-0.760957	-1.08525	-1.04668	-0.326071	-0.227964	-0.599451	-0.503855	1.45889	2.85634	0.18216	-0.143018	0.178265
Cre01.g027100	IMP2	protein.degradation;protein.targeting.mitochondria	-0.303055	-2.2491	-1.09087	-0.621529	-0.164904	-0.309157	0.36889	0.608544	0.447398	1.73857	1.29671	1.18834	-0.245418	-0.485336	-0.17908
Cre01.g027150	HEL5	DNA.synthesis/chromatin structure;RNA.processing	0.699537	-0.530941	-0.586354	-1.00041	-1.21229	-1.43043	-0.351345	-0.595128	-0.420202	-0.00410393	1.69327	1.63721	1.38011	0.330074	0.390997
Cre01.g027200	UBC12	protein.degradation.ubiquitin.E2	-0.656881	2.41897	0.686893	0.419765	0.383879	0.12904	0.306529	0.0955307	-0.218119	-2.42755	0.167436	-0.532348	-0.431274	0.219912	-0.561781
Cre01.g027250			-0.32036	1.21069	0.552455	-0.0878135	-0.302953	-1.32933	-0.312709	-0.207867	-0.453386	-2.12903	1.43305	1.77833	0.316469	-0.23705	0.0895111
Cre01.g027300			-1.03008	-0.586721	0.301843	0.170714	0.728381	0.950092	1.37796	1.10909	1.29381	-0.0326032	0.382331	-0.514026	-1.59503	-1.18598	-1.36979
Cre01.g027350	tmg10	RNA.processing	0.51348	-1.01159	-0.733686	-1.31969	-1.1322	-1.31395	-0.154968	0.186307	-0.0514055	0.0495285	1.66739	1.91143	0.89308	0.305142	0.191122
Cre01.g027400			0.576019	0.320263	-0.0889485	-0.892975	-2.26758	-1.5796	-0.00938441	0.514963	-0.0206851	-0.61154	1.27418	1.51571	0.400612	0.323473	0.545498
Cre01.g027450	TRX10	redox.thioredoxin	-0.34307	-0.636281	-0.336719	-1.23056	-1.58307	-1.0194	0.662633	0.510442	0.3814	0.00761076	1.71388	2.016	0.496246	-0.379519	-0.259603
Cre01.g027500			-0.0153648	0.859936	0.38132	-0.101862	-1.36256	-1.88319	1.20967	-0.356155	-0.926609	-1.36089	0.427971	0.805191	1.38148	0.800661	0.140398
Cre01.g027550		misc.cytochrome P450	0.817748	0.971606	0.483487	-0.300938	-0.741149	-1.55906	-0.492479	-0.61808	-0.345599	-1.4973	-0.943582	1.69995	1.19711	0.635542	0.692746
Cre01.g027575		misc.misc2	2.02896	-0.104272	0.628619	-0.970289	0.00327318	-0.53218	-0.248993	-0.544042	-0.202437	-2.32065	-0.346708	0.365318	0.992714	0.152608	1.09807
Cre01.g027600			0.588841	-0.056524	0.190648	-0.556427	-0.470049	-1.53484	0.00640446	-0.181538	-0.214035	-2.08702	1.83216	1.43142	0.866112	0.337337	-0.152489
Cre01.g027650			0.853336	0.90449	1.04846	-0.482956	-1.31834	-2.35251	-0.405008	0.775708	0.130257	-1.30563	-0.0870982	0.784002	0.548284	0.57044	0.336556
Cre01.g027700			1.34918	0.581844	1.90689	0.74105	0.223974	-1.32793	-0.642296	-0.348575	-1.5188	-0.838884	-1.27763	0.361462	0.471313	-0.202676	0.521068
Cre01.g027764		transport.misc;transport.ABC transporters and multidrug resistance systems	0.324993	-0.845769	-0.860036	-1.12295	-1.22991	-0.647242	0.145274	0.00612319	-0.516997	0.449678	2.22639	1.93167	0.224772	0.0398464	-0.125854
Cre01.g027800	ATPVH	transport.p- and v-ATPases.H+-transporting two-sector ATPase.subunit H;transport.p- and v-ATPases.H+-transporting two-sector ATPase	0.115594	-0.591955	0.105398	0.00884537	-1.07685	-1.48972	-0.326878	-0.355716	-0.177203	-0.978634	1.59123	2.42444	0.763474	0.117958	-0.129986
Cre01.g027850	NUOAF2	signalling.light	-0.466498	0.451621	1.25064	0.582687	0.866284	0.778816	1.0161	0.792986	1.07111	-0.455357	-0.701529	-1.47906	-1.35331	-1.2743	-1.08019
Cre01.g027900		hormone metabolism.abscisic acid.synthesis-degradation	-0.559777	-0.725438	-0.132354	0.0443737	0.646746	0.80919	1.3538	0.840277	0.536823	0.296866	1.09824	0.362361	-2.14367	-1.58366	-0.843774
Cre01.g027950	IFT74	cell.motility.eukaryotes.intraflagellar transport.IFT particle protein.complex B	0.579253	0.958422	0.338404	0.181911	-1.28818	-1.91298	-1.61922	-0.19954	-0.496856	-0.209264	-0.179423	0.896448	1.59963	0.773848	0.577544
Cre01.g028000			0.79089	0.0948013	0.549304	0.447199	-0.192007	-2.24851	-2.22263	0.0961373	0.204111	0.193361	-0.0391866	-0.412164	1.13013	0.818753	0.789812
Cre01.g028101			-0.550079	2.12193	1.37049	0.484669	0.34844	0.260679	0.760808	0.0646723	0.355363	-2.00274	-0.570735	-0.473258	-0.898528	-0.579506	-0.692201
Cre01.g028150	CPLD69		-0.954899	2.09081	0.0560389	0.526915	-0.635554	0.267009	0.657438	1.13861	0.714828	-1.57707	0.185362	0.494172	-0.863139	-1.00408	-1.09644
Cre01.g028200	HEL6	RNA.processing.RNA helicase;RNA.processing;hormone metabolism.ethylene.induced-regulated-responsive-activated	0.241372	-1.87184	-2.11493	-1.16055	0.440072	0.425638	0.757121	0.688848	0.736557	1.42122	0.734383	0.0340513	0.0808898	-0.228374	-0.184453
Cre01.g028250	GEA1	lipid metabolism.lipid degradation.lipases.acylglycerol lipase	-0.186843	0.406393	-0.894867	-1.71117	-0.530431	0.131768	1.17045	0.728413	0.201646	-0.516106	2.2928	0.908483	-0.979293	-0.478847	-0.542397
Cre01.g028300			0.29689	0.491863	-0.755184	-0.992602	-0.608753	-0.973174	-0.108949	0.0478144	-0.253454	-1.57066	2.4081	1.49629	0.0418192	0.459738	0.0202636
Cre01.g028350	DEG8	protein.degradation.serine protease	-0.486524	0.417278	1.76476	0.644602	0.765563	0.363863	0.952896	0.774898	0.944176	-1.43628	-1.20868	-0.524483	-1.26485	-1.05954	-0.647666
Cre01.g028400	DDC1		0.506876	-0.712174	-1.09365	-1.53837	-1.1272	-1.06753	-0.184882	0.392355	0.308726	0.1567	1.6913	1.91065	0.616247	-0.094218	0.235182
Cre01.g028423	DDC1	RNA.regulation of transcription.unclassified;secondary metabolism.N misc.alkaloid-like;amino acid metabolism.degradation.aromatic aa.tyrosine	-0.372604	-1.70755	0.984643	0.68746	0.478667	0.284406	0.905134	0.593912	1.47036	-0.572881	0.684364	-1.90227	0.143612	-0.746505	-0.93075
Cre01.g028450		protein.synthesis.ribosome biogenesis.pre-rRNA processing and modifications.methylotransferases	0.18332	-2.01297	-0.894487	-0.861827	-0.822184	-0.355936	0.00624503	-0.0718488	-0.0296846	0.950928	1.88277	1.73899	0.289669	0.051656	-0.0546383
Cre01.g028500			0.612958	0.0841801	-0.740548	-1.16585	-0.858287	-1.2782	0.0221423	-0.386097	-0.227406	-0.832555	2.01793	2.01989	0.514986	0.0638629	0.152988
Cre01.g028550	OTU1	protein.degradation.cysteine protease	0.589485	-0.417194	-0.937414	-1.70972	-0.935188	-1.13581	0.27305	-0.141294	0.238185	-0.143514	2.06451	1.45756	0.966799	-0.131301	-0.0381506
Cre01.g028600		misc.nitrilases, nitrile lyases, berberine bridge enzymes, reticuline oxidases, troponine reductases;secondary metabolism.N misc.alkaloid-like	-0.629041	-0.499086	0.889432	0.687911	0.924446	0.322504	1.32256	0.929587	1.06083	0.524789	-0.325756	-1.67819	-1.31254	-1.19383	-1.02362
Cre01.g028650			-1.24386	-0.399386	-0.769367	-0.0102752	0.0190933	0.487448	1.44682	0.702035	1.28776	-0.96669	1.34726	0.872682	-0.0959148	-1.10044	-1.57717
Cre01.g028713			-0.263954	2.18011	1.14236	0.503404	-1.39989	-1.51051	-0.264237	-0.410017	-0.00397358	-1.16355	-0.316062	0.897131	0.910945	-0.0968243	-0.20494
Cre01.g028777			-1.83275	-0.24957	0.623766	0.728025	0.0732495	-0.0979109	0.817752	0.861963	1.20008	1.59303	-0.628842	0.0963755	-0.510262	-1.25867	-1.41623
Cre01.g028850		misc.rhodanese	1.0976	0.593008	0.0721597	0.046557	-0.102625	-0.641484	-2.08026	-1.1978	-1.21553	-0.569106	0.616061	-0.101074	1.08004	1.26621	1.13626
Cre01.g028900			0.89525	0.579926	0.902773	0.982811	0.473237	-0.464489	-0.995688	-1.04961	-1.06079	-2.12721	-0.112421	-0.682162	1.09198	0.805659	0.760731
Cre01.g028950		misc.rhodanese	1.27053	0.521981	0.248359	-0.0999213	0.142213	-0.334059	-1.36915	-1.2326	-0.780244	-1.18208	-0.481694	-0.749408	0.9482	1.64575	1.45211
Cre01.g029000	COQD2		0.655455	-0.72392	-0.948863	-1.54024	-1.06328	-1.01826	-1.01194	0.409475	-0.163563	1.43507	1.68553	0.609358	0.423122	0.90276	0.349293
Cre01.g029050			-0.232117	0.329767	-0.426021	-1.06135	-1.0559	-0.866062	0.667124	0.430479	0.0731614	-0.338094	2.51226	1.63423	-0.514654	-0.538659	-0.614163
Cre01.g029100		DNA.synthesis/chromatin structure	0.559282	-0.0315168	-0.939995	-1.70352	-1.52345	-0.817146	0.478976	0.56212	-0.432399	-0.62446	1.75033	1.47429	0.338458	0.343171	0.565855
Cre01.g029150	DAU1	cell.motility.eukaryotes.axonemal dyneins.outer arm	0.122617	0.392936	-0.312971	-0.782219	-1.48383	-1.14512	-0.436603	-0.0883687	-0.586037	-0.436898	1.79476	2.3247	0.436495	0.239781	-0.0392379
Cre01.g029200	ESP1	cell.division	0.731898	0.042641	-0.411657	-1.46246	-1.54392	-1.49988	0.0646926	0.717024	-0.091311	-0.791981	1.56981	1.54953	0.357872	0.185233	0.582508
Cre01.g029250	AAH1	amino acid metabolism.synthesis.aromatic aa.tyrosine	-0.569676	2.09442	-0.347133	-0.119453	0.861991	0.657564	-0.0282077	0.313074	-0.398107	-0.347404	1.14186	-0.792011	-2.25	0.431689	-0.648613
Cre01.g029300	TPIC1	glycolysis.cytosolic branch.triosephosphate isomerase (TPI);PS.calvin cycle.TPI	1.16196	-0.228884	-0.964207	-0.817653	-1.11769	-1.25899	-0.617761	-0.950985	-0.80054	0.559267	0.2758	0.873749	1.12012	1.43867	1.32714
Cre01.g029350	FAP297		0.766141	1.27951	0.199821	-0.133744	-1.15444	-2.29365	-1.39725	0.164295	-0.0126297	-0.217196	-0.087651	0.791577	1.5131	0.339421	0.242693
Cre01.g029400		transport.misc	0.182734	1.66366	0.0830619	0.434832	-1.89721	-1.82945	-1.23376	-0.0593711	0.569471	0.1643	0.925421	0.573419	0.844131	0.100097	-0.521339
Cre01.g029450		RNA.regulation of transcription.nucleosome/chromatin assembly factor group;RNA.regulation of transcription.high mobility group family (HMG)	0.453887	-0.322857	-1.12455	-1.59421	-1.18074	-0.801361	0.391782	0.303614	0.000990939	-0.392529	2.15558	1.6209	0.366458	-0.0646368	0.187673
Cre01.g029500	CDPKK3	protein.postranslational modification	-0.780051	0.0663824	0.767791	0.0316471	-0.344251	-1.23352	-0.185438	0.802279	0.518502	-1.36766	2.20476	1.47549	-0.695172	-0.737929	-0.522822
Cre01.g029550			0.575518	-0.342964	-1.22255	-1.5341	-0.742215	-0.987908	0.036188	0.539675	-0.0340285	-1.03746	1.9263	1.5953	0.231107	0.499232	0.497908
Cre01.g029600		development.unspecified;signalling.calcium	0.351019	-0.0332591	-0.348602	-2.37323	0.568314	-0.101784	0.930175	0.551075	1.29864	1.41077	0.393685	-0.604913	0.132783	-1.22847	-0.946202
Cre01.g029650	VPS35	protein.targeting.secretory pathway.vacuole	0.634831	0.00729425	-0.287684	-1.16146	-1.31	-1.19227	-0.241824	0.21791	-0.263588	-0.64298	2.47837	1.48393	0.195759	-0.121457	0.203166
Cre01.g029700			-0.70281	1.25752	1.01058	0.602486	-0.187743	-0.288471	0.126308	0.0221544	-0.577664	0.415278	2.24226	-0.639974	-1.82215	-0.5298	-0.927972
Cre01.g029750	DAAK1	nucleotide metabolism.phosphotransfer and pyrophosphatases.uridylate kinase;nucleotide metabolism.phosphotransfer and pyrophosphatases.adenylate kinase	0.0617596	1.69494	1.31004	1.47285	-0.493009	-1.19442	-1.19834	-0.209366	-0.361169	-0.987761	-1.16505	-0.418165	1.16201	0.315579	0.0101015
Cre01.g029800			0.615244	1.33348	0.774898	0.0321331	-1.28527	-1.87808	-1.7046	-0.105217	-0.38772	-0.500534	0.433147	1.17246	1.0322	0.170893	0.296972
Cre01.g029850		protein.postranslational modification	-0.557459	1.94695	0.836174	0.574306	-0.357409	-0.131913	0.147081	0.0552939	-0.0810471	-2.80614	0.564642	0.542311	-0.197843	-0.158669	-0.37628
Cre01.g029900		transport.ABC transporters and multidrug resistance systems	-0.142272	1.2721	0.323303	-0.108056	-0.300905	-0.296261	0.251859	0.573551	0.443147	-3.13362	1.03216	0.603074	-0.430582	0.0983516	-0.185847
Cre01.g029950			0.293223	-1.77759	-1.61393	-1.54145	-0.950143	0.037996	0.418856	0.573749	0.493731	1.03631	1.20675	1.19991	0.324835	0.170113	0.127629
Cre01.g030000			0.503958	-0.579395	-1.20763	-1.78764	-1.22846	-0.731131	-0.412691	0.0811178	0.244499	0.619144	1.81826	1.24599	1.06892	0.294041	0.0710045
Cre01.g030050	PRPL34	protein.synthesis.ribosomal protein.unknown.large subunit.L34	0.45667	-0.16398	0.120729	0.196191	-0.567445	-1.77602	-1.48122	-0.967769	-0.50184	-0.184747	0.332465	1.37461	2.04324	0.465771	0.653349
Cre01.g030100	PTK13	protein.postranslational modification	0.422407	-1.80295	-0.582471	0.173477	-1.49282	0.240688	0.460001	-0.184593	-0.683035	2.34631	1.12777	0.394063	-0.514935	0.0280455	0.0680491
Cre01.g030150			0.706198	-0.44721	-1.73222	-1.90219	-0.759258	-0.231721	0.791966	0.706475	0.0468838	-0.831048	1.66199	1.07808	0.23959	0.224244	0.448228
Cre01.g030200	FAP6	protein.postranslational modification	0.508182	-0.159753	-0.546315	-0.352768	-1.30957	-1.34175	-1.45656	-0.566794	-0.557488	1.79	0.414909	0.656987	1.42651	0.927461	0.56695
Cre01.g030250		nucleotide metabolism.degradation	0.049325	0.913024	0.96674	0.856229	0.941087	0.136793	-0.543159	0.146826	0.45033	0.402882	-2.71169	-1.58801	0.0920172	0.0446869	-0.157077
Cre01.g030300			0.208252	1.97944	0.985734	0.537002	-0.614813	-1.53196	-1.37558	-0.0192872	-0.337464	-0.870165	-1.12964	1.11133	0.830592	0.291013	-0.0644462
Cre01.g030350	CGL41		0.0449015	0.109685	-0.410172	0.108005	0.744369	-0.69508	-0.830244	-1.14621	-0.544875	1.24963	2.54356	0.819034	-0.699276	-0.176882	-1.11645
Cre01.g030400			0.640075	0.0217503	-0.472764	-1.23101	-1.37367	-0.592243	0.713683	0.686593	-0.300518	-1.67703	1.72316	1.64587	0.0195558	-0.0279346	0.224487
Cre01.g030450		protein.degradation.ubiquitin.ubiquitin protease	0.331586	-0.21833	-0.696744	-1.10593	-1.51399	-1.07148	0.521257	0.779376	0.559799	-0.910523	1.93088	1.70171	0.00194523	-0.157789	-0.151776
Cre01.g030500	CYG58	nucleotide metabolism.synthesis.purine	-0.448065	0.889142	-0.138837	-0.518084	-1.7685	-1.6274	-0.629832	0.307936	0.274483	0.383632	1.97383	1.41298	0.405823	-0.117117	-0.399997
Cre01.g030550		protein.degradation.ubiquitin	-0.220454	1.37901	0.412992	-0.662141	-1.56577	-1.12561	0.762195	0.107465	-0.0695828	-1.49381	1.69002	1.21766	0.363547	-0.627825	-0.167688
Cre01.g030600	MAPKKK4	minor CHO metabolism.callose;protein.postranslational modification	0.0358965	-0.147816	-0.93333	-0.645699	-1.05724	-1.41743	-0.979877	-0.614935	-0.137324	1.35278	1.90744	1.10595	1.16411	0.396664	-0.0291862
Cre01.g030650	PHR5	signalling.light;DNA.repair	-0.256762	2.03498	1.46407	0.79411	0.138597	-0.657226	0.00482386	0.668628	0.479283	-2.08868	-0.195746	-0.787201	-0.53593	-0.626643	-0.436303
Cre01.g030700	PTK14	protein.postranslational modification	-0.813818	2.40594	-0.463781	-0.14792	-0.286105	-0.270552	-0.832907	1.23026	0.493948	-1.30134	1.4401	-0.898508	-0.222621	-0.0517251	-0.280963
Cre01.g030750			-0.117423	1.17391	0.873648	0.817376	0.57424	0.25936	0.157838	0.38441	0.206229	-3.12412	-0.639534	-0.537398	-0.231375	0.228966	-0.0261253
Cre01.g030800	CSN2	signalling.light.COP9 signalosome	0.00905759	0.0960395	-0.851801	-1.51787	-1.10214	-0.654775	0.530192	-0.0824506	-0.223239	-0.423053	2.36373	1.76321	0.276102	-0.168646	-0.0143546
Cre01.g030850	POA4	protein.degradation.ubiquitin.proteasom;protein.degradation	0.289893	0.0973887	-0.856785	-1.53537	-1.39414	-0.772103	0.397798	-0.0999952	-0.370819	-0.201961	2.24754	1.61562	0.468445	-0.0860248	0.200514
Cre01.g030900		Co-factor and vitamine metabolism.folate and vitamine K.vitamine K.succinyl-benzoyl CoA synthetase;lipid metabolism.FA synthesis and FA elongation.acyl CoA ligase	-0.512921	-0.056097	1.13835	0.410498	0.317261	0.156744	0.503852	1.20678	1.04975	-2.87894	-0.537604	0.269412	0.00429649	-0.768283	-0.30309
Cre01.g030950			-0.20109	-0.146031	-0.542229	-1.09394	-1.10892	-1.12987	-0.033513	-0.0660455	-0.165577	-0.165411	1.95172	2.27833	0.871982	-0.125741	-0.323662
Cre01.g031004		RNA.regulation of transcription.C3H zinc finger family	0.311339	-0.611159	-1.60047	-1.34083	-1.03956	-0.693605	-0.330976	-0.156325	-0.250171	1.23209	1.92479	1.28373	0.450219	0.436734	0.384192
Cre01.g031050		RNA.regulation of transcription.global transcription factor group	0.31038	0.457842	-0.437848	-0.962887	-1.23146	-1.21472	0.0027328	0.0609443	-0.237838	-1.35427	1.61659	2.18308	0.505373	0.0855423	0.216541
Cre01.g031100	TEF30	PS.lightreaction.photosystem II	0.26343	0.0522772	1.06363	1.46104	0.426379	-0.249582	0.190214	-0.287948	-0.593655	-0.139966	-2.83541	-0.988879	0.448175	0.599318	0.590969
Cre01.g031200	SRP14		-0.0707079	-0.184559	-0.648779	-1.2148	-1.13007	-1.26258	-0.0429995	-0.364996	-0.499374	0.125101	2.06782	1.79449	1.11472	0.112659	0.204077
Cre01.g031250			-0.829124	-1.35151	0.205177	0.798306	1.145	1.03949	0.707801	0.718407	0.485616	1.65824	-0.634284	-1.25214	-0.765387	-0.928325	-0.997278
Cre01.g031300	CDPK4	signalling.calcium;minor CHO metabolism.sugar alcohols;protein.postranslational modification.kinase	-0.169351	0.156954	-0.213143	-0.813769	-1.03296	-1.62452	-0.562909	-0.175934	0.105769	0.818446	2.5295	1.38689	0.124586	-0.14964	-0.379922
Cre01.g031350			0.282931	0.240035	-1.02706	-2.24653	-1.40528	-0.459053	0.520886	0.250953	0.194383	-0.48154	1.89425	0.303346	0.513737	0.81008	0.60886
Cre01.g031450			0.636678	-0.161285	-1.4668	-1.48599	-1.15787	-1.17529	0.310675	0.684275	0.205686	-0.731787	1.92422	0.439957	0.380631	0.679461	0.917429
Cre01.g031500		redox.ascorbate and glutathione.ascorbate;secondary metabolism.isoprenoids	0.606419	0.61645	-1.3083	-2.13043	-1.36122	-0.798647	0.435822	0.624028	0.669801	-0.644415	1.41968	0.718328	0.566876	0.145145	0.440453
Cre01.g031550	CSB6	minor CHO metabolism.sugar alcohols	-0.161328	1.13665	0.862829	-0.710206	0.386106	-0.662785	1.41619	0.679547	1.16871	-2.10637	0.401913	0.05413	-0.601734	-1.32653	-0.537119
Cre01.g031600			-0.0665334	1.04903	-1.06016	-1.41477	-0.744874	-1.04575	-0.226682	-0.0641497	0.00544268	-0.428823	2.47561	1.2395	0.445978	-0.0347565	-0.129067
Cre01.g031650	CGLD12		0.428669	-0.855214	-1.38874	-1.82114	-0.518136	-0.113153	0.0286836	-0.484283	0.0234414	0.464806	1.91014	1.8141	-0.0509308	0.338152	0.22361
Cre01.g031700			0.142871	-0.370928	-1.35819	-1.48424	-1.01433	-0.499179	0.777163	0.212429	-0.0220043	-0.180671	2.19442	1.73002	-0.0410931	-0.143678	0.0574215
Cre01.g031750		protein.synthesis.ribosome biogenesis	0.540144	-1.23875	-0.992126	-1.34997	-1.06003	-0.839865	-0.261407	-0.363039	-0.0491548	0.730376	1.78418	1.55246	1.01253	0.40949	0.125147
Cre01.g031800			-0.208047	0.474061	0.0838928	-0.693897	-0.668586	0.111854	1.40567	1.1116	0.60352	-1.14132	1.26046	1.26053	-1.54319	-1.36864	-0.687909
Cre01.g031850			-0.0552118	-1.71253	-0.633392	-0.851623	-0.213958	-0.435511	0.753751	1.16166	0.756883	-0.0293205	2.42591	0.357089	-0.0390845	-0.960016	-0.524649
Cre01.g031900		not assigned.no ontology.ABC1 family protein;transport.ABC transporters and multidrug resistance systems	-0.598154	-2.51624	0.239877	-0.0176949	0.259351	0.293114	0.866308	0.474102	0.528234	1.38743	1.15847	0.514473	-1.04354	-0.650202	-0.895526
Cre01.g031951			1.07941	-0.2302	0.265736	-0.553093	-1.84675	-2.13559	-0.529732	0.122762	-0.32084	-0.0819298	0.553403	0.715609	1.32782	0.578616	1.05478
Cre01.g032000			0.543048	-1.26781	0.246572	-0.7785	-1.26077	-1.82259	0.37542	-0.40773	0.382295	-0.55119	0.515777	1.10727	1.94798	0.535118	0.435116
Cre01.g032050		transport.NDP-sugars at the ER	0.0241674	1.30115	0.43101	-0.222496	-0.867245	-0.838999	0.328337	-0.101697	-0.384008	-2.63131	1.01355	1.46878	0.449098	-0.124785	0.15445
Cre01.g032100			-0.730964	1.8331	0.365736	-0.183012	-0.188134	-0.417703	0.0711478	-0.943889	-0.313699	2.39784	0.806111	-0.468202	-0.589195	-1.28037	-0.35877
Cre01.g032139			-0.0122097	-1.12402	-1.71845	-0.638762	-0.905782	-0.101758	-0.00971902	-0.703779	-0.439691	1.82818	1.72251	0.953499	0.723039	0.10521	0.321733
Cre01.g032150	FAP187		0.638841	1.08142	0.209736	0.332247	-1.3546	-1.74666	-1.27369	-0.698715	-0.785408	0.72631	-0.24338	0.230946	1.86423	0.610725	0.408005
Cre01.g032200			-0.558725	-0.204707	0.0860914	-0.864436	-0.255421	0.12532	0.397412	0.982129	0.396855	1.5867	-2.60096	0.121576	1.41384	-0.174577	-0.451099
Cre01.g032250			0.360011	-0.672611	-0.872628	-1.25907	-1.15601	-1.08472	-0.236112	-0.377879	-0.14227	0.568385	1.88476	1.9948	0.649655	0.128696	0.215002
Cre01.g032300	GBP1	DNA.unspecified	0.556271	-0.286987	-1.37651	-1.42166	-1.31255	-0.96431	-0.0496643	-0.381015	-0.243114	0.203624	1.6838	1.50946	1.08646	0.522214	0.47398
Cre01.g032350	PIG8		-0.453808	1.70159	0.0130938	-0.722153	-0.65532	-0.571228	0.441152	0.22961	0.205189	-1.48879	2.10975	1.12727	-0.753535	-0.842582	-0.340236
Cre01.g032400			-0.873486	-0.0391694	-0.665367	-0.690173	-0.517102	0.00875793	0.997663	1.44096	0.773655	0.275929	1.82297	0.832427	-1.6707	-1.0161	-0.680268
Cre01.g032450			0.369886	0.36192	-0.371739	-1.56308	-1.24686	-1.09251	0.114793	0.531285	0.259466	-1.03329	1.52312	2.12634	0.0493102	-0.267338	0.23869
Cre01.g032500	DNJ8	protein.co-chaperones;protein.folding.chaperones and co-chaperones.co-chaperones;stress.abiotic.heat	-0.160257	1.81895	0.633835	-0.160323	-1.46072	-1.26178	-0.101301	0.0356839	0.0928614	-1.91217	0.798548	1.33183	0.6211	-0.154594	-0.121664
Cre01.g032550	CGL127		0.726929	0.321999	-0.285124	-1.53603	-1.77197	-1.42586	0.113774	0.703513	-0.202212	-0.769935	1.2783	1.54424	0.357711	0.372895	0.571772
Cre01.g032600	HPAT1		0.160385	-0.282827	-0.787788	-1.10246	-1.33669	-0.895558	0.193358	0.100257	-0.234802	-0.378961	1.79556	2.43309	0.148521	-0.046769	0.234686
Cre01.g032650	TAL1	OPP.non-reductive PP.transaldolase	-0.370912	0.410131	0.273079	0.633082	1.14016	1.08065	1.10651	0.635921	0.680921	-0.0593756	-1.01141	-2.3626	-1.29303	-0.377159	-0.485968
Cre01.g032700	GLK1		-0.243981	-1.38879	-1.15369	-0.556103	0.0698829	0.352159	0.923042	1.1823	0.818812	1.00342	1.47784	0.574118	-1.56067	-1.09819	-0.400154
Cre01.g032750			0.173688	-2.22637	-0.364189	-0.181809	-0.750109	-0.976594	-0.712357	0.00246916	-0.0343193	1.21988	1.46912	1.35064	1.15647	-0.00715675	-0.119371
Cre01.g032800	MRS6	transport.unspecified cations	-0.630136	0.0602738	-0.155641	-0.668888	-0.316147	-0.285219	0.876806	0.00719424	0.416521	-0.463693	2.96799	0.552203	-0.366491	-0.472379	-1.52239
Cre01.g032850	PTK23	protein.postranslational modification.kinase;protein.postranslational modification	0.386017	0.474071	-0.758734	-1.08321	-1.1873	-1.14357	-0.985438	-0.0940575	-0.714032	1.05949	2.15717	1.14428	-0.266462	0.536701	0.47506
Cre01.g032900			-1.15453	0.160361	-0.553537	-0.162214	-0.0177973	-0.475141	0.567653	1.00226	0.502051	-0.162653	2.37656	0.878548	-0.197488	-1.06711	-1.69697
Cre01.g032950			-1.34461	2.00164	0.880087	0.113715	-0.334779	-0.169371	1.39256	0.520007	0.324903	-0.878309	0.766069	-0.0474927	-0.799415	-1.24458	-1.18043
Cre01.g033000	FAP334		0.450758	1.12468	0.373556	-0.375844	-1.61993	-1.70071	-0.800443	-0.24953	-0.417524	-0.898027	0.837043	1.88374	0.676071	0.568025	0.148142
Cre01.g033050			0.110271	-0.621627	-0.73831	-1.52366	-1.10663	-0.649426	0.523286	0.151384	-0.0832235	-0.353514	2.47336	1.5135	0.465071	-0.186055	0.0255754
Cre01.g033091		RNA.processing.ribonucleases	-0.23341	0.276306	-0.782787	-0.861894	-1.09585	-0.684906	0.496487	0.383131	0.00722721	-0.200823	2.76658	1.38261	-0.379535	-0.287056	-0.786075
Cre01.g033150			-0.735446	-1.57932	0.399351	0.671134	-0.0935066	-0.185583	0.832427	1.33687	1.07273	-1.05706	1.64774	0.343752	-1.38653	-0.686755	-0.57981
Cre01.g033200			0.375622	1.11499	0.774847	0.669382	0.487525	-0.257453	-0.0847144	0.119444	0.194598	-3.12185	-0.683713	-0.706766	0.56592	0.371907	0.180261
Cre01.g033250			0.241352	0.817588	0.57949	-0.0410279	0.00874445	-0.473729	-0.277951	0.0559833	0.179335	-3.36708	0.332591	0.769569	0.584786	0.440874	0.149473
Cre01.g033300		stress.abiotic.drought/salt	0.399771	-0.263477	-0.350589	-1.3784	-0.818068	-1.7501	-0.884565	1.05855	0.813181	0.611811	-0.172226	-0.750692	1.48134	1.37772	0.625736
Cre01.g033350	ALD2	secondary metabolism.N misc.betaine.betaine-aldehyde dehydrogenase	0.351544	-1.54401	-1.31152	-0.953534	-0.725059	-0.339682	0.570158	0.606598	0.099893	-0.129853	2.27093	1.511	-0.147143	-0.187253	-0.0720749
Cre01.g033400	TIM9	protein.targeting.mitochondria	0.119035	-2.07283	-1.03875	-0.728503	-0.797527	-0.527711	0.0405738	-0.252452	-0.0408023	1.08302	1.81786	1.42331	0.719375	0.276735	-0.0213323
Cre01.g033450			-0.847957	-0.967884	-1.51617	-1.25981	-0.215313	0.377236	0.982663	1.27635	1.18248	1.18651	1.32609	0.246094	-0.563542	-0.558218	-0.648532
Cre01.g033500			-0.75837	-0.977479	-1.68198	-1.44375	-0.293837	0.169908	0.794551	1.13575	0.910832	1.38409	1.41287	0.481985	-0.145117	-0.62721	-0.362232
Cre01.g033516			0.0837664	-0.054227	-0.774093	-1.31908	-0.996131	-0.389491	0.930977	0.375208	0.26753	-0.698758	2.53823	1.30213	-0.116334	-0.826757	-0.322969
Cre01.g033550	PDI2	redox.thioredoxin.PDIL;redox.thioredoxin	0.104941	-0.00418892	-0.294054	-1.28649	-1.66298	-0.941043	0.747745	0.375027	-0.149914	-0.379084	1.66244	2.15523	0.23538	-0.513683	-0.0493364
Cre01.g033700			0.637539	0.881725	0.355142	-0.013564	-0.403376	-0.153531	1.24611	0.577978	-0.0214952	-2.74825	1.26077	-1.16189	-0.327657	-0.0013248	-0.128171
Cre01.g033750			0.568578	-0.727273	-1.08024	-1.25161	-0.637936	-0.241432	0.278454	-0.238218	-0.337818	-0.877249	2.58119	1.46181	-0.0102386	0.272169	0.239813
Cre01.g033763			0.673195	-0.713798	-0.430569	-1.50664	-1.25041	-0.328834	0.0994056	0.876714	0.112721	-1.2085	2.21784	1.28146	0.1041	-0.168468	0.241768
Cre01.g033832		DNA.synthesis/chromatin structure	0.40277	-1.14556	-0.616038	-0.966663	-0.981918	-1.4667	-0.162935	-0.298154	0.0244616	0.607005	1.89742	1.59792	1.20556	-0.0513749	-0.0457874
Cre01.g033900		RNA.regulation of transcription.squamosa promoter binding protein family (SBP)	-0.15428	0.764968	0.273052	-0.47353	-0.663589	-1.33257	-1.00167	-0.332649	-1.00923	-1.45198	1.07412	1.7384	0.896601	1.19485	0.477506
Cre01.g033950	EXN2		-0.0642968	-0.845676	-0.480547	-0.666778	-0.917273	-0.819257	0.628793	0.521104	0.913266	-0.208567	2.20231	1.74614	-0.23747	-0.778649	-0.993102
Cre01.g034000	IPB1	protein.targeting.nucleus	0.487882	-0.70875	-1.40025	-1.45905	-1.12625	-0.614025	0.368946	0.298265	-0.131746	-0.108576	2.1084	1.62127	0.351011	0.0459485	0.266919
Cre01.g034050		secondary metabolism.phenylpropanoids	0.131252	-2.08345	-1.36675	-1.11303	-0.750026	-0.0615996	0.742237	0.771952	0.644161	0.442997	1.83166	0.812918	0.358523	-0.206555	-0.154302
Cre01.g034100		protein.degradation.metalloprotease;protein.degradation	0.681855	-0.762583	-1.07179	-0.79109	-0.758539	-0.777564	0.496719	0.75474	0.365482	-0.839222	2.29181	1.61008	-0.364008	-0.513254	-0.322631
Cre01.g034150			0.645924	1.19809	0.374405	-0.324737	-0.781375	-1.81389	-1.36363	-0.889347	-0.479683	-0.750177	1.54609	0.880125	1.05788	0.469214	0.231102
Cre01.g034200		RNA.regulation of transcription.SET-domain transcriptional regulator family	-0.572615	-0.233379	-0.898204	-0.376303	-0.696192	-0.721234	-0.0630471	0.692206	0.576035	2.55108	1.79615	-0.490043	-0.406242	-0.438671	-0.719533
Cre01.g034250			0.169126	-1.76939	-0.206506	-0.349142	-0.972886	-0.899916	-0.0861077	-0.302891	-0.285356	-0.00319892	1.97297	2.12436	0.54253	0.169424	-0.103009
Cre01.g034300			0.522386	-2.09608	-1.02818	-1.02431	-0.414342	-0.633101	-0.236153	-0.235318	0.0907435	0.981091	1.6772	1.5413	0.578862	0.212156	0.0637481
Cre01.g034325			-0.99093	0.544306	0.507859	0.593713	0.718909	0.906941	1.1849	1.19696	0.87615	-0.0421056	-0.381861	-1.00761	-1.87343	-1.10939	-1.12441
Cre01.g034350		RNA.regulation of transcription.MYB domain transcription factor family	-1.34274	0.297219	0.67792	0.447621	0.582241	0.794609	1.04823	1.36696	1.15587	0.127506	-0.360588	-1.03905	-1.50067	-1.40525	-0.849874
Cre01.g034380		RNA.regulation of transcription.MYB domain transcription factor family	0.430774	-1.53757	-0.716005	-1.29656	-0.597489	-0.919615	0.0164553	-0.247583	-0.105408	0.861524	1.96643	1.5098	0.899036	0.221352	-0.485134
Cre01.g034400	PGL1	OPP.oxidative PP.6-phosphogluconolactonase	0.0497818	-1.22701	-1.93713	-1.1555	-0.637228	-0.46178	0.299222	0.299754	0.470788	0.95622	1.8919	1.24279	0.523138	-0.0512371	-0.263711
Cre01.g034451		protein.degradation	0.266637	-0.536881	-1.51019	-1.58104	-0.877687	-0.323758	0.435244	-0.0440618	-0.0324746	0.299278	2.46936	1.24034	0.244715	-0.0786791	0.0291927
Cre01.g034500			0.917246	1.21422	0.425692	0.17544	-1.38313	-2.51939	-0.966762	0.16557	0.168024	-0.226389	0.263491	0.708173	1.25218	-0.176688	-0.0176812
Cre01.g034550	FAP109		0.0516535	0.595105	-0.0308104	-0.312079	-1.51578	-1.8237	-1.17307	-0.338942	-0.30706	0.144436	1.00465	1.76457	1.43336	0.320431	0.187236
Cre01.g034600			0.381413	0.214871	-0.448808	-1.42684	-1.6989	-1.48469	0.023638	0.605724	-0.155861	-0.00536813	1.68979	1.76656	0.0865359	0.187185	0.26475
Cre01.g034650			0.50114	-0.559984	-1.68818	-1.44439	-1.13581	-0.35953	0.95495	0.430431	0.0365051	-0.129662	1.9734	1.40824	-0.206512	0.00910845	0.210288
Cre01.g034700			0.0473152	1.67917	1.12552	1.17868	0.124271	-0.144605	0.0629039	-0.243388	-0.183344	-1.92196	-1.41743	-1.43257	0.747464	0.230675	0.147291
Cre01.g034750			0.335735	-0.820743	-0.981115	-1.62352	-1.17874	-0.957573	0.609626	1.07086	0.221904	-0.0986199	1.8465	1.49544	0.0655339	-0.194161	0.208868
Cre01.g034800			-0.536123	-0.967008	-0.364111	-0.25527	0.728578	0.171633	0.802247	1.17028	1.6807	1.27533	0.535391	-0.40351	-1.28029	-0.966567	-1.59129
Cre01.g034850			-0.139328	-0.142575	-0.824792	-1.09946	-1.41995	-1.54381	-0.578701	0.0641834	0.382002	1.11577	1.39887	1.86907	0.408914	0.56654	-0.0567286
Cre01.g034900	CDPK5	signalling.calcium;signalling.in sugar and nutrient physiology;protein.postranslational modification.kinase;protein.postranslational modification;protein.synthesis.ribosome biogenesis	-0.594659	-1.14028	-0.828718	-0.740656	-0.614035	-0.0964515	0.335524	0.380821	0.01869	0.700496	2.86997	0.882506	-0.959737	-0.0163033	-0.197167
Cre01.g034950		transport.ABC transporters and multidrug resistance systems	0.4612	-1.39118	-0.967449	-1.09176	-0.906	-0.870522	-0.413648	-0.349667	-0.28396	0.624317	1.76471	1.75979	0.960767	0.357014	0.346401
Cre01.g035000			0.387892	-1.79265	-1.06655	-1.14062	-0.834618	-0.581473	-0.125384	-0.267257	0.0888795	0.924977	1.678	1.60654	0.880104	0.196875	0.0452828
Cre01.g035100			0.502183	2.53629	0.955958	0.425395	-0.173431	-0.838029	-0.576067	-0.602807	-0.803754	-1.50234	-0.421295	-0.975679	0.372206	0.637603	0.463765
Cre01.g035150			-0.0228475	0.113932	-0.485723	-0.356013	-0.742526	-0.567039	0.712076	-0.292248	0.328477	-1.86378	2.43459	1.46613	0.216184	-0.398101	-0.543107
Cre01.g035200			0.398548	-0.924018	-1.10677	-0.830631	0.229771	0.406909	0.871671	-0.45598	0.0863456	-0.952589	2.79612	0.568826	0.139254	-0.782437	-0.445017
Cre01.g035250		polyamine metabolism.synthesis.N-carbamoylputrescine amidohydrolase	0.705897	0.170104	-0.50815	-1.40964	-1.85112	-1.54497	0.0295811	0.59438	-0.0569869	-0.449426	1.32954	1.53943	0.555316	0.388171	0.50788
Cre01.g035350		lipid metabolism.exotics (steroids, squalene etc).trans-2-enoyl-CoA reductase (NADPH)	0.237568	-1.11809	-1.843	-1.39657	0.0877151	0.222912	1.05083	0.831779	0.562347	0.460792	2.03736	0.288656	-0.600377	-0.537288	-0.284637
Cre01.g035400			-0.467328	0.934212	0.671429	0.580742	0.316233	0.564517	0.580395	1.021	0.726025	-2.9351	-0.0082975	-0.262282	-0.855138	-0.485159	-0.381253
Cre01.g035450			-1.11841	1.96888	1.8609	0.784019	-0.212663	-0.646885	0.648917	0.351838	0.42313	-0.914955	-0.0302454	-0.283585	-0.935866	-0.854058	-1.04101
Cre01.g035500	VPS34	signalling.lipids;signalling.phosphinositides.phosphatidylinositol 4-kinase;signalling.lipids	-0.0113131	1.11272	0.7616	-0.915967	-0.534615	-1.63303	0.324296	0.255276	0.116024	-1.23343	1.82817	1.55108	-0.386232	-0.73045	-0.504128
Cre01.g035550		DNA.repair	0.721572	0.0600298	-0.768085	-1.4914	-1.54973	-1.3272	0.106548	0.677446	-0.309572	-0.737757	1.50881	1.48849	0.507859	0.460185	0.652811
Cre01.g035700			0.274182	-0.796226	-0.320439	-1.35989	-0.240327	-0.708089	0.163382	0.505986	0.651637	0.345226	3.02375	-0.700319	-0.293333	-0.0668161	-0.478726
Cre01.g035750	MSC3		-0.0798679	-0.500292	-1.27789	-1.07803	-0.943752	-0.934679	-0.29705	-0.345393	-0.166585	1.1216	2.231	1.5803	0.40802	0.210161	0.0724641
Cre01.g035800	IRK2		0.125584	0.748689	-0.179939	-0.490984	-0.421187	-0.035105	0.841559	0.695139	0.390927	-3.04154	1.06099	0.969881	-0.464311	-0.292815	0.0931111
Cre01.g035850	SEC24B	cell.vesicle transport;protein.targeting.secretory pathway.golgi	0.523294	0.0623175	-0.296912	-1.16298	-1.19503	-1.17649	0.541112	0.503075	0.584538	-1.39481	1.86602	1.6236	0.381909	-0.467747	-0.391904
Cre01.g035900			-1.35159	1.13716	0.556773	-0.106276	-0.689163	-1.21146	1.18022	0.718731	1.2279	-1.05676	0.0600493	0.828747	0.774369	-0.463212	-1.60548
Cre01.g035950			0.325564	-2.72751	-0.524268	-0.307456	0.34026	-0.462337	-0.0946937	1.28456	0.954796	1.33428	-0.500865	0.952909	-0.491512	-0.0222448	-0.0614852
Cre01.g036000		protein.postranslational modification	-0.170622	0.702256	0.0780508	-0.593583	-1.19265	-1.76951	-1.15822	-0.00520857	0.0310633	-0.395475	1.54333	2.08745	0.225644	0.516112	0.10136
Cre01.g036050	MLH1	DNA.repair	0.737114	-0.225166	-0.700301	-1.54246	-1.20694	-1.08826	0.258604	0.684868	-0.252701	-1.02129	1.78929	1.63529	0.291012	0.112265	0.528684
Cre01.g036100			0.797929	-0.0942503	-0.847842	-1.76602	-1.56651	-1.1655	0.15613	0.644485	-0.0778653	-0.475417	1.39866	1.51241	0.459973	0.348664	0.67515
Cre01.g036150			0.0277421	0.902819	0.599681	0.262027	-1.55129	-1.81652	-1.6637	-0.161004	-0.0381672	1.21523	-0.197065	0.165467	1.57484	0.333356	0.346593
Cre01.g036200			-0.0977018	-1.21211	-0.538121	-0.670034	-1.23569	-1.18897	-0.164854	0.141048	0.805232	1.65894	1.56018	1.47852	0.486784	-0.595236	-0.427985
Cre01.g036250		signalling.calcium;signalling.in sugar and nutrient physiology;protein.postranslational modification.kinase;protein.postranslational modification	0.0081165	2.05702	0.722917	-0.48586	-0.719184	-1.65626	-0.56826	0.088145	-0.20923	-1.19432	1.8825	0.544985	-0.0943751	-0.0694003	-0.306797
Cre01.g036300		minor CHO metabolism.sugar alcohols	0.0970821	-1.63879	0.168231	-0.0626068	-0.765581	-1.17946	-1.1283	0.286366	-0.0665304	-0.637281	1.94561	1.34399	1.37011	0.246021	0.0211436
Cre01.g036350	PMA1	transport.calcium;signalling.calcium;minor CHO metabolism.sugar alcohols	-0.301207	0.485148	1.20064	1.26493	0.087117	-0.0322908	0.463794	0.928116	1.1776	-0.305842	-1.52054	-2.16686	0.146881	-0.81167	-0.615812
Cre01.g036400		misc.short chain dehydrogenase/reductase (SDR)	0.489346	0.87526	0.199908	-0.575446	-1.26033	-1.62526	-0.794872	-0.850937	-0.225431	-1.03423	0.762566	1.2497	1.81671	0.481555	0.491463
Cre01.g036451			0.429908	-1.27323	-1.24965	-1.47936	-0.785147	-0.711834	0.180257	0.263677	0.103347	0.488482	2.29346	1.23446	0.410689	0.126334	-0.0313885
Cre01.g036500			0.597096	-0.104193	-0.982387	-1.59391	-1.53126	-1.38622	0.180678	0.59764	-0.204362	0.11526	1.56872	1.55362	0.209838	0.396404	0.583082
Cre01.g036550	ERV14		0.0357599	-0.199268	-1.19544	-1.2897	-1.34586	-0.712361	0.164947	0.0136947	-0.222507	0.203511	2.30001	1.70398	0.483546	0.0177342	0.0419486
Cre01.g036600	EXN3	DNA.unspecified	0.459829	-1.89807	-1.18571	-1.24169	-0.738211	-0.577965	-0.103373	-0.23536	0.152823	0.994025	1.65941	1.29853	0.796953	0.396663	0.222137
Cre01.g036650		signalling.calcium;protein.postranslational modification.kinase;protein.postranslational modification;protein.synthesis.ribosome biogenesis	0.866319	-1.41761	-1.89303	-0.610307	0.392116	0.605619	0.611333	0.351174	-0.722445	1.34182	0.809097	-1.29423	-0.577109	0.545499	0.991753
Cre01.g036700		signalling.calcium;protein.postranslational modification.kinase;protein.postranslational modification;protein.synthesis.ribosome biogenesis	0.245734	-1.15784	-0.940603	-0.95036	-0.868081	-0.929097	-0.672667	-0.498373	-0.247152	1.52989	1.72549	1.58804	0.586874	0.488077	0.100074
Cre01.g036750	DMA1		0.20379	-1.50238	-1.23701	-0.995251	-0.950407	-0.754916	0.286361	0.217503	0.024328	0.788681	2.09551	1.55267	0.322112	-0.181206	0.130221
Cre01.g036800	KIN9-1	cell.organisation	0.173728	-0.40971	-0.788196	-0.826032	-1.35822	-0.971922	0.0905126	-0.0377597	-0.419832	0.380752	2.52831	1.70513	0.0837466	-0.248413	0.0979112
Cre01.g036850	PDY1	amino acid metabolism.degradation.glutamate family.proline	0.781227	-1.48298	-1.70224	-0.976939	-0.339166	-0.805863	-0.672045	0.101958	0.252752	1.2948	1.89084	0.665358	0.454866	0.302407	0.235033
Cre01.g036900		signalling.MAP kinases;protein.postranslational modification.kinase;protein.postranslational modification	0.844156	0.0108457	-0.141905	0.0546543	-0.690376	-0.810291	-1.08361	-0.882961	-2.17319	1.37108	-0.213369	0.918893	0.803289	0.832421	1.16036
Cre01.g036950	CBA1		0.473081	-0.895108	-2.04155	-1.92858	-1.07841	0.111152	0.471933	0.345476	0.327896	0.726034	1.17684	0.976476	0.480743	0.453133	0.40088
Cre01.g037000		protein.degradation.serine protease;protein.degradation	0.384417	-1.09488	-2.24481	-1.80413	-0.551805	0.677962	0.947845	0.7717	0.723841	1.00556	0.637968	0.28102	-0.104033	0.159816	0.209537
Cre01.g037050			0.259242	-1.32319	-2.21142	-1.69614	-0.52587	0.758094	0.858647	0.758927	0.692263	1.0939	0.529595	0.367269	-0.105118	0.27721	0.266599
Cre01.g037100		signalling.in sugar and nutrient physiology;protein.postranslational modification;protein.synthesis.ribosome biogenesis	0.829726	0.276367	0.0991013	-0.432654	-1.26242	-1.35368	-0.802672	-0.892091	-0.897251	-0.993328	0.736118	1.55493	1.34891	0.913433	0.875508
Cre01.g037150		transport.unspecified anions	0.0328885	1.0302	0.699033	0.532653	0.154576	0.127109	0.506983	0.374412	0.252567	-3.40678	0.110208	-0.0966631	-0.15038	-0.078897	-0.0879148
Cre01.g037200			-0.583411	0.821619	1.98542	1.12821	0.445249	-0.311834	0.380444	-0.743755	0.0231922	-0.543863	-2.23421	-0.504698	0.95023	-0.423216	-0.38938
Cre01.g037250			-1.36266	1.36322	0.877902	0.496386	-0.106187	-0.594257	-0.169114	0.0519993	0.0516503	-0.754048	1.36228	1.79197	-1.28829	-1.07651	-0.64435
Cre01.g037300			-0.459751	1.04601	0.223831	1.0437	1.32946	-0.0410916	0.0351644	0.869153	0.695671	-2.2487	-0.622131	-0.761358	-0.770601	-1.13678	0.79742
Cre01.g037350	CGLD2		0.628251	0.66808	-0.0741785	-1.45364	-1.23571	-1.3874	-0.0409036	-0.146896	-0.0771235	-1.09236	1.416	1.42544	1.48269	-0.305603	0.193347
Cre01.g037400	CYN19-1	cell.cycle.peptidylprolyl isomerase;protein.folding.immunophilins (IMM).cyclophilins	0.335217	-0.210634	-0.820605	-1.17144	-1.28265	-1.09766	-0.326876	-0.253622	-0.341514	-0.0535162	2.02781	1.95537	0.774561	0.151984	0.31358
Cre01.g037450		cell.cycle.peptidylprolyl isomerase	-0.643878	-0.52696	0.712806	-0.630199	0.48927	0.789985	1.75059	0.940641	0.866486	-1.3693	0.780762	-0.122562	-1.46181	-1.48101	-0.0948176
Cre01.g037550			0.709924	0.402797	-0.0842889	-1.26443	-2.03736	-1.66633	-0.323471	0.384413	-0.00993413	-0.304362	0.800286	1.67524	0.614681	0.445499	0.65733
Cre01.g037600			-0.246371	2.41598	-0.632172	-1.54074	-1.04213	-1.27193	0.148517	-0.583656	-0.371116	0.639031	0.793863	0.243498	0.213035	0.948532	0.285663
Cre01.g037650			0.155116	-0.322374	-0.998137	-1.24587	-1.23659	-0.50942	0.26717	-0.0261031	-0.454457	0.0795032	2.50291	1.57115	0.645355	-0.280024	-0.148225
Cre01.g037700	FAD3	lipid metabolism.FA desaturation.desaturase	-0.0170425	-2.47828	0.468493	1.01457	0.584431	0.145646	-0.0458403	1.1036	0.829057	1.04346	-1.60892	-0.33226	0.199796	-0.229654	-0.677052
Cre01.g037751			0.436887	0.465214	0.33912	-0.422226	-1.20938	-1.15315	0.281099	0.7492	0.136575	-2.33323	1.52179	1.41048	-0.17924	-0.202906	0.159764
Cre01.g037800	TRX21	redox.thioredoxin	0.261544	0.0515172	-0.608042	-0.882708	-1.61965	-0.855379	0.0143411	-0.150211	-0.860581	-0.0913828	2.21921	1.8962	0.170519	0.211623	0.242989
Cre01.g037850	BCC2	lipid metabolism.FA synthesis and FA elongation.acetyl CoA carboxylation	0.445749	0.895159	1.28674	1.12918	0.500929	-0.453014	-0.286797	-0.765758	-0.204804	-0.818211	-2.616	-0.683261	0.773734	0.339078	0.457276
Cre01.g037900			0.133175	-0.129086	0.187464	-0.818227	-0.86314	0.0124429	0.937576	0.578334	0.500908	-2.00099	2.05281	1.15743	-1.09221	-0.534822	-0.12166
Cre01.g037950			0.213096	-0.617134	-0.140822	-1.21065	-1.15831	-1.87979	-0.4745	-0.0776097	0.319591	0.331664	1.24176	2.12625	0.724871	0.313717	0.287869
Cre01.g038000		protein.postranslational modification.kinase;protein.postranslational modification	-0.115965	-1.0287	-0.793039	-1.04462	-0.612591	-0.369984	0.58172	0.809597	1.05485	0.470799	2.27195	1.10694	-0.889703	-0.994998	-0.446262
Cre01.g038050	COP7	cell.eyespot	-0.667882	0.0314505	-0.62865	-0.811639	-0.554334	-0.296983	0.277864	0.657854	0.771833	1.99615	2.00942	-0.422765	-0.965946	-0.0315848	-1.36479
Cre01.g038100			-0.989195	0.500137	0.726639	-0.123853	-1.19288	-1.43911	-0.0723035	0.523026	0.297019	0.505007	2.05704	1.42773	-0.573973	-0.540473	-1.1048
Cre01.g038151		cell.division;protein.degradation.ubiquitin.proteasom;RNA.regulation of transcription.bromodomain proteins	0.861444	-0.364298	-1.16003	-1.58001	-1.03499	-0.778378	0.545574	0.62847	-0.0857014	-0.892419	1.96146	1.45944	0.0164246	0.0655613	0.357462
Cre01.g038200			0.0587154	-0.856767	-0.920291	-1.18033	-1.00535	-0.856416	0.173688	-0.486985	-0.336024	0.267107	2.18781	1.84136	0.767525	0.189905	0.156047
Cre01.g038250	SDC1	amino acid metabolism.degradation.histidine;lipid metabolism.phospholipid synthesis	0.179583	-1.35423	-1.16649	-0.837358	-0.780885	-0.407712	-0.201822	-0.0764458	-0.458912	1.94373	1.74401	1.44741	-0.296278	0.156368	0.109041
Cre01.g038300			-0.375203	-1.68751	-1.10572	0.0425111	0.522709	-1.17705	0.427666	0.86064	1.85304	0.198654	0.202546	-0.0206439	1.2758	-1.38762	0.370179
Cre01.g038350			1.00086	-2.18437	-0.906838	0.0335764	0.233017	-1.43	-0.451029	-0.991735	1.00315	-0.0712934	0.522046	1.18251	0.624956	0.802864	0.63229
Cre01.g038400	CRT2	signalling.calcium;minor CHO metabolism.sugar alcohols	-0.505754	1.31239	1.2553	0.192778	-1.60104	-0.760985	1.47313	-0.108033	-0.19783	-1.68362	0.644913	1.02554	0.118638	-0.741055	-0.424373
Cre01.g038450			0.629861	0.859553	0.288139	-0.733253	-1.42751	-1.67842	1.2013	0.662202	-0.663724	-0.208436	-0.400012	1.34899	1.38336	-0.222716	-1.03934
Cre01.g038500	CYP746A1	misc.cytochrome P450;misc.misc2	0.567727	-0.959039	0.505638	-0.23906	-0.304517	-1.3161	-0.0594672	-0.612961	0.206209	-2.32965	0.918335	0.784588	1.58941	0.680245	0.568641
Cre01.g038550	SQD2	lipid metabolism.glycolipid synthesis.sulfolipid synthase	0.353643	-0.164087	0.128399	-0.637876	-0.793369	-0.0389055	1.0567	0.261014	0.31617	-2.92634	1.25255	1.16019	0.13149	0.0148769	-0.114445
Cre01.g038600	FAD7	lipid metabolism.FA desaturation.omega 3 desaturase	0.529268	-2.44079	0.262395	0.108266	-0.319297	0.406517	0.637947	0.79637	0.278885	1.63519	-1.79763	-0.440384	-0.208787	0.260892	0.291164
Cre01.g038650	SRS2	RNA.RNA binding;RNA.processing.splicing	0.512981	-0.704355	-1.50573	-1.37794	-0.665082	-0.555617	-0.0830024	-0.613447	-0.498077	0.329313	2.14702	1.40295	0.794414	0.552413	0.264159
Cre01.g038700	CLV5	transport.unspecified anions	0.393971	0.433021	-0.396387	-0.760353	-1.05003	-0.821611	0.0292082	0.177796	-0.160876	-2.02362	1.99106	1.70194	0.326291	0.00603386	0.153563
Cre01.g038750	MOT7		0.47284	0.89315	0.226462	0.287085	-1.15156	-2.03764	-1.74173	-0.34867	-0.631649	0.399986	0.253214	1.29414	1.21283	0.613393	0.258149
Cre01.g038800	MIP3	transport.major intrinsic proteins	0.164444	-0.437795	-0.586428	-1.02062	-1.03527	-0.948495	-0.0965768	-0.0525121	-0.178517	-0.971969	1.94223	2.27826	0.639515	0.0575912	0.246135
Cre01.g038850		RNA.RNA binding	0.261235	-1.63857	0.040235	-0.10953	-0.453105	-0.697415	0.247632	-0.384241	0.0635932	-0.788941	1.62173	2.52719	0.363775	-0.558494	-0.495101
Cre01.g038900		lipid metabolism.lipid degradation.lipases.acylglycerol lipase	0.65369	0.417085	-1.05105	-0.806107	-1.50437	-1.1905	-0.372417	-0.31316	-0.475095	-0.45461	1.91268	1.68608	0.507862	0.645806	0.34411
Cre01.g038950			-0.595251	0.579262	0.702792	0.0625496	-1.07816	-1.3481	-0.150436	-0.339557	-0.337603	-1.20268	2.13056	1.7915	0.269604	-0.554788	0.0703085
Cre01.g039050			0.333581	-0.246222	1.35338	0.225509	-1.28328	-2.18098	0.567402	1.6493	0.859121	-0.00581869	0.368534	-0.0383538	-0.646123	-1.09043	0.13438
Cre01.g039150	TIC21	protein.targeting.chloroplast	0.661231	-0.261078	-0.565518	-0.870902	-1.27387	-1.28435	-0.539035	-0.795565	-0.370557	-0.113792	1.55996	1.7535	1.55294	0.293792	0.253251
Cre01.g039200	IFT22	cell.motility.eukaryotes.intraflagellar transport.IFT particle protein.complex B	0.50742	1.09163	0.287963	0.238675	-1.24476	-1.65176	-1.51923	-0.317432	-0.509335	-0.145426	-0.650511	0.71798	1.91596	0.730429	0.548398
Cre01.g039250	RPS2	protein.synthesis.ribosomal protein.eukaryotic.40S subunit.S2	0.196049	-0.329875	-0.68394	-1.08695	-1.2124	-1.4431	-0.568365	0.598859	0.279566	-0.31713	1.79873	1.69358	1.2832	-0.00738073	-0.200854
Cre01.g039300	RB47	RNA.processing;PS.lightreaction.photosystem II.biogenesis	0.0615512	0.70284	0.268885	0.372848	-0.13953	-0.499022	-0.855783	-1.59013	-1.40659	-1.43105	1.12646	1.45559	1.45872	0.468621	0.00658688
Cre01.g039350	NCR2	misc.cytochrome P450;misc.misc2;secondary metabolism.phenylpropanoids	-0.0290809	-1.2052	-0.934287	-0.953696	-1.05673	-0.353669	0.376563	0.289166	0.14547	1.04156	2.10267	1.72706	-0.0188868	-0.836752	-0.294199
Cre01.g039400			0.47841	-0.923296	-0.747069	-0.949001	-1.27276	-0.962084	-0.56101	-0.245924	-0.0278842	0.857828	1.86637	2.04625	0.340445	-0.0250699	0.124804
Cre01.g039500	FAP89	development.unspecified;minor CHO metabolism.others	0.695979	0.970077	0.735878	0.872247	-0.274037	-1.93538	-1.58691	-0.141916	-0.0928691	0.257661	-0.944256	-1.09069	1.46768	0.663562	0.402974
Cre01.g039550	PLAP1	cell.organisation	-0.512443	-2.06052	-0.751916	-0.072996	-0.636153	-0.27392	0.581485	0.783694	0.592536	1.37077	1.97301	0.658432	-0.517297	-0.464573	-0.670113
Cre01.g039600			0.380637	-0.246089	-0.723893	-1.30998	-1.04269	-0.793574	0.75802	0.468405	0.148436	-1.3928	1.9214	1.82142	0.221827	-0.125158	-0.0859558
Cre01.g039626			0.395327	0.934134	-1.7553	-1.54774	-0.85565	-0.448984	0.43382	-0.297576	-0.287852	-0.858163	1.14736	1.88897	0.252374	0.407045	0.592246
Cre01.g039702			-0.140636	-0.342916	-0.945798	-1.87988	-1.01131	-0.425846	1.02297	0.804807	0.447241	0.200447	2.2428	0.963782	-0.185713	-0.272612	-0.477331
Cre01.g039750	PDF1B	misc.misc2	-0.169907	-0.402658	-0.407653	-0.134226	-0.979269	-1.39455	-0.591933	-1.04669	-0.132767	-0.179147	1.51099	1.72209	1.97328	0.283353	-0.0509068
Cre01.g039800			0.581499	1.55786	0.786975	0.980397	-1.44339	-0.736916	-1.28276	-0.444969	-0.131963	0.460886	0.324606	-1.65137	1.41897	-0.108195	-0.311638
Cre01.g039850	CGL48	minor CHO metabolism.others;amino acid metabolism.degradation.aspartate family.lysine.lysine decarboxylase;amino acid metabolism.degradation.aspartate family.lysine	0.555287	2.10762	1.25763	0.66821	0.262803	-1.12588	-0.733424	-0.696313	-0.465484	-1.50326	-1.14999	-0.515825	0.741716	0.483836	0.113079
Cre01.g039900	TRZ4	RNA.processing.ribonucleases	0.152176	-0.997106	-0.453785	-1.13808	-1.1331	-1.44578	-0.436497	-0.027528	0.1403	0.959929	1.89365	1.68372	0.679818	0.266548	-0.144265
Cre01.g039950	MFT32	development.unspecified	0.562582	0.0514402	-0.135269	-0.866674	-1.09506	-1.43595	-0.141399	-0.544001	-0.0301563	-1.52928	1.64468	1.73213	0.97625	0.467901	0.342801
Cre01.g040000	RPL26	protein.synthesis.ribosomal protein.eukaryotic.60S subunit.L26	-0.171006	-0.290547	-0.560446	-0.73028	-1.01165	-1.06153	-0.349767	-0.306249	-0.302718	-0.0715215	2.26632	1.69563	1.51147	-0.0978101	-0.519897
Cre01.g040050	TPK1	Co-factor and vitamine metabolism.thiamine.thiamine diphosphokinase;Co-factor and vitamine metabolism	0.284848	0.177971	0.365919	-0.735461	-0.797438	-1.66706	-0.0178929	-0.495539	0.381751	-1.39868	2.45917	-0.131095	1.05511	0.521065	-0.00265574
Cre01.g040100			0.32733	-0.272428	-0.363011	-0.702101	-1.00847	-1.83402	-0.768065	-0.863286	-0.186628	0.513843	2.05251	0.705131	1.30999	0.827423	0.261786
Cre01.g040150		signalling.MAP kinases;protein.postranslational modification.kinase;protein.postranslational modification	-1.10824	0.99772	0.445855	0.167895	0.306026	0.809302	1.32374	1.29768	1.15331	-0.188424	-0.76179	-1.18604	-1.62448	-0.674345	-0.958207
Cre01.g040200	WNK2	signalling.MAP kinases;minor CHO metabolism.callose;protein.postranslational modification.kinase;protein.postranslational modification	0.214532	-0.771473	-0.915492	-1.04178	-1.16103	-1.03426	-0.31821	-0.29638	-0.444198	1.20178	1.87015	1.84513	0.443378	0.25519	0.152664
Cre01.g040250	DNJ9	protein.co-chaperones	0.276511	-0.668145	-0.829386	-1.08878	-1.39568	-1.16232	-0.0394019	0.442277	0.344728	-0.172615	1.92217	2.00183	0.494096	-0.112996	-0.0122992
Cre01.g040300			0.658379	0.576259	2.03185	0.493677	-0.0505721	-0.813051	0.572448	-0.213754	0.191732	-2.3512	-1.41284	0.18298	0.424843	-0.208922	-0.0818273
Cre01.g040350	MSH8	DNA.repair	0.170329	-0.295277	1.20994	0.194812	-0.394822	-1.33659	0.584855	1.84161	1.46801	-1.38296	-0.0253252	-1.05228	0.505626	-1.03359	-0.454334
Cre01.g040379		DNA.repair;RNA.processing.RNA helicase	0.794597	-1.43812	-1.2092	-1.36573	-1.07494	-0.695099	0.135245	-0.0710117	-0.0445077	0.137501	1.81227	1.45156	0.750142	0.375909	0.441376
Cre01.g040400			0.376737	0.39934	-0.492117	-0.751221	-1.10524	-1.6286	-0.44087	-0.437492	-0.532644	-0.603928	2.01736	1.35264	1.37883	0.0408625	0.426345
Cre01.g040450	HDT1	signalling.receptor kinases.misc;signalling.phosphorelay;minor CHO metabolism.raffinose family	0.0297543	-0.402741	-0.161808	-0.421684	-0.850727	-1.0773	-0.828889	0.0256518	-0.0983294	-1.48043	1.57622	2.35813	0.803936	0.383414	0.144816
Cre01.g040476			-1.85498	0.79411	0.907699	0.154924	-0.246344	-0.543046	0.816161	0.802487	1.08248	0.318064	0.690968	0.595265	-0.285145	-1.57271	-1.65994
Cre01.g040500			-0.527861	2.13686	0.409558	0.0385525	-0.866847	-0.435192	0.51801	0.772973	0.366781	-1.88382	0.804169	0.994945	-0.712628	-0.654978	-0.960522
Cre01.g040550			-0.115605	-0.116622	0.86594	0.688189	-0.816361	-1.88012	0.888714	0.965393	0.610706	-1.13607	1.49044	0.906482	-0.357334	-1.04446	-0.949302
Cre01.g040600	FAP327		0.319503	0.940324	0.2579	-0.320348	-1.51531	-2.22527	-1.13423	0.367223	0.0912491	-0.061856	0.86708	1.72955	0.645433	-0.0164767	0.0552395
Cre01.g040650			-1.5332	0.195012	-0.0212656	0.467796	0.939725	0.235195	0.925381	0.7929	1.42821	-1.54223	0.551393	0.742091	-1.0153	-0.68311	-1.4826
Cre01.g040701			-0.03305	-0.955576	-1.15662	-1.31235	-0.95614	-0.613013	0.268358	0.209779	-0.137012	0.240051	2.08438	2.03659	0.175822	0.141628	0.00715533
Cre01.g040750		RNA.regulation of transcription.PHD finger transcription factor	0.6745	-0.84076	-0.768343	-0.498552	-1.05015	-1.66358	-1.69083	0.282249	0.123428	0.991599	0.754073	0.592482	1.21619	1.0617	0.816004
Cre01.g040850			0.596115	1.65692	0.679929	0.493388	-0.997457	-1.75172	-1.91428	-0.0273073	0.0300172	-0.168986	0.693262	-0.443932	1.28628	0.151226	-0.283456
Cre01.g040900			0.227966	0.976496	-0.548804	-1.12539	-1.34085	-1.00713	0.0540872	-0.021984	-0.605744	-1.10469	2.0556	1.55342	0.555379	0.270333	0.0613118
Cre01.g041000			-0.121118	-0.595258	-0.703094	-1.13333	-1.36242	-0.935126	0.379227	-0.438653	-0.211542	0.179108	2.13917	1.68064	1.11486	0.184045	-0.176502
Cre01.g041050	AOC6	transport.amino acids	-0.157114	-0.0611556	-0.204041	-0.44445	-0.655267	-0.655618	-0.107532	0.0208442	0.0148984	-2.01761	2.28417	1.87351	-0.127673	0.214327	0.0227174
Cre01.g041100	HLM3	RNA.regulation of transcription.SET-domain transcriptional regulator family	0.197008	-1.74819	-1.06361	-1.15136	-0.860667	-0.59214	0.16467	0.100059	0.237102	1.40842	1.74471	1.4408	0.321321	-0.235026	0.0369018
Cre01.g041150			0.000285207	-0.537986	-1.09378	-1.37553	-0.505322	-0.794742	-0.594595	-0.00636046	0.188831	1.09468	2.39314	1.50727	-0.266741	-0.201373	0.192224
Cre01.g041200			0.152234	2.11723	-0.572621	-0.246507	-0.541151	-0.776253	-1.6039	-0.527135	-0.43856	0.927992	-0.0393675	-1.13035	0.494512	1.53792	0.645957
Cre01.g041256		protein.degradation.metalloprotease	-0.0935046	-0.556375	-0.709238	-1.15973	-1.18478	-0.935333	0.045478	-0.310954	0.521813	0.15206	2.82138	0.820028	0.719332	-0.030068	-0.100099
Cre01.g041300	ALG10		0.52114	-0.80827	-0.868096	-1.4239	-1.28495	-0.663221	0.649389	0.313417	0.321265	-0.232428	2.354	1.35274	-0.108861	-0.321277	0.199051
Cre01.g041351			0.277301	-0.391077	-0.935497	-1.13385	-1.37934	-0.70749	0.872999	0.637217	0.203919	-1.02659	1.95095	1.7086	0.310781	-0.344409	-0.043527
Cre01.g041400			0.26821	-1.18834	-0.879699	-1.27938	-0.872436	-1.22004	-0.277714	0.0915635	0.292139	0.684821	2.08496	1.53768	0.596745	0.340622	-0.179138
Cre01.g041450		protein.postranslational modification	0.20856	-0.074804	-0.81838	-1.18781	-1.2902	-1.20839	-0.167593	-0.25403	-0.340801	-0.343016	1.93279	1.91325	0.84232	0.430882	0.35723
Cre01.g041500		protein.postranslational modification.kinase;protein.postranslational modification	0.232701	0.265685	0.103391	-0.936702	-0.73285	-1.77981	1.02876	0.106728	0.0374657	-1.0306	1.33666	2.14502	-0.817309	-0.194654	0.235518
Cre01.g041550		protein.postranslational modification.kinase;protein.postranslational modification	0.0186809	-0.40446	-0.575617	-0.683984	-1.05891	-0.728321	-0.114131	-0.149041	-0.677852	0.616907	2.70259	1.70834	-0.477187	-0.236954	0.0599399
Cre01.g041650			0.235032	1.76172	0.152435	0.379039	0.787247	0.633544	-0.62632	-1.55042	0.474401	-2.12667	0.349535	-0.758402	0.677033	0.46854	-0.856702
Cre01.g041752		cell.motility.eukaryotes.basal bodies	0.419801	-1.44892	0.399231	-0.302787	-0.0976891	-0.449491	0.534881	1.67816	0.968701	1.583	-1.97271	0.128202	-0.247881	-0.464572	-0.727918
Cre01.g041800			-2.06061	1.10523	1.52392	1.02726	0.618157	-0.625411	0.579113	0.536898	0.500707	-0.108612	0.260427	-0.923898	-0.502219	-0.487247	-1.44371
Cre01.g041850			0.41618	-0.501766	-0.598535	-0.974848	-1.32991	-0.920127	0.536576	0.0424708	-0.191953	-0.020083	2.07479	2.07114	0.376936	-0.721388	-0.259484
Cre01.g041855		protein.degradation.metalloprotease;protein.degradation	0.574146	-1.19444	-1.18936	-1.52754	-0.72898	-0.413389	0.726234	-0.161441	-0.258203	0.0805389	2.25166	1.36534	0.477848	-0.0476699	0.045251
Cre01.g041900			0.967716	-0.0629069	-0.988617	-1.9209	-0.995779	-0.523256	0.491319	0.536732	0.0713853	-1.05732	2.06064	1.08282	0.072152	0.0459878	0.22002
Cre01.g041950			-0.233831	-0.594815	-0.282872	-0.781525	-1.3916	-0.961062	-0.143481	-0.138555	-0.435385	0.895764	2.45372	1.67405	0.27499	-0.00378606	-0.331612
Cre01.g042000			0.582661	0.420464	-0.117997	-1.123	-2.06431	-1.52584	0.33297	0.538185	-0.212498	-0.694459	1.33728	1.59979	0.329803	0.13033	0.466627
Cre01.g042050		protein.postranslational modification;RNA.regulation of transcription.putative transcription regulator	0.0547535	0.862486	1.59062	1.03336	0.614825	-0.471963	0.378832	-0.195726	0.598977	0.377214	-2.51171	-1.19657	-0.0232009	-0.634635	-0.477265
Cre01.g042100			0.786514	-1.64895	-0.287788	0.644911	-0.770301	-0.0502861	-1.47186	-0.461494	-0.0284845	2.14634	0.679272	-1.04464	0.0770859	0.723749	0.705932
Cre01.g042150		protein.degradation.metalloprotease	0.0427058	-2.60985	-0.737215	-0.714591	-0.174893	-0.358202	0.0124159	0.376496	0.353359	0.898493	1.71122	1.26676	0.467567	-0.214767	-0.319502
Cre01.g042200			-0.142304	1.26002	1.73055	1.32829	0.795979	-0.044108	-0.660696	-0.588206	-0.595835	-0.5144	-2.15357	-0.907438	0.314855	0.186429	-0.0095519
Cre01.g042250			1.08975	1.03041	0.571635	-0.603693	-0.757108	-2.50381	-0.761188	0.0147317	0.0891465	-0.732455	0.12168	-0.408648	1.3163	0.726114	0.807137
Cre01.g042300	SRR6	protein.postranslational modification.kinase	0.862396	0.256294	-0.471822	-0.540449	-0.732656	-1.76681	-1.38592	-0.0498678	0.171681	-1.02877	0.964457	0.181613	1.90478	1.01539	0.619677
Cre01.g042352	SRR19	protein.postranslational modification.kinase	-0.0118797	0.376705	0.435052	0.0604267	-0.874007	-1.44174	-0.856438	0.19683	-0.456446	-1.77467	1.64777	1.93663	0.183775	0.17496	0.403022
Cre01.g042450		protein.degradation.serine protease	0.0224721	-0.566672	-1.33446	-1.04966	-0.914649	-1.04004	-0.365723	0.205493	0.16297	0.0835537	2.3946	1.65439	0.281082	0.166252	0.300397
Cre01.g042502	SRR11	protein.postranslational modification.kinase	-0.116125	0.965189	0.968427	0.722812	0.130879	-0.571627	-1.06306	-0.699098	-1.50654	-1.95184	1.15206	1.17045	-0.265759	0.201646	0.86259
Cre01.g042550			0.411486	-0.566673	-1.01989	-1.36432	-1.34962	-1.05546	0.246492	0.275969	0.11716	-0.0895726	1.94982	1.83659	0.572978	-0.0535637	0.0886082
Cre01.g042700			0.669517	1.20306	0.616015	0.482601	0.344771	-0.275967	-0.710713	-0.622692	-0.620036	-2.87533	-0.218977	-0.195684	0.662525	0.629422	0.911484
Cre01.g042750	ACH1	TCA / organic transformation.TCA.aconitase	0.200634	-1.55083	-1.83104	-0.797093	-0.0177263	0.200361	0.908858	1.02686	1.11849	1.8419	0.220312	-0.884183	-0.392675	0.0691838	-0.113041
Cre01.g042800	DVR1	tetrapyrrole synthesis.divinyl chlorophyllide-a 8-vinyl-reductase	-0.0346777	0.630185	0.7313	1.03994	-0.690412	-1.68366	-0.397621	0.0287309	0.75409	0.519215	-2.47311	-0.259643	1.10374	0.425402	0.306527
Cre01.g042850		redox.ascorbate and glutathione	-0.355001	-0.576576	-0.519249	-1.32731	-1.08012	-0.307304	0.871359	0.084521	0.0844492	-0.374649	2.43084	1.77234	0.0441843	-0.416711	-0.330769
Cre01.g042900		protein.synthesis.ribosome biogenesis.pre-rRNA processing and modifications.misc;RNA.processing	0.176718	-1.41761	-0.816548	-1.10416	-0.961197	-0.7663	-0.139394	-0.522359	-0.257539	0.531871	1.82039	1.82762	1.02888	0.418561	0.181063
Cre01.g042950			-1.23928	-1.03758	0.721984	1.05078	0.713802	0.763675	0.898766	0.719457	0.845581	1.09532	0.102926	-1.19223	-1.16254	-0.990037	-1.29061
Cre01.g043000		protein.synthesis.ribosome biogenesis.pre-rRNA processing and modifications.methylotransferases	0.641754	-1.08776	-0.00637046	-0.717385	-1.23502	-1.84325	-0.479067	-0.376762	0.142385	-0.00194175	1.21741	1.67854	1.42653	0.454112	0.186823
Cre01.g043050	SNR2		0.0971286	1.85702	0.8712	0.580865	0.0423852	-0.394138	-0.148705	-0.0142488	-0.242233	-2.97729	-0.0357258	-0.354514	0.185105	0.407812	0.125333
Cre01.g043100			-0.881829	0.250479	0.337353	-0.677841	-0.0354053	0.837075	1.88706	0.614904	0.706028	-0.190539	0.536499	0.806181	-2.02025	-0.947889	-1.22183
Cre01.g043150			-1.22405	-0.225359	-0.017648	-0.184001	0.947032	1.14636	1.25826	1.14218	1.01806	-0.474063	0.133581	0.357524	-2.00046	-0.667688	-1.20973
Cre01.g043200			2.21639	0.728834	0.28511	-0.0835078	-0.342763	-1.15546	-0.0153793	0.0183319	0.0146481	-0.333278	-1.93354	-0.357166	-0.947304	0.549095	1.35599
Cre01.g043250			0.757779	1.43423	0.27757	0.435265	-0.701296	-0.650598	0.3207	-0.286831	-0.503241	-2.75829	0.175679	-0.649119	0.467424	0.670813	1.00991
Cre01.g043300			-0.62208	-0.946834	-0.906635	-0.496732	-0.144521	0.010398	0.994566	0.76626	0.652245	0.580994	2.34654	0.724705	-0.551355	-1.36793	-1.03962
Cre01.g043350	CAO1	tetrapyrrole synthesis.chlorophyll b synthase	0.237953	0.762662	0.47292	0.312986	0.4189	0.580255	0.428439	0.675904	0.364065	-3.06607	-0.916931	-0.700547	-0.633315	0.699953	0.362829
Cre01.g043400			-0.0950478	-0.105135	-0.366169	-0.668238	-1.05471	-1.07604	0.165649	0.758025	0.36175	-1.28757	1.8709	2.21765	-0.0666472	-0.552412	-0.102013
Cre01.g043450			0.568951	0.25494	0.763892	0.117722	-0.795182	-2.05011	-1.27967	-0.603792	-0.15068	-0.783914	-0.107398	1.64737	1.55064	0.304381	0.562846
Cre01.g043500			0.302493	-1.38611	-0.706595	-1.40035	-0.58058	-0.907915	0.188808	-0.0355217	0.43591	1.07441	2.06715	1.36592	0.583768	-0.460299	-0.541097
Cre01.g043550		RNA.regulation of transcription.squamosa promoter binding protein family (SBP)	0.47625	-0.269357	-0.783331	-1.18559	-1.10983	-1.23787	-0.601965	-0.653432	-0.485448	0.281333	1.80901	1.80435	0.731552	0.625931	0.598407
Cre01.g043600			0.00933287	-1.07502	-0.992734	-1.01875	-1.23251	-0.9317	0.320245	-0.150997	0.485643	0.475532	2.27045	1.57027	0.44145	-0.175607	0.00440076
Cre01.g043650	DLU2		0.529866	1.13152	0.117179	-0.171342	-1.39809	-1.62366	-1.27688	-0.240603	-0.114448	-0.754155	0.718499	2.03544	0.900111	0.238439	-0.091891
Cre01.g043700			0.524948	-1.71467	-1.0073	-1.16925	-0.593936	-0.438163	0.745651	0.514388	0.428948	-1.11104	2.00155	1.16754	0.149712	0.0258044	0.475818
Cre01.g043750	BBS7		0.359659	0.264499	-0.421213	-0.90745	-1.48304	-1.41968	-0.276349	0.0504123	-0.330102	-0.866508	1.43306	2.18226	0.801019	0.291223	0.322212
Cre01.g043800			-0.0641246	1.86954	0.410965	0.0315393	-1.36643	-1.37229	-0.502249	0.921618	0.294562	-0.447392	-0.175574	-1.51954	1.67676	0.195964	0.046647
Cre01.g043850		signalling.MAP kinases;protein.postranslational modification.kinase;protein.postranslational modification	-0.150259	0.000453296	0.141236	-0.297633	-1.31237	-2.02819	-0.564821	0.490018	0.273044	0.930788	2.12109	1.26066	0.00842228	-0.257284	-0.615147
Cre01.g043950			0.377446	1.30529	-0.247673	-0.919312	-0.92878	-0.884786	0.596197	0.444983	-0.429864	-2.05006	1.86232	0.824367	-0.542849	0.150295	0.442424
Cre01.g044000			-0.0878914	-0.0740433	-0.198773	-0.733289	-1.41221	-1.36853	-0.413794	-0.410901	-0.401023	0.253488	2.09896	1.9287	0.91354	-0.126902	0.0326786
Cre01.g044050		transport.p- and v-ATPases	-0.236661	-0.53928	-0.349111	-0.525537	-0.812832	-0.977832	-0.217548	-0.82376	-0.594272	0.100814	1.89092	2.54427	0.689299	0.00938945	-0.157857
Cre01.g044100	AMB3	major CHO metabolism.degradation.starch.starch cleavage.beta amylase;major CHO metabolism.degradation.starch.starch cleavage	0.225908	0.639787	0.308028	-0.536489	-0.714409	-1.4432	-0.678686	-0.120176	-0.138061	-2.00929	1.58544	1.70138	0.714376	0.284663	0.180727
Cre01.g044150			0.94227	-0.452682	-0.944191	-1.81747	-0.939622	-0.544717	0.766513	0.14452	0.21418	-1.06383	2.16732	0.86205	-0.0626347	0.50075	0.227547
Cre01.g044200			0.587916	-0.0799285	0.0899135	-0.975509	-1.43526	-1.48809	-0.00792691	-0.210504	-0.0541275	-0.902248	1.55544	2.16142	0.574056	-0.147115	0.331966
Cre01.g044250	CAM4		0.212993	2.35164	0.57453	0.490937	-0.274538	-0.282176	-0.875873	1.13295	0.628027	-0.753856	-1.0733	-1.8702	-0.0294028	-0.0543488	-0.17738
Cre01.g044300			-1.42599	0.0380995	-1.01285	-0.153667	-0.383815	-0.286495	-0.737788	1.02312	1.70687	0.479633	2.14081	0.0562865	0.160676	-0.963364	-0.641517
Cre01.g044350			-0.358933	0.361768	-0.364501	-0.669957	-1.51563	-1.34829	0.333664	1.42749	0.75024	-0.0604945	1.79153	1.39694	-0.355013	-0.890051	-0.498758
Cre01.g044400			0.369806	-0.993928	-0.978043	-1.20101	-0.951831	-0.768693	-0.0403745	-0.570059	-0.376893	0.0632824	1.98229	1.8199	0.990475	0.514263	0.140826
Cre01.g044450			0.477019	-2.21124	-0.187382	-1.0642	-0.717481	-0.754331	-0.0823094	0.302484	0.260366	0.110447	1.89142	1.4825	0.792398	-0.200308	-0.0993898
Cre01.g044550			-0.726061	0.393446	0.773934	0.610304	1.02039	-0.288335	-0.00650501	-1.64409	-0.826514	-1.93814	1.77197	-0.131331	0.94354	-0.101121	0.148514
Cre01.g044600		signalling.calcium;minor CHO metabolism.sugar alcohols	0.674633	-1.1919	-1.57143	-1.22241	-0.475894	-0.936125	-0.52755	0.343757	0.0554076	0.444766	1.65806	1.72382	-0.147699	0.462936	0.709625
Cre01.g044650		signalling.calcium;minor CHO metabolism.sugar alcohols	0.70101	-0.0972225	-1.02934	-1.53513	-1.05495	-1.06181	-0.453605	0.379448	0.108882	-1.1815	0.864089	1.65898	1.18379	0.888374	0.628994
Cre01.g044700		redox.ascorbate and glutathione.glutathione;redox.ascorbate and glutathione.ascorbate	0.450204	-1.21144	-0.473066	-1.24197	-1.08494	-0.660829	0.191013	0.698559	0.172707	-0.742717	1.76093	2.17077	-0.0503542	-0.107355	0.128492
Cre01.g044750			0.465573	-0.0253946	-0.377625	-1.23828	-1.56097	-1.19233	0.127717	0.356238	-0.271435	-0.828015	1.39547	2.248	0.208719	0.170334	0.521998
Cre01.g044800	PFL1		0.592228	-1.01428	-1.82017	-1.10972	-0.399991	-0.154125	-0.581337	0.0516409	-0.0296035	1.7639	2.01842	0.429236	-0.235583	0.298869	0.190508
Cre01.g044850		protein.degradation.ubiquitin.E3.RING	0.173573	0.71109	0.558159	-0.814216	-1.0954	-1.06437	0.405856	1.25131	0.962417	-0.457405	1.88684	0.578694	-0.786158	-1.38857	-0.921822
Cre01.g044900			0.20429	0.14435	-0.643395	-0.885256	-1.10592	-1.62964	0.234718	0.387984	0.481077	-1.1546	1.83455	1.92115	-0.0440885	0.123066	0.131703
Cre01.g045000	PRL9		-0.159689	-0.272803	-2.60141	-1.30502	-0.520953	-0.517199	0.736897	0.644177	0.432091	0.904376	1.30618	0.99642	0.435244	-0.17461	0.0963039
Cre01.g045100			0.489424	0.11319	-0.886924	-1.8627	-1.40627	-0.678013	0.422145	0.204704	-0.294666	-0.114455	1.86082	1.78578	0.0713474	0.018249	0.277364
Cre01.g045150	FAP304		1.15037	0.230771	-0.569184	-1.59265	-1.19824	-1.05927	-0.59179	0.133281	-0.394332	-1.08956	0.979609	1.54475	0.542096	0.85052	1.06363
Cre01.g045200		hormone metabolism.jasmonate.synthesis-degradation.allene oxidase cyclase	1.43963	1.14511	0.0429558	-0.55908	-0.374414	-1.01855	-0.493239	-0.466402	-0.477112	-1.23253	-0.781307	-0.769706	0.173648	1.65623	1.71476
Cre01.g045350	DRC5		0.298721	1.75802	0.430661	0.145465	-1.09772	-1.5074	-0.911899	-0.250539	-0.491981	-1.09153	-0.344302	0.295827	2.03482	0.677452	0.0544154
Cre01.g045400	CSB8	minor CHO metabolism.sugar alcohols	0.256104	1.36087	0.544849	0.546146	-0.435276	-0.598805	-0.142127	-0.00694546	-0.212975	-3.13694	0.398935	0.799445	0.443807	-0.0117793	0.194696
Cre01.g045426			0.0705818	0.620092	0.596858	0.241377	-0.484861	-2.01752	-1.03775	0.0597915	0.0934381	-1.56393	0.344984	2.17622	0.660654	0.252725	-0.0126695
Cre01.g045450			0.135164	0.254327	-1.54085	-1.2078	-0.674562	-0.0744168	0.631808	0.0405419	0.432334	0.738454	2.6793	0.340364	-0.919451	-0.447301	-0.387902
Cre01.g045500			0.00884832	1.06185	0.47973	-0.200967	-0.985259	-1.59613	-0.821262	-0.137584	-0.317024	-1.33537	1.30481	2.0977	0.620578	-0.0568233	-0.123097
Cre01.g045550		transport.metabolite transporters at the envelope membrane;major CHO metabolism.degradation.starch.transporter	1.17716	-0.898088	-1.93224	-1.44277	-0.866687	-0.853422	-0.021542	0.0422152	-0.181273	0.478456	1.20857	0.586449	0.845246	0.974353	0.883574
Cre01.g045600	SRR12		-0.255801	0.772491	1.43302	0.834787	0.899682	0.575929	0.933267	0.696998	0.699792	-1.17936	-1.1667	-1.34495	-1.36097	-0.726827	-0.811348
Cre01.g045601			0.507372	0.0275746	-0.167844	-0.0319084	-0.86469	-1.92166	-0.719592	0.675958	0.187043	-1.47513	1.19695	-0.820186	1.20765	1.32943	0.869033
Cre01.g045640	SRR12	minor CHO metabolism.others;protein.postranslational modification.kinase	-0.349768	1.21789	0.371794	0.383321	-0.440337	-0.701024	0.836873	0.296521	0.3614	-2.74558	1.25512	0.721091	0.0685675	-0.475357	-0.800512
Cre01.g045650	ZNJ3		-0.0392124	1.40358	-0.393372	-0.543199	-0.934849	-1.34345	-0.823793	-1.07071	-0.558558	1.63706	1.42611	0.589421	-0.481114	1.20998	-0.0778998
Cre01.g045700	CAT2	redox.ascorbate and glutathione.ascorbate	1.18851	0.637311	-1.17027	-2.0141	-1.63137	-0.796428	0.177836	0.109139	-0.0990786	-0.0551876	1.11863	0.540937	0.0734107	0.892196	1.02846
Cre01.g045800			-0.390067	-0.0245561	-0.628438	-0.884553	-0.676572	-1.31782	-0.159985	-0.743596	-0.0301079	0.109801	2.42084	1.88522	0.629204	0.0720942	-0.261461
Cre01.g045825			-0.454419	0.624889	-0.0631706	-1.13025	-0.562491	-0.386377	-0.0722225	0.516839	1.42105	-1.63023	2.14688	0.961379	0.0603239	-0.98434	-0.447855
Cre01.g045850		signalling.receptor kinases.DUF 26;RNA.processing.ribonucleases	0.0605071	-0.39784	-0.186464	-0.917082	-1.09513	-1.24228	-0.294585	1.18334	1.05612	-1.2257	2.03569	0.715629	1.04807	-0.577832	-0.162436
Cre01.g045902		protein.assembly and cofactor ligation	-0.0136392	0.273103	1.01196	0.549129	-0.198874	-1.00686	-0.0589724	0.344557	1.07187	-1.16997	-2.33876	-0.590226	1.61578	0.671968	-0.161062
Cre01.g045903	DGAT1	lipid metabolism.TAG synthesis	-0.780503	0.333748	0.00854257	0.604618	0.561485	0.989065	1.65075	0.15095	0.680995	0.297352	0.739484	-1.40249	-2.05161	-0.958215	-0.824174
Cre01.g045950			0.31182	-0.404704	-1.17886	-0.950436	-1.24997	-0.38911	-0.161009	-0.679377	-0.77985	2.12535	1.59401	1.18998	0.241317	0.00810161	0.322735
Cre01.g046052		protein.postranslational modification	0.0278948	1.82925	0.848664	0.648822	-1.36932	-1.76415	-1.10401	-0.267815	-0.257834	-0.204632	0.231496	1.63003	0.429883	-0.327773	-0.35051
Cre01.g046150		protein.degradation.metalloprotease	0.172875	-0.299379	-0.212445	-0.767129	0.3213	-1.01828	0.70375	0.398708	0.845392	-1.52047	2.48828	0.648746	0.133744	-0.945877	-0.949217
Cre01.g046237		RNA.regulation of transcription.chromatin remodeling factors	-0.117405	0.651969	0.140922	-0.119557	-1.26308	-1.42107	0.151002	0.524015	0.796987	-1.9659	1.96398	0.548757	0.663738	0.148431	-0.702785
Cre01.g046250			0.592317	1.81181	0.546781	0.359396	-0.710526	-1.46274	-2.10103	-0.998762	-0.148891	-0.239922	0.765924	0.41787	0.977954	0.277501	-0.0876863
Cre01.g046324			0.690296	1.44013	0.761118	0.533604	-0.597913	-1.87485	-0.968283	-0.582186	-0.0914295	-1.75956	0.188398	0.0155682	1.36307	0.598036	0.283999
Cre01.g046500			0.657878	-0.838021	-1.17239	-1.75915	-0.931437	-0.988463	0.266564	0.831613	0.0415506	-0.519079	1.59572	1.50988	0.156781	0.634013	0.514532
Cre01.g046600			0.213736	0.684541	0.0746063	0.0618394	0.0434251	-0.325358	-0.243606	-0.182021	0.164097	-3.39624	0.624788	0.518856	0.700455	0.560422	0.50046
Cre01.g046652		protein.aa activation.methionine-tRNA ligase;RNA.RNA binding	0.000385329	0.964755	1.17674	0.936436	0.699682	0.00165404	-0.145736	0.0641198	0.238985	-0.611157	-2.89285	-1.11648	0.470711	0.0692602	0.143498
Cre01.g046800			0.90582	0.247924	-1.15206	-1.42331	-0.875937	-0.927685	-1.0893	-0.518986	-0.689033	1.13585	1.67861	1.05009	0.32379	0.688458	0.645775
Cre01.g046850	UBC13	protein.degradation.ubiquitin.E2;protein.degradation.ubiquitin	-0.364726	2.16626	0.436387	-0.419881	-1.40292	-0.767046	0.240061	-0.561758	-0.39834	-1.24426	1.14558	1.57356	0.332908	-0.389956	-0.345871
Cre01.g047001			0.353947	-0.248976	-0.762336	-1.25326	-1.3204	-1.38382	-0.104342	0.0415777	-0.314637	-0.190936	1.69528	2.07436	0.531006	0.49633	0.386206
Cre01.g047200			0.703836	-0.647402	-0.783697	-1.87379	-1.08505	-0.61468	0.18563	0.352064	0.296947	-1.24519	1.59278	1.41811	0.356561	0.549765	0.794109
Cre01.g047229			0.42601	0.279769	-0.429335	-1.05139	-1.04854	-1.05392	0.393951	0.0308475	0.00220143	-1.66659	2.17912	1.49394	0.469547	-0.24239	0.216792
Cre01.g047265	PHC52		-0.201576	-1.14619	-1.69058	-1.2703	-0.560489	0.41046	1.39436	1.02086	0.772614	0.351584	1.80259	0.413055	-0.430574	-0.387271	-0.478537
Cre01.g047300			0.54909	0.151172	-0.432642	-1.49857	-1.87106	-1.47407	0.290129	0.590441	-0.0580336	-0.447831	1.43356	1.53549	0.417731	0.326014	0.488585
Cre01.g047350			0.559479	-0.42618	-0.460249	-1.73345	-1.47882	-1.09518	0.593958	0.807516	0.0601255	-0.274656	1.9835	1.32677	0.0197524	-0.182649	0.300085
Cre01.g047400			0.405815	-0.388991	-1.24895	-1.33791	-1.15602	-1.00264	0.515359	0.632008	-0.0792243	-0.229399	2.03397	1.70901	-0.283397	0.0775909	0.352768
Cre01.g047450	CPLD17	protein.degradation.cysteine protease	-0.380577	0.656375	1.304	0.95888	-1.00462	-1.00025	0.346063	0.298027	0.76448	-2.33682	0.0652529	-0.309328	1.25298	0.276842	-0.891294
Cre01.g047500			0.930212	0.833092	0.420048	-0.30856	-1.39535	-2.18197	-0.400717	-0.380788	0.17375	-1.33108	0.221925	0.428088	1.29994	0.826602	0.864803
Cre01.g047550	RAB6	signalling.G-proteins;minor CHO metabolism.others	0.080116	-0.481183	-0.923699	-1.02237	-1.11651	-0.673102	0.453909	0.226026	-0.293206	-0.106331	2.19559	2.20295	-0.125367	-0.337591	-0.0792369
Cre01.g047600		misc.short chain dehydrogenase/reductase (SDR)	0.895326	0.800609	1.7315	1.036	-0.0931576	-0.843509	-0.818531	-0.691921	-1.33089	-1.61713	0.730227	0.181691	-1.04317	0.606841	0.456102
Cre01.g047650			1.16858	1.07987	0.755785	0.114093	-0.533932	-0.230119	-0.443393	-0.788881	-1.12567	-1.94718	1.51287	0.0362505	-1.08342	0.517043	0.968102
Cre01.g047700	CYN40	cell.cycle.peptidylprolyl isomerase;protein.folding.immunophilins (IMM).cyclophilins	-0.330141	1.66134	1.476	-0.0411119	-1.41877	-1.03515	0.881673	-0.0637264	0.0614161	-1.4474	0.899177	0.891707	0.106344	-0.930375	-0.71098
Cre01.g047750	RPL18A	protein.synthesis.ribosomal protein.eukaryotic.60S subunit.L18A;protein.synthesis.ribosomal protein.eukaryotic.60S subunit.L18A	-0.133595	0.266172	-0.4731	-0.494022	-0.790987	-0.88908	-0.323696	-0.993452	-0.961535	-0.443067	2.00612	1.72392	1.63387	0.201406	-0.328951
Cre01.g047800	GRX6	transport.calcium;redox.glutaredoxins	0.359373	0.170185	0.841561	0.880908	-0.088198	-1.64372	-1.07546	-1.02144	-0.0586588	-0.938137	-1.25745	0.783268	1.93308	0.634251	0.480429
Cre01.g047850		secondary metabolism.phenylpropanoids	0.47942	-0.464573	-1.27915	-1.73221	-1.37117	-0.800409	0.918951	-0.0364717	0.268511	0.0969762	1.77029	1.28378	0.82548	-0.0308101	0.0713939
Cre01.g047900		cell.organisation	0.00395423	0.16462	0.108629	-0.682929	-1.58579	-1.73746	-0.540437	0.465606	0.0017241	-0.198089	0.729488	2.58165	0.401879	0.0621399	0.225014
Cre01.g047950	IFT27	cell.motility.eukaryotes.intraflagellar transport.IFT particle protein.complex B	0.366927	0.545696	0.254874	0.161226	-1.29469	-1.86233	-1.41548	-0.22302	-0.408311	0.103945	-0.351087	0.883311	2.14354	0.508531	0.586868
Cre01.g048000			0.690763	0.419479	0.0810771	-0.633379	-1.78284	-2.10024	-0.610904	0.406192	-0.0725893	-0.54487	0.96593	1.67304	0.567948	0.391266	0.549124
Cre01.g048050	COA3	Co-factor and vitamine metabolism.pantothenate.phosphopantothenoylcysteine synthetase (PPCS)	-0.239381	-0.832074	-0.984522	-1.278	-1.12614	-0.874831	0.0101106	-0.00286102	-0.00370163	0.343007	2.16742	1.62655	1.06265	0.153113	-0.0213381
Cre01.g048100			0.509661	0.0851223	-0.329324	-1.1795	-0.841622	-0.986724	-0.0795283	0.23481	0.0370569	-1.81146	1.58051	2.13752	0.233579	0.176964	0.232946
Cre01.g048102			1.52693	0.266431	-0.639257	-1.24233	-0.700817	-0.973843	-0.857116	0.0490061	-0.626961	-1.56205	0.789545	0.891152	0.855565	1.0289	1.19485
Cre01.g048150	HLA8		-0.795277	1.37347	2.14957	1.0596	-0.415241	-1.52329	-0.103791	-0.251216	0.678769	-0.499403	0.121431	0.613518	-0.506032	-0.999228	-0.902872
Cre01.g048200		DNA.synthesis/chromatin structure;RNA.processing.RNA helicase	0.702348	-0.199377	-0.948835	-1.82281	-1.72245	-0.826722	0.270221	0.692355	-0.0677927	-0.410529	1.48678	1.36683	0.504117	0.315874	0.65999
Cre01.g048250			0.59104	0.300247	-0.0393369	-1.09356	-1.94008	-1.38888	-0.224077	0.578453	-0.100936	-0.712832	0.994915	2.10689	0.192866	0.243751	0.491548
Cre01.g048300			0.209288	-0.123668	-0.27117	-0.758799	-0.992714	-0.431653	1.11681	0.761812	0.459849	-2.33403	1.55316	1.42454	-0.0818463	-0.413127	-0.118458
Cre01.g048350	CGL53	minor CHO metabolism.others;misc.gluco-, galacto- and mannosidases;cell wall.degradation.mannan-xylose-arabinose-fucose	-1.03559	-0.239495	0.491723	-0.0293568	-0.585823	-1.43713	0.00627165	0.567694	-0.441066	-0.962335	1.64684	1.28864	1.00176	1.16063	-1.43276
Cre01.g048400			0.597153	0.373013	-0.156163	-1.16898	-1.92217	-1.66386	-0.160477	0.49478	-0.0985519	-0.549388	1.08501	1.7995	0.434859	0.353278	0.582007
Cre01.g048450			-0.949213	-0.512566	0.0368766	-0.234946	0.165623	-0.146639	1.06648	1.34934	1.51139	-0.264757	1.23284	0.723428	-1.07481	-1.50632	-1.39673
Cre01.g048501		protein.degradation.ubiquitin.ubiquitin protease	-0.444542	0.548572	0.39819	-0.771558	-0.29463	0.285917	1.71991	0.800364	0.937936	-0.865479	1.49819	-0.295911	-1.66789	-1.43836	-0.410715
Cre01.g048550			0.299828	-0.0231496	-0.119698	-1.24296	-1.74441	-1.09741	0.228469	0.157396	0.125249	-1.19166	1.75863	1.74219	0.407839	0.189881	0.509805
Cre01.g048600			0.215941	1.75603	-0.94907	-0.956894	-1.30938	-1.51376	-0.359924	0.00828072	-0.242285	-0.447118	1.65846	0.992302	0.950324	0.12606	0.0710276
Cre01.g048650		signalling.calcium;minor CHO metabolism.sugar alcohols;protein.postranslational modification.kinase;protein.postranslational modification	-0.221652	1.91323	0.987585	0.728741	-0.24748	-0.931021	-0.607287	-0.104044	-0.206327	-2.3815	-0.772894	0.768292	0.697429	0.28115	0.0957823
Cre01.g048750	PPR7		0.392184	-1.07079	-0.669823	-1.05555	-1.08782	-1.31469	-0.397135	-0.330359	-0.361245	0.334491	1.59323	1.78811	1.23685	0.526237	0.41631
Cre01.g048800			-0.239383	-0.417113	-1.2214	-0.964037	-0.967145	-0.380254	1.03935	0.0591357	0.436096	-0.130349	2.87652	0.686676	-0.141363	-0.381936	-0.254798
Cre01.g048850		RNA.regulation of transcription.chromatin remodeling factors	0.527418	0.11567	-0.530801	-0.842707	-0.950378	-1.31163	-0.647876	-0.00731201	-0.189494	-0.97552	1.50035	2.4875	0.384041	0.18633	0.25441
Cre01.g048900		RNA.regulation of transcription.bromodomain proteins	0.429906	-0.66769	-0.543474	-1.06251	-0.815436	-0.738559	0.257668	0.068152	0.00160574	-1.47717	2.04751	1.94596	0.665127	-0.219854	0.108759
Cre01.g048950	PYR5	nucleotide metabolism.synthesis.pyrimidine.uridine 5'-monophosphate synthase	0.512327	-0.69257	-1.50845	-1.46401	-1.03944	-0.793873	-0.0939625	-0.197511	0.0109151	0.0405915	1.72206	1.59186	1.12114	0.464798	0.326124
Cre01.g049000	CGL31		0.180332	0.711829	1.4556	0.88008	-0.489452	-1.73146	-0.906844	-1.33344	-0.49843	-0.98793	-0.229358	0.588786	1.69913	0.340218	0.320933
Cre01.g049050			0.0675462	-0.235508	-0.783482	-1.28851	-1.10402	-0.904944	0.306575	-0.0118491	0.109495	-0.774067	2.18568	1.96143	0.538254	0.0234908	-0.0900953
Cre01.g049100			0.358426	0.752513	0.129644	-1.05991	-0.296166	-0.493613	0.0394848	0.445975	0.722893	-2.98973	0.744536	1.23935	0.0066923	0.169784	0.23012
Cre01.g049132			-0.200222	1.07054	-0.143928	0.132061	-1.22626	-1.14055	-1.49147	-0.469122	-0.392426	2.31519	1.21093	0.24283	0.596408	-0.204902	-0.299084
Cre01.g049200			-0.0994357	1.32154	-0.515924	-0.699141	-1.10046	-1.31016	-0.514661	-0.0384192	-0.117281	-1.22781	2.17286	-0.275904	0.972415	0.668155	0.764231
Cre01.g049250			0.231542	-1.1281	-0.00203683	0.795578	-0.269197	-1.03439	1.29997	1.20536	1.16814	0.351477	0.897683	-0.185341	-0.274137	-2.11177	-0.944774
Cre01.g049300			0.952396	0.963455	0.912074	0.304128	-1.37651	-1.92527	-1.12905	-0.104282	-0.952538	0.716499	-0.470772	-0.0736998	1.59045	0.301729	0.291393
Cre01.g049350		protein.degradation	0.521854	-0.643632	1.18051	0.256937	-0.676701	-1.10132	-0.517267	-0.687697	-0.283204	-1.9863	1.44038	1.73999	0.538313	0.0863393	0.131794
Cre01.g049400			0.518749	-1.95523	-1.09136	-1.16301	-0.717917	-0.634289	-0.178507	-0.0298499	0.110383	0.985424	1.68772	1.46618	0.587516	0.235206	0.178977
Cre01.g049450			-0.0324811	-0.572103	-0.916653	-1.0585	-1.04683	-0.935847	0.291445	0.300087	-0.0608225	0.0587198	2.26233	2.009	0.328076	-0.53582	-0.0906014
Cre01.g049500	COX2B	mitochondrial electron transport / ATP synthesis.cytochrome c oxidase	-0.4273	-0.997972	-2.11576	-1.2462	-0.333595	0.0449994	0.190341	0.392442	0.350501	1.10701	1.97889	1.08092	0.175726	-0.0505996	-0.149403
Cre01.g049550			0.34303	-0.437976	-0.728476	-1.23308	-0.972914	-1.02312	0.473026	-0.0571904	-0.184075	-0.610242	2.24159	1.92702	0.496743	-0.103675	-0.130664
Cre01.g049600	CGLD22	PS.lightreaction.ATP synthase	0.418142	-0.649652	-0.0946828	-0.496717	-0.988214	-2.18905	-1.09452	-0.185322	0.104462	0.190831	1.39688	1.14967	1.55192	0.555123	0.331131
Cre01.g049650			-0.114137	0.457635	-0.227833	-0.749484	-1.17136	-1.1684	0.0800325	0.782784	0.344778	-1.63847	1.73489	1.90084	0.373225	-0.47399	-0.130514
Cre01.g049750			-0.205387	0.426819	1.12121	-0.380322	-1.627	-1.2436	0.108658	0.494956	0.672218	-1.91002	0.629274	1.59945	0.847715	-0.330049	-0.203933
Cre01.g049826	PHC59		-0.215426	-0.332442	-1.00001	-0.851916	-1.7459	-1.29168	-0.201609	0.302666	-0.0258998	-0.0230697	2.03572	1.26564	0.49893	0.882399	0.702598
Cre01.g049900			-0.0869975	-0.63594	-0.366371	-1.12906	-0.869904	-0.947147	0.280913	0.25749	0.423398	-1.16909	1.82858	1.9302	1.20865	-0.218964	-0.505749
Cre01.g049950	VLE1	protein.degradation.subtilases	0.543496	-0.500383	-0.191166	-0.716833	-1.1706	-1.34674	-1.37255	-0.105245	-0.37447	0.431017	0.22157	2.41066	0.889265	0.527072	0.754897
Cre01.g050000			0.157755	-0.0629612	-0.828046	-1.578	-1.29454	-0.852271	0.629213	0.12714	-0.118286	-0.675772	1.98371	1.85038	0.208531	0.175135	0.278014
Cre01.g050050	GUM1	cell.organisation	0.219073	-1.04236	-0.735015	-1.0423	-0.812179	-1.24924	-0.272922	-0.529908	0.0224516	0.480973	2.01029	1.81302	1.04189	0.128789	-0.0325596
Cre01.g050100	DPD1	amino acid metabolism.synthesis.aspartate family.lysine.diaminopimelate decarboxylase	-0.120943	0.221159	0.0206061	0.611623	-0.0235041	-0.928552	-1.02717	-1.47046	-1.13365	-1.09847	1.36339	1.72105	1.40428	0.443798	0.0168453
Cre01.g050150	NFO1	hormone metabolism.jasmonate.synthesis-degradation.12-oxophytodienoate reductase 3	-0.652218	-0.768946	-0.518211	-0.541913	0.0697826	0.417802	1.44139	1.17413	1.08108	1.29543	0.809929	0.157577	-1.3566	-1.3866	-1.22263
Cre01.g050200	CSB9	minor CHO metabolism.sugar alcohols	-0.105059	-0.443624	0.464374	-0.962023	-0.876026	-0.179406	-0.18952	1.08321	2.19761	-0.724588	1.59695	-0.862446	0.331335	0.0411148	-1.3719
Cre01.g050300			-0.274901	0.336427	-0.650853	-0.983253	0.133216	0.158816	0.802932	0.321591	-0.434861	-0.121205	2.58913	1.10334	-1.46012	-1.08989	-0.430367
Cre01.g050316		protein.synthesis.ribosomal protein.prokaryotic.chloroplast.50S subunit.L3	-0.183882	0.46862	-0.724428	-1.02179	-0.512238	0.266074	0.601573	0.640657	-0.0331991	-0.0478843	2.14578	1.45563	-1.85445	-0.905255	-0.295204
Cre01.g050350	RBL6	protein.degradation.ubiquitin.E2	-0.0203906	-1.02193	-0.478755	-1.60068	-0.508536	-0.360884	0.996864	0.0848633	0.671473	-0.551113	2.23079	1.5814	-0.0438447	-0.315186	-0.664067
Cre01.g050400	TIM22C	protein.targeting.mitochondria	0.122029	-0.487648	-1.49218	-1.56966	-1.13546	-0.466185	0.399569	0.00898017	-0.121114	0.731773	2.14506	1.46301	0.305562	0.0670636	0.029201
Cre01.g050451	TTL6	cell.motility.eukaryotes.other	0.279139	0.425534	-0.386663	-1.05903	-0.643897	-1.05238	0.0638012	0.329459	-0.0032942	-2.19238	1.44044	1.91715	0.197089	0.391908	0.29312
Cre01.g050500	TCB1	RNA.regulation of transcription	0.240915	0.935327	1.06496	0.5096	-0.76697	-1.09201	-0.167066	-0.184311	-0.0946332	-2.79561	0.215673	0.940262	0.987305	-0.0961838	0.302744
Cre01.g050550			0.49623	-0.169624	-1.0082	-1.84061	-1.7455	-0.576104	0.035508	-0.201305	-0.315247	0.425565	1.40384	1.53484	0.680236	0.566576	0.713797
Cre01.g050600		RNA.regulation of transcription.putative transcription regulator	-0.088938	-0.568427	-0.782676	-0.812068	-1.17596	-0.967772	0.548627	0.344148	0.0480615	-0.606131	2.0473	2.18073	0.410431	-0.232943	-0.344392
Cre01.g050608			-0.0477771	-0.554362	-0.427813	-0.453189	-1.31578	-1.17735	-0.849087	0.444992	0.421	-1.08971	1.76497	1.9427	0.971121	0.185551	0.184734
Cre01.g050650			0.425943	1.49358	0.657054	0.170021	-1.56345	-1.9663	-1.57387	-0.0627893	-0.105039	0.10556	-0.205495	0.845382	1.15638	0.423521	0.199499
Cre01.g050700			0.608645	-0.0540319	-0.56244	-1.38623	-2.17649	-1.15347	0.0344178	0.506607	-0.185669	-0.0631783	1.42854	1.48337	0.480399	0.440554	0.598975
Cre01.g050750			0.567525	0.10233	-0.337412	-1.28716	-1.81623	-1.45539	-0.0657101	0.523072	-0.273185	-0.574851	1.37607	1.77463	0.418377	0.401529	0.646391
Cre01.g050800			0.642641	0.0602174	-0.533383	-1.50048	-1.95706	-1.2853	0.0921383	0.635222	-0.200143	-0.134237	1.44158	1.57551	0.406913	0.174121	0.582264
Cre01.g050850	PKL1	protein.degradation.ubiquitin.E3.SCF.FBOX;protein.postranslational modification	0.407491	-0.259369	-1.1947	-1.20911	-1.34994	-0.947357	-0.0205995	0.241813	-0.12408	-0.308515	2.01741	1.90756	0.419191	0.122395	0.297814
Cre01.g050900			0.246196	1.55132	0.511719	-0.197289	-0.825221	-1.04694	-0.156583	-0.357278	-0.427755	-2.5113	0.93819	1.13694	0.744968	0.132747	0.260279
Cre01.g050950	GGR1	secondary metabolism.isoprenoids.non-mevalonate pathway	0.339497	0.976563	0.881924	0.546284	0.248621	-0.508049	-0.508517	-0.327133	-0.152958	-1.70182	-2.49281	0.354992	1.00569	0.710329	0.627389
Cre01.g051000		misc.O-methyl transferases	0.492504	-1.07287	-0.15912	-0.833111	-1.16065	-1.45265	-0.407057	-0.266343	0.0809257	-0.616593	1.77154	1.5889	1.38605	0.401603	0.246873
Cre01.g051050	FAP225		0.295762	0.9876	0.621191	0.590742	-1.03749	-1.61894	-2.03513	-0.237695	-0.212693	0.602461	-0.523226	-0.2989	1.67269	0.708924	0.484709
Cre01.g051100		DNA.synthesis/chromatin structure	0.606074	-0.67106	-1.02841	-1.25406	-1.20128	-0.91175	-0.280142	-0.140321	-0.287647	0.138032	1.94513	1.93206	0.655935	0.309457	0.187981
Cre01.g051174			0.265716	-1.79145	-1.29685	-1.13358	-0.927719	-0.142925	0.49613	0.285471	0.217496	2.02746	0.830123	1.21399	-0.162832	0.367885	-0.248905
Cre01.g051211		transport.misc;transport.ABC transporters and multidrug resistance systems	-0.316176	0.107647	-1.07069	-1.28471	-0.523875	1.97404	0.265423	0.570582	1.26502	1.23367	0.484201	0.215213	-1.30703	-1.04287	-0.570439
Cre01.g051250	DLE1	cell.motility.eukaryotes.central pair.C1a;cell.motility.eukaryotes.axonemal dyneins.outer arm	0.382609	1.05715	0.233447	-0.0373066	-1.1789	-1.95816	-1.49152	-0.519199	-0.559881	-0.0560974	0.236689	1.0678	1.6387	0.768146	0.416527
Cre01.g051300			0.412201	1.1619	0.277985	-0.290648	-0.868888	-1.90773	-1.25828	-0.254374	-0.142844	-1.41256	1.30674	1.13668	0.828426	0.682995	0.3284
Cre01.g051350			-0.116388	-1.42046	-1.17857	-1.36797	-0.0878276	-0.069048	0.285429	0.938037	1.09119	0.532128	2.01401	1.07316	-0.427247	-0.817932	-0.448522
Cre01.g051400	ERD2A	protein.targeting.secretory pathway.ER	-0.0549731	-0.760717	-1.28507	-1.19237	-0.999331	-0.583475	0.161783	0.0312805	-0.199457	0.635644	2.24584	1.84472	0.283142	-0.0683577	-0.0586575
Cre01.g051450			0.41058	0.441177	-0.408339	-1.17496	-1.26573	-1.28739	-0.312208	0.0665765	-0.548535	-0.848011	1.87722	1.91826	0.150019	0.505754	0.475598
Cre01.g051500	ULP1	PS.lightreaction.unspecified	0.222869	0.633996	1.11162	0.926449	0.716123	0.0579748	-0.511904	0.197515	0.228952	-0.438555	-2.94679	-1.07013	0.736363	-0.0104501	0.145969
Cre01.g051550	HEL8	RNA.processing.RNA helicase;RNA.processing	-0.0421416	1.12814	0.50508	0.226085	-0.0179761	-0.448039	-0.0662387	0.472033	0.422803	-3.26797	0.782014	0.680489	-0.174192	-0.0381683	-0.161914
Cre01.g051625			0.48784	0.53781	-0.331635	-1.1802	-1.05992	-1.27799	0.129175	0.107242	-0.564833	-1.41451	1.52404	2.03357	0.150506	0.341388	0.517533
Cre01.g051700		protein.degradation.ubiquitin.E3.RING	0.214377	0.218328	-0.465944	-1.27115	-1.2293	-1.28928	-0.0133725	0.126501	-0.23714	-0.768322	1.95967	2.03053	0.466237	0.236794	0.0220746
Cre01.g051750		protein.degradation.ubiquitin.E3.RING	0.511221	0.843947	0.0544628	-0.295934	-1.24926	-1.60765	-1.3402	-0.573412	-0.255379	-1.0423	0.930915	1.54624	1.20056	0.627951	0.64885
Cre01.g051800	AST2	amino acid metabolism.synthesis.aromatic aa.phenylalanine and tyrosine	0.386464	0.99375	-0.809596	-0.818217	-1.00418	-1.06311	1.13327	0.504754	-0.0449435	-1.67615	2.0497	0.565844	-0.242747	-0.471322	0.496486
Cre01.g051850			0.777777	-0.0795659	-0.565295	-1.6138	-1.42109	-1.66707	0.302735	0.626406	0.0279388	-0.778684	1.40479	1.2268	0.618705	0.391832	0.748516
Cre01.g051875			0.155045	-1.64307	-0.428336	-0.67504	-0.684371	-0.274308	-0.158951	0.291096	0.526242	-1.10367	1.85503	2.00549	0.839139	-0.543447	-0.160844
Cre01.g051900	RIP1	mitochondrial electron transport / ATP synthesis.cytochrome c reductase	-0.204853	-1.23679	-2.00425	-0.863563	-0.634557	-0.178739	0.323326	0.312875	0.1084	0.96792	2.10699	1.23931	0.182483	0.120074	-0.238624
Cre01.g051950	ASP2	protein.degradation.aspartate protease;RNA.regulation of transcription.unclassified	0.0489982	-0.110259	-0.893736	-1.06013	-1.23127	-0.821053	0.261958	0.0782163	-0.21235	-0.394674	2.47317	1.85826	0.134606	-0.0822627	-0.0494716
Cre01.g052000		cell.organisation	0.0493412	0.435548	-0.514339	-0.856269	-1.08488	-0.996531	-0.426888	-0.412854	-0.438021	-0.835825	2.46979	1.7112	0.540712	0.257094	0.101919
Cre01.g052050	UQCC1	mitochondrial electron transport / ATP synthesis.cytochrome c reductase;protein.targeting.unknown	-0.289869	-3.11675	0.064132	0.217491	-0.267443	-0.165327	0.147585	0.0843514	0.286712	0.97296	1.23595	1.17372	-0.209719	0.0667659	-0.20056
Cre01.g052100	PRPL18	protein.synthesis.ribosomal protein.prokaryotic.chloroplast.50S subunit.L18	0.53331	0.407409	0.408577	0.408498	-0.643133	-1.86779	-1.37397	-1.2444	-0.533933	-0.333385	-0.103488	1.12109	1.77571	0.810816	0.634702
Cre01.g052150	FAP87	cell.organisation	0.228681	1.63645	1.24329	1.18032	-0.678267	-0.99747	-1.21289	0.0203089	-0.0113342	-0.143474	-1.2283	-1.6203	0.959217	0.571539	0.0522261
Cre01.g052200		RNA.RNA binding	0.397124	-1.44975	-0.378222	-1.14868	-1.02029	-1.10406	-0.4967	-0.430165	-0.136788	0.531658	1.6786	1.75447	1.04368	0.455976	0.303149
Cre01.g052250	TRXx	redox.thioredoxin	0.274975	0.0699992	0.734029	0.518987	-1.01847	-1.60832	-1.04701	-0.781898	-0.77982	0.00996563	0.224738	-0.747018	2.06808	1.28504	0.796713
Cre01.g052300	E2F1	RNA.regulation of transcription.E2F/DP transcription factor family	0.392443	-0.879143	-1.15739	-1.36679	-0.743137	-0.364905	0.709085	0.328462	0.026723	-0.855506	2.19778	1.72552	-0.0796952	-0.067975	0.134527
Cre01.g052350	MRPL20	protein.synthesis.ribosomal protein.prokaryotic.unknown organellar.50S subunit.L20	0.0174058	-0.776733	-0.862914	-1.09959	-1.03737	-0.991918	0.112049	-0.365166	-0.101882	0.470972	2.24287	1.85093	0.728454	-0.0931164	-0.0939881
Cre01.g052400	CCB3	PS.lightreaction.cytochrome b6/f	-0.763935	1.01473	1.5541	1.12868	0.29591	-0.261432	-0.0426585	-0.186508	0.350195	-1.98252	-1.77067	0.85498	0.546876	-0.283536	-0.454226
Cre01.g052450			-0.219206	1.68082	0.79543	0.232531	-1.14336	-0.77024	0.573272	0.331355	0.188946	-2.12138	0.72651	1.403	-0.269736	-0.753779	-0.654164
Cre01.g052500			0.499544	-0.532978	-1.18527	-1.49752	-1.12513	-0.872912	0.321678	0.0376318	6.75118e-05	0.21595	2.28762	1.52284	0.243816	-0.0677557	0.152423
Cre01.g052550			-0.15081	0.0302994	-1.16537	-1.35257	-1.14117	-1.17935	-0.413407	0.894989	0.512576	0.4288	1.9409	1.56154	0.560543	-0.167047	-0.359916
Cre01.g052601			0.419289	-1.09099	0.424248	-0.424772	-1.32766	-1.58014	0.205379	-0.340446	-0.0352009	-0.288711	2.39604	1.38849	0.216253	-0.146651	0.184866
Cre01.g052650	VIP2	cell.motility.eukaryotes.flagellar associated proteins;misc.acid and other phosphatases	0.838645	0.404688	-1.40962	-1.10179	-1.32877	-1.46194	-0.0436857	0.508676	0.569167	0.135186	2.05191	0.172443	1.0281	-0.359273	-0.00374045
Cre01.g052750			0.112035	0.861087	0.175991	-0.289363	-1.37892	-2.11036	-1.04952	0.403819	0.0808405	-0.556238	1.26684	1.75029	0.705726	-0.106301	0.134074
Cre01.g052800		cell.cycle;cell.division;signalling.MAP kinases;minor CHO metabolism.callose;protein.postranslational modification	-0.7646	1.32157	1.08153	0.468054	-0.0159891	-1.01604	-0.485225	0.168145	-0.353243	-2.70173	0.216732	0.975649	0.108439	0.660027	0.336681
Cre01.g052850		cell.cycle;signalling.MAP kinases	-1.09573	0.783306	-0.446366	-0.667143	-0.830391	0.358892	1.74646	1.63912	1.00552	-1.26734	0.870953	0.0684044	-0.78769	-0.555001	-0.823007
Cre01.g052950	PSO2	DNA.repair	0.673295	-0.106353	-0.546537	-1.17501	-1.83102	-1.4039	0.222747	0.510908	-0.0845341	-0.485814	1.74708	1.62741	0.42828	0.162642	0.26082
Cre01.g053000	GPD2	lipid metabolism.glycerol metabolism.glycerol-3-phosphate dehydrogenase (NAD+)	-0.863716	-0.919391	-1.50131	-1.18711	-0.48469	0.0575395	0.761717	1.57988	1.04103	1.5427	0.933587	0.131778	-0.307686	0.189321	-0.973647
Cre01.g053100			0.199427	-0.951681	-1.36344	-0.756662	-0.325408	-0.0622547	0.784493	-0.173746	0.187903	-1.27972	2.64161	1.07394	-0.181278	0.170302	0.0365188
Cre01.g053150	GPD3	lipid metabolism.glycerol metabolism.glycerol-3-phosphate dehydrogenase (NAD+)	-1.69472	0.756442	-0.735112	-1.20886	-0.472769	-0.221955	1.23353	1.27492	0.863548	-0.525894	0.915352	1.39537	-0.569195	-0.00919298	-1.00146
Cre01.g053200		DNA.unspecified	0.364423	-1.19386	-1.07279	-1.51818	-0.878196	-0.680579	0.6702	0.362008	0.263715	0.515509	1.73705	1.91509	-0.184161	-0.340269	0.0400378
Cre01.g053250		development.unspecified	0.628498	-0.377285	-1.153	-1.51155	-1.27287	-0.79029	0.370175	0.599134	-0.198216	-0.422886	2.1319	1.48401	0.0263884	0.134645	0.351344
Cre01.g053288		development.unspecified	0.222006	-0.560763	-1.04332	-1.35738	-1.25334	-0.926354	-0.271288	-0.29618	-0.00124223	1.48207	2.08932	0.820512	0.27381	0.894283	-0.0721356
Cre01.g053300	AIH1	polyamine metabolism.synthesis.agmatine deiminase	-0.247712	0.572074	-0.533322	-1.56678	-1.81097	-0.58524	0.62478	-0.037429	0.421817	-0.915678	1.99875	1.24392	0.394037	0.373663	0.0681051
Cre01.g053350			-0.281047	0.312094	0.116434	-0.426076	-1.28907	-1.62732	0.291237	1.16559	1.17228	-0.793397	1.2659	1.75284	-0.122707	-0.74988	-0.786877
Cre01.g053360			-0.630178	0.0587611	0.182513	-0.619369	-0.918534	-1.52443	0.830923	1.37359	1.16289	-1.04752	1.41347	1.37049	-0.196226	-0.808529	-0.647861
Cre01.g053450			0.0539604	0.376072	-0.227025	-0.614048	-1.47995	-1.94114	-0.863297	-0.186253	-0.0581232	0.713641	1.78812	1.49211	0.86151	0.0996857	-0.0152581
Cre01.g053500		secondary metabolism.isoprenoids.non-mevalonate pathway	-0.448151	-1.17497	-1.10835	-0.524822	-0.89041	-0.684921	-0.0954393	0.204403	-0.018712	1.03623	2.36255	1.59259	0.398813	-0.182559	-0.466261
Cre01.g053550			0.705469	0.340808	-0.116953	-1.03945	-2.13801	-1.80666	-0.0018831	0.421186	-0.136244	-0.29604	1.07914	1.5012	0.545022	0.38747	0.55496
Cre01.g053600	MRPL27	protein.synthesis.ribosomal protein.unknown.large subunit.L27	0.0911176	-1.53345	-0.966924	-1.14349	-0.632666	-0.279275	0.354989	-0.245042	0.0230208	1.01803	2.28817	1.44028	0.309889	-0.480162	-0.244497
Cre01.g053700		transport.potassium	0.196693	1.80546	0.504046	0.0373305	0.342627	-1.22836	0.393749	0.709082	0.488648	-2.5844	0.135031	-0.687924	-0.422983	0.668056	-0.357045
Cre01.g053750	LPL3		0.310637	-0.492983	-0.924418	-1.27433	-1.4574	-0.941265	0.421524	0.346364	-0.0699132	-0.229995	1.8839	2.03442	0.314745	-0.0757287	0.154435
Cre01.g053800			0.705311	0.370586	-0.172861	-1.21014	-1.91875	-1.87382	-0.0893569	0.404166	-0.162627	-0.314631	0.923414	1.57077	0.534326	0.530418	0.703193
Cre01.g053850		development.unspecified;signalling.light;protein.degradation.ubiquitin.E3.unspecified	-0.16111	1.38642	1.54718	1.11283	0.590388	0.168095	-1.01196	0.348196	-0.336148	-2.50947	0.00998941	-0.19936	-0.569189	-0.0255887	-0.350285
Cre01.g053900		protein.degradation	0.0243476	1.15697	0.968679	0.267566	0.136235	-0.770861	0.00709233	0.087981	0.289487	-2.96798	1.06299	0.752215	-0.224166	-0.196424	-0.594124
Cre01.g053950			0.831886	1.62714	1.16848	0.591303	0.0134492	-0.477352	-0.921226	-0.690332	-1.10372	-1.6293	0.583935	-1.05732	-0.704455	0.916269	0.851237
Cre01.g054000		RNA.RNA binding	0.0763301	-1.11182	-0.795589	-1.02207	-1.18879	-0.834716	-0.334004	-0.142751	-0.0556544	0.580704	1.9634	2.00965	0.762568	-0.0505561	0.143304
Cre01.g054050			0.0249236	2.18905	0.622715	0.270739	-0.819341	-0.58183	-0.55786	-0.172171	-0.611445	-2.27341	0.937117	0.765815	-0.431095	0.327967	0.308824
Cre01.g054100		signalling.receptor kinases.leucine rich repeat XI	0.411994	0.887567	-0.3208	-1.18031	-0.771315	-0.632851	0.601243	-0.0449433	0.159931	-1.85949	2.36394	0.803389	0.384193	-0.379986	-0.422561
Cre01.g054150	NTRC1	redox.thioredoxin	-0.343615	1.57979	1.625	0.996447	0.4319	-0.0563643	0.135999	0.221829	0.307628	-1.03279	-2.17426	-1.23212	-0.0695703	-0.133348	-0.256523
Cre01.g054200			-1.37187	1.02643	0.657028	0.416857	-0.883384	-1.29717	-0.759345	-0.217204	0.0807549	0.647419	1.63304	1.46121	0.478307	-0.650202	-1.22188
Cre01.g054250	CYP743A1	misc.cytochrome P450;misc.misc2;C1-metabolism.5-formyltetrahydrofolate cyclo-ligase;hormone metabolism.auxin.signal transduction	-0.532526	-1.18936	-1.70574	-1.00727	-0.508446	-0.118405	0.43418	0.975296	1.09861	0.314887	2.0359	0.93022	-0.404533	-0.62693	0.304117
Cre01.g054300			-0.398807	1.83532	-0.521823	0.0513564	-1.00017	-1.54345	0.0678582	0.903005	0.4674	-0.298761	1.18196	1.49478	-0.594541	-1.24091	-0.403211
Cre01.g054350			-1.11385	-0.600525	0.217743	0.355063	0.268933	0.335463	1.24524	0.573407	1.065	1.14148	1.12385	-0.227357	-1.46475	-1.43567	-1.48403
Cre01.g054400			1.44344	-0.578153	-0.691239	-1.45761	-1.19378	-1.46192	0.687022	-0.105844	0.39722	-0.341488	1.42879	1.29332	0.935571	-0.238205	-0.117133
Cre01.g054500			0.301077	0.0343528	-2.11427	-1.83264	-0.393022	0.187171	0.943801	1.08954	0.79162	0.852312	1.25236	-0.265741	-0.894158	-0.0746011	0.122203
Cre01.g054550			0.649693	0.192981	-0.693873	-1.18121	-1.32045	-1.19591	-0.0734828	0.320986	-0.566937	-1.13485	1.73715	1.70929	0.485691	0.426624	0.644302
Cre01.g054600			0.488165	0.605432	0.0592081	-0.628349	-1.43853	-1.30672	-0.0277857	0.00375354	-0.914708	-1.66544	1.43456	1.55348	0.575238	0.703997	0.557691
Cre01.g054650			0.192733	0.406301	0.703877	-0.783947	-0.639065	-0.879783	0.130403	-0.336144	-0.50357	-2.08019	2.06767	1.12826	0.934711	0.225888	-0.567129
Cre01.g054700			-0.199191	0.0457004	1.97005	0.249539	0.397218	-1.08562	0.0412086	-0.724894	0.651967	-2.10516	0.97263	0.448727	0.892371	-0.510231	-1.04431
Cre01.g054750		protein.postranslational modification	-0.0855692	-0.65987	-0.500223	-0.0932669	-0.865766	-1.90663	-1.03522	1.32258	1.37848	1.92291	-0.471213	0.157812	0.240504	0.21774	0.377726
Cre01.g054800		protein.postranslational modification	-0.05166	1.26938	0.394906	0.114683	0.272948	-0.0767743	0.386918	0.222805	0.432122	1.6046	0.867844	-2.0817	-1.54339	-1.08535	-0.727327
Cre01.g054850			0.676612	-0.712914	-1.64768	-1.31448	-0.842433	-1.05816	-0.442126	-0.490775	0.0122368	0.948348	1.12953	1.49998	1.1144	0.670327	0.457143
Cre01.g054900			0.130585	-1.2738	-1.38341	-1.28576	-1.003	-0.294203	0.338363	0.00338392	-0.113677	1.42892	1.77189	1.53703	0.170806	-0.0136124	-0.0135151
Cre01.g054950		protein.targeting.mitochondria	-0.0122463	-2.52842	-0.617314	-0.873072	0.00177775	0.299747	0.656611	0.602951	0.708044	1.68067	1.20847	0.266652	-0.252147	-0.626797	-0.514929
Cre01.g055000			-0.993567	-0.871752	-0.305168	-0.230042	-0.0568978	0.0968456	1.06379	1.00408	1.1393	0.592451	1.3528	1.10654	-0.950025	-1.50535	-1.44301
Cre01.g055050		protein.degradation.cysteine protease	-0.197219	0.366125	0.0267726	-1.31102	-2.04727	-0.999616	1.01247	0.483811	0.945376	-0.246915	1.38548	1.4194	0.267734	-0.760628	-0.344495
Cre01.g055100		RNA.regulation of transcription.unclassified	0.634213	0.445433	0.418704	0.0113774	-2.06908	-2.29221	-0.981998	0.322828	0.23563	0.315795	-0.134159	0.970099	0.713759	0.667293	0.74231
Cre01.g055151			-0.307525	0.46659	1.56054	1.92365	0.966715	0.0864261	-0.712825	-0.473117	0.00402718	-1.73253	-1.41157	-0.674583	0.528411	0.137328	-0.361539
Cre01.g055200	CPL7		0.179639	-0.313104	-0.845919	-1.40397	-0.745564	-0.344608	0.98346	0.491902	0.191417	-1.20762	2.38346	1.38394	-0.278893	-0.331499	-0.142643
Cre01.g055250		protein.degradation.metalloprotease	-1.75872	1.3763	0.638454	-0.394823	-1.33883	-0.368804	0.0899721	1.25633	0.663761	-1.11154	1.27453	0.586066	0.515715	-0.759306	-0.66911
Cre01.g055300			0.429727	-0.0539261	1.03804	-0.368125	0.59378	-0.706213	-0.157788	-1.14734	0.818397	-2.41771	0.474005	0.27676	1.81122	-0.0352287	-0.555592
Cre01.g055316			0.430976	1.9666	-0.0980245	-0.572034	0.0765422	-0.719255	-0.795109	-1.07432	0.539179	-1.58055	-0.385798	0.417622	2.03916	-0.11761	-0.127379
Cre01.g055350			-1.16604	2.10403	0.768031	0.290354	-0.843532	0.501935	-0.244408	0.261914	1.35177	-0.7593	-0.891953	-0.0204797	0.347904	0.0667173	-1.76695
Cre01.g055400			0.072025	-0.987081	-0.815528	-0.871704	-1.52331	-0.924825	0.094102	-0.397311	-0.0507052	0.74998	1.82916	1.82057	0.987922	0.168938	-0.152231
Cre01.g055404			-0.709399	0.575791	-0.348631	-0.646418	-0.453971	-1.19176	0.21081	0.780941	1.09121	1.70009	1.19519	0.380567	0.177347	-2.03112	-0.730645
Cre01.g055408	ACS2	major CHO metabolism.degradation.sucrose.invertases;lipid metabolism.FA synthesis and FA elongation.acyl CoA ligase	0.0472903	-0.0056169	1.06743	0.652173	0.806	0.317268	0.216872	0.906967	1.06342	0.611749	-1.77248	-2.28768	-0.729242	-0.421948	-0.472196
Cre01.g055412			0.317198	1.28488	1.08958	0.474903	0.0325507	0.157907	0.0314458	0.274416	0.0422045	-3.14083	0.18618	0.482367	-0.200356	-0.401282	-0.631164
Cre01.g055416		development.unspecified	-0.270508	0.969619	0.997373	-0.262171	-1.27941	-0.942252	0.581712	-0.242724	-0.310462	-1.61074	1.71147	1.69227	-0.0173176	-0.513634	-0.503229
Cre01.g055420		protein.postranslational modification	0.45833	-0.485291	-0.840825	-0.971185	-1.32802	-1.41194	-0.497799	-0.286877	-0.290852	0.0363508	1.7987	1.54931	1.25692	0.473548	0.539621
Cre01.g055424	PIGP		0.362221	-1.40359	-1.63941	-0.804258	-0.368905	0.280647	0.654198	0.464019	0.418926	-0.338705	2.49729	0.800636	-0.719222	-0.088461	-0.115383
Cre01.g055428			-0.448972	1.2725	0.25155	0.675768	-2.21897	-1.84347	-0.206831	-0.117189	-0.512784	1.2361	0.451374	-0.0900896	0.888273	0.698189	-0.035456
Cre01.g055432		transport.misc;cell.division.plastid	0.450816	0.223415	-0.374803	-1.02818	-1.11434	-1.34149	-0.434091	-0.0672185	-0.149816	-0.894002	1.55355	2.42606	0.293859	0.270181	0.186066
Cre01.g055436			0.65057	0.19752	-0.423302	-1.36861	-1.17566	-1.06334	0.533262	0.783252	-0.358322	-1.70998	1.70408	1.33341	0.153994	0.228978	0.514148
Cre01.g055444			-0.237991	-2.18806	-0.210492	-0.84847	0.394485	-0.360221	0.933965	1.01499	0.797939	0.141005	1.05201	1.68149	-0.600571	-0.884216	-0.68586
Cre01.g055448			-0.815343	-1.5662	-0.830978	-0.198354	0.338043	-0.102473	1.33504	1.08657	1.05181	-0.580614	1.34907	0.944671	-0.023262	-1.67671	-0.31128
Cre01.g055453	ALS2	amino acid metabolism.synthesis.branched chain group.common.acetolactate synthase	-0.00020727	-1.62743	-1.15732	-0.479074	-0.846269	-1.05886	-0.370333	-0.11873	0.271103	0.788175	1.72242	1.62013	1.21521	0.143312	-0.102112
Cre01.g055457		protein.postranslational modification	0.309418	-0.260272	-0.349543	-0.551919	-1.47561	-2.27455	-1.05304	1.02246	0.886701	1.38815	0.605658	0.27819	0.386779	0.489	0.598578
Cre01.g055465		transport.misc;protein.targeting.secretory pathway.unspecified	0.147827	0.661949	-0.00264856	-1.17227	-1.2177	-1.13787	0.00726526	0.627904	0.681393	-2.25481	1.02218	1.35371	0.471547	0.49644	0.315073
Cre01.g055469			0.695035	-0.421896	-0.368323	-1.38181	-1.55032	-1.30693	-0.207151	0.0723887	0.0302883	-0.854001	1.2924	1.66567	1.08625	0.624726	0.623683
Cre01.g055473			1.04403	0.373492	-0.664791	-0.846826	-1.41145	-2.05221	0.130226	-0.602731	-0.248749	-0.332642	0.709633	1.52538	1.05224	0.804225	0.520176
Cre01.g055477			-0.64395	0.244963	0.30171	0.779835	0.164316	-0.297193	-0.141097	-0.085746	-0.138237	2.81853	0.679412	-0.985295	-1.64207	-0.3956	-0.659581
Cre01.g055500		lipid metabolism.FA synthesis and FA elongation.acyl CoA ligase	-0.763443	0.137647	0.13143	0.903811	0.469361	-0.274105	0.20127	-0.0849348	0.0342503	2.16221	1.50541	-1.17847	-1.46165	-1.17769	-0.605095
Cre01.g055550	COX11	mitochondrial electron transport / ATP synthesis.cytochrome c oxidase;protein.assembly and cofactor ligation	-0.0782734	-2.26663	-1.03337	-0.0310421	0.568226	0.708929	0.557688	0.791405	0.821531	1.82152	0.588222	-0.827038	-0.638814	-0.726983	-0.255363
Cre01.g055600	KIL15	cell.organisation	0.77881	0.324165	-0.736397	-1.43628	-1.79162	-1.19167	0.215438	0.696695	-0.472095	-0.779505	1.41587	1.30937	0.462349	0.47566	0.729205
Cre01.g055966			0.447785	-0.896491	-0.310931	-1.37786	-0.98102	-0.647752	0.871883	0.607862	0.559245	-1.1861	2.04108	1.51742	-0.409489	-0.347292	0.111658
Cre01.g056331		redox.misc;Co-factor and vitamine metabolism.thiamine	-0.24286	-0.939447	-1.51281	-1.00207	0.421332	0.83077	0.998955	1.12463	1.05607	1.74681	0.403346	-0.838825	-1.03636	-0.601558	-0.40798
Cre01.g056696			0.769923	-0.509532	-0.837569	-1.20465	-1.28102	-1.04619	-0.609497	0.0966161	0.317758	-0.600884	1.58465	2.08072	0.349725	0.275166	0.614786
Cre01.g057061			0.638127	-1.89488	-0.956747	-1.37367	-0.565727	-0.622151	-0.205943	-0.516415	0.0141167	0.956477	1.65913	1.24676	0.767094	0.361427	0.492399
Cre01.g057791			0.449113	0.863313	0.508594	-0.292525	-0.918471	-1.37475	-0.774142	-0.316595	0.277565	-2.23079	0.849083	1.71857	0.556719	0.299081	0.385238
Cre01.g058521	ALG11		-0.570281	-1.36517	-0.196378	-0.0501664	-0.0847031	-0.00981925	1.56437	1.38998	0.846578	0.149382	1.24412	0.743267	-1.44193	-1.14466	-1.07458
Cre01.g058886		transport.ammonium	-0.0137434	-0.394995	-0.380275	-0.899619	-1.32941	-1.25018	0.113924	-0.164119	-0.143963	-0.459577	2.16183	1.82388	1.12666	-0.105609	-0.0847913
Cre01.g059252			-0.167582	1.05649	-0.455828	-1.19042	-0.624214	-1.11583	0.139945	0.447658	0.955836	-1.69499	1.94335	1.19101	0.296689	-0.374284	-0.407838
Cre01.g059617			-1.14358	1.23742	-0.0764624	-0.459747	-0.661649	-0.374732	1.10759	1.10448	1.16767	-0.569658	1.70684	-1.31807	-0.745517	0.0369728	-1.01156
Cre01.g059982			-0.433566	-0.610846	-1.09232	-0.870573	1.09113	-0.401129	1.30218	1.22374	1.55872	-0.162672	1.25309	-0.982134	-1.09431	0.0834445	-0.864744
Cre01.g060347			-0.0582712	-0.688204	-1.4858	-1.15279	-0.624472	-0.196302	0.51888	0.940082	1.07573	1.15205	2.09504	0.392965	-0.878601	-0.617962	-0.472353
Cre01.g061077	CGL93	amino acid metabolism	0.555175	1.83473	0.291823	-0.962353	-1.62078	-1.66979	-0.38612	-0.412212	-0.360264	0.69206	-0.671992	0.505904	1.37898	0.517534	0.307298
Cre01.g061442		protein.degradation.ubiquitin.E3.SCF.SKP	-0.433948	0.461583	-0.423154	-0.658594	-1.22151	-1.01303	-0.226415	-0.727794	-0.327241	-0.368511	2.06227	2.17907	0.729766	0.217493	-0.249996
Cre01.g061807		stress.biotic;major CHO metabolism.synthesis	-0.895854	2.30134	1.36467	0.243879	-1.1715	-0.978412	0.293128	-0.11831	-0.0601045	-1.08744	0.849582	0.741488	-0.208368	-0.292798	-0.981305
Cre01.g062172	HBV1	DNA.synthesis/chromatin structure.histone.core.H2B;DNA.synthesis/chromatin structure.histone.core.H2A;DNA.synthesis/chromatin structure.histone	-0.464877	-0.905231	-0.0149666	-0.226541	0.0375299	-0.66275	0.958122	-1.07665	-0.923285	-1.17217	1.36967	2.25964	1.06285	-0.00256951	-0.238771
Cre01.g062537			-0.143881	-1.18642	-1.78811	-1.46099	0.283358	0.415057	1.287	0.691622	0.811792	0.971084	1.50766	0.219695	-0.747195	-0.447656	-0.413018
Cre01.g062902			0.299381	-0.837453	-0.105071	-0.86503	-0.678267	-0.785949	0.246127	0.286049	0.595874	-1.37744	2.14779	1.80234	0.496012	-0.857258	-0.367111
Cre01.g063267	BLP1		0.235195	-1.59052	-1.05189	-1.17751	-0.873856	-0.70429	0.104203	-0.271873	-0.0717447	0.919157	1.93209	1.53306	0.770276	0.224499	0.0232088
Cre01.g063632		DNA.repair	0.570236	-0.962401	-1.5036	-1.48185	-0.697827	-0.089467	0.696778	0.35336	0.158105	-0.994965	2.12194	1.24567	0.187232	0.240561	0.156231
Cre01.g063997		not assigned.no ontology.hydroxyproline rich proteins	0.375535	-0.186757	-0.612626	-1.30387	-1.47563	-1.21501	-0.0184767	0.137857	0.01715	-0.564275	1.71617	2.05803	0.706934	0.112361	0.252602
Cre01.g064362		protein.postranslational modification	0.603041	-0.263926	-0.622822	-1.19988	-0.903064	-0.576881	-0.808649	-1.08089	-0.751091	0.469974	1.73265	2.09519	0.511277	0.48166	0.313414
Cre01.g064727		protein.postranslational modification.kinase;protein.postranslational modification	0.104952	-1.07418	-0.285205	-0.561679	-0.629326	-0.564113	-0.575535	0.295445	0.485792	3.23735	0.15392	-0.713179	0.219657	-0.00155856	-0.0923359
Cre01.g065457			0.0407353	0.729894	0.925789	-0.271964	-0.346937	-2.50761	-0.595228	-0.366958	0.314858	-1.4093	1.5265	0.63211	0.266114	0.837063	0.224934
Cre01.g065822	IFT122	cell.motility.eukaryotes.intraflagellar transport.IFT particle protein.complex A	0.628865	1.02646	0.317313	0.111237	-1.19126	-1.95899	-1.46547	-0.203095	-0.445988	-0.588785	-0.181166	1.25309	1.4269	0.63304	0.637846
Cre01.g066187	ZRT4	transport.metal	0.461038	-0.959382	-0.411785	-0.856729	-1.28752	-1.31971	-0.576488	-0.44244	-0.135304	-0.0375316	1.92449	1.66397	1.05881	0.437852	0.480734
Cre01.g066552		redox.thioredoxin	-0.0523324	0.940379	0.174866	0.323953	0.775583	0.884584	0.925678	0.807112	0.342927	0.106814	-1.33343	-2.68157	-0.979198	-0.136201	-0.0991601
Cre01.g066917	LHCBM1	PS.lightreaction.photosystem II.LHC-II	0.112464	0.320026	0.584825	0.705691	0.914083	0.981966	0.355106	0.43808	0.471933	0.290598	-2.06436	-2.18581	-1.23715	0.132022	0.180531
Cre01.g068012	PPR5		0.147688	0.751752	0.406294	0.688185	-1.53399	-1.80135	-1.55303	-0.0476427	-0.328605	0.509495	-0.334613	0.244845	1.95475	0.456448	0.439765
Cre01.g068377		development.unspecified	0.517238	-1.5704	-0.960391	-1.14836	-0.797396	-0.935241	-0.450904	-0.120052	0.106821	0.859907	1.83954	1.59912	0.744776	0.139569	0.175772
Cre01.g068742			0.204709	0.696186	-1.34191	-1.30116	-1.24861	-1.15341	0.107941	0.166678	0.108897	-0.263848	1.75043	1.90419	0.500645	-0.166035	0.0353016
Cre01.g069107	COX191		-1.3882	-0.0255976	0.720449	0.63172	0.630159	0.780731	1.39407	0.830188	0.989532	0.599331	-0.79514	-0.331598	-1.40369	-1.30347	-1.32848
Cre01.g069472		protein.aa activation.cysteine-tRNA ligase	0.0731158	1.39947	1.55985	0.769723	0.142211	-0.483673	-0.0384743	-0.268542	0.0203776	-2.50724	-1.42011	0.0475551	0.598489	0.134832	-0.027587
Cre01.g069837			0.153996	1.71192	0.834708	0.411407	-1.39022	-1.79194	-1.51312	0.203753	-0.31827	0.68887	-0.710198	0.133821	1.22938	0.304418	0.0514659
Cre01.g070202			-1.07172	-0.644749	-0.304796	-0.366096	-0.812878	-0.27645	1.50756	1.28577	0.642474	-0.130289	0.993669	1.88785	-0.722468	-1.17659	-0.811294
Cre01.g070567			0.426518	-1.0831	-0.930956	-1.25538	-0.958872	-1.0926	-0.590823	-0.256942	0.176729	0.616935	1.81522	1.63613	1.07535	0.360701	0.0610959
Cre01.g070932		development.squamosa promoter binding like (SPL);RNA.regulation of transcription.squamosa promoter binding protein family (SBP)	0.18749	-1.55625	-0.589545	-1.07784	-0.933736	-1.37864	-0.428432	0.782833	0.575595	0.359911	1.84352	1.47251	0.631289	-0.0714816	0.18278
Cre01.g071662	ACS1	major CHO metabolism.degradation.sucrose.invertases;lipid metabolism.FA synthesis and FA elongation.acyl CoA ligase	0.556322	-0.0745511	-0.769979	-1.11463	-1.10937	-1.35509	-0.545021	-0.318706	-0.608857	-0.132677	1.6177	2.06228	0.775781	0.449103	0.567702
Cre01.g072027			0.571386	-1.12568	-0.206427	0.0237416	-1.46232	-0.895571	-1.44296	-0.633584	-0.148732	0.449644	2.10067	1.11253	0.765279	0.244955	0.64706
Cre02.g073150			-0.235728	-1.09292	-0.718492	-0.802294	-0.712119	-0.521418	0.19184	-0.393027	-0.230758	0.55029	2.75367	1.35449	0.32147	-0.795944	0.33094
Cre02.g073176	CSB10		-0.67458	-0.717962	-0.445324	-0.968747	-0.848137	-1.09916	0.311562	-0.332286	0.692446	1.40836	2.53251	0.758841	0.138415	-0.392913	-0.363025
Cre02.g073200	THD1	amino acid metabolism.degradation.aspartate family.threonine;amino acid metabolism.synthesis.branched chain group.isoleucine specific.threonine ammonia-lyase	0.339824	-2.01979	-1.36275	-0.795097	-0.798637	-0.58888	-0.133529	-0.0506405	0.0235083	0.780101	1.61239	1.45016	0.876745	0.396488	0.270095
Cre02.g073250			0.459041	-1.0689	-0.896686	-1.1818	-1.41958	-1.12436	-0.132777	0.109258	0.0530693	0.927155	1.54133	1.90996	0.386734	0.165313	0.272243
Cre02.g073300			0.0918058	-1.38014	-0.566104	-0.777296	-0.349863	-1.14185	0.363384	0.232494	-0.149025	-0.128452	2.55693	1.448	0.522024	-0.775317	0.0534078
Cre02.g073350		lipid metabolism.lipid degradation.lysophospholipases.carboxylesterase	-0.600699	0.763097	1.64049	1.57287	0.364332	0.297719	0.945468	0.399031	-0.215807	-2.02289	-0.750536	-1.13874	-0.480741	-0.176863	-0.596728
Cre02.g073400		protein.degradation	-0.0335495	-0.00314088	1.64783	1.01297	-0.323221	-0.85501	1.15475	1.16275	0.640059	-1.63553	0.507714	-0.103295	-1.1428	-1.1094	-0.920115
Cre02.g073450			-0.343745	-0.0975558	-0.500254	-1.08967	-0.910951	-1.86713	0.109312	0.855626	0.576988	0.252221	2.31333	0.891258	0.445931	-0.782202	0.146835
Cre02.g073500	FAP241		0.432983	0.774431	0.466303	0.446592	-1.1939	-1.48055	-1.96129	-0.267053	-0.212232	0.969297	-0.270049	-0.773585	1.50986	1.01341	0.545781
Cre02.g073550		DNA.synthesis/chromatin structure	0.417974	-0.378092	-1.45057	-1.19718	-1.05653	-0.978377	-0.0811965	-0.522217	-0.122835	0.179496	1.9512	1.46587	1.29312	0.270107	0.209227
Cre02.g073600			-1.07241	1.74833	0.86558	0.978036	1.32899	0.802334	0.350411	0.0695257	-0.185225	-1.24888	-0.087833	-1.11049	-1.20028	-0.115101	-1.12298
Cre02.g073650	PRP19	development.unspecified;RNA.processing.splicing	0.624681	-0.446673	-0.974796	-1.35691	-1.31486	-1.12871	-0.235484	-0.0596805	-0.162305	-0.13211	1.62546	1.95804	0.87149	0.295757	0.436103
Cre02.g073700	UROD3	tetrapyrrole synthesis.uroporphyrinogen decarboxylase	0.631252	1.05095	0.896187	0.398634	0.0937076	-0.846781	-1.07452	-0.771477	-0.308018	-1.37596	-1.90554	0.223581	1.51149	0.826355	0.650141
Cre02.g073750	KLP1	cell.motility.eukaryotes.central pair.C2c;cell.organisation	0.519273	1.25438	0.496634	0.523925	-1.18183	-1.58104	-1.85069	-0.206792	-0.221526	0.262076	-0.787317	-0.111766	1.6627	0.682444	0.539525
Cre02.g073800			-0.152924	0.354364	-1.05763	-0.0963269	1.19397	1.06539	0.0571934	0.254362	0.103355	1.08565	1.12823	-2.51196	-1.13119	-0.141126	-0.15136
Cre02.g073850	CGL54	PS.lightreaction.photosystem II.biogenesis	0.106808	-0.316569	0.38197	-0.238297	-0.359472	-1.2526	-0.493872	-0.791164	-0.452344	-1.96315	0.775556	1.32066	1.92795	0.876086	0.478432
Cre02.g073900		hormone metabolism.abscisic acid.synthesis-degradation	0.569481	0.097585	0.382851	-0.116909	-0.642602	-1.33002	0.196764	-0.939507	-0.254756	-2.23906	1.20488	0.454532	1.81522	0.558525	0.243005
Cre02.g073950		hormone metabolism.abscisic acid.synthesis-degradation	-0.33433	-1.37019	0.239193	-1.21892	-0.471514	-0.536065	0.315178	0.338339	0.992506	1.04215	1.71309	-1.43055	1.40555	0.148805	-0.833249
Cre02.g074000	POC18	cell.motility.eukaryotes.basal bodies	0.681564	0.366675	-0.216412	-0.961016	-2.10219	-1.87908	-0.101017	0.552663	-0.0328934	-0.246116	1.04926	1.54621	0.481991	0.362912	0.497458
Cre02.g074050		stress.abiotic;major CHO metabolism.degradation	0.339404	-0.608994	-0.796945	-1.28318	-1.12461	-0.78132	0.60103	0.728685	0.555297	-0.901099	2.20292	1.51699	0.119183	-0.370951	-0.196412
Cre02.g074100			0.406021	-1.76851	-0.362512	0.229796	-0.241346	-1.41029	-0.445282	-0.264044	1.08429	0.956311	-0.851487	0.554019	2.25172	-0.124462	-0.0142292
Cre02.g074150	COP5	cell.eyespot;hormone metabolism.cytokinin.signal transduction	-0.594631	-1.10672	-1.21029	-0.111364	-0.596228	-0.410729	0.642631	0.696151	0.821516	1.93785	1.96394	-0.344922	-0.885089	-0.476254	-0.325874
Cre02.g074200			0.274351	1.80364	0.589738	0.359239	0.826289	-0.370912	-0.761521	0.00470465	0.132203	-2.48695	-1.23673	-0.34618	0.146874	0.953205	0.112055
Cre02.g074250			0.765397	-0.93689	0.394203	-0.965625	-1.11569	-1.43904	-0.0739526	0.201521	0.222644	-0.295299	2.06597	1.56217	0.758286	-0.492859	-0.650841
Cre02.g074300			0.534275	-1.85085	-0.761206	-1.12069	-1.03534	-1.01981	-0.142602	0.0789102	0.369176	0.758878	1.72352	1.39027	0.815511	0.112613	0.14734
Cre02.g074350			0.63231	-0.746129	-1.15859	-1.5135	-0.816659	-0.670312	0.511192	-0.110897	0.0807148	-0.562311	2.12254	1.70049	-0.194358	0.356392	0.369109
Cre02.g074370		signalling.calcium;minor CHO metabolism.sugar alcohols;protein.postranslational modification	0.620317	0.745817	0.264215	-0.976577	-1.00477	-1.96316	-0.174352	0.208227	0.00220982	-1.2029	1.90153	1.2689	0.612605	-0.104579	-0.197478
Cre02.g074400			1.22402	-0.180262	-0.434612	-0.984043	-1.13117	-1.58341	-1.11387	-0.178285	-0.280707	-0.565095	1.54684	1.02369	1.08676	0.798415	0.771709
Cre02.g074437			1.02008	-0.163952	-0.321409	-0.985527	-0.656746	-1.66372	-0.958371	-0.484314	-0.345223	-0.814587	1.855	1.01194	1.14923	0.590451	0.767146
Cre02.g074511		RNA.RNA binding	0.601568	-0.140569	-0.37706	-0.915339	-0.964293	-0.939047	-0.481266	-0.415677	-0.88097	-0.452112	2.62493	1.5256	0.234041	0.268196	0.312
Cre02.g074550			0.024937	-0.2999	-0.701272	-0.850292	-1.06338	-0.791304	-0.258017	-0.4975	-0.604229	-0.699724	2.12606	1.60037	1.61402	0.235298	0.164931
Cre02.g074600	CGL60		-0.705895	-0.32232	0.620804	0.903871	-0.888823	-1.90361	-1.18191	0.621969	0.22884	-0.534228	1.55354	1.77576	0.168362	-0.233217	-0.103142
Cre02.g074650		lipid metabolism.FA synthesis and FA elongation.acyl-CoA binding protein	0.217302	-0.101394	-0.586813	-0.953297	-1.19154	-1.0429	0.167813	0.337748	-0.0927688	-0.933426	2.33018	1.90264	0.24325	-0.206929	-0.0898629
Cre02.g074700			0.0605913	0.929057	-0.536729	-1.24224	-1.38838	-1.03412	0.0817284	0.169712	-0.287773	-0.762173	2.11729	1.70501	0.411857	-0.00916865	-0.214663
Cre02.g074720			0.152303	0.855354	0.565906	1.17011	1.3865	1.24248	0.446885	-0.195312	-1.1343	-0.824612	-1.07527	-1.5797	-1.45995	0.246829	0.202782
Cre02.g074737			0.631384	0.467486	-0.24459	-0.571189	-0.89036	-1.24619	-1.39256	-0.791842	-0.823991	-0.756462	1.19635	1.72241	0.925878	0.834786	0.938897
Cre02.g074758	CYG8	nucleotide metabolism.synthesis.purine	0.816156	-1.17486	-1.51098	-1.08729	-0.718578	-0.966468	-0.996826	-0.194833	0.121482	0.734447	1.59517	0.950703	0.934299	0.817383	0.680204
Cre02.g074800	CYG9	nucleotide metabolism.synthesis.purine	0.615243	-0.359651	-0.00569482	-0.26145	-0.571677	-0.672912	-1.00449	-1.29866	-1.16578	-0.555151	1.77711	2.098	0.262715	0.564986	0.577416
Cre02.g074850		protein.postranslational modification.kinase;protein.postranslational modification	0.929091	0.257872	-1.59253	-1.12326	-0.775345	-0.382857	-0.461093	-0.675655	-1.06646	0.610664	2.20528	0.449198	0.0278047	0.754649	0.842643
Cre02.g074900		not assigned.no ontology.C2 domain-containing protein	0.212571	-0.124046	-0.122386	-1.08791	-1.0108	-1.63041	0.514474	0.380559	0.545851	-1.3218	1.71532	1.85494	0.326939	0.0785724	-0.331877
Cre02.g074950			0.532519	0.468941	-0.149464	-0.884158	-1.42262	-1.53766	-0.599552	0.188665	-0.408405	-0.964711	0.736432	2.28642	0.603024	0.485603	0.664972
Cre02.g075000			1.18341	1.10415	0.736582	-0.0920337	-0.804779	-1.55096	-1.48925	-0.723609	-0.851296	-0.716955	-0.461276	0.525835	0.938707	1.13492	1.06656
Cre02.g075050	PTA1	transport.phosphate	-0.19081	-1.82793	-1.56463	-1.22632	-0.340083	0.126601	0.267942	0.144432	0.762983	0.868412	1.73975	1.35304	0.320245	-0.0498939	-0.383731
Cre02.g075100	TPR3	not assigned.no ontology.tetratricopeptide repeat (TPR)	-0.369832	1.91369	1.18707	0.730637	-0.225258	-0.338347	0.412264	0.167432	-0.0444855	-2.71656	0.149928	0.171345	-0.0910084	-0.522084	-0.424798
Cre02.g075150	RPB2	RNA.transcription	0.302261	-0.108485	-0.52252	-0.992036	-1.45046	-1.32845	0.172609	0.373406	-0.185379	-0.801476	1.90681	1.96468	0.60554	-0.142258	0.20576
Cre02.g075200			0.531866	-1.01296	-0.772318	-1.21841	-0.128762	-1.00833	-0.585074	0.0155566	0.965762	-0.0728752	2.30438	1.45685	0.555212	-0.406059	-0.624832
Cre02.g075250			0.0761086	-0.483891	-0.758686	-1.14578	-0.866019	-0.911539	0.569149	-0.0506411	0.501271	-1.19463	2.16507	1.70152	0.790906	-0.211334	-0.18151
Cre02.g075301			0.23425	0.266445	-0.268128	0.257135	0.299619	1.02535	1.34083	1.25054	0.861425	-2.27297	0.348786	-0.578426	-1.16338	-1.14197	-0.459505
Cre02.g075350	CNK1	protein.postranslational modification.kinase;protein.postranslational modification	0.70491	0.0904486	-0.396095	-1.32824	-1.79992	-1.38512	0.0868289	0.486935	-0.454645	-0.655659	1.56011	1.49928	0.508711	0.478254	0.604192
Cre02.g075400			0.220216	0.0772011	-0.566056	-1.04292	-1.2789	-1.49932	-0.895678	0.0627875	-0.172547	-0.0887168	1.39654	2.19575	0.884383	0.409117	0.298138
Cre02.g075500			-1.19583	1.88096	1.51177	1.08435	-0.517546	-0.773042	-0.785891	0.573108	0.617341	-0.989121	0.822465	-0.418761	-0.0518279	-0.878641	-0.87933
Cre02.g075550			0.0331729	-1.67742	-0.919927	-0.722589	-0.904671	-0.568741	-0.0177659	-0.126944	-0.0849438	0.808656	2.25555	1.58376	0.601872	-0.0778467	-0.182171
Cre02.g075600		RNA.transcription	0.515007	-1.91114	-0.0899881	-0.554747	-1.55408	-1.05132	-0.260922	-0.111805	0.647676	0.976195	1.57175	1.35103	0.678496	-0.191654	-0.0145008
Cre02.g075650		RNA.regulation of transcription.unclassified;RNA.processing.splicing	0.295157	-0.429435	-0.683495	-0.983499	-1.16179	-1.30427	-0.354619	-0.40353	-0.313666	0.096816	1.9513	2.07	0.820629	0.180812	0.21958
Cre02.g075676			0.331357	-0.973411	-0.606644	-0.462368	-0.508389	-1.44403	-1.49449	0.153044	0.00983928	0.110393	1.80955	1.44577	1.54193	0.0745714	0.0128831
Cre02.g075700	RPL19	protein.synthesis.ribosomal protein.unknown.large subunit.L19;protein.synthesis.ribosomal protein.eukaryotic.60S subunit.L19	0.364313	-0.270171	-0.0185656	-0.513152	-0.781856	-1.46274	-0.991606	-0.249445	-0.239164	-0.670303	1.82455	1.44052	1.93632	-0.240414	-0.128285
Cre02.g075750			0.189553	-1.54364	0.0207812	-0.781071	0.0218216	-0.857377	0.924215	1.07172	1.0807	-1.42529	1.91782	0.708439	-0.128581	-0.8421	-0.356989
Cre02.g075800			0.283212	-0.125377	-0.770396	-0.797543	-0.711137	-1.01876	-0.669622	-0.919106	-0.573847	-0.525233	2.21854	1.76116	0.832543	0.49864	0.516929
Cre02.g075850		protein.postranslational modification.kinase;protein.postranslational modification	-0.114587	-0.103352	-0.239706	-0.885061	-1.20974	-1.19934	0.278449	-0.165922	-0.160245	-0.782383	2.32344	1.93085	0.569998	-0.0510542	-0.191344
Cre02.g075900		protein.postranslational modification.kinase;protein.postranslational modification	-0.925055	1.76279	0.945873	0.288575	0.285824	-0.431533	0.400848	0.394518	-0.320774	-2.05011	1.3529	0.64378	-0.966227	-0.556065	-0.825343
Cre02.g075950			-0.227754	1.42372	0.102125	-0.249326	-1.47196	-1.48551	-0.54196	-0.00729644	0.291544	-1.49756	1.88634	0.787754	0.778177	0.259024	-0.0473233
Cre02.g076000	LAT3	signalling.in sugar and nutrient physiology;protein.postranslational modification.kinase;protein.postranslational modification	-0.103043	0.281007	-0.270301	-0.727091	-0.63332	-1.0738	0.186603	0.276375	0.224461	-2.00825	2.20619	1.55077	0.44603	-0.29086	-0.0647626
Cre02.g076050			0.00703003	0.250614	-0.276251	-1.34565	-0.841042	-1.12856	0.751981	0.419869	0.141858	-1.53895	2.03469	1.64681	0.189067	-0.119718	-0.191755
Cre02.g076100			0.396443	-0.469022	-0.805286	-1.31176	-1.39977	-0.677474	0.465167	0.691059	0.304734	-0.441698	2.06338	1.84358	-0.0509003	-0.372741	-0.235719
Cre02.g076150			0.364978	0.417521	-0.860471	-1.37185	-0.849464	-1.17393	-0.0944316	0.512074	-0.00160386	-1.0398	2.22355	1.62008	0.0904533	0.199265	-0.0363657
Cre02.g076200		protein.degradation.metalloprotease;protein.degradation	0.340429	-0.903167	-0.340922	-0.600292	-0.551074	-0.981602	1.25819	1.25946	1.39399	-1.57458	1.03925	1.07384	0.268673	-0.920355	-0.761836
Cre02.g076250	EFG1	protein.synthesis.elongation	-0.0220456	0.968469	1.56685	1.39766	0.648392	-0.410859	-0.524011	-0.718254	-0.382288	-1.31107	-2.0762	-0.40871	0.911872	0.311162	0.04903
Cre02.g076300	UROD2	tetrapyrrole synthesis.uroporphyrinogen decarboxylase	0.925336	0.882239	0.804175	0.26509	-0.32315	-1.26388	-1.04446	-0.88335	-0.429776	-1.14565	-1.47994	0.253103	1.64811	0.866331	0.925813
Cre02.g076350	ATPVB	transport.p- and v-ATPases.H+-transporting two-sector ATPase.subunit B;transport.p- and v-ATPases.H+-transporting two-sector ATPase	0.124913	-0.837485	-0.280721	-0.0763247	-1.17814	-1.37562	-0.446133	-0.388436	-0.282731	-0.592288	1.27658	2.58418	0.734442	0.464215	0.273554
Cre02.g076400	VPS25	protein.targeting.secretory pathway.vacuole	0.112504	-0.0831089	-0.435833	-1.19014	-1.11794	-0.889896	0.228714	-0.754854	-0.392065	-0.443806	2.33051	1.921	0.404879	0.269213	0.0408277
Cre02.g076466			-0.188714	2.64418	0.33463	0.511177	-0.335319	0.0471691	0.69571	-0.237437	-0.176472	-2.03336	0.353423	-1.14964	-0.473982	0.236058	-0.227416
Cre02.g076500			-0.155406	0.609274	-0.12556	-0.848223	-0.985255	-0.648472	0.705248	1.14225	0.382169	-1.70549	1.38984	1.89236	-0.780747	-0.679786	-0.192201
Cre02.g076550			0.527415	-0.833661	-0.374077	-0.771062	-1.07769	-1.87007	-0.610558	-0.353584	-0.195371	0.179283	1.76768	1.29622	1.30611	0.655504	0.353861
Cre02.g076600		protein.synthesis.ribosome biogenesis	0.0884545	-0.677161	-0.131821	-0.707499	-0.888464	-1.37156	-1.09436	-0.669078	-0.647916	0.789682	2.13389	1.00212	1.27677	0.630616	0.266332
Cre02.g076625			0.446301	0.0389749	-0.645377	-0.502219	-1.10161	-1.23766	-0.298357	-0.936842	-0.50174	-0.133957	2.55231	1.38096	0.559488	0.603614	-0.223887
Cre02.g076650			-0.1246	2.43093	1.24727	0.230908	-0.438297	-0.251483	0.79189	0.39241	0.324517	-0.960626	-1.09759	-1.52198	-0.931572	-0.11054	0.0187588
Cre02.g076663	CSB12		-0.568531	2.07014	0.672216	1.44297	0.388231	0.0524415	0.0637167	0.85368	0.590201	-0.916006	-1.38598	-1.04947	-0.626772	-1.02721	-0.559625
Cre02.g076700			0.32309	1.11518	-0.331609	0.10639	-1.57596	-1.86128	-0.97227	-0.309868	-0.750634	0.485018	0.86057	1.60482	1.18516	0.146447	-0.0250483
Cre02.g076750	NUOAF1	mitochondrial electron transport / ATP synthesis.NADH-DH (type I).complex I	-0.134368	-2.50445	-0.810715	-0.287717	-0.302403	-0.534794	0.22745	0.113972	0.540405	1.00938	1.92276	1.13648	0.186259	-0.413946	-0.148306
Cre02.g076800	ERG4	hormone metabolism.brassinosteroid.synthesis-degradation.sterols.FACKEL	-0.155266	-0.683818	-0.808457	-0.855363	-1.25839	-0.748807	0.511915	0.663156	-0.0340179	-0.399558	2.05546	2.19375	-0.126876	-0.180067	-0.173663
Cre02.g076850		development.unspecified	0.376677	0.63659	0.21359	-0.443763	-0.545433	-0.978192	-0.205257	-0.572345	-0.228047	-2.46505	1.73559	1.3744	0.675399	0.282562	0.14327
Cre02.g076900	FAP19	protein.postranslational modification;protein.synthesis.ribosome biogenesis	0.407851	0.163003	0.192751	0.436049	-1.24035	-1.91899	-1.67369	-0.294012	-0.430365	0.560044	-0.370189	1.15558	1.56082	0.797339	0.654158
Cre02.g076950	SUB4	protein.degradation.subtilases	0.456433	0.0925058	0.203188	-0.0241318	-1.07597	-2.18422	-1.65266	-0.147274	-0.0672914	-0.372079	0.774793	1.11185	1.35263	0.962017	0.570221
Cre02.g076987			0.056135	0.117817	0.117073	-0.876804	-2.3209	-1.76453	0.0378707	0.981255	0.419727	0.325189	0.323045	1.75275	0.428025	0.120841	0.282511
Cre02.g077061			-0.302302	-2.11074	-0.164351	-0.238514	-1.06368	-0.390993	0.301308	0.235404	0.570041	1.31648	2.03817	0.908141	0.165298	-0.826539	-0.437723
Cre02.g077100	GSH1	redox.ascorbate and glutathione.glutathione	0.346254	0.0312445	-0.802605	-1.26448	-1.20516	-1.37298	-0.232361	-0.35517	-0.187976	-0.296306	1.93686	1.6171	1.20932	0.274551	0.30171
Cre02.g077150	CPLD14		-0.0238065	0.473572	1.04112	0.733	0.832205	0.181104	0.969091	0.719444	0.903289	-1.89318	-0.639787	-2.11508	-0.587613	-0.586133	-0.00722249
Cre02.g077200			-0.471707	0.36756	0.156179	-1.29423	-0.292007	-0.341318	0.802727	-0.120952	-0.588247	-0.697763	2.79031	0.71978	0.64425	-1.0905	-0.584079
Cre02.g077250			0.448591	0.329275	-0.121443	-1.1864	-1.68153	-1.86791	0.039994	0.90023	-0.231138	-0.363856	1.62983	1.43162	0.287236	-0.0203939	0.405899
Cre02.g077300	NOP1	protein.synthesis.ribosome biogenesis.pre-rRNA processing and modifications.methylotransferases;RNA.processing	0.559404	-1.37779	-1.26796	-1.19938	-0.922682	-0.756617	-0.381542	-0.44792	-0.149729	0.757592	1.57246	1.46291	1.08053	0.641804	0.428919
Cre02.g077350	HDH1	amino acid metabolism.synthesis.histidine.histidinol-phosphate aminotransferase;amino acid metabolism.synthesis.histidine	0.159407	-0.0160905	0.402168	-0.205514	-1.0429	-1.6192	-0.234176	-1.26822	-0.376682	-0.506902	1.73087	1.34509	1.67364	0.421833	-0.463325
Cre02.g077401			0.431017	-0.913037	-0.899158	-1.08503	-1.0287	-1.01805	-0.14553	0.193531	0.103121	0.218946	1.92153	2.242	0.00262639	-0.190309	0.16705
Cre02.g077451			0.0713616	1.08346	0.0453322	-0.412327	-0.637638	-0.740503	0.46463	0.151682	0.465834	-3.00858	1.09441	0.702137	0.703273	0.0321023	-0.0151695
Cre02.g077500	TRS23	protein.targeting.unknown	0.230734	-0.336742	-1.05136	-1.35772	-1.21271	-0.885492	0.391214	0.275342	-0.168938	-0.2404	1.92472	2.12784	0.0730075	-0.0436627	0.274171
Cre02.g077550	PHC62		0.641937	0.39199	0.214571	-0.489963	-2.0844	-2.08962	-0.83609	0.398689	0.14985	-0.083618	0.42553	1.47397	0.599847	0.582787	0.704525
Cre02.g077600	FAP51		0.453259	1.2713	0.780754	0.553489	-1.18301	-2.10781	-1.59658	0.292137	0.238715	-0.337195	-0.478731	0.137989	1.48975	0.364012	0.121919
Cre02.g077650			0.524965	-0.438527	-1.10589	-1.45874	-1.74218	-0.855014	0.108691	-0.0408261	-0.0376571	0.260411	1.70286	1.16617	1.39063	0.24191	0.283181
Cre02.g077700		signalling.G-proteins;minor CHO metabolism.others	0.347339	-1.62969	-0.761589	-0.46436	-0.269118	-0.604417	0.187092	0.344222	-0.0477705	-0.127945	2.49935	1.6963	-0.60317	-0.574319	0.0080694
Cre02.g077750	FAP211	cell.motility.eukaryotes.flagellar associated proteins	1.45959	0.163546	-1.74269	-1.57957	-0.825888	-0.41174	-0.0708492	0.426138	-0.543815	-0.84513	1.32979	1.39319	0.357238	0.566497	0.323685
Cre02.g077800	FAP310	cell.motility.eukaryotes.flagellar associated proteins	0.123935	-0.195872	-0.19414	-0.0420138	-0.73076	-1.94877	-1.5902	-0.0225386	0.415719	-0.189764	1.63767	-0.450368	1.45803	1.27168	0.457384
Cre02.g077850	FAP212	cell.motility.eukaryotes.flagellar associated proteins	0.587018	0.240253	0.261587	0.0797332	-0.845877	-2.59562	-1.77139	0.138539	0.092221	0.176296	0.401451	0.662755	1.05923	0.808779	0.705024
Cre02.g077900			0.193253	-1.14339	-0.22708	-0.563157	-0.655155	-1.42466	0.155831	0.430085	1.08956	0.257946	2.27328	1.25169	0.153446	-0.925396	-0.866239
Cre02.g077925			0.457184	-0.536507	1.50695	-0.057053	-0.651974	-1.55564	-1.36753	0.691684	0.761025	0.458481	-0.132868	0.65998	1.62468	-1.39091	-0.4675
Cre02.g077951		transport.ABC transporters and multidrug resistance systems	-0.329257	0.470716	1.93348	0.270387	-0.101254	-1.32922	-0.139575	0.569051	1.7895	0.00100182	-1.40026	-1.38464	0.514505	-0.333241	-0.531196
Cre02.g077976			-0.115939	-1.56821	-0.628694	-0.707816	-0.618859	-0.211814	-1.0883	-0.599978	-0.620694	1.89761	1.6347	1.06143	0.704696	0.377523	0.484348
Cre02.g078000			-0.152985	-0.484236	-1.01313	-1.15731	-1.09016	-0.465714	0.702263	0.709008	0.303871	-0.749467	2.06898	1.96431	-0.163731	-0.383884	-0.0878133
Cre02.g078050	CAM5		-0.198518	0.459597	-0.251032	-0.947252	-0.690445	-1.85617	-0.988251	0.320663	0.426143	1.85192	1.41986	1.23031	-0.670594	-0.362392	0.256165
Cre02.g078100	EIF5B1	protein.synthesis.misc;protein.synthesis.initiation	0.360998	-0.626067	-0.595538	-1.02634	-1.29099	-1.36051	-0.293868	-0.273266	-0.0871731	-0.258187	1.84789	1.79185	1.23125	0.349813	0.230136
Cre02.g078150		development.unspecified	0.253841	-0.396962	-0.84126	-1.37686	-1.17017	-0.859981	0.499881	0.770746	0.647006	-0.152691	2.03097	1.7438	-0.0430213	-0.57939	-0.525903
Cre02.g078200		RNA.processing	-0.214197	1.63622	-0.22361	0.160375	-0.22767	-0.0727924	0.48372	0.114045	0.680825	-3.14056	-0.223974	0.687566	0.0803373	0.0694446	0.190274
Cre02.g078226			-1.17875	0.907762	0.2887	0.81876	0.91061	-1.1396	0.390675	0.945973	0.608747	-1.73795	1.53905	0.0688252	-0.884207	-0.516811	-1.02179
Cre02.g078300	GPX1		0.984555	0.161594	0.709366	1.05231	0.37726	-1.20094	-1.57157	-1.18272	-1.21904	-1.05345	-0.0538181	-0.104392	1.04019	0.77931	1.28134
Cre02.g078316			0.524866	-2.68865	-0.544373	-0.0881848	-0.534904	-0.689321	0.0361514	0.657657	0.17376	0.594484	1.70234	1.0595	0.551996	-0.343156	-0.412165
Cre02.g078350			0.890825	1.02253	0.736279	-0.607042	-1.17492	-0.468703	-0.970308	-0.784198	-0.324425	-2.04212	1.3363	0.130218	0.345228	1.14441	0.765923
Cre02.g078400			1.47028	-1.60534	-0.993671	-0.725652	-0.910286	-0.758023	0.34893	-0.935041	0.0123519	0.513776	1.20573	0.183812	-0.421267	1.28222	1.33218
Cre02.g078450			0.0782712	0.879157	0.382893	-0.708131	-1.15227	-2.16715	-0.432926	0.513842	0.325958	-0.851196	1.46553	1.30314	1.07314	-0.446183	-0.264076
Cre02.g078476			-0.436515	-0.215148	-0.565888	-1.3013	0.326191	-0.412046	-0.129095	0.645252	-0.32047	-2.13773	1.50866	1.86189	0.12005	0.690729	0.365417
Cre02.g078500			-0.701594	-1.85665	-1.07587	-0.0909794	0.663452	0.448978	0.165087	0.347339	1.09592	2.37278	0.497668	-0.352458	-0.380526	-0.326371	-0.806766
Cre02.g078507			0.840072	0.547691	-0.124745	-0.851334	-1.64871	-1.67226	-1.01147	-0.371029	-0.237788	0.460125	0.77894	0.237768	2.02351	0.407879	0.621347
Cre02.g078550	FAP210		0.493409	0.775242	0.343138	0.420662	-1.31014	-1.76992	-1.76945	-0.472131	-0.24563	1.3274	-0.218729	-0.0907596	1.48411	0.663987	0.36881
Cre02.g078600	RSP8	cell.motility.eukaryotes.radial spoke.stalk	0.537897	1.25569	0.594701	0.50277	-1.07044	-1.70557	-1.2145	-0.168291	-0.384166	0.433143	-0.972875	-0.621232	1.984	0.519134	0.309734
Cre02.g078650		protein.degradation.metalloprotease	0.67517	-0.0797513	-0.10993	-1.13269	-1.56253	-1.51993	-1.29204	-0.122978	-0.108114	0.784401	0.767795	1.84061	0.796654	0.49842	0.564906
Cre02.g078700		RNA.regulation of transcription.JUMONJI family	0.487065	-0.179263	0.0158751	-1.11626	-1.55574	-1.5545	-0.755228	0.194987	0.0400377	0.385302	0.666058	2.48054	0.427849	0.200074	0.263202
Cre02.g078750	PUS3	protein.aa activation.pseudouridylate synthase;nucleotide metabolism.deoxynucleotide metabolism.pseudouridine synthase	0.287702	-1.74311	-0.122893	-0.773762	-0.722695	-1.36348	-0.634539	-0.556751	0.371052	0.162253	1.70857	1.23301	1.535	0.408076	0.211568
Cre02.g078777	PHC16	PS.carbon concentrating mechanism	1.03115	-0.780252	-0.993645	-0.846603	-0.409808	0.220594	1.06491	-0.252535	0.431051	-2.25654	1.67655	0.810869	-0.394007	0.16981	0.528454
Cre02.g078804	PHC40	PS.carbon concentrating mechanism	0.60807	0.18478	-1.18668	-1.86636	-1.53371	-0.835435	0.330216	0.473397	-0.204219	-0.413471	1.47343	1.47455	0.403063	0.500411	0.591963
Cre02.g078831		stress.abiotic.cold	0.367498	0.70696	0.616699	-0.959672	-0.167541	-0.803966	0.138473	-0.0911087	0.19432	-2.74572	1.34782	1.24035	0.241742	-0.471898	0.386042
Cre02.g078858	PSN1	signalling.misc;minor CHO metabolism.galactose;protein.degradation.aspartate protease	-0.0440196	1.67674	0.470049	0.0574404	-1.18554	-0.971663	-0.499944	-0.216547	-0.643801	-1.96374	0.940341	1.68623	0.450793	0.327542	-0.0838838
Cre02.g078885		transport	0.219744	-0.662059	-0.717372	-1.3352	-0.740827	-1.05388	0.673863	0.240124	0.624606	0.0786731	2.16954	1.62477	0.390724	-0.707178	-0.805535
Cre02.g078912		transport	-0.287166	-0.75039	-0.958418	-1.18563	-0.986614	-0.735812	1.43982	0.245318	1.36055	0.513708	2.13814	0.273958	-0.392039	-0.683116	0.00768694
Cre02.g078939		signalling.light;DNA.repair	-0.778143	1.87213	0.970184	0.778817	0.323745	0.143858	0.556916	0.806835	0.329593	0.308142	-0.317827	-1.86543	-1.17732	-1.27618	-0.675318
Cre02.g078950	MMP17	protein.degradation.metalloprotease	0.112263	0.97844	0.175426	-0.458632	-0.657667	-1.83817	-1.57774	0.0575847	-0.315612	-1.18477	1.05249	1.53018	0.785761	0.761536	0.578905
Cre02.g078966	FTSH9	protein.degradation.metalloprotease	-0.519783	0.64095	0.69783	0.306066	-0.151577	-0.100091	0.62199	1.10927	1.30494	-0.108892	1.29061	-0.457625	-1.31236	-2.02143	-1.29989
Cre02.g079004			0.206385	1.99473	-0.0638604	-0.397533	-1.21773	-1.14734	-0.469082	0.107496	-0.667663	-0.773888	1.36364	1.8316	-0.446566	0.211309	-0.53149
Cre02.g079100			0.448816	0.420234	-1.21744	-0.731189	-0.860771	-0.634581	0.534731	0.245286	0.0438529	-1.87292	2.14804	1.39294	0.0834743	-0.149194	0.148729
Cre02.g079150			0.258855	-1.04931	-0.948731	-1.33175	-0.590379	-0.843316	0.227612	0.317788	0.202675	-0.27704	2.08584	2.10496	0.0980679	-0.0820856	-0.173194
Cre02.g079200		DNA.synthesis/chromatin structure.histone;RNA.regulation of transcription.CCAAT box binding factor family, HAP3	-0.0293062	-0.830144	-0.940262	-0.927448	-1.11413	-0.913745	-0.151666	-0.121796	-0.0530173	0.598895	2.27751	1.88143	0.512675	0.108831	-0.297826
Cre02.g079250			0.701411	0.243014	-0.165767	-0.973272	-1.70812	-1.69207	-0.506448	0.364803	-0.0681962	-0.681732	1.20237	1.93704	0.462465	0.316583	0.567919
Cre02.g079300	VPS4	protein.degradation.AAA type;protein.degradation.ubiquitin.proteasom;protein.targeting.secretory pathway.vacuole	-0.355007	0.0061537	-0.739699	-1.05354	-1.23328	-1.00862	0.122554	0.15039	-0.166092	0.110561	2.38879	1.94603	0.197792	-0.154386	-0.211652
Cre02.g079351			0.272542	2.17317	0.78677	0.462848	-0.681478	-2.30954	-0.823245	0.206355	0.386415	-0.719318	0.00514694	-0.85291	0.532342	0.370481	0.19042
Cre02.g079400		RNA.RNA binding	0.307581	-0.48486	-1.49101	-1.62601	-0.980401	-0.411954	0.398152	0.0747405	-0.201656	0.317235	2.19615	1.5711	0.210221	-0.049279	0.169985
Cre02.g079450			-0.249613	2.01253	0.239558	0.766776	-0.0496039	-0.180298	-1.54889	-1.56213	-1.45261	1.09549	0.370224	-0.463527	0.154765	0.824567	0.0427761
Cre02.g079550	DRP2	misc.dynamin	-0.038628	-0.130447	-0.645563	-0.92131	-1.33701	-1.06224	0.17767	0.37703	-0.0771194	-0.0347693	2.14651	2.20401	-0.169897	-0.189723	-0.298507
Cre02.g079600	TSF2	protein.aa activation.phenylalanine-tRNA ligase	0.266373	1.44337	1.91797	0.782132	-0.586125	-1.55701	-0.606054	-0.483423	-0.376764	-1.24373	-1.15672	0.260252	1.01926	0.130218	0.190258
Cre02.g079650			0.838778	0.567982	-0.144627	-0.30806	-0.483257	-0.390384	-1.4877	-1.23455	-1.47977	2.03249	-0.0696981	-0.417315	0.809658	0.981336	0.785121
Cre02.g079700	PYR2	nucleotide metabolism.synthesis.pyrimidine.aspartate transcarbamoylase	0.392426	-1.12082	-1.70427	-1.41478	-1.08221	-0.599717	0.0606328	0.0883068	0.0923905	0.786121	1.58387	1.45946	0.809986	0.394089	0.254509
Cre02.g079750	HKR1	signalling.light;protein.degradation.ubiquitin.E3.SCF.FBOX;protein.postranslational modification	0.289722	0.868075	0.539317	-0.320153	-1.13696	-1.35167	-0.705219	-0.303481	-0.213899	-1.7209	1.10431	2.09355	0.645744	0.0318806	0.179693
Cre02.g079800	ASA6		0.184105	-0.849185	-2.02377	-1.4103	-0.847975	-0.38581	0.0597142	0.246985	0.187113	0.990069	2.01547	0.887059	0.422426	0.416815	0.107284
Cre02.g079850	POLK1	DNA.repair	0.144049	0.0909893	-0.299895	-1.02729	-0.73877	-0.790856	0.189943	0.366811	0.107245	-1.7963	1.85977	2.15629	0.0297646	-0.362527	0.0707761
Cre02.g079926	PHC64		1.03207	0.0781996	-1.43972	-0.99135	-1.32126	-1.10297	0.111911	-0.0437009	-0.365167	-0.948154	1.22187	1.62115	0.353142	0.829445	0.964528
Cre02.g080100		RNA.processing.3' end processing.CPSF73b;RNA.processing	-0.0454098	-0.999324	-0.245762	-0.801922	-0.509346	-0.561638	1.03995	0.577172	1.31258	-0.50888	2.02147	1.25365	-0.384647	-1.39939	-0.748504
Cre02.g080150			-0.239947	1.15432	-1.19745	-0.836381	-0.879148	-0.452674	0.770676	0.998903	1.51757	-1.06601	1.02613	0.888159	0.140445	-0.226182	-1.59841
Cre02.g080200	TRK1	OPP.non-reductive PP.transketolase;PS.calvin cycle.transketolase	0.536214	1.16169	0.978965	0.855586	-0.420308	-1.028	-0.16481	-0.217146	-0.25065	-0.716655	-2.58231	-0.401333	1.17261	0.587575	0.488572
Cre02.g080250	YGG1		0.595789	0.130663	-0.196906	-0.811596	-1.26652	-1.41389	-0.715515	-0.674216	-0.441719	-0.853272	1.05541	1.59511	1.72197	0.666979	0.607712
Cre02.g080300			0.280402	-0.317168	-0.852691	-1.02406	-0.992645	-1.0101	-0.093182	0.199559	-0.193075	0.0198763	2.48508	1.92574	-0.0795	-0.206698	-0.141531
Cre02.g080350		protein.degradation.ubiquitin.ubiquitin protease	0.428754	-0.209717	-1.06903	-1.58216	-1.21574	-0.579241	0.59674	0.38665	0.146418	-0.21416	2.29827	1.52274	-0.137479	-0.345457	-0.0265895
Cre02.g080400			0.330519	-0.635447	-0.991853	-1.52901	-0.973253	-0.456033	0.897121	0.828004	0.270107	-0.358075	2.06459	1.60092	-0.469021	-0.519187	-0.0593795
Cre02.g080450			0.692413	-0.0154086	-1.19878	-1.78197	-1.31689	-0.946213	0.581522	0.738613	-0.149563	-0.666308	1.54941	1.43872	0.179818	0.335123	0.559515
Cre02.g080500		misc.UDP glucosyl and glucoronyl transferases	1.037	-0.191842	-1.30359	-1.08803	-0.686279	-1.07083	-1.37098	-0.590562	-0.379392	0.683796	1.55586	1.24386	0.677475	0.642182	0.841343
Cre02.g080550	PDE26	stress.abiotic.heat	-0.200522	-0.88307	-1.12472	-1.37759	-0.783297	-0.111355	1.20157	0.807612	0.543259	-0.0573693	2.35085	0.807915	-0.8726	-0.224433	-0.0762571
Cre02.g080600	BIP2	protein.folding.chaperones and co-chaperones.HSP70s;stress.abiotic.heat	-0.519122	0.800741	0.900094	0.543713	-0.176611	-2.26429	-2.12191	-0.277499	0.427889	0.248464	0.840853	0.801231	0.793969	0.105116	-0.102634
Cre02.g080650	HSP90B	protein.folding.chaperones and co-chaperones.HSP90s;stress.abiotic.heat	-0.444005	1.63244	2.05778	0.967644	-1.057	-0.875199	0.831281	-0.00332795	-0.147199	-1.45542	-0.988381	0.170772	0.00493962	-0.401438	-0.292893
Cre02.g080700	BIP1	protein.folding.chaperones and co-chaperones.HSP70s;stress.abiotic.heat	-0.200826	1.84918	1.15836	0.242846	-1.47855	-0.830887	0.925122	0.0588765	-0.253413	-2.11936	-0.10654	0.819414	0.290996	-0.270334	-0.0848845
Cre02.g080750			-0.913358	0.758641	1.2916	1.0698	0.388116	-1.06007	-0.715221	1.2307	1.29422	-0.0754547	0.453471	-0.035331	-1.41272	-1.07719	-1.1972
Cre02.g080800			-0.245767	-0.672676	0.573864	0.388322	0.297645	-0.626338	1.34106	0.669512	1.83582	-1.84147	0.506687	0.663467	-1.11855	-0.90663	-0.864939
Cre02.g080850	CYN47	protein.folding.immunophilins (IMM).cyclophilins	0.534265	-0.401572	-0.936291	-0.797148	-1.47279	-1.61945	-0.0238392	0.561848	0.0994471	-0.594367	1.28331	2.06084	0.486471	0.181748	0.637526
Cre02.g080900	PRX4	redox.peroxiredoxin	0.181847	1.66599	1.82427	1.08494	-0.00649793	-0.720522	-0.604059	-0.589735	-0.703522	-2.02838	-0.490849	-0.488014	0.563435	0.167448	0.143655
Cre02.g080950			0.182461	0.463188	-0.141023	-0.761355	-1.02248	-0.789311	-0.131783	0.342989	-0.241396	-1.87316	2.03441	1.90056	-0.130102	0.0954959	0.0715111
Cre02.g081000	EXN4		0.214731	-1.8855	-1.56825	-1.49987	-0.670312	-0.00204897	0.00819117	0.0989283	0.414689	0.872441	1.38373	1.1837	0.895802	0.39052	0.163249
Cre02.g081050	FAP24	cell.motility.eukaryotes.flagellar associated proteins	0.538611	-0.186075	-1.95939	-1.93616	-1.3601	-0.177814	0.333395	0.157732	0.18278	0.405098	1.30116	1.18534	0.581606	0.469509	0.464308
Cre02.g081100			-0.396528	-0.447393	-0.466036	-1.066	-0.622085	-0.267512	1.00655	0.873702	0.3405	-0.208646	2.04003	1.82881	-1.1344	-0.691851	-0.789136
Cre02.g081150			0.700621	0.349672	-0.142841	-1.14281	-2.79816	-0.945383	0.162346	0.586241	0.0365383	-0.244265	0.956912	1.19283	0.350763	0.419347	0.518195
Cre02.g081176			-0.0383094	-1.3338	-0.0126932	-0.993128	-1.14299	-1.54003	0.464353	-0.130726	0.569053	-0.533687	1.97217	0.967039	1.33788	0.287895	0.126979
Cre02.g081200		development.unspecified	-0.712053	0.729623	0.465057	-0.113609	-1.07672	-1.08207	0.519858	-0.262666	-0.00823161	-1.61234	2.07234	1.49041	0.598252	-0.303172	-0.704686
Cre02.g081250			0.940222	0.935783	1.15512	0.294632	-0.0516118	-0.880067	-0.515935	0.0712343	0.215496	-1.86475	-2.28396	0.579442	0.611612	0.339624	0.453158
Cre02.g081300			0.0447427	-0.17634	-1.2096	-1.40634	-0.150087	-0.0863882	0.497467	0.0180691	0.38016	1.88026	2.20496	0.00500547	-1.11658	-0.258573	-0.626754
Cre02.g081350			-0.0962741	-1.06632	-1.44931	-1.13562	0.068998	0.549491	1.36922	0.681222	0.559244	0.913312	1.84799	0.195849	-1.18417	-0.748534	-0.505086
Cre02.g081400	BCA1	Co-factor and vitamine metabolism.pantothenate.branched-chain amino acid aminotransferase;secondary metabolism.sulfur-containing.glucosinolates.synthesis.aliphatic.branched-chain amino acid aminotransferase (BCAT/MAAT);amino acid metabolism.synthesis.branched chain group.common.branched-chain-amino-acid aminotransferase	1.0255	-0.975455	2.03043	0.548622	-0.702222	-2.11361	-0.585608	-0.34502	-0.570207	-0.486699	0.0595456	0.993127	0.26047	0.147452	0.713672
Cre02.g081450	CGL123		-1.15727	-0.852745	0.345483	-0.00868436	-0.595828	0.0460052	0.999241	1.00665	1.201	-0.887922	1.25465	1.39507	-0.0808655	-1.07072	-1.59406
Cre02.g081500		transport.NDP-sugars at the ER	0.029949	0.287618	-0.424025	-1.08477	-1.26722	-0.717431	0.300349	0.142513	-0.254745	-1.43513	1.66107	2.31173	0.18972	0.00535858	0.255024
Cre02.g081550		protein.synthesis.ribosome biogenesis.pre-rRNA processing and modifications.misc;stress.abiotic	0.187548	-1.49859	-0.90918	-1.24652	-0.748709	-0.780781	-0.111857	-0.571258	-0.15675	0.933011	1.8641	1.49649	1.03123	0.369741	0.141529
Cre02.g081600	PFH8	misc.oxidases - copper, flavone etc	-0.685996	0.0145452	0.0527406	-0.43816	-1.10977	-1.43596	-0.00559704	0.819088	0.521098	-0.503066	1.83096	2.18373	-0.0472817	-0.654621	-0.541707
Cre02.g081650		RNA.regulation of transcription.putative transcription regulator	-0.0875332	-0.408587	-0.805869	-0.862623	-1.13004	-0.580873	0.635305	0.324225	0.0797845	-0.680011	2.1035	2.24429	-0.00298787	-0.546757	-0.281819
Cre02.g081700	PHC66		0.373694	0.912486	0.419885	0.737255	0.725928	-0.777553	-2.13578	0.0761472	-0.286959	-1.87003	-0.714363	0.619922	0.829748	1.19783	-0.108207
Cre02.g081750			0.956056	0.806051	-0.749303	-1.12712	-1.28077	-0.771734	0.329349	0.0976015	-0.638145	-1.8119	1.17078	1.25834	-0.0129932	0.759023	1.01478
Cre02.g081800		nucleotide metabolism.synthesis.purine	-0.10515	0.919655	0.668336	-0.0254139	-0.593411	-1.34039	-0.042983	0.478738	0.436992	-2.38189	1.24035	1.56526	0.0980733	-0.58562	-0.332535
Cre02.g081850			0.404408	0.671374	-0.0102907	-0.797274	-1.43459	-1.69619	-1.14356	0.24968	-0.179313	-0.638319	0.919433	2.07813	0.610475	0.513935	0.452092
Cre02.g081900			0.436619	1.01415	0.0282206	-0.59815	-0.998845	-1.92833	-1.42692	0.41289	0.0292259	-0.761362	1.01622	1.89649	0.197023	0.247173	0.4356
Cre02.g081950		protein.postranslational modification	0.302131	0.654406	0.276034	0.437712	-0.27465	-1.08782	-2.21586	-1.00508	-0.834835	-0.569644	1.74223	1.0013	0.811415	0.493263	0.269404
Cre02.g082000	AGE1	DNA.synthesis/chromatin structure	0.569918	-0.275947	-1.54865	-1.63388	-1.40013	-0.700042	0.771992	0.815544	0.169859	-0.561658	1.5927	1.24895	0.128907	0.30177	0.52066
Cre02.g082050		cell.cycle	-0.0573205	-0.322492	-0.477359	-1.3703	-1.14204	-0.825248	0.24999	0.81774	0.197925	-0.692235	1.93843	2.10074	-0.491028	-0.22597	0.299166
Cre02.g082100			0.190162	-0.054761	-0.889641	-1.18755	-1.37648	-0.878491	0.292124	-0.0349776	-0.0882248	-0.726612	2.31585	1.59438	0.714861	0.215901	-0.0865314
Cre02.g082150			0.889497	-0.3658	-0.603077	-0.719946	0.225785	-0.416583	-1.84618	-0.564145	0.51845	0.0571557	1.63475	-1.21164	1.9231	0.329938	0.148689
Cre02.g082200	HSK1	amino acid metabolism.synthesis.aspartate family.misc.homoserine.homoserine kinase	-0.250784	1.32533	0.818347	0.708091	1.18205	0.770228	-1.08874	-0.705288	0.564221	-0.321084	0.648535	-2.02615	0.160164	-0.271854	-1.51306
Cre02.g082250	HSK2	amino acid metabolism.synthesis.aspartate family.misc.homoserine.homoserine kinase	0.501261	-0.531013	-0.524922	-1.23287	-1.12376	-1.39667	-0.386583	0.0162717	0.495749	-0.41774	1.58073	1.42782	1.81681	-0.222629	-0.00244807
Cre02.g082300	SUR6		0.400847	-1.23861	-1.06906	-1.42893	-0.904875	-0.729153	-0.158708	-0.359215	-0.137886	0.577007	1.87024	1.66335	0.890738	0.386249	0.238021
Cre02.g082350	CUTA1	metal handling.binding, chelation and storage	-0.542493	0.12197	0.181949	-1.02889	-1.25646	-1.58409	-0.00749533	0.389777	0.280011	-0.776816	1.93177	1.60578	1.12545	-0.261182	-0.179271
Cre02.g082400			0.295794	0.374535	-0.370353	-1.25561	-0.383384	-0.621434	-0.0443722	0.0979	0.991984	-2.44171	1.72505	1.08702	0.0844994	-0.155592	0.615672
Cre02.g082450			0.457898	0.864187	0.346192	-0.280031	-0.17652	-0.810765	-0.188218	-0.327918	-0.582732	-2.9272	1.1032	1.01992	0.657861	0.594333	0.249803
Cre02.g082500	PSAN	PS.lightreaction.photosystem I.PSI polypeptide subunits	0.157454	0.216284	0.885253	0.859882	0.921589	0.268005	-0.462713	0.329393	0.570091	0.289923	-2.77476	-1.70009	0.374173	-0.0692232	0.134739
Cre02.g082550	ZEP1	hormone metabolism.abscisic acid.synthesis-degradation.synthesis.zeaxanthin epoxidase	0.123506	-0.833787	-1.0081	-1.3134	-0.839383	0.472417	1.09015	1.28181	0.544167	-1.20335	1.65169	0.81416	-1.23081	0.362141	0.0887918
Cre02.g082600			0.523851	-0.929974	-1.46178	-1.5163	-0.905262	-0.625932	0.0214545	-0.0129025	-0.0118016	0.0638811	2.02877	1.55909	0.711838	0.301736	0.25333
Cre02.g082700	COX15	mitochondrial electron transport / ATP synthesis.cytochrome c oxidase;protein.aa activation	-0.522271	-1.82093	-0.722766	-0.242412	0.667076	0.676823	0.830561	1.08752	1.05231	1.47779	0.802826	-0.69362	-1.37826	-0.623622	-0.591031
Cre02.g082750	PSBX		-0.000571193	0.407682	0.950109	1.0928	0.0354233	-0.476652	-1.03192	0.319257	0.342654	0.30193	-3.10381	0.17865	0.638487	0.168669	0.177287
Cre02.g082877		protein.aa activation.serine-tRNA ligase	0.884812	0.380893	1.11201	0.62822	-0.789255	-2.25676	-0.838078	-0.707259	-0.204171	-0.738588	-0.625188	0.79431	1.61841	0.469935	0.270712
Cre02.g082900			-0.488778	1.80938	0.101457	-0.441155	-0.35596	-0.699249	0.504923	-0.65347	-0.0510074	-1.90699	2.19966	0.539206	0.0807764	-0.266119	-0.372685
Cre02.g082950			0.20056	-0.0545599	0.85821	0.528875	-0.0432815	-2.1879	-0.985583	0.413512	0.263449	-1.68679	0.768983	-0.618359	1.40825	1.0644	0.0702251
Cre02.g083000			-0.048631	0.850734	0.910993	-0.343564	-0.622247	-0.933748	-0.0529552	0.777616	0.437799	-2.84954	0.28294	1.20605	0.688968	-0.366937	0.0625202
Cre02.g083050		cell.organisation	0.565021	0.556356	-0.241244	-1.0292	-0.807272	-0.953678	0.297831	0.0148709	-0.34647	-2.1293	1.61273	1.74617	0.528319	0.133273	0.0525902
Cre02.g083065		cell.organisation;protein.degradation	1.08834	-0.969367	-0.546156	-1.23663	-0.742289	-1.53349	-1.01931	0.105735	0.643461	-0.216303	1.83405	0.75978	1.22382	0.378171	0.2302
Cre02.g083180			0.772444	-0.138798	-0.553892	-1.50714	-1.6532	-1.27132	0.298487	0.5407	-0.242917	-0.772342	1.5449	1.48096	0.582982	0.262983	0.656153
Cre02.g083259			0.668199	-1.12553	-1.20079	-1.38823	-0.502883	-0.443449	0.710847	0.868483	0.0770322	-1.31766	2.11008	0.93653	0.153045	0.155686	0.298643
Cre02.g083273			-0.277319	0.529122	0.652288	-1.26839	-0.263709	-0.580282	-0.142463	0.388544	-0.376139	-1.01535	2.7763	1.14668	-0.448609	-0.619446	-0.501219
Cre02.g083300			0.780295	-0.284577	-0.958805	-1.31928	-1.14355	-1.46723	-0.696741	-0.0907573	-0.193143	0.402059	1.4799	1.80927	0.800946	0.48294	0.398668
Cre02.g083350			-0.059051	1.68185	-1.0379	0.947705	-0.940445	-1.10332	0.370743	-0.073894	-1.44607	-1.47495	0.0356833	0.371847	0.851575	1.10614	0.770084
Cre02.g083354		transport.ABC transporters and multidrug resistance systems	0.108305	0.731255	-0.788082	-1.31217	-1.30757	-0.612792	0.538753	0.772489	0.429166	-1.79845	1.63198	1.41867	0.112132	-0.0809207	0.157231
Cre02.g083400			0.575533	0.00857305	-0.135346	-1.24135	-1.07354	-1.09336	-0.115621	0.339942	0.313605	-0.91996	1.95281	1.99218	0.491625	-0.368164	-0.726914
Cre02.g083450		hormone metabolism.abscisic acid.synthesis-degradation.synthesis.zeaxanthin epoxidase	1.19417	0.0109066	-0.97198	-1.58333	-1.36906	-0.117585	1.36344	0.832282	1.42395	-0.292622	-0.0635377	-0.676696	-1.08963	0.775794	0.563906
Cre02.g083500		hormone metabolism.abscisic acid.synthesis-degradation.synthesis.zeaxanthin epoxidase	0.0774458	-0.0607017	0.00661606	-0.0909059	0.193187	0.681658	1.23667	1.15229	0.991386	0.382937	-0.875151	-2.87948	-0.648678	-0.109934	-0.0573411
Cre02.g083550		hormone metabolism.abscisic acid.synthesis-degradation.synthesis.zeaxanthin epoxidase	1.00021	-1.17374	-0.891698	-2.0128	-1.04678	-0.118452	1.53862	0.494089	0.423768	-1.05105	0.498602	0.844107	0.51845	0.310862	0.665817
Cre02.g083600		minor CHO metabolism.others	0.460606	-0.95554	-1.76891	-1.22768	-0.769731	-0.619632	-0.379126	-0.23445	-0.249794	0.648193	1.89355	1.26388	0.945226	0.571083	0.422327
Cre02.g083650			-0.0362085	-0.572482	-1.08965	-1.27202	-0.861688	-0.881012	-0.254383	0.482295	-0.00396007	0.465241	1.47253	2.58114	0.0285079	-0.0305335	-0.0277778
Cre02.g083700	LSP1		-0.823388	-0.817678	0.161614	-0.448943	0.519004	-0.283216	1.27706	1.10015	1.04871	-0.940823	1.42628	1.07052	-0.950831	-0.704758	-1.6337
Cre02.g083750	ROC75	RNA.regulation of transcription.ARR;RNA.regulation of transcription.G2-like transcription factor family (GARP);RNA.regulation of transcription	-1.23675	0.844435	0.745705	0.554612	0.202767	0.000418983	0.890614	1.51737	1.27016	-0.286088	-0.729262	0.151265	-0.832463	-1.67182	-1.42097
Cre02.g083800	RHM2	minor CHO metabolism.others;cell wall.precursor synthesis.RHM	0.508167	-0.258461	-1.6519	-1.71503	-1.06417	-0.406502	0.726918	0.700305	-0.152324	-0.444601	2.01986	1.08927	0.0509163	0.198733	0.398819
Cre02.g083850			0.128321	0.311176	-0.129059	-0.930637	-0.988594	-0.793228	0.146415	0.0689464	0.0089562	-1.56781	1.79421	2.36699	-0.0364139	-0.284655	-0.0946162
Cre02.g083900	EXN5		0.530976	-0.552617	-0.920808	-1.64244	-0.839866	-1.05253	-0.149414	0.324498	0.0673169	0.151401	1.95169	1.95747	0.463722	-0.119988	-0.169395
Cre02.g083935			0.180314	-1.55108	-0.984311	-0.484855	-0.938815	-0.212424	0.943719	0.589796	0.469805	-0.358922	2.25959	1.41178	-0.573266	-0.633978	-0.117339
Cre02.g083950	PSRP3	protein.synthesis.ribosomal protein.prokaryotic.chloroplast.30S subunit.PSRP3	0.689866	0.367629	0.191089	-0.0722304	-0.92029	-1.97399	-1.24957	-1.13308	-0.234944	-0.202729	0.112293	1.22605	1.75828	0.80896	0.632662
Cre02.g084000			0.461633	0.277767	0.32235	0.216607	-0.588817	-1.88881	-1.40545	-1.20827	-0.42992	-0.336618	0.219349	1.21248	1.90156	0.641672	0.604469
Cre02.g084050	SEC62		0.227068	-0.471128	-1.02034	-1.21845	-1.09264	-0.520421	0.489667	0.0119951	-0.173769	-0.795193	2.24744	1.84603	0.569764	-0.200304	0.100284
Cre02.g084100			-0.425468	-1.19799	-1.25135	-1.19807	-0.38977	-0.199215	0.539354	0.729453	0.470909	1.01976	1.79582	1.66997	-0.871084	-0.1293	-0.563015
Cre02.g084150			0.525339	0.949987	0.213315	0.0432234	-1.78034	-2.12721	-1.38717	0.0327441	-0.0196597	0.412097	0.529784	1.30111	0.937538	0.362496	0.00674686
Cre02.g084176			-1.19251	-0.0713043	-0.082518	-0.37934	-0.645895	-1.82915	-0.790494	0.588088	-0.843109	1.02253	0.743569	1.17211	1.75142	0.903969	-0.347361
Cre02.g084200			-0.261831	1.66516	0.53386	-0.578962	-1.36485	-0.772414	1.00813	0.475405	-0.319473	-1.2666	1.57594	1.16165	-0.806495	-0.744035	-0.30548
Cre02.g084250		protein.postranslational modification	0.337295	-0.263037	-0.892922	-1.18788	-1.22485	-1.12629	-0.92524	-0.498347	-0.309442	1.79345	1.31408	1.31145	0.679133	0.602857	0.389735
Cre02.g084300	COQ5	Co-factor and vitamine metabolism.ubiquinone;Co-factor and vitamine metabolism.folate and vitamine K.vitamine K.2-phytyl-1,4-naphthoquinone methyltransferase	0.516684	0.064916	0.691075	0.244466	-0.269798	-1.10182	-0.503249	-0.344055	-0.385801	-2.15857	-1.00108	0.748563	2.01319	0.797608	0.687874
Cre02.g084350	CGLD1		0.161137	-0.821865	1.67066	1.14752	0.454577	-0.26372	0.0968579	-0.192069	0.156704	0.247195	-2.6401	-1.15714	0.494323	0.424067	0.221862
Cre02.g084400	PFH9	misc.oxidases - copper, flavone etc;amino acid metabolism.degradation.glutamate family.proline	0.370401	-0.451789	0.0676428	0.20187	-0.55967	-0.165976	-1.49354	-0.902391	-1.08494	2.46088	1.63415	-0.290908	-0.279151	0.387899	0.105518
Cre02.g084450	PFH10	misc.oxidases - copper, flavone etc;amino acid metabolism.degradation.glutamate family.proline	0.865236	-0.508613	-0.31759	0.168336	-0.583297	-0.100807	-1.34078	-1.36138	-1.38291	2.02975	1.19069	-0.320705	0.0452734	0.810981	0.805816
Cre02.g084500	CGL134		-0.0495934	-1.54701	-0.55438	-1.01386	-0.269817	-0.747328	0.328797	1.09842	0.932481	1.51292	2.01427	-0.440732	0.0759611	-0.601627	-0.738505
Cre02.g084550			-0.235088	-1.46634	0.0147016	-0.679269	-0.847928	-0.971624	-0.591344	0.557007	0.677966	-0.332495	1.85749	1.49301	1.50514	-0.408093	-0.573127
Cre02.g084600			0.455274	-1.69814	-0.946085	-1.23661	-0.926083	-0.736597	-0.33787	-0.196461	0.143417	1.01212	1.64431	1.57793	0.756989	0.268772	0.219035
Cre02.g084650		protein.targeting.nucleus	0.336911	0.439385	-0.480742	-1.48338	-1.17555	-0.957714	0.571563	0.318612	0.343363	-1.2655	1.94763	1.69621	0.173092	-0.292003	-0.171878
Cre02.g084750		RNA.RNA binding	-0.492106	1.59489	0.750968	0.383718	0.147051	0.145958	0.932668	0.159268	0.426565	-2.95606	-0.118713	0.107812	-0.0964938	-0.243892	-0.741633
Cre02.g084800	SPO11A	DNA.synthesis/chromatin structure	0.532807	0.266168	-0.692826	-1.49195	-1.65235	-0.999745	0.372512	0.434719	-0.50345	-0.750986	1.7053	1.63785	0.349904	0.258679	0.533367
Cre02.g084850			-0.41177	-0.547987	-0.454301	-0.856525	-0.783054	-0.831196	0.029178	0.258264	0.802019	-1.20509	2.43828	1.49728	0.809106	-0.324994	-0.419205
Cre02.g084873			-1.46434	-1.28885	-0.512619	-0.154714	-0.0294369	0.73254	1.35145	1.36784	0.731639	0.422123	1.34539	0.378262	-0.842188	-0.685303	-1.3518
Cre02.g084900			0.0268702	1.46617	0.628813	-0.503956	-0.41691	-0.577068	0.646339	0.0679004	-0.323257	-2.46247	1.58129	0.95127	0.0675558	-0.695982	-0.456562
Cre02.g084950	GUK1	nucleotide metabolism.phosphotransfer and pyrophosphatases.guanylate kinase	0.129912	0.414877	-0.0301929	-0.763328	-1.13001	-1.46273	-0.935125	-1.00191	-0.544065	0.504835	1.7955	1.74192	1.04585	0.151752	0.0827183
Cre02.g085000			0.125715	1.15472	0.571235	0.103049	-1.27746	-2.29437	-1.20733	0.153765	-0.111901	0.130841	0.338743	0.689666	1.79783	0.0986554	-0.273155
Cre02.g085050		development.unspecified;signalling.light	0.483875	0.470629	0.502046	-0.694536	-1.06498	-2.39216	-0.17153	0.768468	0.162136	-1.034	1.61534	1.2076	0.32578	-0.244565	0.0658865
Cre02.g085100	CYG59	nucleotide metabolism.synthesis.purine	0.101163	1.20538	-0.341563	-0.432033	-0.573273	-1.42932	-1.27952	-0.580632	-0.169525	-0.768661	2.36533	1.19354	0.460736	0.17701	0.0713644
Cre02.g085150		RNA.regulation of transcription.squamosa promoter binding protein family (SBP)	-1.37656	0.999653	0.170871	-0.425298	-0.29811	-0.365572	0.682185	1.49951	1.45183	-0.217776	1.07768	0.318409	-0.673773	-1.27016	-1.5729
Cre02.g085200			-0.486879	-1.61723	-0.625519	-0.25202	-0.687256	-1.07387	0.208994	0.921934	1.03999	1.19396	1.79929	0.686609	0.596914	-1.1244	-0.580516
Cre02.g085257	COP4		0.55045	1.014	0.70312	0.429716	-1.01439	-1.49768	-2.27048	-0.407373	-0.715207	1.16666	-0.209109	0.21542	0.866774	0.599067	0.569038
Cre02.g085300			-0.052725	-1.24073	-1.27944	-1.19509	-0.690651	-0.419168	-0.0496491	-0.0888028	-0.225242	1.64686	1.99318	1.22944	0.656083	-0.0658952	-0.218179
Cre02.g085350			-0.671643	0.628554	0.769691	0.688954	-0.083493	-1.42343	-1.66639	-0.667285	-0.101614	-0.33085	2.18	0.511147	1.02897	-0.0657904	-0.796815
Cre02.g085400	CSC1		0.424164	-1.77463	-1.34468	-0.711321	0.254366	0.0210835	0.126529	-0.878519	-0.328219	1.32055	2.09271	0.50796	-0.665137	0.718484	0.236666
Cre02.g085450	CPX1	tetrapyrrole synthesis.coproporphyrinogen III oxidase	0.163614	0.970339	1.05031	0.861098	0.520408	-0.30869	-0.39281	-0.279473	-0.109274	-1.41161	-2.69035	-0.225099	0.91648	0.562838	0.372219
Cre02.g085550			0.105326	-0.640711	-0.653621	-0.987398	-1.15942	-1.209	-0.422222	0.0647149	-0.153394	0.064586	2.12058	2.0845	0.532521	0.0920778	0.161463
Cre02.g085600			0.0450782	0.299148	0.14178	-0.38845	-1.66608	-1.73735	0.294779	-0.157177	-0.15953	-1.21947	1.63661	1.52458	1.11936	0.0156037	0.251113
Cre02.g085650		DNA.unspecified	0.0861596	0.125222	-0.248257	-0.59022	-0.843455	-0.917688	-0.525702	-0.34536	-0.434081	-1.51156	2.31543	1.80952	0.639256	0.259859	0.180887
Cre02.g085701			0.152319	0.00458247	-0.310944	-1.33555	-0.603055	-1.48979	0.0373394	0.670038	-0.384673	0.664707	2.77874	0.698437	-0.274853	-0.347879	-0.259418
Cre02.g085750		RNA.regulation of transcription.SET-domain transcriptional regulator family	-0.117455	0.392107	-1.14534	-0.748796	-0.756688	-0.869857	-0.844512	-0.152987	-0.0616782	1.08748	2.7774	0.947706	-0.228122	-0.187454	-0.0918068
Cre02.g085800			-0.109704	-0.296998	-0.984321	-0.551453	-0.751544	-1.00581	-0.323557	-0.1877	-0.169968	0.90628	3.06471	0.717357	-0.346031	-0.108343	0.147078
Cre02.g085850	ARS6	S-assimilation.APS	0.117362	-0.950075	-0.601502	-0.557317	-0.662367	-0.673815	0.908241	1.08562	0.443558	-0.921817	0.578302	2.6861	-0.789739	-0.525889	-0.136653
Cre02.g085900	IPP1	minor CHO metabolism.myo-inositol.inositol phosphatase	-0.588506	1.26049	1.85072	0.312205	-0.207091	-0.340647	0.565601	0.556638	0.991359	-1.58358	-1.24907	-1.28912	0.726657	-0.563236	-0.442418
Cre02.g085950			0.467112	-0.973283	-1.25074	-1.24707	-0.951913	-0.69825	-0.308914	-0.565256	-0.2847	0.418088	1.93116	1.46739	1.20427	0.440323	0.351782
Cre02.g086000	ARS8	S-assimilation.APS	0.880925	0.265134	-0.0679918	-0.109254	-0.0830174	-2.27721	-2.03953	0.149424	0.20624	-0.305391	0.499718	-0.245647	1.0819	1.18926	0.855437
Cre02.g086050	PUS4	protein.aa activation.pseudouridylate synthase	0.732339	-0.865551	-0.854603	-1.53461	-1.25905	-1.19128	-0.0774979	-0.106391	-0.0748349	0.0506227	1.65891	1.49186	1.08278	0.490268	0.457038
Cre02.g086076	PUS4	protein.aa activation.pseudouridylate synthase	-0.625352	-1.22701	1.04772	0.502373	0.916166	-0.320205	0.393066	1.14728	0.785486	-1.91514	-0.0925964	1.21668	0.338299	-1.31263	-0.854134
Cre02.g086100	CGL40		0.199334	-1.18226	-1.0046	-1.06635	0.412494	0.681498	1.92731	0.534715	0.730205	1.27199	-1.83373	0.0323592	-0.0379001	-0.480513	-0.184552
Cre02.g086150			0.0893759	0.0110249	0.446335	0.0381873	-0.651327	-2.37073	0.443216	-0.311381	0.0793116	-1.19803	2.06143	0.784968	1.0145	-0.321692	-0.115188
Cre02.g086200			0.214409	0.844741	-1.70766	-1.44101	-0.178625	-0.0926393	0.982298	0.963705	0.931191	-1.35474	1.51364	0.101197	-1.11696	0.217021	0.123433
Cre02.g086250			0.155158	0.265907	-0.54839	-1.03413	-1.15718	-1.19356	-0.0813982	0.0800329	-0.0456039	-0.993482	1.95824	2.16768	0.417635	-0.170579	0.179668
Cre02.g086300			0.457548	-1.04623	-0.538816	-1.14441	-0.74145	-1.10366	-0.826993	-0.662468	-0.11058	1.31339	2.05196	1.3877	0.21577	0.426602	0.321637
Cre02.g086350			-0.257352	-0.910232	0.616372	0.0686279	1.49557	0.60472	1.15247	0.60576	0.638812	-2.30878	0.517692	-1.08905	0.245262	-0.359513	-1.02035
Cre02.g086400			0.437973	0.511381	0.0839558	-0.644664	-1.36433	-1.34309	-0.563667	-0.145258	-0.435362	-1.35635	1.08608	2.26788	0.674075	0.382164	0.409208
Cre02.g086456			-0.128606	-0.301486	-0.177852	-0.66579	-0.695133	-1.16648	-0.767175	-0.281012	-0.266549	-0.588705	2.49727	1.97002	0.595327	-0.102966	0.0791295
Cre02.g086500	PGM10		0.0352386	-1.92697	0.105414	-0.0580426	-0.819979	-1.37901	-0.69589	-0.565129	-0.442102	1.13282	1.63363	1.12979	0.838729	0.862429	0.149075
Cre02.g086550	CGL122	protein.synthesis.ribosome biogenesis.pre-rRNA processing and modifications.methylotransferases	0.391628	-1.41362	0.015214	-1.19536	-0.828134	-1.6098	-0.28001	-0.374313	-0.197715	0.60024	1.77506	1.5423	0.790672	0.56821	0.215628
Cre02.g086600			0.263596	-0.45165	-0.716646	-0.83716	-1.01538	-1.27337	-0.862994	-0.363845	-0.360959	1.64462	2.05332	1.21817	0.668043	0.0013878	0.0328608
Cre02.g086650	SMC2	cell.division;DNA.synthesis/chromatin structure	0.708549	0.1806	-0.56644	-1.32709	-1.92961	-1.43834	-0.00230413	0.49809	-0.256635	-0.410239	1.40781	1.4752	0.510575	0.454577	0.695254
Cre02.g086700	COG7	cell.vesicle transport	-0.0137843	-0.0132121	-0.870009	-1.08592	-0.84212	-0.41944	1.13558	0.69814	0.489523	-1.16253	2.17077	1.43669	-0.581451	-0.826126	-0.116104
Cre02.g086750		RNA.transcription	0.330221	-1.23435	-0.997609	-1.19532	-0.985473	-0.803866	-0.365263	-0.320178	-0.1455	0.512689	1.90277	1.76552	0.94461	0.31866	0.2731
Cre02.g086800			0.328799	-1.42961	-1.34724	-0.635222	0.668341	0.614328	1.1411	0.621056	1.05121	0.791063	0.361408	-2.12754	-0.451214	-0.262627	0.676155
Cre02.g086850			-0.304281	1.09411	1.56061	0.758032	-0.135034	-1.00714	-0.19103	-0.767569	-0.279903	-2.49731	-0.00420267	0.841233	0.969885	0.178854	-0.216254
Cre02.g086887		protein.targeting.nucleus	0.59379	-0.214328	-0.958818	-1.48093	-1.23592	-1.06316	0.401085	0.216315	-0.0210409	-0.306039	2.11102	1.71682	0.258452	-0.179761	0.162511
Cre02.g087000			1.11591	0.721127	0.276928	-0.797682	-1.50511	-1.98519	-1.15311	-0.322705	-0.367733	0.0752225	1.26525	0.801214	1.06213	0.54592	0.267843
Cre02.g087100			0.838563	-1.07237	-2.31466	-1.49006	0.151296	0.28779	0.277175	0.060278	0.151774	1.0401	1.29651	-0.814095	0.289655	0.586535	0.711519
Cre02.g087150			0.774919	0.32614	-1.56926	-1.81212	-0.626071	0.14287	0.997605	0.780361	-0.688901	-0.1277	1.76385	-0.0787545	-1.06334	0.807682	0.372714
Cre02.g087200			0.467498	0.0140635	-0.438424	-1.16942	-1.1294	-1.38506	-0.419203	0.128631	-0.0288217	-0.910163	1.60323	2.22285	0.593637	0.0825359	0.368042
Cre02.g087250			-0.242016	-0.320179	-0.786284	-0.645872	-0.714528	-0.960844	-0.650936	-0.458371	-0.430789	0.329434	2.53267	1.92446	0.542385	0.0467639	-0.165887
Cre02.g087300		C1-metabolism	0.0678931	-0.237204	-0.608616	-1.03284	-0.98103	-1.0538	0.111475	-0.0398687	0.1752	-0.79309	2.67246	1.38406	0.746765	-0.372096	-0.039299
Cre02.g087324			0.284657	-1.54552	-0.985122	-0.703188	-0.871152	-0.363957	-0.533558	-0.737789	-0.00909116	2.5136	1.03638	0.568036	0.567895	0.435326	0.343492
Cre02.g087350			-0.852284	1.36961	0.620495	-0.259623	-1.15128	-1.43661	-0.135155	-0.0645465	-0.287423	0.105418	2.41397	0.997182	-0.350903	-0.37088	-0.597975
Cre02.g087400			0.207519	1.39896	0.587207	0.376813	0.352592	0.429898	0.569642	0.213695	0.129359	-2.54652	-0.155749	-1.89292	-0.521595	0.212682	0.638419
Cre02.g087450			0.33447	-2.37898	-1.5754	-0.829373	-0.305915	-0.135361	0.110897	0.15831	0.0164089	1.19622	1.48947	0.979441	0.377081	0.28457	0.27815
Cre02.g087500			0.388262	0.345589	-1.32629	-1.0375	-0.742477	-1.41662	-0.517276	-0.0541745	-0.499382	-0.465354	2.06807	1.36195	0.395345	1.05563	0.444232
Cre02.g087551		RNA.regulation of transcription.chromatin remodeling factors	0.0724713	-0.299362	-0.412472	-0.832604	-1.06348	-1.07564	0.45712	0.56384	0.549985	-1.00345	2.18148	1.92804	-0.323032	-0.546088	-0.196815
Cre02.g087600		DNA.unspecified	0.447608	-1.43401	-0.8736	-1.06581	-0.989523	-1.00235	-0.116577	0.216912	-0.142202	0.136151	1.94602	1.91264	0.381735	0.293785	0.289216
Cre02.g087633		DNA.synthesis/chromatin structure;RNA.regulation of transcription.chromatin remodeling factors	0.921776	-0.499719	-0.697023	-2.91714	-0.417478	-0.298831	0.575978	-0.0337741	0.20491	1.48089	0.896508	0.147442	0.399904	-0.0552128	0.29177
Cre02.g087700	APX1	redox.ascorbate and glutathione.ascorbate	0.243753	-0.221169	-1.56449	-1.91034	-0.808076	0.297464	1.70706	0.717351	0.273404	0.0600588	1.84092	-0.0538819	-0.359902	-0.117131	-0.105025
Cre02.g087750		signalling.receptor kinases.wheat LRK10 like;protein.postranslational modification.kinase;protein.postranslational modification	0.137214	-0.633386	-0.75905	-1.09251	-1.5669	-1.32867	0.221742	0.34552	0.411795	0.45034	2.31749	1.28222	0.015508	0.0158818	0.182808
Cre02.g087800	PTK10	signalling.receptor kinases.wheat LRK10 like;protein.postranslational modification	0.412678	-0.999535	-1.58811	-1.00682	-0.56823	-0.874044	-0.812707	0.580794	0.690308	0.142782	1.45376	1.88322	-0.505779	0.38669	0.804989
Cre02.g087850	PTK19	signalling.receptor kinases.leucine rich repeat VIII.type 2;signalling.receptor kinases.wheat LRK10 like;signalling.receptor kinases.DUF 26;protein.postranslational modification.kinase.receptor like cytoplasmatic kinase VIII;protein.postranslational modification.kinase.receptor like cytoplasmatic kinase VII;protein.postranslational modification	-1.00148	0.773905	0.343063	-0.458266	0.0889372	0.603991	0.826807	0.760289	0.231263	1.65106	0.866308	-0.515694	-1.35858	-0.757025	-2.05458
Cre02.g087900		signalling.MAP kinases;signalling.receptor kinases.leucine rich repeat VIII.type 2;signalling.receptor kinases.wheat LRK10 like;signalling.receptor kinases.DUF 26;signalling.receptor kinases.leucine rich repeat I;protein.postranslational modification.kinase.receptor like cytoplasmatic kinase VII;protein.postranslational modification	-0.306732	-2.47103	-0.529875	-1.19098	-0.340896	-0.0248927	0.257543	0.333632	-0.128245	1.41504	1.73462	0.562733	0.651515	-0.116695	0.154261
Cre02.g087950	TSM1	protein.aa activation.methionine-tRNA ligase	0.415058	-0.98259	-0.804367	-1.02715	-1.302	-1.19972	-0.310236	-0.301243	0.0739549	0.147276	1.80792	1.57528	1.37086	0.406386	0.130572
Cre02.g088000	PHB1	mitochondrial electron transport / ATP synthesis.NADH-DH (type I).complex I;cell.motility.eukaryotes.basal bodies;cell.cycle	0.150117	-1.96544	-1.17712	-0.296137	-0.578316	-0.578275	-0.0688112	-0.420861	0.0912045	1.01717	2.18857	0.444364	1.3141	0.0539435	-0.174519
Cre02.g088050	RPP30	RNA.processing.ribonucleases	0.67648	-0.536401	-0.467981	-1.70455	-0.516377	-0.90071	0.671201	-0.376012	-0.163216	-1.00609	2.21036	1.36191	0.754861	0.234035	-0.237511
Cre02.g088100			0.549287	-0.334881	-0.496528	-1.02187	-0.748483	-0.844319	-0.214634	-0.0427655	-0.0427492	-1.73506	1.91797	1.91712	0.721373	0.280669	0.0948748
Cre02.g088151			-0.226828	0.152461	-0.0948561	-0.471868	-1.13267	-1.15632	-0.324695	-0.729977	-0.551878	-0.510004	2.17473	2.02852	1.00634	-0.0695754	-0.0933877
Cre02.g088200	RB60	redox.thioredoxin.PDIL;redox.thioredoxin;PS.lightreaction.photosystem II.biogenesis	0.299057	-0.151103	-1.10282	-1.67663	-1.53479	-0.635144	0.588778	0.251421	-0.180021	-0.0149057	1.81706	1.77906	0.321266	-0.0544618	0.293227
Cre02.g088250	MCT2	lipid metabolism.FA synthesis and FA elongation.acetyl CoA transacylase	0.694548	-1.19096	-0.741901	-1.56961	-0.680403	-0.355463	-0.699406	-0.277722	0.254379	0.479467	2.49822	1.086	0.394633	0.216605	-0.108393
Cre02.g088300	CPK6		-0.90996	-0.316599	0.69778	0.912244	1.01345	-0.0539633	0.36486	0.995722	1.26286	0.659676	-0.347516	0.204488	-0.837043	-1.99363	-1.65237
Cre02.g088350			0.606027	0.206077	-0.64415	-0.751745	-0.903091	-1.57748	-1.65109	-0.539886	-0.261706	0.511974	1.33802	1.44357	1.13045	0.869433	0.223591
Cre02.g088400	DEG1A	protein.degradation.serine protease	-0.546491	1.03899	-0.353109	0.158856	0.169844	0.530081	0.285501	0.550387	-0.636557	1.71098	1.11354	0.0895404	-2.37499	-1.02413	-0.712442
Cre02.g088450	CPLD29		0.291494	0.683758	-0.374324	-0.709388	-0.548733	-0.695757	0.0288801	0.497465	0.138911	-2.66336	1.72762	1.24279	-0.0850941	0.152344	0.313399
Cre02.g088500	CPLD29	protein.targeting.nucleus	-0.18799	0.272169	1.68833	1.02574	0.0429472	-1.03343	-0.0682014	-0.150048	0.145573	-0.344197	-2.74929	0.394745	0.971137	-0.220269	0.212779
Cre02.g088551			-0.423691	-1.58714	0.262733	0.277346	0.930406	0.385657	0.704307	0.734285	0.737555	1.54152	0.365935	-2.01044	-1.35881	-0.221112	-0.338544
Cre02.g088600	ACLB1	TCA / organic transformation.other organic acid transformations.atp-citrate lyase	-0.431013	0.336418	0.074704	-0.844055	-0.273978	0.230175	1.84842	1.07209	0.837529	-0.157816	0.778806	0.737747	-1.7407	-1.6437	-0.824625
Cre02.g088650			-0.118945	-0.671829	0.151016	-0.655572	0.53561	0.0191641	1.51305	1.22845	0.971662	-1.04346	1.37117	0.357672	-1.78341	-0.843244	-1.03135
Cre02.g088651			0.0250274	1.17897	0.0720667	-0.576789	-1.14102	-1.5573	-0.305801	0.0567874	0.110861	-1.49529	1.35894	2.04182	0.377247	0.0514311	-0.19694
Cre02.g088700			0.35098	-1.52279	-1.2035	-1.36344	-0.733914	-0.705592	-0.239697	-0.246916	0.093009	1.16908	1.73522	1.41634	0.762691	0.211204	0.277331
Cre02.g088750	ATR2	signalling.phosphinositides;minor CHO metabolism.myo-inositol;protein.postranslational modification.kinase	0.426493	-0.0397185	-0.6186	-1.08232	-1.54843	-1.20643	-0.0631867	0.367018	0.0662855	-0.610992	1.88744	2.06371	0.248113	0.0109583	0.0996546
Cre02.g088800		RNA.RNA binding	-0.0944418	0.980163	-0.107098	-0.611968	-1.03778	-0.967864	-0.188958	-0.0804715	-0.372851	-1.59789	1.94808	1.98221	0.378326	-0.0789552	-0.150503
Cre02.g088850	RFS2	Co-factor and vitamine metabolism.riboflavin.riboflavin synthase;Co-factor and vitamine metabolism	0.671569	-0.0393344	-0.592934	-0.514274	-0.607595	-1.59135	-0.958962	-1.04386	-0.421287	-0.13119	1.07214	0.562727	2.36302	0.521325	0.709998
Cre02.g088900	PRPL1	protein.synthesis.ribosomal protein.prokaryotic.chloroplast.50S subunit.L1	0.597388	0.335023	0.217836	0.0740776	-0.826233	-2.04968	-1.3209	-1.04616	-0.202503	-0.151194	-0.0285496	1.21929	1.80009	0.757452	0.624061
Cre02.g088950			-0.167658	-1.13286	0.475375	-0.347847	-1.3047	-0.777089	0.479892	1.13547	0.7269	-0.658555	1.90657	1.55465	-0.283881	-0.547013	-1.05925
Cre02.g089000			-0.568351	-1.02908	0.0274654	0.194296	-1.01516	-0.458688	0.957947	0.523569	0.158779	-1.11415	2.34351	1.55074	-0.220873	-0.782905	-0.56711
Cre02.g089050			0.393109	-0.0534885	-1.1967	-1.55337	-0.629229	-0.244504	0.809438	0.74686	0.0310609	-1.19122	2.08072	1.51286	-0.400089	-0.35771	0.0522681
Cre02.g089100	COPD1	cell.vesicle transport	0.259948	-0.0026174	-0.801293	-1.22277	-1.35792	-0.936603	0.263949	-0.0590232	-0.295165	-0.498619	2.03736	2.06839	0.460605	-0.0590256	0.142779
Cre02.g089150		RNA.regulation of transcription.histone acetyltransferases	0.291435	-0.301784	-0.654336	-0.90359	-0.815453	-0.859237	0.232752	0.0922912	-0.375092	-0.928423	2.10565	2.37623	-0.158802	-0.0588287	-0.0428146
Cre02.g089200	HLM4	RNA.regulation of transcription.SET-domain transcriptional regulator family	0.328322	-0.456086	-0.982083	-1.34004	-0.644855	-0.626245	0.597287	0.563176	0.148754	-0.874323	2.26401	1.80409	-0.249354	-0.454733	-0.0779167
Cre02.g089237		protein.degradation.ubiquitin	-0.148668	1.34524	0.599394	0.311423	0.138597	0.343031	0.984444	-0.157069	0.29914	-2.51864	1.41343	-0.0770045	-0.79512	-0.897783	-0.840411
Cre02.g089274		cell.division	-0.254473	-0.635556	-0.462946	-0.48767	-0.335921	-0.28869	1.53882	0.531321	0.778642	-1.36055	1.91161	1.46583	-0.917885	-0.865649	-0.616891
Cre02.g089311			-0.495718	0.872265	0.624321	-0.638703	-1.68718	-0.489117	1.50663	1.62657	0.637605	-0.491463	-1.58918	-0.00789658	0.83586	-0.159494	-0.544505
Cre02.g089350			0.519598	-0.994328	-0.599279	-1.16403	-0.67462	-1.45471	0.0139417	1.01396	0.2494	-0.881207	1.77937	1.82964	0.262243	0.0763715	0.0236435
Cre02.g089400	HRP2		0.824902	0.92786	0.952924	0.479476	-0.194886	-1.09417	-1.40589	-0.749082	-0.808264	-1.73342	-0.205465	-0.329222	1.03361	1.25586	1.04577
Cre02.g089450	HRP5		0.930048	-0.569661	-0.651112	-0.786692	-1.01154	-1.24036	-1.50314	-0.459853	-0.362103	1.61996	1.3061	0.152863	0.92746	0.950925	0.697114
Cre02.g089500			0.0816767	0.485248	-0.301192	-0.29467	-0.269551	-1.79988	-1.27543	-0.950843	-0.665596	-0.0278955	1.79023	1.71523	0.784053	0.729227	-0.000604436
Cre02.g089600	XPD2		0.632856	-0.110119	-1.55691	-1.58854	-1.51	-0.852944	0.845791	0.806813	-0.197584	-0.273651	1.53645	1.16933	0.378909	0.255912	0.463679
Cre02.g089608		DNA.synthesis/chromatin structure	0.715226	-0.0542253	-1.06409	-1.76039	-1.45052	-0.68373	0.558276	0.822014	-0.0654376	-0.725077	1.78987	1.3331	0.195048	0.00723163	0.382706
Cre02.g089650			0.660752	0.478093	0.449789	0.141833	-1.51924	-2.72005	-1.00744	0.404768	0.426995	0.263974	-0.278721	0.461228	0.845403	0.692701	0.699923
Cre02.g089700			0.768776	1.15128	0.918635	-1.32868	-0.711958	-1.6149	-1.1287	-0.881244	-0.191829	-0.361343	0.162173	1.51573	1.23817	-0.0656573	0.529549
Cre02.g089750			0.366661	1.34406	0.782928	-0.1963	-1.52302	-1.38609	-0.845783	-0.304033	-0.320648	-1.26787	0.50499	2.028	0.460516	0.127501	0.229083
Cre02.g089800			0.50431	0.164057	-0.362367	-0.937308	-1.40913	-1.39712	-1.52064	-0.502335	-0.196885	0.510781	1.20837	1.51421	1.13271	0.781955	0.509401
Cre02.g089850			0.491143	-0.448789	-1.39106	-1.86165	-0.989552	-0.458759	0.6577	0.499648	-0.0840645	-0.358225	1.90715	1.53859	0.0478932	0.0812999	0.368675
Cre02.g089900	SCAMP5	transport.misc	-0.0595974	-0.945394	-1.19206	-1.34025	-0.957864	-0.446734	0.334255	0.352206	0.00234994	0.420271	2.21951	1.84644	-0.116093	-0.0625045	-0.0545336
Cre02.g089950	IFT20	cell.motility.eukaryotes.intraflagellar transport.IFT particle protein.complex B	0.267794	0.927283	0.401082	0.549293	-0.76425	-1.81741	-1.54695	-0.376617	-0.431124	0.504715	-0.391126	-0.430944	2.22924	0.595663	0.283355
Cre02.g090000		RNA.regulation of transcription.SET-domain transcriptional regulator family	0.0904911	1.47594	-0.150324	-0.196145	-1.20968	-1.1441	0.457242	0.139416	0.413691	-2.40029	1.37845	0.134991	0.119387	-0.0492604	0.9402
Cre02.g090050	FAP170		0.889216	0.693616	0.313824	0.190396	-0.977904	-1.63671	-2.11129	-0.563957	-0.545143	0.333058	0.274729	-0.135649	1.29312	1.13812	0.844562
Cre02.g090100		RNA.regulation of transcription.unclassified	0.123204	-0.711602	-1.12993	-1.36152	-1.00176	-0.518814	0.714068	0.457752	0.412617	-0.903156	2.03624	1.71429	0.481696	-0.199987	-0.113108
Cre02.g090150	PAN3	Co-factor and vitamine metabolism.pantothenate.pantoate beta-alanine ligase (PANC, pantothenate synthetase);Co-factor and vitamine metabolism.pantothenate.3-methyl-2-oxobutanoate hydroxymethyltransferase (KPHMT,PANB)	-0.023922	-0.334394	-0.795839	-1.23529	-1.51103	-1.33937	0.618404	-0.0181001	0.215479	-0.0812868	1.7684	1.53598	1.3113	-0.0144462	-0.0958849
Cre02.g090200			0.119141	1.99257	0.853308	1.22566	0.282924	-1.33824	-0.638263	-0.129808	-0.426401	-1.72844	0.228391	-0.871192	1.09817	-0.133286	-0.534533
Cre02.g090276		RNA.processing.ribonucleases	0.563568	1.04563	0.992376	0.141802	-0.377215	-1.49118	0.0540235	-0.476514	0.130544	-2.51514	1.12292	0.678109	0.811342	-0.208166	-0.472101
Cre02.g090350			0.69221	0.0655393	-0.322791	-1.44282	-1.68953	-1.43656	-0.0589421	0.526436	-0.132975	-0.661077	1.34916	1.79555	0.385631	0.304543	0.625633
Cre02.g090400			0.176641	-1.63689	-0.840246	-1.06025	-0.803525	-0.658019	-0.295335	-0.2372	0.0572479	0.432512	2.13636	1.76196	0.533075	0.221397	0.212276
Cre02.g090451			0.5045	0.169596	-0.38606	-1.53103	-1.6723	-1.05073	0.177588	0.665442	-0.25658	-0.623499	1.6715	1.86876	0.173453	0.278737	0.0106103
Cre02.g090500	HEL10	protein.synthesis.initiation;protein.synthesis.ribosome biogenesis.pre-rRNA processing and modifications.DExD-box helicases;DNA.synthesis/chromatin structure	0.543811	-1.10531	-0.811963	-1.30955	-0.902956	-1.03344	0.479107	0.181952	0.299167	0.0201291	2.39683	1.40379	0.259596	-0.232773	-0.188396
Cre02.g090550	ARS9	S-assimilation.APS	0.0870513	-0.235436	-1.78148	-1.48777	0.157337	0.754855	1.25895	1.0028	0.785153	-0.580877	1.47976	0.267347	-1.4449	-0.248478	-0.0143227
Cre02.g090600			0.496248	-0.355426	-1.11152	-1.52924	-1.08139	-0.743385	0.246439	0.0106332	-0.0533489	-0.662288	2.02802	1.84117	0.481458	0.237108	0.195514
Cre02.g090650	SEC20		0.51153	-0.306209	-0.838849	-1.15209	-1.31775	-0.799558	0.901125	0.86651	0.5497	-1.08231	2.07355	1.14324	0.319391	-0.674807	-0.193472
Cre02.g090689			0.113722	-0.753749	-0.983981	-0.36206	-1.09607	1.00555	0.441705	0.911181	-0.960639	-0.466748	2.70665	0.286536	0.082528	-0.684526	-0.240103
Cre02.g090700	MAPKKK8	signalling.MAP kinases;minor CHO metabolism.callose;protein.postranslational modification	0.483179	-0.53024	-1.41882	-1.96154	-1.09881	-0.692484	0.526476	0.632825	0.281936	0.602388	1.83626	1.13823	0.228841	-0.235026	0.206783
Cre02.g090750			0.364452	-0.0754204	-1.51402	-1.67973	-1.02314	-0.228744	0.777988	0.462511	-0.0540713	-0.128595	2.22467	1.30035	-0.0836047	-0.399553	0.0568993
Cre02.g090850	CLPB3	protein.folding.chaperones and co-chaperones.HSP100s;stress.abiotic.heat	-0.125643	2.86927	0.61967	-0.608606	-1.30439	-1.29031	0.0852963	-0.0826922	-0.285908	-0.874431	0.677534	0.342376	0.318473	-0.0388851	-0.301757
Cre02.g090900	MCP9		0.657669	0.807492	0.714226	0.307173	-0.758386	-1.89626	-0.491443	-0.0428809	-0.0755466	-1.70286	0.57621	-1.19763	1.13464	1.0132	0.954397
Cre02.g090950			0.871841	0.0396254	0.39756	0.174698	-0.898824	-2.30913	-1.88246	0.321367	0.381548	0.277732	0.3845	-0.545117	0.93012	0.985718	0.870831
Cre02.g091000			-0.290986	-1.25189	-0.837098	-0.541661	-0.812693	-0.961695	0.967549	0.740215	0.421632	-0.025463	2.49833	1.18199	-0.147662	-0.510728	-0.429832
Cre02.g091050	ALAD	tetrapyrrole synthesis.ALA dehydratase	0.0522992	0.71275	1.01977	0.954146	0.749481	-0.190096	-0.372438	0.0541908	0.447765	-0.571865	-2.96871	-0.894898	0.796854	0.12324	0.0875098
Cre02.g091100	RPL15	protein.synthesis.ribosomal protein.eukaryotic.60S subunit.L15	0.151235	-0.708796	-0.258758	-0.748837	-0.836417	-1.57623	-0.730075	0.959958	0.232978	-0.288396	1.53668	1.63919	1.59705	-0.516443	-0.453139
Cre02.g091150	SEC24A	protein.targeting.secretory pathway.golgi	0.385746	-0.182337	-0.883658	-1.24967	-1.41907	-1.14459	0.290162	0.243775	0.128465	-0.634541	1.91533	1.90424	0.509181	-0.0445179	0.181494
Cre02.g091193			-0.238121	1.89761	1.05194	0.216348	-0.437722	-1.12201	-1.13342	-0.795141	-0.0259588	-1.45195	0.231228	0.352199	1.85459	-0.288964	-0.110633
Cre02.g091200		amino acid metabolism.degradation.aromatic aa.tyrosine	-0.21136	2.68561	0.193613	0.142201	0.187751	-0.149887	0.236378	0.0608565	-0.0700934	-2.18618	0.788363	-0.683331	-0.604416	0.161524	-0.551033
Cre02.g091250			-0.734118	-1.11469	-0.201086	-0.162367	0.445365	0.640051	1.35402	1.11056	1.09214	1.41024	0.45802	-0.521032	-1.4377	-1.24323	-1.09616
Cre02.g091300			0.685479	-0.825102	-0.462038	-0.564809	-1.38665	-1.83775	-1.14902	0.472288	0.152485	0.510356	1.72136	0.996608	0.93696	0.567694	0.182144
Cre02.g091350			0.231609	-1.26476	-0.531003	-0.724989	-1.40218	-1.70724	-0.310428	0.266354	0.404987	0.559215	1.85211	1.35755	0.698932	0.497294	0.0725455
Cre02.g091400	CLPB2	protein.folding.chaperones and co-chaperones.HSP100s;protein.degradation.serine protease;stress.abiotic.heat	0.339017	1.28764	1.74895	0.598085	0.0949157	-1.67744	-0.0113855	0.351833	0.883815	-0.709246	0.190252	0.269792	-0.471594	-1.61882	-1.27581
Cre02.g091450			0.500054	-1.96726	-0.844888	-0.785298	-0.923272	-0.656397	-0.158347	-0.0294408	0.260741	1.48658	1.74467	0.826576	1.02433	-0.428216	-0.0498316
Cre02.g091500			0.75804	0.15014	-0.369993	-1.23886	-2.25401	-1.36535	-0.0677558	0.673837	-0.0544577	-0.262749	1.17888	1.49206	0.439135	0.353949	0.567137
Cre02.g091550	WHI		0.308491	-0.425937	-1.26726	-1.99715	-0.991367	-0.282746	0.918962	0.485905	0.342985	0.196906	2.14035	1.04209	-0.0150376	-0.398089	-0.058107
Cre02.g091567			0.502958	-0.570125	-1.10393	-2.82948	-0.582541	0.24083	0.523542	-0.0968609	0.286414	0.386288	1.60102	0.597674	0.318498	0.363595	0.362123
Cre02.g091650			0.639774	-1.08141	-2.19317	-1.37966	-0.651231	-0.220558	0.278327	0.786968	0.263128	0.525257	1.89313	0.687978	0.349968	-0.0134523	0.114946
Cre02.g091700	RIB72	cell.motility.eukaryotes.flagellar associated proteins	0.497584	0.813959	0.252817	0.420029	-1.46218	-1.53232	-1.41499	-0.209901	-0.424423	1.27454	-0.595241	-0.630742	1.69067	0.784111	0.536095
Cre02.g091750			-0.496023	-0.579878	-1.05634	-0.764298	-0.618317	-0.168907	0.905094	0.701712	0.379139	0.937668	2.41113	0.913605	-0.647831	-1.14193	-0.774825
Cre02.g091850		amino acid metabolism.degradation.aromatic aa.tryptophan;lipid metabolism.lipid degradation.beta-oxidation.enoyl CoA hydratase	-0.11727	-0.713407	-1.31113	-1.33379	-0.391033	0.0371854	0.966887	-0.00973114	0.0435019	0.820505	2.33726	1.33899	-0.437806	-0.688755	-0.541407
Cre02.g091900	FAP301		0.349735	0.199017	0.53443	0.508683	-1.18363	-1.60519	-1.73517	-0.727835	-0.285117	1.76907	0.214975	-0.141669	1.51133	0.435913	0.155469
Cre02.g091950	CYG45	signalling.in sugar and nutrient physiology.misc;nucleotide metabolism.synthesis.purine	0.59325	-0.807026	-0.585263	-0.923215	-1.62938	-1.25891	-0.679296	-0.165308	-0.203571	0.978804	1.99501	0.91699	0.955983	0.337232	0.474702
Cre02.g092000	DEG2	protein.degradation.serine protease	-1.08943	-1.67448	-0.555354	0.606712	0.0874765	0.552144	1.34201	0.41683	1.07226	0.726491	0.840823	0.773682	-0.282799	-1.31739	-1.49897
Cre02.g092050	MCP6	transport.metabolite transporters at the mitochondrial membrane	-0.307914	-1.83862	-0.00288377	-0.557804	-0.967696	-0.475178	0.363315	0.153238	0.454068	-0.105408	2.19634	1.87926	-0.371053	0.0106776	-0.430349
Cre02.g092076			0.466608	0.159057	-0.0508481	-1.22685	-2.24149	-1.49831	-0.276689	0.687108	0.339506	-0.0296651	0.851821	1.79126	0.421838	0.205873	0.400783
Cre02.g092100			0.284667	-1.30384	-0.852074	-0.943916	-1.10162	-1.02993	-0.273277	-0.557432	-0.129073	0.692958	1.61863	1.8316	1.11215	0.429913	0.221251
Cre02.g092150	CSL	signalling.receptor kinases.leucine rich repeat XII;signalling.receptor kinases.leucine rich repeat XI	0.121117	-0.934903	-1.48902	-1.62806	-0.739615	-0.286532	0.214232	0.157239	0.0919636	0.87975	2.24368	1.30345	0.0165864	0.140589	-0.0904784
Cre02.g092200			-0.024233	-0.380577	0.523102	-0.0582155	-0.63627	-0.769108	1.29329	0.64475	1.55042	-1.18833	1.83293	0.149321	-0.681386	-1.50643	-0.749274
Cre02.g092250	FKB42	protein.folding.immunophilins (IMM).FKBPs;protein.folding	-0.310488	1.94503	1.2542	1.07576	-0.151285	-0.0348163	0.454723	0.12797	0.0298258	-2.44878	-0.923653	-0.331528	-0.130813	-0.204813	-0.351322
Cre02.g092284		amino acid metabolism.synthesis.serine-glycine-cysteine group.cysteine	-0.116769	-0.105794	-0.8802	-0.838488	-0.589943	-0.69661	0.156978	-0.36236	-0.17276	-1.11116	2.80866	1.40707	0.589099	0.0662842	-0.154017
Cre02.g092350	CYP51G1	hormone metabolism.brassinosteroid.synthesis-degradation.sterols.CYP51	0.317139	-1.33928	-1.48886	-1.14143	-0.87372	-0.227093	0.592831	0.508483	-0.0904567	-0.13061	2.20157	1.50066	-0.049672	0.0383221	0.18212
Cre02.g092400		protein.targeting.nucleus	0.546842	-0.278607	-0.970976	-1.37345	-1.377	-0.833367	0.49284	-0.477639	-0.37277	-0.265987	2.05461	1.57926	0.842323	0.173983	0.259933
Cre02.g092451			0.00539664	-0.514842	-0.729999	-0.842738	-1.13292	-1.08586	-0.0862702	0.0774505	-0.239623	-0.678663	2.50694	1.67438	0.510883	0.218541	0.317327
Cre02.g092500	UPF1	DNA.synthesis/chromatin structure;RNA.processing.RNA helicase	0.136342	-0.407068	-0.845788	-1.18887	-1.17656	-0.929264	0.293936	0.395739	-0.152642	-0.198526	2.46911	1.72915	0.0755536	-0.203062	0.00196205
Cre02.g092550	TPR1	not assigned.no ontology.tetratricopeptide repeat (TPR);protein.folding	-0.0946772	0.996701	0.0874142	-0.417811	-0.913105	-0.900666	0.132307	0.237725	0.0694694	-2.25938	1.71941	1.62551	0.375814	-0.451751	-0.206961
Cre02.g092600	CPX2	tetrapyrrole synthesis.coproporphyrinogen III oxidase	0.632739	1.27683	1.06648	0.012216	-0.51126	-1.31367	-0.713808	-1.17442	-0.608737	-1.88936	0.117935	0.440638	1.39909	0.47522	0.790119
Cre02.g092650			-0.903513	-0.0325319	0.2567	-0.0631711	-0.753853	-0.797752	0.709908	0.474107	0.0533464	-0.695548	2.02731	2.14916	-0.760825	-0.803768	-0.859571
Cre02.g092700	FAP45		0.406948	1.03849	0.384481	0.312654	-1.4818	-1.75779	-1.77303	-0.288619	-0.382553	0.526043	-0.362074	0.737862	1.44924	0.808066	0.382084
Cre02.g092750	SSA18		0.286052	-2.50325	-0.376423	-0.603652	-0.735771	-1.02846	-0.21642	-0.0477216	0.321851	1.11634	1.34968	1.07257	1.06218	0.180176	0.122847
Cre02.g092800	FAP136		-0.00320466	1.51378	-0.0349852	0.525666	-1.34605	-1.79499	-1.00887	-0.28847	-0.614886	1.10914	0.209314	-0.524855	1.80205	0.320259	0.136091
Cre02.g092850	DLU1	cell.motility.eukaryotes.axonemal dyneins.outer arm	0.286203	0.811353	0.114254	0.328791	-1.04445	-1.8996	-1.68452	-0.372712	-0.595723	0.324442	-0.138388	0.897034	1.89351	0.612155	0.467656
Cre02.g092900	GUA1	nucleotide metabolism.synthesis.purine.GMP synthetase	0.496687	-0.425602	-0.849541	-1.22862	-1.34009	-1.06079	-0.0643557	-0.345886	-0.262966	-0.604354	1.57151	1.75935	1.32408	0.594224	0.436348
Cre02.g092950			-0.0294079	0.119436	-0.53281	-0.96033	-0.808637	-0.374785	1.10639	0.595622	0.151767	-1.93955	2.00937	1.52289	-0.316334	-0.361324	-0.182298
Cre02.g093051			-0.459623	0.611821	-0.400263	-1.67416	-1.58262	-0.78379	-0.0569034	0.826044	0.412893	0.112218	1.28894	2.07237	-0.12284	-0.603051	0.358968
Cre02.g093300			0.410402	-0.394158	-0.916883	-1.32901	-1.30083	-1.03326	0.311437	-0.0331127	-0.250995	-0.210219	2.19342	1.66214	0.711032	0.0244101	0.155633
Cre02.g093350			-0.0629542	0.334562	-0.429362	-1.13606	-0.829864	-1.07672	0.51646	0.266003	-0.106683	-1.47735	2.509	1.14036	0.604168	-0.262763	0.0112064
Cre02.g093401			-0.883413	1.2497	0.412781	-0.34041	-1.39994	-1.74831	0.271496	0.328768	0.762228	-1.54437	0.433301	0.890369	1.4228	0.382255	-0.237257
Cre02.g093450	FBA2	glycolysis.unclear/dually targeted.aldolase;glycolysis.cytosolic branch.aldolase;PS.calvin cycle.aldolase	0.469073	1.25406	1.35121	0.81578	0.288465	-0.400214	-0.42683	-0.299302	-0.0840134	-1.12268	-2.28267	-1.28375	0.81084	0.414341	0.495696
Cre02.g093550	CYG44	nucleotide metabolism.synthesis.purine	0.463475	0.670363	-0.285767	-1.09069	-0.816284	-1.22865	-0.40818	0.639852	0.847963	-2.11862	1.67939	1.07626	0.286903	0.185029	0.0989607
Cre02.g093600	TEH3		1.73888	0.308362	0.12027	0.542772	-0.143941	-1.08311	-0.756558	-0.252831	-0.511441	1.23697	0.711864	-1.62769	-1.35939	1.36483	-0.288979
Cre02.g093650			0.61329	0.61854	0.398236	0.379251	-0.0611351	-0.828823	-0.173118	-1.04444	-1.09095	-0.189878	-2.03835	-0.423155	1.93717	0.911897	0.991464
Cre02.g093700		transport.unspecified cations	0.355396	-0.650018	-1.02193	-1.35593	-1.06191	-0.811385	0.0878835	0.213075	-0.0209036	-0.34512	2.12074	1.97681	0.385988	-0.0899334	0.217243
Cre02.g093750	NRX2	not assigned.no ontology.DC1 domain containing protein;redox.thioredoxin	-0.377312	-0.425813	-1.23352	-0.82459	-1.26071	-0.642034	-0.835539	-0.0306118	0.0586686	1.17192	2.27736	1.15383	0.573234	0.683848	-0.288722
Cre02.g093800	NRX3	redox.thioredoxin	-0.625398	-0.60954	-0.903516	-0.809562	-1.4367	-0.626729	-0.113388	-0.298856	0.372153	1.82538	2.18446	0.347669	0.100358	0.86999	-0.276315
Cre02.g093850			0.411913	1.94482	1.06646	0.371834	-0.832276	-1.89717	-1.09131	0.195186	-0.0276079	-1.5698	-0.0899977	0.513234	0.614041	0.370685	0.0199972
Cre02.g093950		nucleotide metabolism.phosphotransfer and pyrophosphatases.uridylate kinase	0.475159	-1.05703	-0.362708	-1.0293	-1.40541	-1.30202	-0.181414	-0.319034	0.0109837	-0.240029	1.72817	1.76182	1.03993	0.587139	0.293737
Cre02.g093975		RNA.processing.splicing	0.216048	-0.106999	-0.0333681	-1.04356	-1.21871	-1.19829	0.146125	0.75869	0.952934	-1.52741	1.74306	1.59962	0.412597	-0.550104	-0.150641
Cre02.g094050	PIGO		0.389243	-0.576511	-0.808809	-1.79129	-1.17208	-0.989579	0.534825	0.88005	-0.150778	-0.134889	1.90395	1.56294	0.0314656	-0.0371109	0.358582
Cre02.g094100	NRX1	not assigned.no ontology.DC1 domain containing protein;redox.thioredoxin	0.524223	-0.362742	-1.29315	-1.9014	-1.1869	-0.370368	0.777481	0.301087	0.19983	0.180103	2.3894	0.299885	0.382803	-0.120403	0.180145
Cre02.g094150	HKR2	RNA.regulation of transcription.pseudo ARR transcription factor family	-0.401628	0.87957	1.50134	1.12254	-0.182918	-0.879855	-0.22482	0.163503	-0.0214122	2.01622	-1.58003	-0.0636474	-1.20194	-0.664102	-0.462813
Cre02.g094200			0.0567369	-0.669221	-1.44315	-1.79737	-0.456895	-0.328288	0.957498	0.847911	0.859901	-0.257285	2.08522	0.947582	-0.329643	-0.311383	-0.161611
Cre02.g094250		transport.metabolite transporters at the mitochondrial membrane;transport.peroxisomes	-0.0801933	-0.31974	0.421997	0.404142	1.71094	1.06952	0.808219	0.517486	0.729538	-0.712068	-0.812508	-2.29772	-1.22688	0.0531197	-0.26585
Cre02.g094300	FUO1	mitochondrial electron transport / ATP synthesis.electron transfer flavoprotein	-0.837991	1.61605	1.444	0.074869	-0.402806	-1.29009	0.343222	0.688409	0.729449	-1.88359	0.305056	0.590712	0.365488	-0.909558	-0.83321
Cre02.g094350			0.266433	0.968333	0.140459	-0.209088	-1.83229	-1.93058	-1.09841	-0.408985	-0.332273	0.600163	0.692252	1.25463	1.30581	0.479355	0.104195
Cre02.g094400			0.311886	-2.02592	-1.12031	-1.09654	-0.802289	-0.56186	-0.0311128	0.144914	0.284656	0.786184	1.78295	1.35019	0.797838	0.143965	0.0354423
Cre02.g094450	PHC38	PS.carbon concentrating mechanism	0.507424	0.467902	0.409262	0.35068	-0.445832	-2.79874	-1.71634	0.201778	0.162097	-0.0184053	0.339902	0.10701	0.975594	0.88228	0.575389
Cre02.g094500		protein.synthesis.ribosomal protein.unknown.small subunit.S21	-0.667765	-1.84275	-0.967776	-0.407988	-0.403169	-0.156233	0.197081	-0.188539	0.247754	1.61141	2.3122	0.612201	0.346831	-0.181878	-0.511378
Cre02.g094551			0.314883	-0.249383	-0.175896	-1.1191	-2.34573	-1.26041	0.296308	0.615802	0.193086	-0.147606	1.3667	1.64568	0.561172	0.132597	0.1719
Cre02.g094600			0.641354	0.309692	-0.431153	-0.938604	-1.2409	-1.79542	-1.0246	-0.131264	-0.177927	-0.0673798	1.95415	1.35401	0.755099	0.289997	0.502942
Cre02.g094650		minor CHO metabolism.others	0.795895	-0.658499	-0.159653	-0.253747	-0.546972	-1.41336	0.507737	-0.420367	0.37584	-1.89151	1.76395	1.03164	1.40355	-0.495422	-0.0390765
Cre02.g094700			0.00865894	-0.568248	-0.75703	-1.89888	-1.22943	-0.547734	0.466229	0.788002	-0.113931	0.0770948	2.09316	1.55337	-0.0747195	0.168331	0.0351237
Cre02.g094750			0.550063	0.166184	-0.728219	-1.4992	-1.73469	-1.00306	0.176493	0.175058	-0.755458	-0.0685954	2.10013	0.929705	0.648135	0.526697	0.516751
Cre02.g094801			1.01344	1.18982	-0.520315	-1.5789	-1.31092	-0.789403	-0.123482	0.355575	-0.0996087	-1.79871	1.16916	0.63791	0.317685	0.706382	0.831374
Cre02.g094850			0.488581	0.449073	0.00507732	-1.23729	-0.831247	-1.08768	0.425904	0.187222	-0.253682	-2.1057	1.82249	1.35784	0.292783	0.0554405	0.431181
Cre02.g094900		protein.glycosylation	0.016738	0.313011	-0.716937	-0.809323	-0.850954	-0.87043	0.0312169	0.614862	-0.226008	-1.53573	2.43511	1.58344	0.103551	-0.117521	0.028973
Cre02.g095000	PLA2	lipid metabolism.lipid degradation.lysophospholipases.phospholipase A2	-0.130897	-0.629182	-0.0612541	-0.300977	-0.670813	-0.525531	0.502983	0.189473	-0.0981799	-1.45036	2.29514	2.09365	-0.506668	-0.674997	-0.0323822
Cre02.g095037			-0.110684	0.561233	-0.0601759	-2.17822	-1.90532	-0.0327279	-0.236706	-0.211675	-0.170438	0.339443	1.60112	1.33706	0.809771	0.191732	0.0655816
Cre02.g095045	hlm15	development.unspecified;RNA.regulation of transcription.PHD finger transcription factor	0.475845	-0.187921	-0.558327	-1.1546	-1.22597	-1.39186	-0.250123	0.295666	0.166003	-0.506305	2.1459	1.86823	0.283883	-0.126359	0.165941
Cre02.g095046			1.2342	0.323907	0.446148	-0.212804	-0.85434	-2.24232	-1.00459	-0.82893	-0.0957831	-0.278593	1.41928	-0.456816	0.517091	1.1359	0.897655
Cre02.g095047			0.430334	-0.541324	-0.894636	-0.801943	-0.546473	-0.591151	-1.52224	0.491967	-0.835222	-0.65864	1.98134	1.59569	0.463432	0.587902	0.840962
Cre02.g095048			0.270967	-0.00639363	0.932633	-0.110763	-0.822152	-1.73274	-0.988653	0.0720613	0.500644	-1.53627	2.07674	1.02314	0.547755	-0.322391	0.0954239
Cre02.g095049			0.0657904	-0.47261	0.759508	-0.457053	0.0997033	-1.97415	-0.120794	-0.171877	0.303192	-1.48369	2.19248	0.334743	0.373022	-0.599236	1.15096
Cre02.g095050			0.463401	-0.178579	-0.891339	-1.38059	-1.18728	-0.949592	0.256837	0.302702	-0.458853	-0.676809	2.0745	1.81615	0.128044	0.160727	0.520681
Cre02.g095051			1.30575	-0.818613	-0.129852	0.0916933	0.232507	-1.13714	-0.95595	-2.07928	0.788818	-0.72614	1.13336	-0.220387	1.32797	0.773007	0.414255
Cre02.g095052			0.963467	-0.671303	0.599747	-0.0306313	0.303259	-1.82296	-0.314835	0.0503145	1.02173	-1.98075	1.46563	-0.742437	1.01076	-0.0751705	0.223185
Cre02.g095053			-0.692524	0.31766	1.08841	0.505994	1.12565	0.0934012	0.530364	1.1462	1.45971	-1.96093	-0.126437	-0.89049	-1.08242	-0.804346	-0.710234
Cre02.g095054			-0.653501	-0.179962	0.763352	0.64099	1.37247	-0.0382885	1.06032	0.423386	0.422443	-2.56354	1.02701	-0.9576	-0.479773	-0.251905	-0.585407
Cre02.g095055			-0.043979	0.33097	-0.486999	-0.559946	-1.78045	-1.63138	0.201912	1.00406	0.109779	0.158476	1.66133	1.74431	0.251961	-0.696124	-0.263911
Cre02.g095057	CSB13	minor CHO metabolism.sugar alcohols	-0.121511	-0.217332	-0.880995	-0.8527	-1.42048	-1.35782	0.536208	0.52498	0.148485	0.477761	1.97879	1.87591	0.0733518	-0.265029	-0.499622
Cre02.g095058			-0.113215	-0.160069	-0.941326	-0.7473	-1.40299	-1.14323	0.351449	0.787754	0.0599133	0.139951	2.13455	1.85034	-0.0837413	-0.697208	-0.0348691
Cre02.g095059			0.521851	0.461327	-0.32832	-0.438647	-1.56795	-1.03045	0.192894	0.542795	-0.0582105	-1.90128	1.69601	1.54582	-0.395631	0.251281	0.508517
Cre02.g095061			0.623938	0.925894	0.0983716	0.29764	-1.5863	-1.69235	-0.128725	0.696588	-1.73473	-0.0932512	1.00668	1.65101	0.0737265	-0.0503555	-0.088129
Cre02.g095062			1.02131	0.0199359	-0.182348	-1.44068	-0.688051	-2.29834	0.862865	1.0939	-0.356662	-0.369714	1.03421	1.21604	-0.399025	0.0686876	0.417872
Cre02.g095063			0.220478	-0.256658	0.351795	-0.325543	0.0519938	-0.339191	0.765594	1.51255	1.24119	-2.4556	0.949293	0.304367	-1.31608	-0.596807	-0.107385
Cre02.g095065			0.823786	0.508178	-0.615104	-1.57688	-1.51686	-0.554134	0.326091	0.784844	-0.859541	-1.40439	1.23351	1.31662	0.239705	0.588217	0.705955
Cre02.g095066			0.291859	-0.0908089	-0.100906	-0.0536476	-0.283852	-0.141545	1.05861	1.31573	0.746193	-3.00161	0.972654	-0.00913438	-0.441278	-0.446868	0.1846
Cre02.g095067			0.85984	0.563126	-0.233088	-1.28303	-1.92925	-1.18623	0.240795	0.814563	-0.0739468	-1.34253	1.1454	1.28612	0.0676661	0.392298	0.678271
Cre02.g095068			0.02234	1.33327	0.553259	0.223788	0.305167	0.52881	1.06301	0.51899	1.29513	-1.75947	-1.64569	-1.47444	-0.314422	-0.578165	-0.0715809
Cre02.g095069	prx	redox.peroxiredoxin	0.629646	1.23655	1.2929	0.121349	-0.527616	-0.669436	0.287326	-0.124535	0.11249	-2.16548	-1.49271	-0.941044	0.867617	0.524193	0.848743
Cre02.g095070	SRP19	protein.targeting.secretory pathway.unspecified;protein.targeting.secretory pathway.ER	0.15205	-0.339539	-0.642001	-0.906796	-1.30109	-0.870919	0.128523	-0.696858	-0.489434	-0.0155203	2.12318	2.11608	0.652462	0.14107	-0.0512011
Cre02.g095071		RNA.processing.ribonucleases	0.643348	-0.711	-1.19815	-1.80637	-0.983312	-0.79574	-0.0955459	0.133712	0.328794	-0.0236717	1.90754	1.57482	0.677517	0.236966	0.111102
Cre02.g095072	FAP144		0.0232327	1.43652	0.693422	0.825951	-0.911595	-1.10813	-1.70889	-0.425349	-0.597094	0.978419	-0.649693	-1.03978	1.41051	0.87604	0.196435
Cre02.g095073			0.279347	-0.797963	-1.91588	-1.47499	-0.594474	-0.125883	-0.444322	-0.0554353	0.0289464	2.07672	1.14302	0.720243	0.0261641	0.77488	0.359616
Cre02.g095074	VPS11	protein.targeting.secretory pathway.vacuole	0.394379	-1.10608	-0.810581	-1.20358	-0.897367	-1.14767	0.379585	1.00087	0.764698	0.0285449	2.01442	1.47641	0.0149328	-0.380164	-0.528394
Cre02.g095075			-0.079718	-0.65689	-1.19455	-1.45023	-0.867823	-0.620025	-0.0956595	-0.249625	-0.0660747	0.392768	2.20753	1.77491	0.709355	0.34141	-0.145376
Cre02.g095076	MFT10	transport.misc	0.627312	-0.0404818	0.136008	0.0297573	-0.650594	-0.485081	-1.25668	-1.7818	-1.15211	2.06888	1.343	0.11654	-0.000722701	0.839968	0.205997
Cre02.g095077			-0.616391	-1.85261	-0.273952	-0.254386	-0.569648	-0.406203	0.0900791	0.628384	0.239611	1.86135	1.69511	1.27685	-0.643356	-0.47369	-0.701142
Cre02.g095078			-0.387855	-0.0376793	-0.124559	-0.0749349	-0.691186	-0.674204	0.929841	1.26549	0.502223	-1.46319	2.20486	0.905445	-0.206762	-1.02055	-1.12694
Cre02.g095079			-0.117419	-1.84916	-1.11056	-1.03957	-0.496386	-0.276152	0.281974	0.21519	0.368218	1.50161	1.96547	1.1284	0.139702	-0.30576	-0.405565
Cre02.g095080			0.663302	1.89477	0.266987	0.197032	-0.495279	-1.21857	-2.11406	-0.523362	-0.592639	-0.193486	0.31779	-0.698773	1.2024	0.897607	0.396282
Cre02.g095081			-0.0591634	0.65948	-0.659544	-0.742677	-0.664121	-0.476937	0.911105	0.827744	0.908465	-1.04295	2.13544	1.01888	-0.771596	-1.3346	-0.709528
Cre02.g095082		DNA.synthesis/chromatin structure	0.177249	2.44682	-0.0544006	-0.385039	-0.119108	-0.647335	-0.00876361	-0.264895	-0.527871	-2.33123	1.01564	-0.211437	0.128773	0.718985	0.0626166
Cre02.g095083			0.561735	0.473936	-1.32175	-1.00969	-1.52098	0.241975	1.24898	0.503604	-0.682032	-1.26397	1.92989	0.676364	-0.351246	0.319979	0.193204
Cre02.g095084			0.156665	0.172818	-0.444471	-0.548794	-0.836608	-1.28448	-0.399013	-0.604261	-0.998104	-0.672558	2.02323	1.87336	1.18936	0.322688	0.0501676
Cre02.g095086			0.0305894	-0.0140295	-0.637847	-1.03834	-1.44337	-1.14239	-0.275878	-0.358328	-0.421499	1.05514	2.30964	1.45294	0.135827	0.403712	-0.0561698
Cre02.g095087		protein.degradation.cysteine protease	-0.604717	0.504319	-0.274296	0.270976	-0.124286	-0.0287335	-0.463803	-1.31893	-0.468197	2.22507	2.05594	0.370778	-0.388416	-0.747918	-1.00778
Cre02.g095088			0.691772	0.204004	-0.135293	-1.06204	-1.8748	-1.64949	-0.618783	0.28496	-0.11518	-0.253766	0.999464	1.92013	0.532725	0.47775	0.598545
Cre02.g095089			-0.321124	-0.20386	-0.274199	-0.524254	-1.00401	-0.819068	-0.113965	-0.502748	-0.808217	-0.511498	1.86022	2.52211	0.897212	-0.0999006	-0.0967062
Cre02.g095090	umm9	S-assimilation	-0.278323	2.45811	0.84787	0.298752	0.437595	-0.0457257	0.574752	0.0811289	-0.168355	-1.71933	0.134882	-1.5871	-0.962107	0.178149	-0.250294
Cre02.g095091			-0.19523	-0.338914	0.244017	0.1264	0.201216	-1.09726	-0.76489	0.287754	-0.0778759	-0.00901568	3.067	0.548622	-1.4044	-0.275364	-0.312065
Cre02.g095092	PSY1	secondary metabolism.isoprenoids.carotenoids.phytoene synthase	0.676276	-0.822509	1.24824	1.02715	-0.45302	-1.2552	-1.62669	-0.227966	-0.449023	0.545186	-1.70923	0.858789	0.621988	0.742825	0.823195
Cre02.g095093			0.132282	0.0223396	-1.01535	-1.39684	-1.07586	-0.591697	0.237932	-0.352983	-0.511616	0.0511227	2.43261	1.70682	0.418547	-0.168478	0.111174
Cre02.g095095	PHC12		0.642922	0.286536	0.339717	0.178071	-0.996029	-2.37235	-1.78035	0.242184	0.270869	0.153416	0.18645	-0.226548	1.31346	1.03752	0.724131
Cre02.g095096			0.634982	-0.126338	-0.25523	-0.960417	-1.86323	-1.9331	-0.126733	0.631433	0.252721	-0.528288	1.33435	1.44025	0.404262	0.480677	0.614655
Cre02.g095097	FKB21	cell.cycle.peptidylprolyl isomerase;protein.folding.immunophilins (IMM).FKBPs	-0.132336	0.510744	1.27781	1.19383	0.733968	0.236871	0.238413	0.151127	0.282012	0.0378451	-2.7619	-1.50009	-0.0993287	-0.137534	-0.0314282
Cre02.g095098			-1.31418	0.990108	0.553795	0.198612	0.0417942	-0.267133	1.05737	0.740762	0.741665	-0.455883	1.62986	0.188116	-1.12165	-1.64799	-1.33524
Cre02.g095099		protein.postranslational modification	0.725602	0.00250869	-0.390006	-1.55855	-1.64949	-1.39809	0.0905852	0.638133	-0.293727	-0.640043	1.46703	1.53773	0.446867	0.327193	0.694255
Cre02.g095100	CPLD26		-0.555412	-0.249915	-0.500119	0.626542	-0.859469	-1.00812	0.231433	-0.965076	0.743003	1.41635	-0.149235	-1.67437	2.10189	0.633034	0.209468
Cre02.g095101		RNA.RNA binding	0.61232	0.455405	-0.283078	-1.01638	-1.04731	-2.08313	-0.505785	-0.0408832	-0.0979725	-0.116157	1.4374	2.05269	0.546123	-0.0112121	0.0979755
Cre02.g095102	VPS5C	cell.vesicle transport;hormone metabolism.auxin.signal transduction	-0.0891546	0.610307	-1.65714	-1.43146	-0.0771452	0.0967026	1.40076	0.364758	1.00108	-0.727581	2.05011	0.143513	-0.469817	-0.613388	-0.601542
Cre02.g095104			-0.337621	1.47335	0.244666	-0.214802	-0.750562	-0.553586	0.281175	0.0328877	-0.228732	-2.54162	1.47727	1.34081	0.184985	-0.0467721	-0.36146
Cre02.g095105			0.142559	1.36352	-0.0137998	-1.00466	-1.02316	-0.878037	-0.166786	-0.683675	-0.657536	-0.614701	2.71394	0.702447	0.32717	-0.115271	-0.0920011
Cre02.g095106		lipid metabolism.phospholipid synthesis.phosphatidate cytidylyltransferase;lipid metabolism.phospholipid synthesis	-0.328796	-0.163508	-0.864088	-0.757833	-0.88784	-1.1003	-0.752787	-0.177719	0.184394	-0.00150469	2.65602	1.60544	0.514625	0.119356	-0.0454504
Cre02.g095107		transport.sugars	0.262209	-0.470953	-1.02648	-1.3009	-1.13516	-0.772859	0.20848	0.22908	-0.128442	-0.682636	2.14317	1.92197	0.29662	0.127881	0.328018
Cre02.g095109			0.228201	-0.425734	-1.19384	-1.29792	-1.09791	-0.376462	0.292356	0.166348	-0.179051	-0.688622	2.18295	1.94989	0.33862	0.0107865	0.0903878
Cre02.g095110	FAP255		0.250374	0.240713	-0.273887	-0.555063	-1.1499	-1.5957	-1.32192	-0.811434	-0.423689	0.283063	1.23473	1.03477	1.90718	0.717839	0.462916
Cre02.g095111	VSR1	protein.targeting.secretory pathway.vacuole	-0.350467	0.111451	-0.169112	-0.937398	-0.64978	-0.466541	0.997436	0.929859	0.68729	-1.10633	2.09086	1.3904	-1.18883	-0.940731	-0.398105
Cre02.g095112			0.171566	-1.53443	-1.58331	-0.656767	-0.769598	0.0659426	0.604543	0.686399	0.243552	1.51061	1.92871	0.710971	-0.560224	-0.287354	-0.530607
Cre02.g095113	TFC-E	cell.organisation.cytoskeleton.mikrotubuli;cell.organisation	0.285248	-1.9858	-1.16397	-0.902819	-0.500204	0.184488	1.01804	0.393729	0.349853	0.854296	1.84289	1.1376	-0.489183	-0.40411	-0.620059
Cre02.g095114			0.188453	-0.794908	-1.46755	-1.64505	-0.913801	-0.440047	0.675691	0.807756	0.331349	-0.0537855	1.84177	1.6712	0.0564081	-0.106923	-0.150558
Cre02.g095115		cell.motility.eukaryotes.basal bodies	0.480689	0.227053	-0.213425	-0.91864	-0.92641	-1.65962	-0.225514	-0.0641943	-0.206355	-0.967273	1.60032	2.34758	0.213893	0.0675288	0.244371
Cre02.g095116			0.758036	0.532112	-0.234405	-1.30443	-2.26457	-1.51952	0.0362226	0.642448	-0.145795	-0.259742	0.887963	1.37856	0.458305	0.442048	0.592771
Cre02.g095117			0.182951	2.04669	0.959094	0.290105	-0.363509	-0.658074	-0.0384177	-0.265807	-0.134711	-2.81202	0.191845	0.339365	0.192048	0.133525	-0.0630808
Cre02.g095119			0.977349	-0.814245	-1.16355	-1.61475	-1.01596	-1.05804	0.326747	0.283617	0.10074	0.879903	2.12594	0.737242	0.418594	-0.236874	0.0532846
Cre02.g095120	ANK18	cell.organisation	-0.414697	0.970163	0.105595	0.0547679	-0.952302	-2.08452	-0.267535	0.645269	0.0331928	-1.5862	1.44115	1.15453	0.85178	0.513754	-0.464951
Cre02.g095121	PUS9	protein.aa activation.pseudouridylate synthase;RNA.RNA binding;nucleotide metabolism.deoxynucleotide metabolism.pseudouridine synthase	0.583188	-1.53567	-0.632389	-1.33331	-0.92066	-0.936136	-0.30073	-0.390485	-0.204588	1.01115	1.65778	1.62654	0.654083	0.43499	0.286241
Cre02.g095122	FKB16-8	protein.folding.immunophilins (IMM).FKBPs;protein.folding	-0.109098	1.70781	1.40265	0.706679	-0.105149	-0.736868	-0.0983824	-1.13167	-0.501915	-1.43319	-1.46868	-0.268687	1.41123	0.45054	0.174731
Cre02.g095123			0.410165	0.777916	-0.135305	-0.940355	0.927954	0.0494015	-0.517276	1.2042	1.45978	-0.738988	0.727414	-0.276799	-2.51073	-0.0446142	-0.392756
Cre02.g095124			0.482282	0.19615	-0.855851	-1.84902	-1.31166	-0.429688	0.872818	0.770737	0.367017	-0.872977	1.75534	1.31484	-0.710665	-0.0492346	0.31991
Cre02.g095125			0.441547	0.580628	0.177743	-0.806754	-0.669416	-2.10287	-0.404216	0.105918	0.133843	-1.29267	1.77263	1.6151	0.539539	0.00794126	-0.0989635
Cre02.g095126	DPE2	major CHO metabolism.degradation.starch.D enzyme	0.320827	-2.03213	-1.36591	-0.836355	-0.651132	-0.483057	0.236504	0.494445	0.251132	0.775154	1.91795	1.36718	-0.139878	0.110395	0.0348793
Cre02.g095127		minor CHO metabolism.others	0.608755	-0.936638	-0.92967	-1.40947	-0.96228	-1.02398	0.0234613	0.0589548	-0.0267994	-0.478106	1.92265	1.70042	0.995236	0.300376	0.157093
Cre02.g095128			-0.0987676	0.70349	0.95478	0.699179	0.599651	0.0588668	-0.0926568	0.226317	0.377945	-3.31279	-0.386637	-0.215132	0.582984	0.0358785	-0.133112
Cre02.g095129		protein.postranslational modification.kinase;protein.postranslational modification	-0.529794	0.514463	-0.0367716	-0.873853	-1.09892	-0.536059	0.0930435	0.00831018	0.0664119	-0.772213	2.75084	1.5833	-0.329649	-0.578549	-0.260553
Cre02.g095130			0.222049	0.187698	-0.481536	-0.170937	-0.618122	-1.51434	-1.69843	-0.520719	-0.361356	0.298297	2.4805	0.160792	0.874509	0.636231	0.505363
Cre02.g095131			0.660318	1.006	0.657549	0.0557993	-1.27847	-1.93269	-1.72896	-0.0403581	-0.630567	0.260453	-0.208682	0.298533	1.4675	0.756812	0.656755
Cre02.g095132			0.600253	0.503891	0.200599	0.18947	-1.13352	-1.65752	-1.92229	-0.811584	-0.481874	0.850933	0.0990989	0.258048	1.49009	1.01778	0.796614
Cre02.g095133			0.828401	-1.20274	-0.0747929	0.246982	-0.924282	-1.43644	0.734739	-0.588857	0.0012427	0.693274	1.71186	-1.51783	1.50857	0.0619045	-0.0420352
Cre02.g095134			1.08496	0.757333	-0.0658934	-1.39711	-1.2853	-0.961913	0.0442326	-0.444799	-0.836747	-0.655792	1.23158	2.03564	-0.460755	0.308091	0.646482
Cre02.g095135			0.594581	-0.613156	-0.828728	-1.5479	-0.873593	-0.87949	0.525651	0.491081	0.00495257	-0.906628	2.13166	1.63028	0.258663	-0.139978	0.15261
Cre02.g095136			0.551117	0.784425	0.0727987	0.80096	-0.727525	-1.37776	-2.12059	-0.192727	1.20946	1.15137	0.401701	-1.30616	0.876971	0.0792497	-0.203288
Cre02.g095137	PFR1	fermentation.pyruvate:ferredoxin 2-oxidoreductase (CoA-acetylating)	-0.956084	-0.644892	-0.448879	-0.339906	-0.0388303	0.45906	1.33036	1.41138	1.2392	1.85947	-0.238146	-1.00721	-0.787104	-0.868701	-0.969707
Cre02.g095138			0.403575	-1.28182	-0.132321	-1.21708	-1.17653	-1.63832	-0.290018	0.567964	0.832323	0.111193	1.05718	1.59238	1.35003	-0.197202	0.0186495
Cre02.g095140			0.0781004	-1.12916	-0.646189	-0.160536	0.399251	0.927853	0.689969	0.556463	0.228547	1.7771	0.992301	-1.19322	-2.18999	-0.172655	-0.157838
Cre02.g095141			-0.474757	-1.99232	-0.201505	-0.000916838	0.290031	0.496907	1.43905	1.16227	0.998475	0.082349	1.35517	-0.127372	-1.24081	-0.993092	-0.793481
Cre02.g095142			-0.460186	-1.37619	0.534557	0.326517	0.593048	0.623361	1.11835	1.31954	1.20309	0.829889	-0.238656	-0.572735	-1.63672	-1.07154	-1.19231
Cre02.g095143			0.276349	-0.729158	-1.41183	-1.47382	-1.13108	-0.470541	1.23428	0.900654	0.617483	0.166725	1.98111	0.696545	-0.722925	-0.120686	0.186911
Cre02.g095144			-1.04297	1.47112	1.14654	0.953742	0.494557	-0.010598	0.351372	1.21718	0.896493	-1.68425	-0.882594	-0.736807	-0.600877	-0.547901	-1.025
Cre02.g095145			0.574555	1.16683	1.0427	1.03388	-0.34078	-1.41454	-1.87027	-0.169079	-0.264244	0.744789	-0.798205	-1.46249	0.536145	0.804867	0.415845
Cre02.g095146			0.433281	-0.576189	-1.20519	-1.31936	-1.12672	-0.917615	-0.324734	-0.189583	-0.17006	-0.00991433	1.78669	1.89542	0.965281	0.397765	0.36093
Cre02.g095147	ALG2	misc.UDP glucosyl and glucoronyl transferases	0.0991795	0.522791	-0.257832	-1.10359	-0.703559	-0.626902	0.664181	0.628192	0.2512	-1.79758	1.98664	1.63666	-0.30499	-0.814594	-0.179808
Cre02.g095148			-0.221699	1.13604	0.207282	-0.594167	0.306364	0.136452	1.06073	1.08116	1.429	-1.94686	0.804069	-0.29782	-0.884532	-1.26988	-0.946144
Cre02.g095149	FAP143		0.227737	1.65981	0.736822	0.660641	-0.997529	-1.13023	-0.746857	-0.155203	-0.25887	-1.43264	-1.21119	-0.245265	1.72422	0.7533	0.415245
Cre02.g095150			0.603337	0.137447	0.315068	0.178725	-0.851774	-2.13807	-2.0669	0.0606458	0.170652	0.133863	0.293878	-0.116889	1.3777	1.12252	0.779798
Cre02.g095151		transport.ABC transporters and multidrug resistance systems	1.13743	-0.226819	0.961475	0.112532	-0.15318	-0.370801	-1.09704	-1.59778	-1.51167	1.23318	0.7986	0.0613332	-1.02349	0.167094	1.50913
Cre02.g095200		transport.ABC transporters and multidrug resistance systems;protein.synthesis.ribosome biogenesis.export from nucleus	-0.339382	-0.240949	-0.0992224	-0.318871	-0.939406	-1.8148	-0.290649	0.313013	0.581882	1.72794	2.24096	-0.713626	0.191069	0.309492	-0.607453
Cre02.g095250		protein.synthesis.ribosome biogenesis	0.880905	0.554774	-0.63323	-1.59261	-1.73847	-1.34541	0.28182	0.500579	-0.35288	-0.536653	1.51751	1.22616	0.315096	0.270273	0.65213
Cre02.g095294			0.528696	0.675024	-0.94977	-1.8207	-1.63628	-0.857986	0.276838	0.271925	-0.937176	0.384215	1.48836	1.18254	0.112852	0.568883	0.712577
Cre02.g095300		cell.cycle;signalling.MAP kinases;minor CHO metabolism.callose;protein.postranslational modification.kinase;protein.postranslational modification	0.326713	1.41965	0.625461	0.063087	-0.267909	-0.287885	0.533117	0.385758	0.00788946	-2.48912	1.67247	-0.456193	-1.27421	-0.265056	0.0062324
Cre02.g095350	CGL116	nucleotide metabolism.salvage	0.872839	-0.935054	-0.824857	-1.07227	-0.833051	-1.12384	-0.194484	-0.763834	-0.631599	0.102081	1.80528	1.71489	0.889624	0.670992	0.32328
Cre02.g095400		protein.synthesis.ribosome biogenesis.BRIX	0.354851	-1.46442	-0.952016	-1.14321	-1.04807	-0.766704	-0.237543	-0.37887	-0.110517	0.992564	1.72457	1.61356	0.972198	0.297111	0.146496
Cre02.g095450	FKB16-6	cell.cycle.peptidylprolyl isomerase;protein.folding.immunophilins (IMM).FKBPs	-0.184669	0.302731	1.56617	0.685489	0.782529	0.529062	0.447712	0.477382	1.12711	-2.0751	-1.24367	-1.45855	-0.0960112	-0.454616	-0.40558
Cre02.g095500			0.416868	-0.0632235	-1.48423	-1.70154	-0.58582	-0.196311	1.33284	1.34084	0.539437	-0.253803	1.83803	0.0975597	-0.982985	-0.232968	-0.0646833
Cre02.g095550		protein.synthesis.ribosome biogenesis	0.617231	0.292693	-0.111439	-0.851246	-1.76166	-1.93223	-0.310835	0.170324	-0.25351	-0.317597	1.27388	1.83587	0.562627	0.234766	0.551133
Cre02.g095600			1.35473	1.17707	0.25632	-1.82854	-0.563698	-0.819737	0.517031	0.365722	0.0927056	-2.17698	0.0841118	0.175808	-0.135518	0.594751	0.906222
Cre02.g095650			1.12063	1.18558	-0.075781	-0.806649	-0.563836	-0.654889	-0.400068	0.0949264	-0.0768882	-2.76678	0.798564	0.107152	0.537602	0.606166	0.894266
Cre02.g095750			-0.217877	0.477118	0.806232	-1.59129	0.768475	1.25811	-0.273993	1.2184	1.45433	-0.499811	-0.282389	-1.70937	-1.13378	-0.382117	0.10796
Cre02.g095800			0.730208	-0.253831	-1.04327	-1.13186	-1.09607	-0.702578	0.547261	0.323841	-0.403148	-0.883195	2.38173	1.4053	0.498438	-0.0735141	-0.299308
Cre02.g095850			0.339504	-1.66189	-1.13438	-0.975773	-0.909189	-0.563562	0.0145936	-0.497359	-0.0668477	0.816511	1.80543	1.60088	0.971065	0.234205	0.0268162
Cre02.g095900	ROC114		0.0348433	0.0596794	-0.646232	-0.751646	-1.32283	-1.34083	-0.380847	0.215438	-0.423002	0.571148	2.55026	1.4158	0.4187	-0.247828	-0.152651
Cre02.g095950		RNA.regulation of transcription.unclassified	1.16442	0.768164	0.261462	-0.902172	-1.1544	-0.869775	-0.264097	-0.342735	-0.654843	-2.04666	1.17435	1.43405	0.189135	0.49159	0.751508
Cre02.g096000		transport.ABC transporters and multidrug resistance systems	1.60429	0.496232	0.474755	1.42412	0.104429	-0.0880806	-1.00232	-1.49351	-1.79349	-1.33431	0.580014	0.478973	0.187184	0.249101	0.112621
Cre02.g096050			0.651931	-0.705892	-1.32451	-2.44714	-0.612097	0.0177599	0.999142	0.824129	0.29329	-0.109263	1.49427	0.927701	-0.240362	0.0629036	0.168137
Cre02.g096100			0.183746	-0.607179	-0.606584	-1.17649	-1.17352	-1.2444	-0.295586	-0.294001	-0.171535	-0.0940292	1.86641	2.00479	1.0027	0.393012	0.212658
Cre02.g096150	MSD1	redox.dismutases and catalases	0.118352	0.834765	0.640125	-0.683139	-0.658667	0.321709	2.18717	0.265854	0.649881	-0.891496	0.354828	-2.30975	-0.00317993	-0.44098	-0.385473
Cre02.g096200			-0.571183	0.22508	-0.22999	0.238356	0.689277	0.954011	1.32509	1.08163	0.794739	1.07145	-0.685706	-1.69856	-1.73128	-0.72739	-0.735518
Cre02.g096250	FMO9		0.786014	0.550624	-1.79668	-1.86063	-0.851208	-0.591101	0.0776664	0.32153	-0.446881	-0.400357	1.77195	0.853427	0.228217	0.633362	0.72407
Cre02.g096300	CCM1		0.42751	0.893471	0.595872	-0.0609752	-0.969355	-1.37366	-0.819054	-0.450226	-0.37022	-2.05968	0.780357	1.7392	0.673401	0.492285	0.501075
Cre02.g096350	DAO1		0.87853	-0.258381	-1.47692	-1.96117	-1.06048	-0.599686	1.63051	0.685386	0.501339	-0.313063	0.795332	1.23439	-0.0863796	-0.0474395	0.0780352
Cre02.g096400			-0.0820933	-1.88842	-0.98819	-0.145643	-0.212125	0.015778	0.979461	0.696981	0.371066	0.620217	1.60506	1.60601	-0.837991	-1.01996	-0.720149
Cre02.g096455			0.046289	0.481579	-0.0181288	-0.933218	-0.759834	-1.65022	-0.197291	-0.0531987	-1.17191	-1.02455	1.54369	1.87339	0.817994	0.419784	0.625629
Cre02.g096500			0.327202	-1.32002	-1.08146	-1.02103	-0.394051	-1.13012	-0.178445	0.459282	0.324518	-0.00195166	2.22856	1.7471	0.27847	-0.247802	0.00974436
Cre02.g096551			0.00178596	-0.225847	-0.438688	-1.10287	-1.09516	-1.10771	0.905931	0.245722	0.0755626	-0.893694	2.16235	1.90692	-0.0897566	-0.328475	-0.0160776
Cre02.g096601			-0.266534	-0.0642469	-0.959622	-1.159	-0.903263	-0.571297	0.561801	0.277897	0.293209	-0.789796	2.17901	2.10272	-0.00929923	-0.405309	-0.286271
Cre02.g096700		cell.organisation	-0.43832	1.07366	1.39693	1.23005	0.765124	0.351153	0.902674	0.232383	0.323169	-1.51606	-0.259534	-1.45076	-1.56771	-0.385743	-0.657025
Cre02.g096737			0.191127	1.11376	-0.955862	0.343537	0.0309014	-2.20257	-0.170781	-0.402347	-0.131788	-0.467776	1.54265	0.774072	1.49663	-0.0716818	-1.08988
Cre02.g096750			-0.0722849	0.117355	-1.18322	-0.98957	-0.652082	-0.428196	0.283407	-0.0147798	0.196581	-1.60134	2.2345	1.73482	-0.0941379	0.541301	-0.0723605
Cre02.g096800			-0.371491	-2.19771	0.618041	0.577619	0.500308	0.259538	0.492693	0.374611	1.32941	1.04235	0.490353	-0.07515	-0.246843	-0.871327	-1.9224
Cre02.g096850			0.160406	-0.355085	-0.954807	-1.3872	-1.30562	-0.74516	0.230518	0.0769846	-0.264622	-0.404431	1.61533	2.32892	0.481432	0.0917409	0.4316
Cre02.g096900	TIE1	DNA.synthesis/chromatin structure	0.132701	-1.00011	-0.974488	-1.18847	-0.834761	-1.06958	-0.0921134	-0.078972	0.0967967	0.0970424	2.18478	1.85406	0.72004	0.125377	0.0277001
Cre02.g096950			0.838342	0.0501119	-0.738296	-1.93891	-1.47612	-1.17162	0.217532	0.668835	-0.190645	-0.514848	1.4447	1.35185	0.405325	0.462118	0.591622
Cre02.g097000	DHP1	nucleotide metabolism.degradation.pyrimidine.dihydropyrimidinase;nucleotide metabolism.degradation	-0.0856683	2.11334	1.74377	0.643683	0.170971	-0.385305	0.541371	0.32384	0.16057	-1.49132	-1.34984	-0.58988	-0.613358	-0.569807	-0.612374
Cre02.g097050			0.373265	-0.241001	-0.755531	-0.969456	-1.16265	-1.14142	0.00802754	0.164123	-0.385304	-0.927503	2.20368	1.8344	0.509934	0.227955	0.261495
Cre02.g097100			0.397009	-0.246183	-1.4123	-1.53488	-0.743737	0.0428882	0.526014	-0.0874465	0.0882363	-0.72094	2.23307	1.63944	0.372067	-0.0545197	-0.498715
Cre02.g097150	AGG5		1.27526	0.565633	-0.984864	-0.890236	-1.06418	-1.5888	-0.589582	-0.745149	0.112961	-0.934285	1.14848	0.829806	0.962941	0.724774	1.17724
Cre02.g097213			1.61521	-0.49561	-1.1677	-0.913756	-0.410571	-0.294322	-0.698415	-1.19545	-1.00305	0.722129	1.22426	0.138875	-0.219456	1.49362	1.20424
Cre02.g097221			1.14067	-0.697861	-1.55208	-1.6704	0.392209	-0.104745	-1.19675	-0.740419	-0.212076	0.500945	1.29483	0.0664388	0.486454	1.25919	1.03359
Cre02.g097227			0.183041	1.21195	0.356572	0.351905	-1.80812	-1.4548	-1.28056	-0.393356	-0.37976	0.755335	-0.162061	-0.233611	1.93172	0.700051	0.221706
Cre02.g097250		protein.targeting.nucleus	0.368621	-0.0294853	-1.36486	-1.70881	-1.24584	-0.589214	0.406386	0.241767	-0.0855166	-0.152337	2.03165	1.61822	0.410977	-0.00979026	0.108228
Cre02.g097300			0.586657	-0.012364	-0.312761	-1.16958	-1.58329	-1.45794	-0.291202	0.125092	-0.283398	-0.496004	1.28185	2.17673	0.655679	0.303824	0.476711
Cre02.g097334			-0.0260019	-0.687802	-0.849748	-1.28694	-0.813844	-0.656107	0.712933	0.373154	0.0175548	-0.440498	2.41718	1.7877	-0.298198	-0.289993	0.0406062
Cre02.g097400	EIF5A	protein.synthesis.initiation	-0.253932	0.264971	-0.572982	-0.562953	-0.936034	-1.17241	-0.351707	-0.709549	-0.75645	0.203323	2.11093	1.64311	1.56689	-0.183272	-0.289937
Cre02.g097450		C1-metabolism.dihydroneopterin aldolase	-0.258467	0.595209	0.199737	-0.323253	-1.06137	-1.09054	-0.296388	-0.202551	-0.000633305	-2.0832	1.43749	1.76407	1.20959	0.0913414	0.0189644
Cre02.g097500		signalling.MAP kinases;signalling.receptor kinases.leucine rich repeat VIII.type 2;protein.postranslational modification	0.0138862	0.0840014	-0.19545	-0.576053	-1.22953	-1.47159	-1.09515	-0.440547	-0.443478	1.206	2.18633	1.3125	0.625219	0.0709704	-0.0471102
Cre02.g097550			0.395336	-0.844982	-0.190792	0.109347	-0.898529	-1.90568	-0.641458	-0.187826	0.0094757	-0.50863	0.428984	0.993713	2.54557	0.200101	0.495365
Cre02.g097600			-0.300678	-0.14413	-0.575621	-1.3185	-0.307931	-0.305406	1.24364	-0.445838	-0.741662	-1.10119	2.54005	0.983119	-0.164865	0.805885	-0.166872
Cre02.g097650	RPN6	protein.degradation.ubiquitin.proteasom	0.372019	0.142679	-0.529059	-1.63396	-1.24935	-0.787013	0.190249	0.00233825	-0.283117	-0.548069	2.21753	1.78508	0.418441	-0.122005	0.0242322
Cre02.g097800	MRP1	transport.ABC transporters and multidrug resistance systems;PS.carbon concentrating mechanism.algal	1.50853	1.0064	1.10084	0.540044	-0.0773288	-0.321488	-0.769312	-0.740003	-0.591037	-0.467445	-0.745628	-1.3758	-1.41807	0.883812	1.46649
Cre02.g097850			-0.320424	0.265078	-0.282239	0.313045	-1.09299	0.0626317	1.07253	-0.137635	0.542883	-0.415445	1.79174	1.28595	0.109819	-2.24339	-0.951547
Cre02.g097900	AST3	amino acid metabolism.synthesis.central amino acid metabolism.aspartate.aspartate aminotransferase	1.20713	-0.798798	-1.73734	-0.528505	-0.659959	-0.916101	-0.0424894	-0.0782394	0.553533	-0.290989	0.750429	-0.89117	2.17074	0.815072	0.446687
Cre02.g097950			0.6905	1.1514	0.318012	-0.252368	-0.785168	-1.19222	-0.14044	0.248965	0.0226891	-2.56578	0.389882	1.74973	0.111835	-0.0622729	0.315232
Cre02.g098100		protein.degradation.ubiquitin.E3.RING	0.100175	0.906662	0.493692	-0.668583	-1.63435	-1.1768	-0.314808	0.563877	0.289389	-1.96928	1.07551	1.61438	0.489908	0.0347858	0.195441
Cre02.g098150	XYK1	minor CHO metabolism.sugar kinases	-0.565641	1.17445	1.28196	0.591379	0.543395	-0.235589	-1.28555	1.0214	0.238925	-2.25299	0.630037	0.332293	-0.0449696	-0.168058	-1.26104
Cre02.g098200	CGL103	protein.degradation.ubiquitin.E3.RING	-0.38287	1.25372	0.429112	-0.324446	-2.11281	-0.557424	-0.11405	1.58499	-0.337463	-1.20742	1.6175	0.608673	-0.346842	0.00526091	-0.115922
Cre02.g098250			0.4512	-0.280198	-1.59225	-2.37831	-1.15492	-0.255105	0.44421	0.599266	0.143187	0.73806	1.4476	0.438865	0.654819	0.293309	0.450262
Cre02.g098300		cell.cycle	0.67133	0.324378	-0.175122	-1.24934	-2.18358	-1.52014	0.101227	0.685899	-0.125929	-0.505803	1.18399	1.38596	0.423468	0.358624	0.625047
Cre02.g098350		redox.ascorbate and glutathione.ascorbate	0.445156	-0.261777	-0.496943	-1.27026	-1.08137	-0.933983	0.600247	0.701941	0.217322	-1.22915	1.79979	2.01761	-0.194349	-0.264195	-0.0500339
Cre02.g098400			-0.427648	1.47401	0.530395	-0.492093	0.658263	0.716765	1.16835	0.782333	0.669865	-1.50302	0.278273	-0.257459	-2.00822	-0.950757	-0.639058
Cre02.g098450	EIF2G	protein.synthesis.initiation	0.350793	-0.536482	-0.933253	-1.25849	-1.23549	-1.05457	0.0310958	-0.0700486	-0.0999778	-0.208456	2.04854	1.74107	1.09544	0.0750746	0.0547473
Cre02.g098500			0.0481793	0.950897	-0.266968	-1.37562	-1.3962	-1.11509	-0.124816	0.674221	0.600692	-0.276552	2.07714	1.37255	0.0903918	-0.753336	-0.505493
Cre02.g098550		signalling.MAP kinases;protein.postranslational modification	-0.135283	0.158634	-0.0883988	-0.372614	-0.399935	-0.285949	0.245466	0.451127	0.479463	-2.71498	1.31686	1.68243	-0.776354	-0.248958	0.688492
Cre02.g098600		protein.postranslational modification	0.0652977	1.12214	0.0958396	-0.264107	-0.559417	-0.540403	0.269468	0.289961	-0.367174	-3.0132	1.15971	1.08871	0.155149	0.207753	0.290277
Cre02.g098650			0.365233	-1.05392	0.97659	-0.779235	-0.551856	-1.92582	0.0749749	0.298311	1.47123	-0.741195	1.4244	1.40933	-0.265445	-0.493941	-0.208659
Cre02.g098750		transport.potassium	0.839011	0.0131475	0.466824	-0.700129	-0.379615	-1.56245	-2.21312	-0.0061136	-0.0321227	1.59721	1.01659	0.806961	0.762006	-0.530032	-0.0781659
Cre02.g098800		redox.thioredoxin	-0.540869	1.81872	1.98488	1.17761	-0.335281	-0.88163	0.45666	0.262064	0.267445	-0.874388	-1.32042	-0.427643	-0.117789	-0.893493	-0.575867
Cre02.g098850	NTR2	redox.thioredoxin	0.169652	-0.993127	-1.85457	-1.0704	-0.0554396	0.611097	0.773755	0.767856	0.373321	1.50922	1.34348	-0.0444566	-1.60442	-0.0933486	0.167373
Cre02.g098900			-0.00944533	0.974141	-0.0967851	-0.315971	-1.34919	-1.05639	-0.165667	0.12868	0.197696	-1.71109	1.23307	2.26015	0.461805	-0.294864	-0.256134
Cre02.g098950	SYP72	cell.vesicle transport	0.410019	0.356275	-0.071973	-0.923287	-1.0676	-1.52388	-0.298741	0.0313774	-0.444446	-1.5847	1.33345	1.90552	0.645935	0.638077	0.593976
Cre02.g099000	SYP71	cell.vesicle transport	-0.775443	0.0751199	-0.565004	-0.730472	-0.654704	-1.01261	-0.716525	0.104262	0.12209	1.03571	2.42146	1.74494	-0.0677939	-0.290237	-0.690797
Cre02.g099050	SRR30		0.00263864	0.173086	0.292834	0.19874	-0.750086	-2.23853	-1.73829	0.393823	-0.222149	-0.147066	0.994353	-0.362233	1.19993	1.23769	0.965262
Cre02.g099055			0.718283	0.774626	-0.659739	-0.977198	-1.52803	-1.86111	-0.481439	0.182694	0.477833	-0.306645	2.05796	0.2474	0.0876392	0.641182	0.626537
Cre02.g099100		protein.degradation.ubiquitin.E3.HECT	0.781548	-0.0732679	-0.687962	-1.023	-2.01262	-1.3379	0.0422865	0.373175	-0.15026	-0.39142	1.63794	1.57253	0.327357	0.456556	0.485027
Cre02.g099150	SNAPA1	protein.targeting.secretory pathway.unspecified	0.124272	-0.275912	-0.547342	-1.1009	-1.51842	-1.18469	-0.231379	0.246272	-0.209844	-0.252667	1.69592	2.28035	0.545341	0.205114	0.223868
Cre02.g099200		RNA.processing.3' end processing.Symplekin	0.406761	0.287045	-0.711391	-0.512816	-1.90047	-1.57153	0.177512	-0.412067	0.741479	0.0089244	1.36402	1.88842	0.55983	-0.585536	0.259818
Cre02.g099300	ANK21		0.211806	-1.5289	-1.19597	-1.04951	-0.838438	-0.710605	-0.0360096	-0.113584	0.0524852	0.586161	2.04151	1.63745	0.787166	0.21322	-0.056775
Cre02.g099350	SRR8		0.700786	-0.343986	-0.996484	-1.29613	-1.31148	-1.35277	-0.356237	0.229087	-0.476065	0.595684	1.43863	1.94642	0.245037	0.415236	0.562266
Cre02.g099400	ELG31	misc.UDP glucosyl and glucoronyl transferases	0.0677497	0.548112	1.82382	1.27875	0.640539	-0.228689	-1.76548	-1.38432	-1.1538	0.156618	0.4107	-1.12352	-0.0190321	0.666144	0.0824106
Cre02.g099500		development.unspecified	-0.197424	0.340142	0.515476	0.0895199	-0.109019	-1.59066	-2.42139	-0.717269	0.0882015	-0.0715584	1.72278	0.867763	0.802879	0.484879	0.19569
Cre02.g099550		protein.postranslational modification	-0.231936	-2.02334	0.944306	0.607426	0.929919	0.15251	0.710902	0.964466	1.13371	0.143258	-0.0309872	0.250255	-1.85521	-0.947162	-0.748114
Cre02.g099601			0.58965	-1.37933	-1.38902	-0.927013	-1.09351	-0.493265	0.527663	0.555825	0.956374	1.22448	1.53116	1.17471	-0.385213	-0.799432	-0.0930762
Cre02.g099650			0.320819	-0.148606	-0.22213	-0.9038	-1.76111	-1.15117	-0.230389	0.301513	0.180274	-0.295294	1.94655	1.79157	0.939349	-0.116704	-0.650869
Cre02.g099700			-0.549875	-1.32182	-0.881368	-0.463292	-0.380607	-0.728377	1.64751	0.737113	0.928877	0.923804	1.78216	0.466902	-0.367882	-1.19036	-0.602788
Cre02.g099750		protein.postranslational modification	0.96631	1.12078	-0.03199	-0.404832	-0.249954	-1.37027	-1.17489	0.378809	0.208815	-1.63556	0.224212	0.114663	-1.06121	1.56702	1.3481
Cre02.g099800			0.750823	-2.05585	-0.575989	-0.773766	-0.693938	-0.885895	-0.542808	-0.135662	0.217554	1.55624	1.6926	0.754575	0.844983	-0.26444	0.111571
Cre02.g099850	PDC2	TCA / organic transformation.TCA.pyruvate DH.E1	0.73324	0.783709	1.5572	1.04143	0.261933	-0.767255	-0.693871	-0.378788	-0.139999	-1.16582	-2.16788	-0.842359	0.850513	0.224674	0.703274
Cre02.g099879			-1.07924	1.46387	0.965972	0.789847	0.38265	0.206837	0.72228	0.684573	0.449333	-1.98468	0.18318	0.278206	-0.414517	-1.43687	-1.21143
Cre02.g099900			-0.229225	0.229463	-1.43378	-0.389184	-0.344026	0.588934	1.85441	1.57648	0.848996	0.00202371	0.946976	-0.785172	-1.29849	-1.05736	-0.510048
Cre02.g099950			0.304542	1.54654	1.67213	0.415155	-0.142815	-0.842189	-0.322002	0.030463	0.344351	-1.03114	-1.80079	-1.60809	0.578263	0.398208	0.457369
Cre02.g100000	RFA2	protein.aa activation;DNA.synthesis/chromatin structure	0.551558	0.123765	-1.00777	-1.75773	-1.38551	-0.728159	0.368981	0.368382	-0.370584	-0.663202	1.84842	1.55499	0.294626	0.272482	0.52975
Cre02.g100050	PFH11	misc.oxidases - copper, flavone etc	-0.326537	0.398669	1.26613	-0.384537	0.113769	-1.63019	1.61963	-1.31423	0.533499	-0.866782	-0.0266886	-0.495343	1.79586	-0.674861	-0.00839004
Cre02.g100100		RNA.regulation of transcription.AP2/EREBP, APETALA2/ethylene-responsive element binding protein family;hormone metabolism.ethylene.signal transduction	0.444816	-0.00995023	-2.50947	-1.41534	-0.420342	-0.0880755	0.248767	0.262815	0.374639	0.446919	2.04337	0.712496	-0.0915169	-0.277546	0.278419
Cre02.g100150			0.136587	-0.776467	-1.27904	-1.13423	-0.670189	-1.14022	1.08102	0.0610534	0.442462	0.591441	1.65619	1.87749	-0.605517	-0.523642	0.283062
Cre02.g100200	NUOP3	mitochondrial electron transport / ATP synthesis.NADH-DH (type I).localisation not clear;mitochondrial electron transport / ATP synthesis.NADH-DH (type I).complex I	-0.134512	-0.549593	-0.834643	-0.88301	-1.26737	-0.898532	-0.288378	-0.463398	-0.13545	0.0564873	1.76047	2.25586	1.11006	0.217085	0.0549349
Cre02.g100250			0.497518	0.385042	0.0407268	-0.75289	-0.247193	-0.765569	-0.00351457	0.649539	-0.225727	-1.5088	1.99305	1.93417	-0.0346914	-0.9985	-0.963163
Cre02.g100300		signalling.phosphinositides;minor CHO metabolism.myo-inositol;protein.degradation.ubiquitin	-0.277283	2.6068	0.972153	0.583651	-0.313261	-0.63992	-0.159977	0.274476	0.127338	-2.19582	-0.0630772	-0.443299	-0.235179	0.118119	-0.354717
Cre02.g100350			0.170698	-1.58071	0.829867	-0.333293	-0.466396	-0.32928	0.115491	1.18548	0.89437	-1.35481	1.04721	1.60195	0.0775388	-1.59884	-0.259282
Cre02.g100400			0.184856	-1.74346	-1.73804	-0.623199	0.141867	-0.242485	0.15524	0.269223	0.536253	2.46629	0.697566	-0.212939	0.538949	-0.0470489	-0.383076
Cre02.g100450	CYG20	nucleotide metabolism.synthesis.purine	0.21041	1.64244	0.511333	0.295857	-0.247297	-0.40064	-0.211183	-0.445698	-0.601281	-2.95509	0.668776	0.817431	0.0445459	0.398333	0.27206
Cre02.g100500	CYG22	nucleotide metabolism.synthesis.purine	-0.515874	-1.60219	-0.416195	-0.111558	-0.390251	-0.0482794	0.470335	0.933501	0.130348	1.96197	1.70532	0.620175	-0.762876	-1.13503	-0.839393
Cre02.g100566			-0.51129	-1.31879	-0.453259	-0.181048	0.298373	0.361795	0.926173	-0.191225	-0.657092	2.20855	1.64513	0.195823	-0.452218	-0.370702	-1.50022
Cre02.g100600			0.269837	-1.99071	-0.322619	-1.36638	-1.06116	-0.623364	0.868127	0.894111	0.371389	0.472123	1.30141	1.61052	-0.0198992	-0.514284	0.110891
Cre02.g100633			-0.171217	0.116731	0.897933	-0.540719	-0.96481	-0.173126	-0.824906	-0.750768	0.459829	-1.4006	1.39134	1.38484	1.47175	0.566513	-1.46279
Cre02.g100666			0.398092	1.25566	-0.687502	-0.222811	-0.420205	-0.490852	-2.0769	-0.352517	1.18926	-1.33591	1.75516	0.648372	0.29215	0.248416	-0.200415
Cre02.g100700			0.225085	0.268396	-0.833215	-1.61356	-0.848082	-0.383618	0.534206	0.564572	-0.0780307	-0.521003	2.40239	1.45372	-0.892024	-0.376107	0.0972766
Cre02.g100750			0.144266	-1.03754	-0.604445	-1.15938	-1.0635	-0.368297	1.09658	-0.26838	0.484504	-0.162539	1.6384	2.24786	-0.43493	0.15179	-0.664387
Cre02.g100800			1.513	-0.657972	-0.985329	-0.169868	-0.755468	-0.713039	0.879225	0.920899	0.621656	-0.419931	1.91824	0.408223	-0.434735	-0.461533	-1.66337
Cre02.g100850		transport.unspecified cations	0.970057	1.2151	-0.0677831	-0.493551	1.29937	-0.788771	0.381774	-2.16326	-0.0015277	-0.864032	0.130338	-0.800843	1.07346	0.959026	-0.849362
Cre02.g100900			0.745057	-1.13181	-1.71238	-1.5247	-0.367896	-0.187333	0.574845	0.15688	0.028276	0.487944	2.11849	1.23709	-0.100702	-0.337407	0.0136449
Cre02.g100950			0.870428	1.44143	0.0681402	0.171257	-0.739646	-2.60667	-1.22919	0.282299	0.332877	-0.727699	0.617982	0.166236	1.03268	0.0358881	0.283986
Cre02.g101000	URK1	nucleotide metabolism.salvage.nucleoside kinases.uridine kinase	-0.440321	1.1142	1.28811	-0.106883	-0.28996	-1.03772	0.019656	0.287771	0.674183	-2.40104	-0.265111	1.54129	0.644947	-0.37493	-0.654185
Cre02.g101050			0.504791	0.022673	-0.545767	-1.42932	-1.35118	-0.913032	0.551629	0.582543	0.231281	-1.06806	1.76192	1.91925	-0.103998	-0.298978	0.136246
Cre02.g101100			0.797229	-0.229017	0.0938298	-1.91403	-1.3535	-0.90959	0.491259	0.985897	-0.0627527	-0.404637	1.90304	0.910771	0.736943	-0.694094	-0.351344
Cre02.g101150		transport.metal;cell.organisation	0.869567	0.280092	-0.145729	-0.726059	-0.505733	-0.173569	0.0325263	0.435362	-0.417178	-2.99056	0.881597	1.28479	0.0921983	0.557285	0.525417
Cre02.g101200		transport.misc;protein.targeting.secretory pathway.unspecified	0.377601	-1.63334	-0.606218	-0.613401	-0.41988	-1.00974	-0.654027	0.859795	1.21421	-1.04541	1.94373	1.2103	0.486494	-0.177754	0.0676539
Cre02.g101250			0.671123	0.440855	-0.48889	0.0479059	-1.88876	-1.25539	0.372801	0.409305	-0.39092	-1.77991	1.56804	1.17856	0.553739	0.156189	0.405346
Cre02.g101300		transport.metal	0.177198	-1.34713	-1.49957	-1.49234	-0.489136	0.515078	1.15476	0.413053	0.306818	-0.101006	2.21507	0.719968	-0.31594	-0.189335	-0.0674883
Cre02.g101350	RPL10A	protein.synthesis.ribosomal protein.eukaryotic.60S subunit.L10A;protein.synthesis.ribosomal protein.prokaryotic.unknown organellar.50S subunit.L10A;protein.synthesis.ribosomal protein.prokaryotic.unknown organellar.50S subunit.L10A	-0.137191	-0.168291	-0.395119	-0.375401	-0.411551	-0.69717	-0.4493	-0.858614	-1.1981	-0.893572	2.00506	1.56587	1.82572	0.140318	0.0473415
Cre02.g101400	CHC1	cell.vesicle transport	0.480762	-0.407464	-0.640777	-0.561203	-1.56131	-1.56598	0.168335	0.812886	0.248009	-0.797873	1.6438	1.91011	0.266851	-0.296603	0.300459
Cre02.g101500	MRS1	transport.unspecified cations	0.120723	0.67008	-0.288817	-0.672202	-1.47877	-1.24808	-0.394323	0.211423	0.340865	-1.23764	1.71843	2.04143	0.495448	-0.0953799	-0.183189
Cre02.g101600			-0.267339	-1.25938	-1.07435	-1.84914	0.711011	0.00644008	-0.0780303	-0.15792	0.517029	0.0934305	2.08279	1.5562	0.190791	-0.392184	-0.0793485
Cre02.g101635			-0.180814	-1.5891	-0.531726	-0.650137	-0.868361	-0.71321	0.467743	0.0339928	0.061679	-0.845996	1.78531	1.97227	1.17022	0.146127	-0.257992
Cre02.g101650			0.498665	-0.32499	-1.06054	-1.50171	-1.05523	-0.540654	0.80822	0.732225	-0.0761028	-1.33948	1.85765	1.49839	0.082625	0.0114759	0.409456
Cre02.g101700			0.660213	0.315081	-0.295685	-0.958922	-2.17079	-1.67845	-0.14345	0.342375	-0.232182	-0.209338	0.966965	1.64836	0.583962	0.505194	0.666675
Cre02.g101750			0.705125	0.327604	-0.492485	-1.14942	-2.24285	-1.24821	0.0106812	0.472183	-0.145597	-0.605948	1.30936	1.41329	0.466728	0.532106	0.647433
Cre02.g101786			-0.160453	-0.487667	0.254822	0.0667149	1.49164	1.41468	0.554424	0.293521	-0.16478	-1.63297	1.7067	-0.593036	-0.341962	-0.990942	-1.41069
Cre02.g101800		protein.synthesis.release	0.0770317	-0.0851754	0.340984	-0.369492	-0.87289	-1.33827	-0.810569	-1.42086	-0.459697	-0.209383	1.30094	1.73429	1.86869	0.00384228	0.240563
Cre02.g101850		misc.GCN5-related N-acetyltransferase	0.00520175	-0.896533	-1.07105	-1.29795	-1.24506	-0.774977	0.301942	-0.0646745	-0.0309737	0.314245	2.04536	1.68912	0.987071	0.0776514	-0.0393757
Cre02.g101900	EXN6		0.673236	0.59828	0.221953	-0.0684674	-0.99288	-0.823975	-0.187383	0.0366247	-0.0891219	-2.78179	1.01148	1.41157	0.803317	0.0268686	0.160287
Cre02.g101950		RNA.regulation of transcription.unclassified	0.62772	-1.81192	-0.947344	-1.2988	-0.831362	-0.954675	-0.149503	-0.0452216	0.267006	0.432284	1.55864	1.51534	0.940393	0.336211	0.361233
Cre02.g102000	ARL5	protein.targeting.secretory pathway.unspecified	0.182336	-1.07388	-0.664355	-0.897824	-1.47864	-1.00819	0.214143	0.164513	0.0124086	0.0397535	2.02877	2.00592	0.377399	0.0784541	0.0191865
Cre02.g102100			0.803439	-2.09483	-0.538199	-1.27078	-0.862573	-0.84764	-0.147024	-0.256296	0.288473	0.98315	1.39522	1.29962	0.86853	0.200281	0.178624
Cre02.g102150			0.134423	0.151221	-0.252499	-0.981578	-1.14009	-1.36902	-0.297253	-0.429549	-0.684364	-0.333331	1.79184	2.24569	0.750821	0.241274	0.17241
Cre02.g102250	RPS3	protein.synthesis.ribosomal protein.eukaryotic.40S subunit.S3	-0.581376	-0.595642	-0.839435	-0.493298	-0.820772	-0.631554	0.209441	-0.115246	-0.730813	-0.0374364	2.11652	1.9336	1.44596	-0.343114	-0.516821
Cre02.g102276			-0.378777	-1.87445	-0.612323	-0.613806	0.385652	-0.921042	0.126373	-0.160358	0.980866	-0.481949	2.43255	0.465605	0.861681	0.374315	-0.584338
Cre02.g102350	ATG3	protein.degradation.autophagy	-0.342697	1.50089	0.25356	-0.238331	-0.584073	-1.21711	0.0930213	-0.0972164	-0.481361	-0.258599	2.72467	0.638007	-0.524758	-0.425762	-1.04024
Cre02.g102400	RPC1	RNA.regulation of transcription.general transcription;RNA.transcription	0.106341	-0.803153	-0.8449	-1.08951	-0.995628	-1.03069	-0.0734869	-0.423069	-0.386266	0.345618	2.24179	1.72629	0.943502	0.149438	0.133734
Cre02.g102450		development.unspecified	0.452697	0.383808	-0.730135	-1.27749	-1.69125	-0.992502	0.160077	-0.0114899	-0.160226	-0.934992	1.66184	1.73787	0.877726	0.157043	0.36702
Cre02.g102500	RAD51C	cell.division;DNA.repair	0.434849	-0.194135	-1.47994	-1.95488	-1.22464	-0.301027	0.723868	0.64762	0.203915	-0.141159	1.79498	1.32682	-0.243262	0.0589634	0.34802
Cre02.g102600			-0.936874	-0.27488	0.284781	0.0511313	0.192302	0.101826	0.989226	1.56337	1.78466	0.413738	0.488788	-0.7166	-1.23353	-1.66722	-1.04072
Cre02.g102650		signalling.MAP kinases;protein.postranslational modification	0.512201	0.278624	-0.488727	-0.682155	-0.828579	-1.02416	-1.49275	-1.00945	-1.10101	1.16139	1.76704	1.03242	0.553804	0.809069	0.512277
Cre02.g102700			0.217101	-0.813296	-1.8854	-1.96347	-0.78061	-0.362125	0.362983	0.645411	0.228805	0.98166	1.61392	0.804274	0.331753	0.201281	0.417715
Cre02.g102750			0.175021	-0.0833666	-0.493738	-1.02981	-1.1788	-0.82515	0.565188	0.082938	-0.227849	-0.766314	2.35784	1.96938	0.0539041	-0.268661	-0.330573
Cre02.g102776			-0.0989229	-1.33404	-1.58822	-1.06697	-0.822963	-0.188079	0.444946	-0.258777	-0.31355	0.355901	2.32816	0.837015	0.629755	0.892119	0.183625
Cre02.g102800	RPB8	RNA.transcription	0.288601	-1.11559	-0.944948	-1.1201	-1.14652	-0.87782	-0.118767	-0.227789	-0.134163	0.143074	1.97436	1.78765	1.05441	0.348762	0.0888501
Cre02.g102850			-0.239977	1.40028	-0.219593	0.501052	-2.06556	-1.86842	-0.0640499	-0.326011	-0.167889	0.267508	1.126	1.14737	0.446585	-0.650171	0.71288
Cre02.g102900		signalling.MAP kinases;protein.postranslational modification	-0.201652	0.158425	-0.230337	-1.64058	-1.53358	-1.24254	-0.574782	0.810463	0.54209	0.547701	2.22316	0.838977	0.0706984	0.247596	-0.0156378
Cre02.g102950		development.unspecified;protein.postranslational modification;RNA.regulation of transcription;misc.acid and other phosphatases	0.164953	-0.344244	-0.818831	-1.30378	-1.03004	-0.574855	0.412341	0.36593	0.0700533	-1.12164	2.3183	1.76913	0.141238	-0.0337538	-0.0147982
Cre02.g103000			0.29819	-0.307729	-0.871669	-1.19377	-1.37507	-1.21205	-0.0552137	0.146883	-0.235332	0.0401382	1.7847	2.18189	0.256955	0.146051	0.396015
Cre02.g103050			0.422997	-1.52365	-0.308174	-1.01939	-1.01511	-1.33012	-0.774005	-0.271864	0.101566	1.1918	1.25854	1.62809	1.01666	0.313283	0.309374
Cre02.g103100		misc.short chain dehydrogenase/reductase (SDR)	0.841775	0.0568563	-0.442982	-1.57824	-0.815207	-0.92961	0.403602	0.441585	0.507501	-1.47488	2.06745	1.29378	-0.161344	-0.482827	0.272557
Cre02.g103150			0.322696	0.731616	-0.936763	-1.22247	-0.299858	0.060707	0.158735	1.02782	0.0456076	-2.3162	1.74024	0.56938	0.0350058	0.779723	-0.696239
Cre02.g103200			0.4198	0.0410566	-1.76216	-1.85404	-1.01788	-0.800059	0.195415	0.72222	0.522453	0.466619	2.00531	0.594497	-0.0163475	0.0667542	0.416362
Cre02.g103250	MRP5	transport.ABC transporters and multidrug resistance systems	0.820428	0.124657	0.291	-0.510944	-1.5872	-2.40327	-0.198363	-0.522328	0.350506	-0.391145	1.11886	0.812058	1.37564	0.260681	0.459421
Cre02.g103300	CSE16	transport.ABC transporters and multidrug resistance systems	0.155109	-0.870927	-1.00333	-1.29748	1.93004	0.860044	1.0991	-0.689508	-0.719487	-1.13803	1.44674	0.494575	-0.40605	-0.0948475	0.234048
Cre02.g103350		misc.nitrilases, nitrile lyases, berberine bridge enzymes, reticuline oxidases, troponine reductases	0.489117	-0.47015	-1.64157	-2.08721	-0.641994	-0.134037	0.855897	0.7322	0.398027	-0.411797	1.94451	0.42383	-0.332565	0.379056	0.496693
Cre02.g103400	OPR118		0.610366	-1.87317	-0.816968	-1.27245	-0.986229	-0.844838	0.145292	0.115735	0.71277	0.922933	1.60774	1.43062	0.339789	-0.0351845	-0.0564128
Cre02.g103450		RNA.regulation of transcription.MYB domain transcription factor family	0.348165	0.361566	0.385251	0.301341	-0.963938	-1.85456	-1.98779	-0.383088	-0.435895	0.700708	-0.0328033	1.68828	1.0367	0.6249	0.21116
Cre02.g103500		lipid metabolism.exotics (steroids, squalene etc).sphingolipids	0.252172	-1.53544	-0.968982	-0.921614	-0.721022	-0.608722	0.0648302	0.219842	-0.255003	0.188318	2.19695	1.97115	0.148413	-0.0946836	0.0637861
Cre02.g103550	EIF1A	protein.synthesis.initiation	-0.133346	0.0445669	-0.651118	-0.823364	-0.636322	-0.367663	-0.121568	-1.00917	-1.00491	-0.0235508	2.53106	1.78137	0.794498	-0.11444	-0.266044
Cre02.g103600			0.383186	0.411142	0.18063	-0.474729	-0.847293	-1.65425	-0.190908	0.587121	-0.148169	-1.93219	1.32407	2.00825	0.130022	0.0515556	0.171566
Cre02.g103650			0.564878	-1.62166	-0.810402	-0.530867	-0.753939	-0.675218	-0.494365	-0.217853	-0.00606531	2.745	0.85596	0.451643	0.552644	0.0635909	-0.123348
Cre02.g103700			0.232686	-0.449676	-1.04144	-1.31555	-1.18772	-0.692971	0.113913	-0.436974	-0.564145	0.46901	2.03224	1.79643	0.926178	-0.132596	0.250622
Cre02.g103750			-0.241204	0.336332	0.589884	0.988403	0.491596	0.229097	-1.05836	-0.0708218	-0.121427	2.14092	0.404927	-2.29084	-0.996604	-0.187548	-0.214355
Cre02.g103770			0.669908	-0.176831	0.361189	-0.303949	-1.27687	-2.08564	-1.43945	-0.275622	-0.563979	0.876483	0.587493	1.44597	0.925945	0.652238	0.603123
Cre02.g103784			-1.38689	-0.549582	-0.166503	0.0647231	0.212072	0.710691	1.43161	1.5036	1.45273	-1.00318	0.507923	0.359334	-0.822934	-1.04559	-1.268
Cre02.g103800			0.836781	1.82687	-0.525508	-0.0773249	-1.15807	-2.15863	-0.958843	0.0958556	-0.218118	1.21402	0.624172	-0.188263	0.815786	0.191144	-0.319875
Cre02.g103850	HIS3	amino acid metabolism.synthesis.histidine.glutamine amidotransferase/cyclase;amino acid metabolism.synthesis.histidine	0.221685	-0.31561	-0.65827	-0.947035	-1.25916	-1.40141	-0.526064	-0.194414	-0.365191	0.699509	2.09286	1.53266	1.12547	0.136408	-0.141439
Cre02.g103900	MAPKKK11	signalling.MAP kinases;minor CHO metabolism.callose;protein.postranslational modification.kinase;protein.postranslational modification	-0.527285	0.0154594	0.109764	-0.722208	-0.672898	-0.609987	0.341906	0.652216	0.589346	-1.3971	2.07806	1.83688	0.168286	-1.1137	-0.748732
Cre02.g103950	MIA1		0.519862	0.792536	0.375599	0.204947	-1.76967	-1.80209	-1.58507	-0.177114	-0.246294	0.800153	-0.266625	0.567776	1.52941	0.484568	0.572019
Cre02.g104000			-0.952959	1.90036	0.594443	0.741751	-0.377155	-1.34516	-0.031803	0.0249481	-0.368788	-0.955456	0.184783	-0.526891	2.16886	-0.513905	-0.543027
Cre02.g104100			0.779163	0.284417	-0.740996	-1.53245	-1.63351	-1.11657	0.360395	0.620342	-0.302268	-1.09828	1.51583	1.19899	0.457651	0.521119	0.686161
Cre02.g104126			0.610127	-0.16881	-0.770033	-1.30395	-1.42841	-1.55442	0.402791	0.68846	-0.0877377	-0.611693	1.50059	1.78803	0.266588	0.124441	0.544041
Cre02.g104150			0.599943	-0.35863	-0.593859	-1.24738	-1.58434	-1.33647	0.299022	0.886833	-0.0684855	-0.581672	1.54623	1.87548	0.0438763	0.113923	0.405526
Cre02.g104201		signalling.receptor kinases.wall associated kinase;protein.postranslational modification	-0.245693	2.12832	0.403126	-0.380439	-1.50458	-1.82726	-0.620523	-0.412088	-0.492954	0.595443	1.05598	1.04293	0.298489	0.145262	-0.185999
Cre02.g104250			0.147174	0.99739	0.942383	0.416946	-0.2458	-0.833799	0.00414193	0.706914	-0.0247567	-2.0587	2.07402	0.232906	-1.14963	-0.701638	-0.507555
Cre02.g104300			-0.204176	-0.842744	-0.986335	-0.640422	-1.4899	-1.40511	-0.235494	-0.108941	0.746374	0.929975	1.7732	0.558583	1.53628	0.569917	-0.201215
Cre02.g104350	PDI5	redox.thioredoxin.PDIL;redox.thioredoxin	-0.121021	-0.872502	-1.3582	-1.21126	-0.937595	-0.326515	0.700545	0.439729	0.0136995	0.586634	2.18334	1.69849	-0.213015	-0.416344	-0.165985
Cre02.g104400			0.46769	-0.888715	-1.40839	-0.652975	-0.783878	-1.29974	-0.683926	-0.172853	0.0341401	0.501883	2.026	1.69168	0.537982	0.505287	0.12581
Cre02.g104450		signalling.MAP kinases;protein.postranslational modification	0.667506	-1.02577	-0.634782	-0.702187	-1.24407	-1.01395	-0.918896	-0.587329	-0.590846	1.71906	1.65426	0.715905	0.703296	0.660992	0.596818
Cre02.g104500	CDJ4	signalling.unspecified;protein.co-chaperones;stress.abiotic.heat	-0.211818	-0.76559	-0.633627	-0.71083	0.193037	0.559293	1.31679	1.59683	1.17129	-0.98434	1.20102	0.2557	-1.80919	-0.666765	-0.51181
Cre02.g104550		RNA.transcription	0.207036	0.164082	-0.483826	-1.2252	-1.23271	-1.1351	0.120141	0.205247	-0.0663874	-1.16562	2.0219	1.83488	0.687238	-0.103379	0.171703
Cre02.g104600			0.247337	-0.45703	0.304316	0.149993	-0.0599927	-0.079693	0.957489	0.0374409	0.859998	-3.17479	1.03539	-0.44475	0.625483	0.320928	-0.322118
Cre02.g104650		RNA.RNA binding	0.519019	-1.58577	-1.00699	-1.24979	-0.880379	-0.963174	-0.239702	-0.147428	0.140235	0.60332	1.65427	1.66152	0.891381	0.315385	0.288114
Cre02.g104700		development.unspecified;development.squamosa promoter binding like (SPL);RNA.regulation of transcription.squamosa promoter binding protein family (SBP)	0.0159047	-0.189603	-0.530307	-1.02956	-1.13544	-1.15882	-0.539495	-0.281955	-0.0153987	1.40115	2.48904	1.16833	-0.0403549	0.126686	-0.280173
Cre02.g104725			0.819255	0.771614	0.540845	-0.479997	-1.46725	-2.01425	-0.38269	0.0920434	-0.153438	-1.23624	-0.304412	1.59382	0.765996	0.638057	0.816651
Cre02.g104750			-0.361682	-1.5164	-1.52804	-0.950148	0.37747	0.861981	0.768978	0.674532	0.564315	1.84146	1.06821	0.201656	-1.00278	-0.455496	-0.544062
Cre02.g104800	HTV1	DNA.synthesis/chromatin structure.histone.core.H3;DNA.synthesis/chromatin structure.histone	0.618028	0.346642	-0.445637	-1.23497	-1.9514	-1.45251	0.0065408	0.443039	-0.321912	-0.572555	1.38629	1.54804	0.597219	0.416612	0.616571
Cre02.g104850			0.650428	-2.34317	1.69356	0.823584	0.538146	-0.037572	-0.0534335	-0.419565	0.672418	-0.870394	-1.46187	-0.234101	0.541404	0.603951	-0.103387
Cre02.g104900	FAP204	minor CHO metabolism.others	-0.217801	-0.276332	-0.865233	-0.826636	-0.843747	-0.614441	0.0379976	-0.388058	-0.472038	-0.436831	2.14435	2.10087	1.26047	-0.242547	-0.360024
Cre02.g104950			0.51592	-0.382751	-1.15995	-1.7384	-1.31328	-0.578366	0.696753	0.711522	0.00931675	-0.515559	1.66211	1.72929	-0.0489179	0.0293383	0.382973
Cre02.g104951			0.549552	-0.404855	-0.998199	-1.58418	-1.23374	-0.956977	0.269909	0.662581	0.0617375	-0.504239	1.92224	1.71878	0.33324	-0.0704375	0.234588
Cre02.g105000			0.408032	0.697739	-0.653409	-2.02569	0.082923	-0.538379	-0.105775	0.595556	0.237363	0.40701	1.86544	0.938645	-1.77578	-0.518755	0.385072
Cre02.g105050			0.593163	-0.212392	-0.801333	-1.59204	-1.21127	-1.20066	0.236382	0.577584	-0.256067	-0.622466	1.87769	1.65713	0.226592	0.15511	0.572586
Cre02.g105100			0.361754	2.61116	-0.000184279	-0.223084	-0.702089	-1.14056	-0.92818	-1.09997	-0.740044	0.300036	-0.271384	-0.448401	0.422718	1.32808	0.530151
Cre02.g105150			0.710643	-0.255715	-0.344964	-1.31527	-1.09784	-1.87805	-0.867321	-0.29042	0.117543	0.943291	1.13596	0.226059	1.73556	0.420416	0.760105
Cre02.g105200			0.538574	1.3036	0.00588383	-1.76639	0.76855	-0.531225	0.627138	0.91366	0.975708	0.329457	0.899706	-1.73014	-0.660297	-0.626715	-1.04752
Cre02.g105250			0.424017	-0.380354	-0.788214	-1.07275	-0.906578	-1.03503	-0.561026	0.576343	0.689202	-1.17138	1.66337	2.08908	-0.223614	0.133621	0.563309
Cre02.g105287			0.4314	-0.271105	-0.764851	-0.89135	-1.20473	-0.762011	0.568324	0.60994	-0.198605	-1.55698	1.80795	1.95792	0.113537	-0.0651816	0.225743
Cre02.g105300	FAP231		-0.111924	1.26288	0.334261	0.332954	-1.24574	-1.63027	-1.57549	-0.613753	-0.513122	0.303981	0.713877	-0.111746	1.94669	0.559519	0.347887
Cre02.g105350			0.129464	0.136998	-0.134191	-0.694363	-1.18256	-1.27002	-0.700818	-0.437853	-0.434217	-0.201552	2.3867	1.93153	0.133478	0.308363	0.0290515
Cre02.g105400	CDC14		-0.0655655	0.252157	-0.597298	-0.752038	-1.13944	-0.936303	-0.412252	-0.587202	-1.1064	1.8963	2.06814	1.08574	0.166012	0.000130184	0.128019
Cre02.g105450	CGL141		0.325718	-1.46532	-0.927976	-0.720867	-0.977486	-0.898762	-0.394461	0.0463285	0.074914	0.951897	2.23567	1.50414	0.491771	-0.10502	-0.140542
Cre02.g105500	AOD1	protein.degradation;amino acid metabolism.synthesis.glutamate family.arginine	0.467501	-0.190584	-1.84503	-1.68082	-0.859026	-0.445158	0.278607	0.167843	-0.416861	0.614125	1.94941	1.36271	-0.0383636	0.141223	0.494422
Cre02.g105550			0.726967	0.349507	-0.499449	-1.61089	-1.78681	-1.23993	0.227203	0.685741	-0.331292	-0.690501	1.46689	1.35266	0.296701	0.381162	0.672045
Cre02.g105600	EYE3	not assigned.no ontology.ABC1 family protein;transport.ABC transporters and multidrug resistance systems	0.298153	-0.319534	-0.54999	-0.542147	-1.35966	-1.50432	-1.29804	-0.0578119	-0.319171	1.78563	1.51437	1.16177	0.422865	0.437347	0.330541
Cre02.g105650	LPA2	PS.lightreaction.photosystem II.biogenesis	-0.22173	0.939645	1.68549	1.0285	-0.287808	-0.923468	-0.198569	-1.06347	-0.662575	-1.80694	-1.07897	0.848149	1.13065	0.378098	0.233001
Cre02.g105700			0.102591	0.519005	0.834655	-0.199951	-0.580737	-0.124928	-0.115988	0.0944062	0.277323	-3.19806	0.829823	1.22585	0.291551	-0.0926861	0.137144
Cre02.g105750			-1.38518	2.25509	0.645245	0.219402	-0.748062	-1.03625	-1.46356	0.335207	0.474692	0.281196	0.826289	0.429868	0.422963	-0.127047	-1.12985
Cre02.g105800			-0.843038	-0.240142	0.773268	-0.217705	-0.202203	-1.59631	0.0194167	0.585279	0.860582	-0.716629	2.4293	0.892362	-0.970898	0.0932807	-0.866564
Cre02.g105851			0.308103	-0.796964	-0.914852	-0.693778	-0.211915	-0.62721	0.314256	0.557538	-0.217832	-1.98274	2.27666	1.1167	-0.201288	0.338785	0.734537
Cre02.g105950	FAP174		0.257835	0.930665	0.396623	0.0116645	-1.34499	-1.80353	-1.61944	-0.700839	-0.68983	0.677376	0.617752	0.763052	1.51057	0.671144	0.321946
Cre02.g106000			-0.0561984	0.911527	0.233694	-0.204603	-0.968769	-1.93556	-0.29006	-0.508644	-0.424511	-0.587137	2.22355	1.58147	0.211416	-0.0240391	-0.162138
Cre02.g106050			-0.660909	1.44738	0.611354	-0.492272	-1.79156	0.324022	-0.396239	0.339141	0.138654	1.36534	1.51505	0.444015	-0.594184	-1.17863	-1.07116
Cre02.g106100			0.755086	-0.367925	-0.651579	-1.36461	-1.42652	-1.20459	-0.343186	-0.361704	-0.376014	0.436647	1.58968	1.91566	0.606392	0.219712	0.572956
Cre02.g106150	CYN18-1	cell.cycle.peptidylprolyl isomerase;protein.folding.immunophilins (IMM).cyclophilins	0.109376	-0.259744	-0.643667	-1.05825	-1.22712	-0.839276	-0.177705	-0.511626	-0.378241	-0.378552	2.22695	1.96826	0.840546	0.19949	0.129557
Cre02.g106200		transport.metabolite transporters at the envelope membrane	0.299339	0.16828	-0.181307	-1.03494	-1.46783	-1.31627	-0.29777	0.045927	-0.413723	-0.663494	1.34869	2.4437	0.347551	0.268984	0.452863
Cre02.g106250	LAL2	RNA.RNA binding	0.544474	0.659292	0.382891	-0.240475	-2.06114	-2.31527	-0.695294	0.330969	0.0688741	-0.0178482	0.167032	1.26886	0.576271	0.638923	0.692438
Cre02.g106300			0.439847	-0.0069633	-0.629626	-1.38034	-1.35691	-1.31887	0.0182541	-0.131312	-0.32432	-0.192544	1.90819	1.87751	0.706014	0.0880098	0.303066
Cre02.g106350	CGL68		-0.905368	-1.37317	-0.489316	-0.32015	0.0542149	-0.21199	0.802054	0.418321	0.235151	0.520221	1.77533	2.07866	-1.05841	-0.717025	-0.808525
Cre02.g106400	LCA1	lipid metabolism.exotics (steroids, squalene etc).phosphatidylcholine-sterol O-acyltransferase	-0.110558	-2.36342	-0.790514	0.15321	0.628775	0.136654	0.731055	1.12661	1.01439	1.56996	0.521516	-0.827832	-0.494349	-0.621883	-0.673615
Cre02.g106450		lipid metabolism.exotics (steroids, squalene etc).phosphatidylcholine-sterol O-acyltransferase	0.153307	-0.716586	-1.13558	-0.892888	-1.05562	-1.14676	-1.13463	0.299083	0.0379528	1.16914	2.12421	0.799663	0.787225	0.653298	0.0581829
Cre02.g106500	DIPP	nucleotide metabolism.salvage.NUDIX hydrolases	-0.0259838	0.0160404	-0.566319	-0.865744	-1.45318	-1.15138	-0.00673001	0.206623	-0.307306	-0.387965	2.3216	1.90457	0.419517	-0.000991067	-0.102746
Cre02.g106550			-0.0345671	-0.61548	-0.549937	-1.00359	-1.29602	-1.04902	0.0499146	-0.031304	-0.0685998	0.386601	2.02253	2.27578	0.226388	-0.119705	-0.192983
Cre02.g106600	RPS19	protein.synthesis.ribosomal protein.eukaryotic.40S subunit.S19	-0.0557948	-0.0870047	-0.300686	-0.236778	-0.51337	-0.810698	-0.668993	-1.02319	-1.16795	-0.650217	1.90247	1.52603	1.91726	0.11899	0.0499321
Cre02.g106650		signalling.calcium;minor CHO metabolism.sugar alcohols;protein.postranslational modification	0.168583	0.657811	0.304209	0.0153087	-1.44133	-1.6659	-1.29191	-0.715748	-0.323506	1.9866	1.27797	0.159707	0.816993	-0.103557	0.154762
Cre02.g106700	OPR4		0.778173	0.0977705	0.32386	-0.540387	-1.11684	-1.74184	-0.477015	-0.497584	-0.245489	-1.49715	0.762936	1.42216	1.61229	0.782614	0.336503
Cre02.g106750	MRPS9		0.229535	-2.32919	-0.562825	-0.988188	-0.441667	-0.405076	0.262828	0.382052	0.639794	1.63601	1.0412	1.1757	0.58648	-0.668907	-0.55775
Cre02.g106800			0.490607	-0.911894	-0.836915	-1.32196	-1.05923	-1.16479	-0.0947076	-0.048591	0.225023	0.732899	1.73863	1.91238	0.749852	-0.0119549	-0.399343
Cre02.g106850	TPR6	not assigned.no ontology.tetratricopeptide repeat (TPR)	0.239998	0.0854953	-1.09212	-1.41078	-1.20131	-0.841295	0.37236	-0.222947	-0.325542	-0.0968423	2.28095	1.66686	0.534387	-0.118452	0.129241
Cre02.g106900			-0.145565	0.386428	-0.389595	-0.451286	-1.0804	-1.22849	-0.878661	-0.410395	-0.035793	2.51131	1.83059	-0.225849	0.346787	-0.0979579	-0.131123
Cre02.g106950			0.0837419	-0.68409	-0.586816	-0.620832	-0.693008	-0.891268	0.771342	0.422049	0.0971986	0.120904	2.48274	1.70058	-0.617779	-0.915017	-0.669746
Cre02.g107050	DHC5	cell.motility.eukaryotes.axonemal dyneins.inner arm.monomeric species	0.407882	1.04931	0.39658	-0.0781186	-1.24936	-2.21887	-1.09705	0.147046	-0.347986	-0.961131	0.498471	1.23706	1.25356	0.454859	0.507762
Cre02.g107100			0.449196	-0.197973	0.412545	-0.328949	-1.31457	-1.82885	-0.760347	0.597066	0.160818	-1.04991	0.87895	2.29624	0.460612	-0.0638355	0.289023
Cre02.g107150			0.147729	0.852174	0.894898	0.558992	0.865118	0.575367	0.318087	0.507672	0.104443	-0.336544	-2.53714	-2.00834	-0.228096	0.0629375	0.222704
Cre02.g107200			1.18075	1.98861	1.14052	-0.388853	-0.263563	0.0137377	-0.104854	-0.930076	-0.86235	-0.498912	-0.68691	-1.5444	-0.862961	0.956661	0.862608
Cre02.g107213			0.238405	2.06938	0.770192	0.746875	0.744887	0.758492	-0.258854	-1.01561	-0.902944	-0.595472	-1.12477	-1.91103	-0.113261	0.246666	0.347041
Cre02.g107256			-0.745204	-1.42049	-0.862905	-0.375419	-0.628584	0.511109	1.28045	1.5025	1.44057	0.137596	1.13762	0.598502	-0.739736	-0.851948	-0.984058
Cre02.g107300	DPS1	amino acid metabolism.synthesis.aspartate family.lysine.dihydrodipicolinate synthase;amino acid metabolism.synthesis.aspartate family.lysine	0.403659	-1.01954	-1.27133	-1.18571	-0.978663	-0.767701	-0.213589	-0.365567	-0.316365	0.314975	1.87145	1.74225	1.00173	0.371347	0.413052
Cre02.g107350	DHC4	cell.motility.eukaryotes.axonemal dyneins.inner arm.monomeric species	0.275307	0.728576	0.0309398	-0.379605	-1.53515	-2.28007	-0.841998	0.667468	0.43101	-0.398474	1.19366	1.50736	0.698008	-0.0986146	0.00157255
Cre02.g107400			0.643	0.676292	-0.664011	-1.70144	-1.28711	-0.819828	0.312077	0.0169265	-0.517024	-0.784997	2.0435	1.42682	0.435485	-0.0597655	0.28008
Cre02.g107450	ATS2	S-assimilation.APS;PS.lightreaction.photosystem II.PSII polypeptide subunits	0.451777	0.0833347	-1.02769	-1.66157	-1.60835	-0.846831	0.448024	0.310781	-0.204787	-0.177525	1.75612	1.73066	0.291952	0.104893	0.349201
Cre02.g107500			0.430502	0.811453	0.214939	-0.171871	-0.4588	-1.24573	-0.314288	-0.106016	-0.152444	-1.99831	2.22809	1.43593	-0.309792	-0.222223	-0.141449
Cre02.g107550		development.unspecified	-1.241	-0.38265	1.93886	1.12422	0.956447	-0.54602	0.624405	0.118927	0.180758	-1.95831	0.529472	-0.341189	0.357698	-0.260003	-1.10161
Cre02.g107600	GAK	cell wall.precursor synthesis.sugar kinases.glucuronic acid kinase	0.194465	-0.484076	-0.935952	-1.39127	-1.34445	-0.603905	0.854734	0.64729	-0.0801425	-0.317168	2.2164	1.5408	-0.252755	-0.282799	0.238822
Cre02.g107650			1.11138	0.243354	-0.685993	-0.536167	0.0269548	-0.668793	-2.65654	-0.194769	-0.338	-0.232607	0.555988	-0.0108473	0.899441	1.35776	1.12885
Cre02.g107700			0.865772	-1.26329	-0.533216	-0.931212	-1.30183	-1.85011	0.289752	0.179513	0.273035	1.60151	0.953937	0.582823	1.15563	0.137939	-0.160256
Cre02.g107750	PCD1		-0.0681973	0.644639	-0.0766247	-0.735206	-1.22318	-1.00947	1.16497	0.875125	-0.0157838	-1.61373	2.29007	0.383916	0.220207	-0.433672	-0.403064
Cre02.g107800	CNK9	protein.postranslational modification.kinase;protein.postranslational modification	0.325037	1.40889	0.861567	0.176916	-1.61189	-1.70011	-1.31136	-0.260308	-0.553332	-0.435498	0.0360562	1.17024	1.35835	0.316316	0.21913
Cre02.g107850	MOB1	RNA.regulation of transcription.unclassified	-1.02032	0.899861	-0.109701	-0.172248	-0.766244	-0.0895962	1.12225	0.232721	0.270316	-1.36014	2.07439	1.39004	-0.791933	-0.800775	-0.878617
Cre02.g107900			0.302958	-0.655943	-0.930423	-1.18029	-0.78328	-1.20294	-0.223683	-0.28716	-0.476097	0.644403	2.1575	1.8776	0.341584	0.186763	0.229007
Cre02.g107950			0.437779	-1.04329	-1.15074	-1.1652	-1.12021	-0.923374	-0.271184	-0.00479264	-0.248957	1.04816	2.0557	1.46129	0.127045	0.417764	0.380017
Cre02.g108000			0.732004	0.170512	-0.786189	-1.58611	-1.62033	-1.20497	0.234689	0.72501	-0.237033	-0.681478	1.48859	1.5529	0.391384	0.361046	0.459988
Cre02.g108050			-0.5825	-0.678959	-0.789419	-0.778486	-0.508604	0.0284189	0.981806	0.947459	0.591897	0.570631	1.99992	1.31338	-1.21208	-1.26263	-0.620828
Cre02.g108100		protein.degradation	0.564035	-0.5497	-1.65496	-2.19608	-0.908778	-0.236059	0.998833	0.656916	0.329534	0.219597	1.63746	0.760818	-0.0283837	0.145248	0.261512
Cre02.g108150			0.628497	-0.377561	-0.812593	-1.50143	-1.58732	-1.30229	0.166518	0.707234	-0.347744	-0.124964	1.72272	1.41765	0.403727	0.404326	0.603228
Cre02.g108200	CGL80		0.193241	0.0208601	0.501214	-0.286885	-0.517689	-0.733411	0.428307	-0.0328722	0.263174	-3.08466	1.25844	0.84089	0.843454	0.103349	0.202586
Cre02.g108250			0.0904616	1.13111	1.71503	0.77977	-0.758481	-1.55361	-0.390559	-0.00346169	-0.0838049	-2.19163	0.342756	0.906925	0.405776	-0.318545	-0.0717383
Cre02.g108300			0.267416	1.86708	1.55941	1.00779	0.402069	-0.736125	-0.345696	-0.468992	-0.603921	-1.80627	-1.24346	-0.69668	0.0330331	0.385339	0.379003
Cre02.g108350		RNA.regulation of transcription.MYB domain transcription factor family	-1.03103	-0.632955	0.223185	-0.044246	0.818373	0.786139	1.25443	1.21442	1.60117	-0.0712376	0.386885	-1.19013	-1.55406	-0.725621	-1.03532
Cre02.g108400	DAD1	stress.biotic;major CHO metabolism.synthesis	0.196026	-0.398829	-1.26481	-1.62099	-1.2141	-0.549945	0.460023	-0.157512	-0.266054	0.265907	1.89501	1.85174	0.614383	0.0426936	0.146452
Cre02.g108450	FAP280	hormone metabolism.ethylene.induced-regulated-responsive-activated	-0.468993	0.876286	0.683713	-0.404694	-1.67804	-1.22913	0.297614	-0.521151	-0.302406	-0.674384	1.97775	1.39941	0.904872	-0.219749	-0.641094
Cre02.g108500			-0.0608935	1.29468	-0.876103	-0.486718	-0.546589	-0.304922	-1.12599	-0.210344	0.118768	1.69249	2.25249	0.343671	-0.862663	-0.761192	-0.466676
Cre02.g108601		protein.postranslational modification	0.135936	-1.24577	-1.51195	0.191416	-0.313534	-0.437029	0.681137	1.40255	0.455287	0.573806	2.22754	-0.0965985	-0.206389	-1.16592	-0.690493
Cre02.g108650		protein.postranslational modification	-0.450076	-0.797091	-1.32561	-0.783693	0.482265	0.731022	1.81766	0.643724	0.732759	-1.14029	1.86277	-0.0980468	-0.490801	-0.440319	-0.744274
Cre02.g108750		protein.postranslational modification	-1.17472	0.858487	-0.220857	-1.56872	0.382712	-0.309331	1.38573	1.17172	0.885398	-1.39094	0.64449	1.20663	-0.556314	-0.463591	-0.850695
Cre02.g108800	DNJ26	protein.co-chaperones;protein.folding.chaperones and co-chaperones.co-chaperones;protein.folding	0.589199	-0.433508	-0.9191	-1.36605	-1.23465	-1.13683	0.297151	0.396259	-0.179149	-0.610194	1.87441	1.85962	0.338703	0.0833248	0.440812
Cre02.g108850	PRPL17	protein.synthesis.ribosomal protein.prokaryotic.chloroplast.50S subunit.L17	0.63073	0.15736	0.36376	0.119115	-0.753287	-2.03859	-1.37663	-1.0261	-0.225702	-0.312789	0.2044	1.22123	1.82988	0.628277	0.578338
Cre02.g108900	CAM6		0.0560095	-0.49064	-1.88116	-1.17269	0.0800686	1.06318	1.33612	0.571431	0.752194	1.14369	1.02179	-1.34157	-0.919688	-0.164919	-0.053812
Cre02.g108950	LF1		0.0530686	1.4113	0.217363	-1.00388	-1.10734	-0.786574	-0.174001	0.501056	0.337539	-2.1086	1.08615	1.63003	0.514266	-0.274734	-0.295646
Cre02.g109000			-0.634274	0.308109	0.604832	-0.0292685	-0.370643	-0.160707	1.02771	1.15618	1.02762	-2.19909	1.32283	0.656617	-0.704894	-1.00018	-1.00484
Cre02.g109050	OPR5		0.487129	-1.38079	-0.437663	-1.04186	-0.939481	-1.36766	-0.319245	-0.507597	-0.187109	1.00821	1.63995	1.6543	0.932335	0.313335	0.146145
Cre02.g109100	PDE23	signalling.in sugar and nutrient physiology.misc	-0.497762	0.642961	-0.037741	0.114964	-0.464364	-0.472623	-0.118465	-0.839428	-0.813691	1.75328	2.62331	0.114838	-1.02198	-0.430067	-0.553233
Cre02.g109200			-0.448747	1.31286	1.04929	0.523419	0.344255	0.21789	0.684911	0.585496	0.289516	-2.82262	0.434201	-0.200476	-0.966259	-0.451589	-0.552148
Cre02.g109250		protein.synthesis.ribosome biogenesis.pre-rRNA processing and modifications.methylotransferases	0.210355	-0.492517	0.116393	-0.677073	-1.19063	-1.5347	-0.594264	-0.233336	-0.060793	-0.51922	2.19903	1.84605	0.702753	0.223345	0.00460579
Cre02.g109333			-0.0107666	0.477017	-0.376082	-0.461154	-0.881222	-1.03031	-0.685691	-0.589597	-0.32819	-0.856226	2.48854	1.89597	0.229682	-0.127097	0.255129
Cre02.g109366		RNA.regulation of transcription.SET-domain transcriptional regulator family	-0.917285	1.29193	1.34172	1.21195	0.594317	0.616901	0.782421	0.603639	0.514058	-0.891957	-1.29861	-1.01694	-1.06865	-0.753816	-1.00969
Cre02.g109400			0.0555541	1.82432	0.975602	0.156684	-1.04635	-1.04622	-0.156745	-0.453554	-0.641103	-2.03099	0.988451	1.32482	0.0302512	-0.0322059	0.05148
Cre02.g109450			-0.574397	0.263704	-0.211382	-0.790373	-0.766095	-0.415592	0.916539	0.62064	0.599378	-1.6445	1.99837	1.6635	-0.213268	-0.846292	-0.600223
Cre02.g109501			0.0909208	-1.10267	0.476994	-0.141906	-0.699681	-2.60727	-0.283054	-0.185142	-0.039292	-0.295251	0.944556	1.03307	0.718274	1.47958	0.610866
Cre02.g109550	HSD1	amino acid metabolism.synthesis.aspartate family.misc.homoserine.bifunctional aspartate kinase/homoserine dehydrogenase;amino acid metabolism.synthesis.aspartate family.misc.homoserine.aspartate kinase	0.00198214	-1.39362	0.462118	-1.20027	-1.29706	-1.8043	0.566238	0.184219	0.533426	0.225608	1.32758	1.15118	1.29614	0.0311815	-0.0844277
Cre02.g109600		minor CHO metabolism.myo-inositol.inositol phosphatase	-0.316079	-0.629136	0.816671	0.863764	0.543536	0.779021	0.944894	0.830396	0.60318	0.568394	-2.20238	-1.94952	-0.396742	-0.288008	-0.167998
Cre02.g109650	GSP1	cell.motility.eukaryotes.flagellar adhesion and gamete fusion	-0.330858	-1.0249	0.335697	0.760561	1.05314	1.11987	1.08626	0.734641	0.832028	0.477774	-0.780992	-2.24581	-0.959976	-0.603965	-0.453466
Cre02.g109683		RNA.regulation of transcription.basic helix-loop-helix family (bHLH)	0.342875	-1.27658	-0.905104	-0.968162	-1.01943	-1.03219	-0.557187	-0.155733	-0.149873	0.842632	1.83009	1.72563	0.957585	0.265228	0.100231
Cre02.g109750			0.21862	1.23071	1.13254	0.405292	-0.366255	-1.06535	-0.168507	0.0587624	0.0382184	-2.98486	0.640154	0.561556	0.223064	0.0608364	0.0152168
Cre02.g109800	CPLD32		0.636478	-0.358436	0.324524	-0.182932	-0.980597	-1.27057	-0.318097	0.217589	0.25893	-2.30094	1.29405	1.72018	0.766569	0.0654775	0.127776
Cre02.g109850	PIGC		0.0206374	-0.0239418	0.234835	-0.761795	-1.23029	-1.25054	-0.130592	0.619189	-0.167804	-0.992395	1.79964	2.34398	0.0262798	-0.34427	-0.142926
Cre02.g109900			0.710995	0.00248027	0.0447148	-0.822542	-1.00067	-1.59258	-0.701114	0.7718	0.278563	-1.57144	1.03251	2.09141	0.213815	0.346116	0.195941
Cre02.g109950	OHP1		-0.236061	0.796526	1.84456	1.48971	0.0801308	-0.835137	-0.658242	-0.599065	-0.304416	0.0975658	-2.33937	-0.0566383	0.782019	-0.0125839	-0.0490022
Cre02.g110000			-0.0847156	-1.48262	-0.234877	-0.487813	-0.677189	-0.717208	0.399483	0.606809	0.64363	0.26929	2.62909	1.11292	-0.841306	-0.641163	-0.49433
Cre02.g110050			0.189576	-0.0956004	-0.123098	-0.825041	-1.47189	-1.76205	-0.565049	0.454614	0.268951	-0.524334	1.60417	2.06518	0.47588	0.18694	0.121748
Cre02.g110100	MLO1	minor CHO metabolism.sugar alcohols	0.167408	0.227452	-0.576255	-1.149	-1.45721	-1.38522	-0.133322	0.380116	0.17731	-0.425971	1.96285	1.97628	0.200555	-0.142577	0.177585
Cre02.g110150		RNA.regulation of transcription.squamosa promoter binding protein family (SBP)	0.0338964	0.74878	-0.122639	-0.335998	-1.24692	-1.69164	-1.19585	0.265865	-0.237115	-0.485614	2.15507	1.48349	0.49075	0.0160594	0.121868
Cre02.g110200	THO1		0.717148	0.141044	0.00890196	-0.493756	-0.612622	-1.21078	-1.09869	-0.519648	-0.530171	-1.68287	1.10469	1.88475	1.18523	0.538427	0.568347
Cre02.g110250	PCD2		-0.0741091	1.11664	0.0926018	-0.815988	-0.82251	-0.988531	-0.309564	-0.505439	-0.673254	-1.25534	1.16239	2.56623	0.243206	0.196909	0.0667625
Cre02.g110300	DNJ25		0.239669	-0.362348	-0.781676	-0.784139	-0.963327	-1.03121	-0.907435	-0.88463	-0.818508	0.37359	1.41538	1.96481	1.17415	0.641056	0.724616
Cre02.g110350		signalling.calcium;minor CHO metabolism.sugar alcohols	0.628079	0.229176	-0.546917	-1.11028	-1.43361	-1.46732	-0.466463	-0.1487	-0.381324	-0.423925	1.46294	2.05797	0.642684	0.456328	0.501362
Cre02.g110400		protein.degradation.ubiquitin.proteasom	0.198862	0.250944	-0.304048	-0.850164	-1.13174	-1.34491	-0.318998	-0.147335	-0.392091	-1.03128	2.04004	1.96079	0.774581	0.17831	0.117031
Cre02.g110450			0.157107	0.814985	-0.00326773	-1.41916	-1.27066	-0.974937	0.849467	0.427297	-0.0866817	-1.06471	2.3533	0.952628	-0.416495	-0.251316	-0.0675597
Cre02.g110500			0.493517	-1.72053	-0.33436	-1.03337	-0.898901	-1.19122	-0.388128	-0.250949	0.000223698	0.304811	1.91122	1.2851	1.26608	0.380702	0.175807
Cre02.g110550			0.242223	-1.24449	-0.914152	-0.447261	-0.229038	-0.60368	-0.920713	-0.33641	-0.289182	2.83484	1.1991	0.633861	-0.0047557	0.13014	-0.0504812
Cre02.g110600	DEG5	protein.degradation.serine protease;protein.degradation	-0.091222	-0.0754005	-0.0556304	-0.570491	-1.0847	-1.16936	0.620928	0.743204	-0.112862	-1.69965	0.96865	2.47778	0.067346	0.300244	-0.31884
Cre02.g110650			-0.238615	-0.0151022	-0.473543	-0.872621	-1.32081	-1.49155	-0.489058	0.00284146	-0.254978	-0.0834947	2.07206	1.92803	0.703882	0.385833	0.147134
Cre02.g110700			0.582743	0.419923	-0.237398	-1.27953	-1.67145	-1.58958	-0.0958871	0.560876	0.0438697	-0.828214	1.25486	1.87718	0.239721	0.218015	0.504877
Cre02.g110750	LHCB7	PS.lightreaction.photosystem II.LHC-II	-0.677285	-0.365402	0.633938	0.294905	0.296245	0.503941	1.4047	0.832992	0.949969	-0.734673	1.06018	0.221118	-2.194	-1.07795	-1.14868
Cre02.g110800	NRT2.6	transport.nitrate	0.630051	1.18027	0.020579	-0.82441	-1.14568	-1.63468	0.535262	0.491567	0.213198	-1.94796	1.58427	0.376837	0.621548	-0.308987	0.208125
Cre02.g110843			-1.83775	-0.544416	0.106888	0.228114	0.109454	-0.501579	1.17476	2.4927	0.241002	-1.09618	0.630661	-0.035877	-0.857519	-0.00253781	-0.107726
Cre02.g110850		signalling.MAP kinases;protein.postranslational modification	-0.131539	0.294115	-0.479934	-0.779918	-1.28807	-1.32866	-0.404646	0.209776	0.132063	0.017307	2.67767	1.43661	0.172353	-0.212194	-0.314926
Cre02.g110950	DIC5	cell.motility.eukaryotes.intraflagellar transport.IFT motor protein.cytoplasmic dynein 1b subunits	0.635484	1.02876	0.273465	0.0813353	-1.38219	-1.76473	-1.59477	-0.26875	-0.465175	-0.325466	-0.0676991	0.604143	1.7211	0.75642	0.768063
Cre02.g111000	RRA1		0.0931768	0.308318	-0.362676	-1.06916	-1.67625	-1.13246	0.296929	0.169931	-0.367313	-0.705829	1.53349	2.28377	0.392009	-0.00535704	0.241428
Cre02.g111014		cell.cycle;signalling.MAP kinases	0.703369	1.09049	0.040655	0.0829634	-0.349569	-1.34767	-1.74324	-1.37752	-0.705477	-0.815927	1.17022	0.376839	0.984025	0.914649	0.976196
Cre02.g111029			0.639409	1.10337	0.069613	-0.512373	-0.196324	-1.10839	-2.21407	-1.05379	-0.602148	-0.610161	0.992019	0.959734	1.02272	0.752161	0.758234
Cre02.g111050	AMT7	transport.ammonium	-0.345853	-1.5676	-0.349342	-0.683413	-0.900233	-0.957306	-0.0887671	0.0312348	0.313014	0.257012	2.42097	1.61715	0.623816	-0.191094	-0.179586
Cre02.g111108			-0.542894	1.08506	1.33645	1.34238	1.22846	0.52795	0.209873	-0.114886	0.404091	-2.09754	-0.287772	-0.768344	-0.971809	-0.647614	-0.703404
Cre02.g111150	ELG26	misc.UDP glucosyl and glucoronyl transferases	0.326006	-0.512772	-1.20456	-1.55083	-1.10074	-0.606026	0.530523	0.391844	-0.133029	-0.41348	2.1291	1.71486	0.171872	-0.00512452	0.26235
Cre02.g111200			0.392728	-0.373685	0.0768377	-0.53055	-0.988894	-1.09956	-0.472958	-0.21713	-0.388727	-1.73003	2.02193	1.66126	0.704739	0.587306	0.356734
Cre02.g111250			-2.25261	-1.30897	0.49662	0.481686	0.697651	0.110148	0.680008	0.904972	1.68607	0.544823	0.412994	-0.326471	-0.572364	-0.796439	-0.758118
Cre02.g111300		cell.motility.eukaryotes.flagellar associated proteins	-0.465575	2.46188	1.29711	0.644806	-0.56693	-0.776071	-0.379605	0.0817785	-0.0785293	-1.98226	-0.638838	0.11207	0.29747	0.22539	-0.232696
[truncated: 13,332 more rows]

## Sheet: transcripts40zScores
Transcripts in 40oC Z-scores
Columns D-R display z-scores in each time point. Number in parentheses corresponds to time point on Figure 6 shown
Gene ID	Gene Name	MapMan Functional Category	pre-heat (1)	RHT (2)	0.5h Heat (3)	1h Heat (4)	2h Heat (5)	4h Heat (6)	8h Heat (7)	16h Heat (8)	24h Heat (9)	RCT (10)	2h Recovery (11)	4h Recovery (12)	8h Recovery (13)	24h Recovery (14)	48h Recovery (15)
Cre01.g000017			-0.497757	0.547021	1.21791	1.32656	1.16595	0.968449	0.593387	0.578765	0.143605	-1.58101	-1.44774	-0.972401	-1.10177	-0.530301	-0.410669
Cre01.g000033			-0.518518	0.577077	1.2776	1.40191	1.20804	0.861934	0.662289	0.391113	-0.0433523	-1.6092	-1.45494	-1.20624	-0.669197	-0.369891	-0.50863
Cre01.g000050	RWP14		-0.00113188	-1.68303	-2.06972	-0.642733	-0.095808	0.263461	0.508786	0.274361	0.485304	-0.849691	1.5362	1.57502	0.486301	0.124115	0.0885796
Cre01.g000100		transport.metal	-0.125079	-1.05712	-1.19704	0.118157	0.597117	0.673968	0.561048	0.32139	0.561824	-2.4369	1.23612	1.43317	-0.589919	-0.0825097	-0.0142214
Cre01.g000150	ZRT2	transport.metal	0.548065	-0.349427	-0.676917	-0.820422	-0.885824	-0.310308	0.939457	0.76796	0.291646	-2.72376	1.20683	0.490607	0.225292	0.638203	0.658601
Cre01.g000200			-0.283249	-1.52074	-1.80541	-0.692775	-0.206346	-0.292387	-0.163139	0.21819	0.146777	1.68066	1.70636	1.37082	0.0526706	-0.0651111	-0.14632
Cre01.g000250	SNR1		0.0129898	0.14703	0.82916	0.952195	-0.444652	-0.829736	0.164152	0.994234	0.428098	-3.0498	-0.542549	0.508439	0.635387	-0.00796719	0.203018
Cre01.g000300	GDP8		-1.49709	-0.591759	0.793431	-0.243417	-0.458225	-0.907768	-0.717052	0.175463	0.753808	1.03502	1.43346	1.58528	0.739153	-0.748944	-1.35135
Cre01.g000350		PS.lightreaction.other electron carrier (ox/red).ferredoxin oxireductase	-0.458757	-0.951876	-1.01136	1.42164	0.987693	0.199515	0.770805	0.337284	0.48724	-1.31436	-1.74568	-0.0646825	1.72678	-0.0434305	-0.340819
Cre01.g000400	AXL3		0.146548	-1.22361	-2.25956	-0.46703	-0.105581	0.157486	0.168253	0.453709	0.783415	0.0227749	1.82728	1.45855	-0.839263	-0.279403	0.15643
Cre01.g000450	AXL2		-0.242268	-2.19247	-1.10828	-0.460762	-0.265405	0.0637739	0.209776	0.970787	1.38299	-0.531654	1.25522	1.63515	-0.134295	-0.27476	-0.307798
Cre01.g000500	AXL5		1.20484	-0.529891	-0.315856	1.13508	1.24632	-0.82406	-0.738834	-0.572818	-1.23887	0.578187	-1.12179	-1.43934	0.497905	0.858882	1.26025
Cre01.g000550			-1.16095	-0.399886	1.76105	1.74006	0.411008	-0.0287513	-0.122848	0.0766126	0.18288	-1.23136	0.574525	0.976297	-0.263274	-1.02673	-1.48863
Cre01.g000600		development.unspecified	-0.0130092	-0.891175	-0.811583	-1.24048	-1.18785	-0.538616	-0.268456	-0.245948	-0.107194	0.0364406	2.01403	1.99513	1.01325	0.307184	-0.0617106
Cre01.g000650	AMX2	misc.oxidases - copper, flavone etc	-2.03718	0.779555	1.65753	1.0866	0.4493	-0.304955	-0.239476	-0.145931	0.450874	-0.287014	0.998829	0.510369	-0.397893	-1.08463	-1.43597
Cre01.g000700			-0.803298	-1.13846	0.224728	0.493542	0.838851	0.510877	0.186246	0.554667	0.728449	-1.78388	1.27081	1.56308	-0.396509	-1.12324	-1.12587
Cre01.g000750			-0.808142	-2.52217	-0.616121	0.296576	0.0651955	0.166326	0.0305821	0.993386	1.13719	0.570694	-0.814562	0.879739	1.42353	-0.184575	-0.61765
Cre01.g000800	CGL136		1.1442	-0.564603	-1.94758	-0.687388	0.0730445	-0.0281267	0.189276	0.566639	0.773096	-1.75367	-0.339645	-0.540909	0.508699	1.25089	1.35608
Cre01.g000850	CPLD38		-0.113575	-0.549006	0.340561	1.09109	0.149398	-1.63816	-0.0633713	1.26131	-0.0473325	-1.09204	-2.14061	0.937279	1.04115	0.407528	0.415761
Cre01.g000900	CPLD20		0.797908	0.362942	-1.91386	-0.394656	0.62121	-0.347092	-0.736676	-0.980967	-0.787777	1.26616	-0.801415	-0.387312	1.70007	1.12711	0.474343
Cre01.g000950	MFT13		0.193081	-1.23698	-1.20197	-0.592157	0.316279	0.988816	1.2237	1.1609	0.973635	-2.13624	0.399163	0.751459	-0.558108	-0.393408	0.111832
Cre01.g001000			0.676676	0.290433	-0.248838	-0.308191	-0.383652	-0.15389	-1.06596	-1.29091	-1.26653	-1.40674	1.6778	1.68576	0.651815	0.499654	0.642589
Cre01.g001100			0.416997	-0.016046	0.159496	-2.28108	-1.15313	-0.773317	-0.323138	-0.317693	-0.476177	0.221271	1.39571	1.89861	0.684399	0.218563	0.345528
Cre01.g001150		protein.postranslational modification.kinase	-0.760922	-0.859361	0.0205829	0.999287	0.350907	0.742449	-0.203141	-0.314343	0.480016	-1.40478	1.38591	2.00196	-0.103827	-1.15357	-1.18116
Cre01.g001200	MAPKKK14	protein.postranslational modification	0.56207	-0.370677	-0.615095	-0.115941	0.0291751	0.834157	1.21418	0.469359	0.399362	1.27808	-2.0631	-1.83465	-0.858152	0.397372	0.673847
Cre01.g001250			0.159232	-0.410213	0.68104	0.753818	1.51935	-0.386128	-0.0696429	-1.47887	-2.08314	0.652431	-0.827428	1.44528	-0.609951	0.337776	0.316449
Cre01.g001300		cell.motility.eukaryotes.other	-0.750436	0.245904	0.175447	-2.1528	-0.595828	0.179581	0.186837	0.214461	0.540619	-0.667535	1.99249	1.62618	0.275995	-0.577553	-0.693369
Cre01.g001350		transport.ABC transporters and multidrug resistance systems	0.175767	-0.384894	-0.351989	0.300894	-0.295006	0.325156	0.148749	0.493204	0.394497	-3.02375	0.992887	1.66112	-0.119357	-0.300027	-0.0172521
Cre01.g001400	ZMP1	protein.degradation	-1.1431	0.725746	0.389995	-0.570547	-1.05327	-1.63728	-1.02532	-0.146727	0.711489	1.68983	0.458279	1.02055	1.28474	0.0441694	-0.748552
Cre01.g001450			0.556338	0.434628	-1.11969	0.34661	-0.122628	-0.543474	-0.495015	0.0104995	-0.487661	-2.2145	-0.822189	1.22311	1.71127	1.05346	0.469241
Cre01.g001501	OPR1		-0.840729	-0.421794	-0.634983	1.11587	0.504682	-0.00628806	0.560813	0.820952	0.369847	-2.90654	0.734409	0.718927	0.566573	-0.0758323	-0.505911
Cre01.g001550	TIF3	protein.synthesis.initiation	-0.463471	0.00589999	1.10653	1.94196	0.740159	-0.498552	-0.201843	0.249252	0.198804	-1.20671	-2.28498	0.277813	0.869694	-0.180009	-0.554557
Cre01.g001600		not assigned.no ontology.BTB/POZ domain-containing protein;cell.organisation	0.68044	-0.377021	-2.31786	-1.08821	0.80291	1.69042	1.07063	0.0621999	0.474367	0.755212	-0.44639	-1.0269	-0.206951	-0.25002	0.177168
Cre01.g001650			-0.739037	0.507026	1.09048	0.953881	-0.453102	-1.29986	-0.296597	-0.804344	0.156762	-1.55541	1.29559	1.7589	0.547525	-0.208764	-0.953053
Cre01.g001657	DAB1		-1.02274	-1.32141	0.14315	0.891902	0.421231	-0.241568	1.26538	1.75056	1.4119	0.0330436	-1.63505	-0.342591	-0.643802	-0.493988	-0.216015
Cre01.g001664			0.382827	-0.832939	-1.93616	-1.23421	-0.621488	-0.0687352	-0.348559	-0.0677038	-0.188723	-0.432424	2.05187	0.961703	1.13311	0.540344	0.661079
Cre01.g001678		protein.postranslational modification	-0.316074	-1.6133	-2.17543	-0.616311	-0.362885	-0.121642	0.288388	0.237932	0.0159788	0.971947	1.18885	1.74696	0.671572	0.172536	-0.0885196
Cre01.g001700		protein.postranslational modification	0.422786	1.33881	0.04926	0.441091	1.14402	2.02124	-0.843835	-1.55292	0.0300405	-0.272948	-0.76373	-0.476837	0.525311	-0.918176	-1.14411
Cre01.g001750	TIG1	protein.folding.prefoldin and trigger factor;protein.folding	0.363598	-0.375501	-2.96939	-0.649602	-0.466279	-0.272671	0.52204	0.748106	0.287942	-0.610287	0.13444	0.935602	1.1157	0.671987	0.564313
Cre01.g001800	FAP403	protein.postranslational modification.kinase;protein.postranslational modification	-0.747221	-1.00309	-1.69123	1.35169	1.85514	0.793492	0.273315	-0.0254023	-0.253448	-0.44636	-0.0871775	1.3062	0.206503	-0.314742	-1.21767
Cre01.g001950			-0.853713	-2.42339	-1.31574	-0.0709268	-0.215199	-0.112821	0.423724	1.09483	0.867264	0.555278	0.507667	1.38438	0.80522	-0.0656235	-0.580947
Cre01.g001983			-0.099015	-0.481588	0.0376605	-1.29245	-1.00511	-1.3723	-0.87252	0.0276247	-0.437408	0.313364	0.102204	1.42125	2.24749	0.885153	0.525644
Cre01.g002050	APT1		-0.301415	-0.69823	-0.74295	-1.08657	-1.11634	-1.457	-0.584211	0.0715717	0.309599	1.68857	1.24442	1.42912	1.1898	0.122721	-0.0690952
Cre01.g002100			-0.324464	-2.28855	-1.04466	-0.173686	-0.617431	-0.209131	0.761004	0.397609	0.139777	0.509837	1.62701	1.80343	0.0278323	-0.238535	-0.37004
Cre01.g002150			0.579932	0.455819	0.270227	-0.118807	-0.634454	-0.522946	-1.8765	-0.841592	-0.900777	-1.31672	1.54328	1.5553	0.723432	0.483755	0.600037
Cre01.g002200	RPB6	RNA.transcription	-0.352643	-0.902909	-0.785418	0.530108	-0.975593	-1.02209	-0.188953	-0.039583	-0.269867	-1.14767	1.81455	1.97744	1.20848	0.255459	-0.101308
Cre01.g002201			0.209576	0.0684782	-2.11919	-0.136308	-0.118203	0.258234	0.0116599	0.0539899	0.22595	-2.12742	1.41667	1.4713	0.763888	0.124037	-0.10266
Cre01.g002203			-0.517293	-1.54474	-1.32932	0.926964	-0.0693947	-0.168319	0.632337	1.13585	1.65105	0.158499	1.22702	0.554577	-0.814289	-1.11009	-0.73285
Cre01.g002227			-0.25773	-1.46364	-2.58826	-0.840401	-0.139006	-0.0368583	0.910856	0.91567	0.473699	0.465904	1.29678	0.293477	0.624481	0.311162	0.0338669
Cre01.g002234			-0.359322	-1.57692	-2.3331	-0.697015	-0.390762	-0.0919412	0.519647	0.923408	0.590222	1.08553	1.32128	0.798935	0.471062	-0.08385	-0.177172
Cre01.g002250		RNA.regulation of transcription.histone acetyltransferases;misc.GCN5-related N-acetyltransferase	-1.00123	-0.840199	1.18428	2.03055	1.32059	0.317513	0.103479	0.504914	0.32941	-1.55362	-1.0613	-0.350304	0.276127	-0.546603	-0.713602
Cre01.g002300	CYN19-2	cell.cycle.peptidylprolyl isomerase;protein.folding.immunophilins (IMM).cyclophilins	0.642016	0.348063	0.391872	-0.667721	-2.82443	-1.03338	-0.48514	-0.204117	0.0159648	0.382603	1.22825	1.22427	0.172989	0.274241	0.534518
Cre01.g002350		protein.degradation.ubiquitin.E1;hormone metabolism.auxin.signal transduction	-0.275436	-1.03857	-0.174123	-1.10202	-1.24913	-0.327843	-0.151068	0.423488	0.268995	-0.263866	2.33666	1.90525	0.42262	-0.287594	-0.487366
Cre01.g002400	TGL1	lipid metabolism.lipid degradation.lipases.triacylglycerol lipase;lipid metabolism.lipid degradation.lipases	-0.947784	-0.38019	2.39694	0.696915	-0.0795715	-0.264918	0.638487	0.560474	0.181258	-1.91183	0.922325	0.0101428	-0.418697	-0.36354	-1.04002
Cre01.g002451		not assigned.no ontology.C2 domain-containing protein	0.564912	1.11049	0.833202	0.229489	-0.721542	1.00391	-0.570869	-0.0790834	0.745933	-1.14326	0.454602	0.908885	0.352626	-1.76031	-1.92898
Cre01.g002500	COP1	signalling.light	1.03787	0.842218	0.138227	-0.00325119	-0.126412	-0.930352	-1.06401	-0.308884	-0.768917	-0.136405	-2.09776	-0.334783	1.67157	1.0829	0.997994
Cre01.g002550	FAP335	protein.postranslational modification;protein.synthesis.ribosome biogenesis	-0.573512	-0.617996	-0.673688	-0.669705	-0.302332	-0.945863	-0.185312	-0.499105	-0.208553	2.52518	1.19429	1.28382	0.855312	-0.281465	-0.901077
Cre01.g002600			-0.917492	-1.05997	-1.57473	-0.155557	-0.162362	-0.343697	0.414105	1.06719	1.197	1.86722	1.00383	0.612213	-0.0872141	-1.06372	-0.79681
Cre01.g002700			-1.0685	0.0136912	-0.313601	0.255488	0.194807	-3.11474e-05	0.338218	0.273781	0.546233	-1.59785	1.73706	2.10112	-0.565407	-1.08064	-0.834364
Cre01.g002750			-1.12903	-0.246598	-0.938516	0.59893	-0.360542	0.295769	1.56224	1.92257	1.21814	-1.28199	0.251924	0.0913677	-0.567203	-0.186205	-1.23086
Cre01.g002787	SRR24A		0.746963	1.2009	-0.324267	-0.787671	0.334528	0.399925	-1.16711	-1.51296	0.120057	-0.500647	1.36851	1.98231	-0.427137	-0.909108	-0.524292
Cre01.g002824	SRR24B	misc.myrosinases-lectin-jacalin	1.06912	1.14247	-1.14755	-0.648169	0.0933331	0.435739	-1.21697	-1.71808	0.548371	-0.344996	1.28911	1.49428	-0.125543	0.0511482	-0.922251
Cre01.g002861		misc.myrosinases-lectin-jacalin	-0.183966	-0.115703	-1.6144	-0.924931	-0.112109	-0.161156	-0.327032	-0.123411	0.676558	-0.529154	2.37448	1.91803	-0.247117	-0.404343	-0.225745
Cre01.g002900			0.575831	0.519705	0.582091	1.12475	1.28226	-0.438021	-0.711701	-1.25334	-1.342	0.438857	-1.55516	-1.32212	0.807877	0.98821	0.30277
Cre01.g002950			0.12689	-0.453291	-2.08212	-0.163131	-0.604369	-0.0251608	0.154927	0.70162	0.178465	-1.90997	1.16094	1.62931	0.848064	0.355075	0.0827525
Cre01.g003000			0.172722	-1.48966	-0.347371	-0.250154	-0.826806	-0.931372	-0.48511	0.160761	0.622897	-0.441446	2.11789	2.14012	-0.20323	0.0168021	-0.256047
Cre01.g003050	SEC8	cell.vesicle transport	-1.18118	-0.78522	0.763629	-0.0296027	-0.72549	-0.29386	0.0756547	0.318952	0.857889	-0.752342	1.58204	2.12021	0.21157	-1.10914	-1.05311
Cre01.g003100			-1.60198	-0.410166	1.80263	1.15693	-0.856352	-1.24154	-0.355624	0.800652	1.39421	0.00143765	0.961303	-0.179146	-0.563424	-0.40621	-0.502726
Cre01.g003150			-0.174793	-1.81195	-1.33016	-0.125796	-0.526369	-0.420954	-0.198546	0.243165	0.172282	-0.445698	1.92448	1.96631	0.715773	0.143204	-0.130941
Cre01.g003200			-0.0472702	0.440502	-2.20825	-0.250782	0.266951	1.20717	1.37404	1.33636	0.801487	-0.0303782	-1.03247	-1.23882	-0.643525	0.055193	-0.0302095
Cre01.g003376		cell.division;stress.abiotic.heat	-0.130899	-1.26086	-2.06185	-0.401466	-0.686973	-0.43982	-0.161828	0.152915	0.11863	0.326858	1.92188	1.56526	0.980676	0.173742	-0.0962587
Cre01.g003450			-0.258384	-1.47871	-1.85112	0.579103	0.222044	0.423836	0.792407	0.503692	0.194797	-1.98312	0.675499	1.48289	0.47174	0.122643	0.10268
Cre01.g003463		DNA.repair	-0.0574116	-0.467074	-2.09539	-1.02004	-0.546206	0.217191	0.0287994	0.342702	0.562411	0.180855	2.0455	1.72828	-0.188529	-0.53992	-0.191168
Cre01.g003475			-0.586682	-0.477503	-0.711706	0.752167	1.37067	1.33487	0.623206	0.929011	0.691614	-1.3828	0.138324	0.417141	-2.08288	-0.562038	-0.453391
Cre01.g003487			-0.249041	-1.33142	-0.701644	-0.376118	-0.182563	-0.350997	-0.349233	0.0168784	-0.107256	-0.74985	1.89599	2.42274	0.905806	-0.28296	-0.560329
Cre01.g003500	MSH2	DNA.repair	0.310417	0.204925	-2.88797	-0.975853	0.315754	1.16397	0.414517	0.0923694	0.304567	-0.492979	0.709139	1.29284	-0.632506	0.0286665	0.152139
Cre01.g003508			0.483249	1.1628	-0.703839	-0.0558971	0.65506	1.10325	-0.91173	-1.73057	-0.719891	-0.331117	-1.5118	1.35129	1.17121	0.426198	-0.388205
Cre01.g003516			-0.150844	0.42481	-0.425882	0.643288	1.1245	0.379029	-0.26025	-0.963681	-1.91132	0.209787	-2.10955	0.713642	1.10373	0.906827	0.315918
Cre01.g003524		signalling.calcium;protein.postranslational modification	-0.228319	0.0772326	0.203466	0.748468	1.00898	-0.764207	-0.851915	-1.82384	-1.648	0.333731	0.317002	1.21119	1.52658	0.635756	-0.746128
Cre01.g003532			-1.2307	0.499879	0.127764	1.60567	1.84962	0.129742	0.19573	0.772845	-0.463573	-0.55714	-1.98419	0.0202087	0.145001	-0.0723612	-1.03849
Cre01.g003550		misc.rhodanese	-0.808977	-0.0914948	0.616074	1.88166	1.06566	0.369819	0.597775	0.992611	0.583069	-0.845178	-2.09982	-0.708136	-0.428249	-0.664876	-0.459942
Cre01.g003600			-1.6687	0.082625	1.34545	1.34565	1.11174	0.6042	0.459769	0.324383	0.515298	-0.135726	-0.437267	0.149918	-0.619613	-1.37738	-1.70035
Cre01.g003650			0.134865	-0.943255	-1.51003	-1.62219	-0.887966	-0.140326	-0.252787	0.107246	0.021869	0.563704	1.61005	1.98824	0.618317	0.123238	0.189028
Cre01.g003700			-0.0304336	-0.969433	-1.35741	-0.988829	-0.407278	0.0698879	0.102889	0.272186	0.4138	-0.967335	1.93022	2.23708	0.081519	-0.373444	-0.0134195
Cre01.g003751			-0.460264	0.877024	0.725014	0.841788	1.48599	0.759844	-0.0416628	0.0013159	-0.0798882	-0.353044	-2.83807	-0.298731	0.419008	-0.45618	-0.582144
Cre01.g003800		protein.postranslational modification	0.373998	-0.866849	-1.85327	-1.62736	-0.819443	0.541498	0.0133523	0.0139184	0.938058	-0.448424	1.5937	1.43181	0.602845	0.154655	-0.0484951
Cre01.g003826		protein.postranslational modification.kinase;protein.postranslational modification	-0.0973181	-1.37345	-1.99338	-1.41695	-0.817415	-0.0170346	0.604358	0.93515	0.84524	-0.377158	1.33289	0.916357	0.542157	0.575939	0.340621
Cre01.g003850	CYP747A1	misc.cytochrome P450;misc.misc2	-0.162423	-0.221737	-1.44652	0.652433	0.754545	1.19586	1.17425	1.31142	0.904782	-0.106375	-2.07436	-0.590983	-0.802437	-0.361453	-0.227006
Cre01.g003950			1.03954	-0.585276	-0.620959	0.2703	1.18677	0.259254	-1.02244	-1.39172	-1.62886	-0.893721	-0.33264	1.15831	1.44264	0.715852	0.402951
Cre01.g004000			-0.467383	-1.43941	-0.547069	0.711358	-0.185072	-0.479707	-0.608701	0.171114	-0.0708991	-1.69704	1.33812	1.84649	1.45722	0.110299	-0.139332
Cre01.g004050			0.960878	-0.844101	-0.0760534	-0.429078	-0.0565983	-0.421761	-2.59517	-0.442766	0.0224949	-0.177854	0.0272066	0.269847	1.60437	1.24182	0.916763
Cre01.g004124			0.415237	-0.341886	0.159898	-0.932676	-0.552396	-0.379754	-1.47027	-1.30042	-1.01728	-0.209197	1.52391	1.76143	1.12103	0.66463	0.557742
Cre01.g004157		cell.motility.eukaryotes.flagellar associated proteins	1.43188	2.03931	0.210725	-0.735628	0.648105	0.0223166	-0.360485	-1.11232	-0.982494	0.33294	-1.75649	-0.704649	0.00610887	0.0942068	0.866483
Cre01.g004200			0.256914	-1.22283	-0.612386	-0.166554	0.0696965	-0.508023	-0.510038	-0.664119	-1.00685	-0.610836	1.30047	2.68542	0.740931	0.442252	-0.194049
Cre01.g004250	DLT3	cell.motility.eukaryotes.axonemal dyneins.inner arm	0.647671	-0.0113738	-0.436428	0.197792	0.516737	-1.14868	-0.835123	-1.27552	-1.75565	0.340686	-0.787591	1.49084	1.31326	1.14948	0.593897
Cre01.g004300	ASN1	amino acid metabolism.synthesis.aspartate family.asparagine.asparagine synthetase;amino acid metabolism.synthesis.aspartate family.asparagine	0.421	-0.0033185	-1.75314	-1.34093	-1.24746	-1.0442	-0.383147	-0.140252	-0.00994837	0.44574	1.33086	1.37388	1.30988	0.627803	0.413232
Cre01.g004350	HLM1	not assigned.no ontology.hydroxyproline rich proteins	-1.16489	-0.645683	-0.215692	-0.932516	-0.949681	-0.885944	-0.151676	0.381305	0.744369	1.7321	1.23074	1.51584	0.869766	-0.477546	-1.0505
Cre01.g004400			0.913322	-0.0443507	-0.535026	-0.139185	-0.188656	-0.386358	-0.805401	-0.645344	-1.09959	-2.07958	0.509229	1.87062	0.839307	0.957252	0.833769
Cre01.g004450	CPLD42		0.331567	0.239332	-0.158868	-0.150166	-0.806921	-2.478	-0.322647	0.573057	-0.0861195	-0.84447	-0.589837	1.7802	1.21115	0.718652	0.583077
Cre01.g004500	LEU1	secondary metabolism.sulfur-containing.glucosinolates.synthesis.aliphatic.methylthioalkylmalate isomerase large subunit (MAM-IL);amino acid metabolism.synthesis.branched chain group.leucine specific.3-isopropylmalate dehydrogenase	-0.206398	-0.0948638	-0.748763	-0.701532	-0.658276	-1.13993	-1.02868	-0.63048	0.170402	0.721988	2.06969	1.71371	1.26822	-0.197438	-0.537656
Cre01.g004550	FAP190	lipid metabolism.lipid degradation.lipases	0.956215	0.716824	-0.591452	0.496215	1.24687	-0.472922	-0.393949	-1.47074	-1.7047	0.602613	-1.61891	0.812697	0.843445	0.763411	-0.185611
Cre01.g004600	RWP12	RNA.regulation of transcription.putative transcription regulator	-0.627302	-0.561817	-1.03597	-1.82348	-0.893003	-0.395648	0.123462	1.06706	1.66871	0.584808	1.49582	0.937398	0.241523	-0.0923231	-0.689237
Cre01.g004651			0.693424	-0.455758	-0.207241	-0.889746	0.0465341	-0.0493673	-1.11869	-0.968432	-0.853377	-0.290454	0.398024	-0.705584	2.62352	1.30813	0.469014
Cre01.g004700			-0.266997	0.216731	1.02095	0.921691	1.08828	0.706764	0.857291	0.621875	0.495824	-0.35579	-2.29752	-0.656318	-1.67187	-0.534827	-0.146083
Cre01.g004750		minor CHO metabolism.sugar alcohols	-0.74457	-0.463948	-1.30405	-1.24605	-0.838506	0.790314	0.904214	0.60334	1.07559	1.20131	0.548354	0.0932224	-1.92111	0.751715	0.550182
Cre01.g004800		RNA.regulation of transcription.NIN-like bZIP-related family	0.375161	0.149574	-0.872996	-1.94777	-1.48171	-0.912569	-0.726945	-0.245332	0.1822	1.44259	0.925289	0.923195	1.11746	0.631402	0.440455
Cre01.g004850	TXE1		-0.938601	-1.77392	-0.199587	0.260343	0.301908	0.160203	0.505196	0.43898	0.657283	-0.0296889	2.10506	1.28975	-0.611653	-1.24683	-0.918434
Cre01.g004900			-0.807958	-0.637176	2.3584	0.0994547	-0.995387	-0.703567	-0.7494	-0.937324	-0.588557	0.262122	1.2092	0.808374	1.14925	0.257461	-0.724897
Cre01.g004926			-0.966699	-1.08631	-0.0173485	-0.900046	-0.320321	-0.0306637	-0.537415	-0.798881	0.191922	0.0881914	0.730671	0.923305	2.62063	0.984341	-0.88138
Cre01.g004950			-0.83147	0.53713	2.08217	1.8349	0.182513	-0.539832	-0.0511917	-0.18816	0.00187009	-1.42269	-0.687801	1.05676	-0.505177	-0.793787	-0.675231
Cre01.g005001	CPLD9		-0.74203	0.605714	2.10569	1.64955	-0.0141343	-0.887732	-0.0175862	0.300841	-0.014136	-1.94071	-0.315415	0.700267	-0.488298	-0.541409	-0.400618
Cre01.g005050			0.289487	-0.831085	-1.07358	-1.12501	-1.04521	-0.558567	-0.445422	-0.0681813	0.216602	-0.170773	1.93467	2.25514	0.537924	0.00876654	0.0752299
Cre01.g005100			-0.235376	-0.904393	-1.94252	-1.76701	0.389175	0.394853	0.656274	0.939319	1.29979	-0.784074	1.19323	0.75727	0.308489	0.136812	-0.441846
Cre01.g005150	SGA1	amino acid metabolism.synthesis.serine-glycine-cysteine group.glycine.serine glyoxylate aminotransferase;amino acid metabolism.synthesis.central amino acid metabolism.alanine.alanine-glyoxylate aminotransferase;PS.photorespiration.aminotransferases peroxisomal	-0.622906	0.656469	2.04661	1.44769	0.830249	0.476515	0.272351	0.157643	0.265644	-0.550306	-1.01047	-0.537632	-1.53049	-1.10512	-0.796246
Cre01.g005200	TGL2	lipid metabolism.lipid degradation.lipases	0.52999	-1.56804	-0.821651	-0.32822	1.03374	1.59866	1.28582	0.645196	0.422877	-1.35443	-0.30821	-0.548801	-1.41369	0.283372	0.543395
Cre01.g005400		misc.short chain dehydrogenase/reductase (SDR)	0.262677	0.260197	0.109238	1.14816	1.58031	0.502437	-1.20207	-2.40621	-1.14032	0.204882	-0.212761	-0.338181	-0.0738521	0.960055	0.345439
Cre01.g005450	RSP10	cell.motility.eukaryotes.radial spoke.head	0.689338	0.11196	-0.567484	0.338061	0.650715	-0.930745	-1.10436	-1.61701	-1.77857	0.677484	-0.0941541	0.857495	1.60564	0.988648	0.172985
Cre01.g005500			0.595171	-0.717778	-2.50165	-0.932499	-0.188166	0.180046	-0.0439537	-0.186576	-0.0778128	-0.403899	1.64122	1.61518	0.560756	0.286281	0.173681
Cre01.g005534			0.948644	-0.258887	-0.632013	0.056618	0.74851	0.562231	0.682416	0.52082	-0.28665	-2.40331	-1.68347	-0.644556	0.769853	0.859451	0.760352
Cre01.g005543			-0.869627	-0.387448	-1.54693	0.209258	-0.348519	-0.788857	-1.10612	-0.142059	0.3332	0.448526	1.6894	2.27583	0.529147	-0.149631	-0.146164
Cre01.g005550	ARL4	protein.postranslational modification;protein.targeting.secretory pathway.unspecified	-0.558508	-1.55411	-0.871042	0.501672	-0.256054	-0.544157	-0.374261	0.31923	0.0217316	-0.701401	2.27649	1.92805	0.349629	-0.267112	-0.270153
Cre01.g005600	FDX8		-0.411577	-1.65849	-0.942216	0.305245	-0.191886	-0.537411	-0.112676	0.734508	0.505798	-0.636903	2.34375	1.56793	-0.559296	-0.52947	0.12269
Cre01.g005651			0.032924	-1.42878	1.07647	-0.791809	-1.78652	-1.1152	-0.417077	0.377231	0.684635	-0.277972	1.30597	1.48321	0.959155	-0.198598	0.0963648
Cre01.g005701			0.118368	-0.500599	-0.252769	-0.658512	-0.982417	-1.06765	-1.05597	-0.356045	0.0769619	-1.12638	1.09543	1.87239	1.80067	0.774109	0.26241
Cre01.g005750			0.00170166	-0.428903	-2.13141	-1.91948	0.0415446	-0.272425	0.301996	-0.423737	0.732367	0.579813	1.40454	1.04083	1.07964	0.268591	-0.275071
Cre01.g005813			0.124073	-0.154309	-1.38098	-0.730917	-0.237456	-0.758148	-1.17124	-0.203791	-0.670047	0.369268	1.81247	2.23287	0.782947	0.0463125	-0.0610523
Cre01.g005850	CBA2	cell.motility.eukaryotes.flagellar associated proteins	0.454283	-0.215907	-1.33678	-1.51437	-1.18374	-0.974004	-0.822863	-0.0681716	-0.117963	0.763276	1.57396	1.45718	0.945841	0.559552	0.479708
Cre01.g005900		protein.degradation.ubiquitin.E3.SCF.FBOX	-0.703767	1.40192	1.6016	1.03873	-0.10422	-0.400977	0.350651	0.254506	0.309416	-2.15435	-1.34295	0.638125	0.0825489	-0.251328	-0.719893
Cre01.g005950			0.556261	0.0326706	-1.26564	-1.37922	-2.11219	-0.0927847	0.731558	0.80718	0.751672	-0.986503	-0.250578	1.09326	1.0479	0.714672	0.351732
Cre01.g006000			-1.42924	-1.02583	0.0138477	0.838129	1.53358	0.579038	-0.563709	-0.0900847	0.273499	-0.666598	1.4251	1.47973	-0.252001	-0.785285	-1.33019
Cre01.g006050	LF3		-0.0632103	-1.20989	-1.48477	-0.689894	-0.300699	-0.36859	-0.0365795	0.288338	0.199202	-0.568433	2.07391	2.19193	0.181074	-0.0136311	-0.198759
Cre01.g006100	FDX7	redox.misc	0.26419	-1.43469	-2.63177	0.461606	-0.309335	-0.861067	0.030925	0.623944	0.350046	0.108592	0.77955	0.230028	1.49709	0.635321	0.255576
Cre01.g006150	EFG9	protein.synthesis.elongation	-1.21782	-1.48907	-1.7479	1.96597	0.949533	-0.30542	-0.163124	0.357812	0.386493	0.141456	0.814238	0.165685	0.945125	-0.123629	-0.679341
Cre01.g006301			-0.401535	0.438135	1.47102	1.80856	0.264748	-0.368804	0.346699	0.763777	0.363275	-0.946248	-2.21196	-1.11215	-0.359479	0.0573721	-0.113403
Cre01.g006352			-0.416421	0.558278	1.66673	1.70243	0.566235	-0.270198	0.413394	0.321052	0.0819341	-0.814552	-2.30746	-1.04547	-0.177949	-0.0579217	-0.220087
Cre01.g006670			-0.380818	-0.884241	-0.154276	-0.752756	-1.32497	-1.52386	-0.674388	0.357896	0.462419	0.704322	0.879627	1.64542	1.8447	0.223175	-0.42225
Cre01.g006800	PIGA	protein.postranslational modification	-0.0254896	-0.748203	-1.28621	-0.600318	-0.556734	-0.592313	-0.314406	0.254922	-0.350553	-0.739889	1.47947	2.74837	0.269906	0.166749	0.294697
Cre01.g006850			0.326713	-0.222479	0.204772	0.276646	0.342312	0.242361	0.20167	0.104282	-1.13055	-2.54763	-1.45485	1.36039	0.817878	0.7476	0.730882
Cre01.g006900			-0.297796	-0.8482	-2.44853	0.0819988	0.821699	0.911237	0.845021	0.499306	0.578107	-1.46314	1.0756	0.928366	-0.0416647	-0.222571	-0.419438
Cre01.g006950	FBA1	glycolysis.unclear/dually targeted.aldolase;glycolysis.cytosolic branch.aldolase;PS.calvin cycle.aldolase	-1.27149	-0.685972	-0.539988	-0.150041	0.572057	1.15407	1.16433	0.801646	1.35295	1.35482	0.135395	-0.477558	-0.97243	-1.45528	-0.982513
Cre01.g007000		transport.ABC transporters and multidrug resistance systems	-0.128669	-1.40893	0.916442	1.04306	-0.0941332	-0.85365	-0.739578	-0.178572	0.242681	-1.66886	0.104303	1.9206	1.41216	-0.116608	-0.450238
Cre01.g007050	CPLD11		-1.30358	-2.1986	-0.175292	0.553714	0.505631	0.361501	0.421912	0.794906	0.829168	0.610214	1.52987	0.467588	-0.295129	-1.14627	-0.955623
Cre01.g007051	RPL40	protein.degradation.ubiquitin;protein.synthesis.ribosomal protein.eukaryotic.60S subunit.L40	-1.00708	-1.17552	-0.763272	-0.00979359	-0.681344	-1.06471	-0.834923	0.11237	0.184019	0.761477	1.59518	1.707	1.55732	0.0777838	-0.458505
Cre01.g007100			-0.832634	-1.89988	-0.103447	0.360202	-0.138867	0.108765	0.306118	0.227887	0.366068	-0.760405	1.89869	2.05179	-0.630103	-0.494778	-0.459403
Cre01.g007150			-0.583695	-0.896415	-0.640329	-0.725625	-0.967094	-0.412781	0.0182721	-0.114827	0.126628	1.17755	1.94213	2.26521	-0.486736	-0.277764	-0.424529
Cre01.g007200		RNA.regulation of transcription.unclassified	-1.38622	-0.713258	0.179785	0.572122	-0.373295	-0.779225	-0.190155	-0.253913	0.273828	0.634082	1.65725	1.93194	0.742066	-0.813775	-1.48123
Cre01.g007251			0.901117	0.454698	-2.3226	-1.9275	-1.0978	-0.242318	0.721879	0.224859	0.648578	0.0201448	0.639071	0.839991	0.415465	0.543732	0.180681
Cre01.g007300			-0.0441233	-0.790107	-0.717146	-0.507917	-0.910332	-0.992738	-0.787041	-0.0746416	0.0721533	-0.41455	2.00238	2.26452	0.918092	0.0385871	-0.0571326
Cre01.g007350	MOT42	protein.degradation.ubiquitin.E3.RING	0.589957	0.272633	-0.698979	-1.08093	-1.49535	-0.694435	-1.2348	-0.560312	-0.249472	-0.0914751	1.75626	1.79746	0.689409	0.465499	0.534536
Cre01.g007400			0.29826	-1.00832	-1.99443	-1.9744	-0.189115	0.0409605	0.0461391	0.597333	0.521848	-0.527327	0.782832	0.912946	1.42721	0.633246	0.432819
Cre01.g007500	NSS1	transport.unspecified cations	0.901704	-0.27716	1.75846	0.609202	0.169761	-0.960968	-0.839337	-0.425273	0.0240564	-0.532094	-2.37581	-0.309853	0.626296	0.992476	0.638546
Cre01.g007550			-0.797966	-1.64922	0.168175	0.11186	-0.16639	-0.225421	-0.0278268	0.395217	0.46907	-0.751799	2.18336	1.90977	-0.118932	-0.869477	-0.630422
Cre01.g007600		secondary metabolism.flavonoids.chalcones	0.498892	-0.573281	-2.9861	-0.321968	0.42761	0.146912	0.469475	0.874419	-0.125179	-0.585245	0.322598	-0.685635	0.58822	0.843509	1.10577
Cre01.g007651	PUS10		0.249687	-1.15281	-2.26178	-1.1917	-0.584238	-0.106246	0.142536	-0.128052	0.012305	0.586131	1.5947	1.42338	0.732844	0.354007	0.329226
Cre01.g007700		protein.degradation	1.04268	1.20743	0.52206	-0.927088	-0.443557	-1.06368	-0.725967	-0.990089	-0.774151	-1.59535	1.0961	1.61422	0.0375065	0.368518	0.631371
Cre01.g007737	FBT1	transport.misc	-0.260669	-0.0645952	-0.919026	-1.61038	-0.906054	-0.725985	-0.459764	-0.0959052	0.14475	0.859948	2.0583	1.88621	0.510634	-0.112133	-0.305325
Cre01.g007774			-0.12639	-0.563442	-2.12808	-0.766796	-0.705717	-0.105858	-0.0310837	0.115151	-0.0554062	-0.168112	2.11134	1.82838	0.42087	0.057331	0.117812
Cre01.g007811			0.269615	-0.602207	-0.81747	-1.09302	-1.33048	-0.734914	-0.754391	-0.0207486	0.132964	-0.345157	1.89302	2.09383	0.740014	0.347596	0.221362
Cre01.g007850	TEF29	PS.lightreaction.unspecified.TEF	0.543515	-0.117496	-1.34761	-0.313955	-0.384454	-1.20072	-0.76927	-0.332547	-0.895662	-1.11509	0.784171	1.53943	1.44223	1.19532	0.972131
Cre01.g007901		transport.misc	-0.0092264	-1.14762	-1.39989	-0.950004	-1.04824	-0.977857	-0.543313	-0.205815	0.149622	1.29034	1.6307	1.20972	1.06862	0.609682	0.323261
Cre01.g007950	CYP55B1	misc.misc2	-0.770238	-0.581189	0.0729106	-0.159129	0.411642	1.46878	1.5447	1.13503	0.785665	0.691283	0.153073	-1.35461	-1.52823	-0.946368	-0.923314
Cre01.g008000			0.0465626	-0.706013	-1.96683	-0.780983	-0.626836	-0.288306	-0.00206124	0.110631	0.434105	0.171221	2.10641	1.90443	0.194349	-0.431332	-0.165352
Cre01.g008051		protein.degradation.metalloprotease	-0.2706	-1.20241	-0.454819	-0.486124	-0.448467	-0.18204	-0.0161646	0.475901	0.519388	-0.688408	1.98568	2.405	-0.220727	-0.873392	-0.542817
Cre01.g008100		RNA.regulation of transcription.C3H zinc finger family	0.660765	0.0413476	-0.586314	-0.598671	-0.191023	-0.493667	-0.585344	-1.08764	-1.92028	-0.636539	0.753958	2.0029	1.06343	0.845787	0.731295
Cre01.g008150	RPK1	protein.postranslational modification.kinase;protein.postranslational modification	-1.50941	-1.39063	1.41295	-0.575488	-0.52362	-0.335732	0.102069	0.927878	1.48112	1.36146	0.390501	0.215584	0.328972	-0.756294	-1.12936
Cre01.g008200			-0.79749	-2.05945	-0.103543	0.866872	0.408414	0.0376878	0.191386	0.202015	0.55751	-0.135597	1.76703	1.52943	-0.434894	-1.20927	-0.820099
Cre01.g008250			0.608718	0.667173	1.50387	-0.43854	0.05384	0.645719	0.636141	0.724996	-0.294642	-1.84897	-1.48682	-1.80765	0.481269	0.203438	0.351451
Cre01.g008300			-0.223606	-0.614271	-1.38578	-2.02996	-0.69979	-0.246597	0.928019	1.35281	1.17777	-0.714685	0.665811	0.99294	0.971594	-0.12828	-0.0459716
Cre01.g008350			0.0620838	0.404484	-0.39361	-3.11545	-1.01028	0.025754	0.474613	0.598629	0.459884	-0.204335	0.224006	0.659778	1.16536	0.496539	0.152553
Cre01.g008402			-1.66808	-1.18178	-0.562187	-0.926815	0.0430999	0.77916	0.586259	0.44423	1.2617	0.844711	1.1971	1.13337	0.236843	-1.20332	-0.984283
Cre01.g008450			0.655892	0.490612	0.0808354	-0.135305	-0.635179	-0.738325	-1.37129	-0.559015	-0.461691	-2.04285	1.43526	1.67204	0.732417	0.441838	0.434749
Cre01.g008500			0.97157	0.881209	-1.19078	0.993474	2.03486	0.00752445	-0.0754168	-0.449656	-1.56095	-0.961137	-1.07915	-0.18121	-0.53824	0.474702	0.673192
Cre01.g008550		protein.postranslational modification	0.393661	0.0151001	-0.231192	0.141652	-0.0225513	-0.331717	-0.736689	-0.56828	-0.843151	-2.26683	1.50142	2.10945	0.345946	0.233674	0.259499
Cre01.g008600			-0.0415109	-1.02564	-2.75934	-0.374452	0.130415	0.649225	0.76247	0.618932	1.03512	-0.499978	1.24217	0.8766	-0.194866	-0.333208	-0.0859485
Cre01.g008650	CDK1	protein.postranslational modification.kinase	0.0789554	0.927632	0.437705	-1.78505	-1.55433	-1.08147	-0.802095	-0.699858	-0.289055	1.4192	1.08438	1.13214	0.567165	0.291444	0.273237
Cre01.g008700			-0.342384	-0.173845	-0.954948	0.221871	1.02475	-0.24739	-0.916789	-1.18935	-1.61224	1.6308	0.912795	1.46544	0.882504	0.0105274	-0.711736
Cre01.g008800			0.983951	-1.17327	-1.15887	-1.09618	-0.912979	-0.556106	-0.161282	-1.0603	-0.620411	1.73584	0.965424	0.752276	0.606422	0.60632	1.08917
Cre01.g008850	HLM2		0.510341	-0.300675	-2.39115	-1.70968	-0.83893	0.0259206	0.362313	0.503128	0.323493	0.270201	1.33824	1.25672	-0.143153	0.261145	0.532087
Cre01.g008891			-0.225362	-1.13255	-2.07956	0.031552	0.3204	0.220247	0.152895	1.04054	0.836454	-1.32321	1.67626	1.1489	0.140371	-0.684589	-0.122357
Cre01.g008950			0.417437	-0.166004	-0.441984	-0.714301	-0.734222	-0.589837	-1.20984	-0.841472	-0.827592	-0.912747	1.59102	1.92024	1.17481	0.782463	0.552023
Cre01.g009000			0.886652	-0.312497	-2.76512	-0.946884	-0.405673	0.117693	0.671128	0.691032	0.292104	-0.967381	-0.235564	0.47903	0.650749	1.05703	0.787702
Cre01.g009025			-0.608379	-0.650765	-1.40072	1.02107	0.769774	1.39781	1.06312	-0.0758138	0.215345	-2.30314	0.314366	0.400508	0.710594	-0.285616	-0.568147
Cre01.g009101		protein.degradation.ubiquitin.E3.RING	-0.839671	0.804733	-0.537686	-0.719192	-0.675643	-1.76875	-0.934446	0.713724	0.642063	-1.15652	0.858577	1.25672	1.58245	0.430058	0.343583
Cre01.g009150			-0.325545	-0.74189	-1.91247	-1.27631	-0.920217	-0.0633832	-0.144357	-0.112166	0.62174	1.31217	1.61714	1.40587	0.661425	0.057244	-0.179256
Cre01.g009200			0.372068	0.380891	0.124784	0.307652	-0.048653	-0.260116	-0.600264	-0.0183313	0.110204	-2.64133	-0.802371	0.179326	2.23638	0.711875	-0.0521125
Cre01.g009250	TOP2	DNA.synthesis/chromatin structure	0.699856	0.511123	-0.095221	-0.163136	-0.742257	-0.539547	-1.50936	-1.13096	-0.824819	-1.13147	1.72861	1.76604	0.675675	0.330039	0.425418
Cre01.g009300		signalling.phosphinositides	-0.314824	-0.476672	-0.933947	-0.833457	-0.886493	-0.614316	-0.542547	-0.146253	0.16486	1.20023	2.13519	1.98878	0.308617	-0.533079	-0.516088
Cre01.g009325			0.454661	0.0764106	-1.27548	-0.724275	-2.46667	-0.13387	-0.200816	-0.000631968	0.0578845	-0.15685	1.64972	1.49203	0.508536	0.370765	0.348588
Cre01.g009350	AIH2	polyamine metabolism.synthesis.agmatine deiminase	-0.358901	0.0828644	1.66896	0.417607	-1.12477	-1.90937	-1.0748	-0.548032	-0.229322	-0.524871	0.900394	1.56899	0.88077	0.380696	-0.130217
Cre01.g009400	NSS2	transport.unspecified cations	-1.76184	-1.12498	0.756854	0.169644	-2.06928	0.106298	0.208828	0.671731	0.686607	0.673196	1.28737	0.637903	0.819932	-0.618669	-0.443587
Cre01.g009450	DNJ22	protein.co-chaperones	-0.774622	-2.32142	-0.479799	0.0814047	-0.572052	-0.314632	0.0935546	0.491945	0.623827	0.950215	1.92259	1.24421	0.0492687	-0.675766	-0.318725
Cre01.g009500	CDPK3	signalling.calcium;protein.postranslational modification	0.817765	-0.279502	0.149787	-0.0612434	0.457229	-0.173981	-0.418463	-2.02442	-2.04068	0.543187	-0.5844	0.351243	1.42663	1.1023	0.734553
Cre01.g009550		misc.GCN5-related N-acetyltransferase	-1.11113	-0.420014	-0.903567	-0.349533	-0.462696	-0.295339	-0.398149	-0.100422	0.0712556	2.6114	1.08599	1.20071	0.645689	-0.588447	-0.985741
Cre01.g009575		development.unspecified;RNA.regulation of transcription.AP2/EREBP, APETALA2/ethylene-responsive element binding protein family	-0.762678	-1.44398	-0.952407	-1.15778	-1.03922	-0.549531	-0.186566	0.430513	0.711051	0.946942	1.07357	1.10413	1.69137	0.715324	-0.580737
[truncated: 15,258 more rows]

## Sheet: proteins35zScores
Proteins in 35oC Z-scores
[truncated: 1,683 more rows]

## Sheet: proteins40zScores
Proteins in 40oC Z-scores
[truncated: 1,167 more rows]
