# Supplementary material for: Systems-wide analysis revealed shared and unique responses to moderate and acute high temperatures in the green alga Chlamydomonas reinhardtii
Source: Commun Biol. 2022 May 13;5:460. doi: 10.1038/s42003-022-03359-z (PMC9106746; doi:10.1038/s42003-022-03359-z)
Supplement: Supplementary file 12 — supplementary_data_9 [file 42003_2022_3359_MOESM12_ESM.zip]

Archive with 646 entries (642 files):
- 20210808supplementary_dataset9_transcript_protein_correlation/
- __MACOSX/._20210808supplementary_dataset9_transcript_protein_correlation
- 20210808supplementary_dataset9_transcript_protein_correlation/.DS_Store
- __MACOSX/20210808supplementary_dataset9_transcript_protein_correlation/._.DS_Store
- 20210808supplementary_dataset9_transcript_protein_correlation/plots/
- __MACOSX/20210808supplementary_dataset9_transcript_protein_correlation/._plots
- 20210808supplementary_dataset9_transcript_protein_correlation/plots/35/
- __MACOSX/20210808supplementary_dataset9_transcript_protein_correlation/plots/._35
- 20210808supplementary_dataset9_transcript_protein_correlation/plots/.DS_Store
- __MACOSX/20210808supplementary_dataset9_transcript_protein_correlation/plots/._.DS_Store
- 20210808supplementary_dataset9_transcript_protein_correlation/plots/40/
- __MACOSX/20210808supplementary_dataset9_transcript_protein_correlation/plots/._40
- 20210808supplementary_dataset9_transcript_protein_correlation/plots/35/PS.photorespiration.html
- __MACOSX/20210808supplementary_dataset9_transcript_protein_correlation/plots/35/._PS.photorespiration.html
- 20210808supplementary_dataset9_transcript_protein_correlation/plots/35/major CHO metabolism.synthesis.starch.html
- __MACOSX/20210808supplementary_dataset9_transcript_protein_correlation/plots/35/._major CHO metabolism.synthesis.starch.html
- 20210808supplementary_dataset9_transcript_protein_correlation/plots/35/signalling.G-proteins.html
- __MACOSX/20210808supplementary_dataset9_transcript_protein_correlation/plots/35/._signalling.G-proteins.html
- 20210808supplementary_dataset9_transcript_protein_correlation/plots/35/Co-factor and vitamine metabolism.html
- __MACOSX/20210808supplementary_dataset9_transcript_protein_correlation/plots/35/._Co-factor and vitamine metabolism.html
- 20210808supplementary_dataset9_transcript_protein_correlation/plots/35/redox.misc.html
- __MACOSX/20210808supplementary_dataset9_transcript_protein_correlation/plots/35/._redox.misc.html
- 20210808supplementary_dataset9_transcript_protein_correlation/plots/35/protein.aa activation.methionine-tRNA ligase.html
- __MACOSX/20210808supplementary_dataset9_transcript_protein_correlation/plots/35/._protein.aa activation.methionine-tRNA ligase.html
- 20210808supplementary_dataset9_transcript_protein_correlation/plots/35/cell.cycle.peptidylprolyl isomerase.html
- __MACOSX/20210808supplementary_dataset9_transcript_protein_correlation/plots/35/._cell.cycle.peptidylprolyl isomerase.html
- 20210808supplementary_dataset9_transcript_protein_correlation/plots/35/PS.lightreaction.photosystem I.LHC-I.html
- __MACOSX/20210808supplementary_dataset9_transcript_protein_correlation/plots/35/._PS.lightreaction.photosystem I.LHC-I.html
- 20210808supplementary_dataset9_transcript_protein_correlation/plots/35/amino acid metabolism.synthesis.aromatic aa.html
- __MACOSX/20210808supplementary_dataset9_transcript_protein_correlation/plots/35/._amino acid metabolism.synthesis.aromatic aa.html
- 20210808supplementary_dataset9_transcript_protein_correlation/plots/35/redox.ascorbate and glutathione.html
- __MACOSX/20210808supplementary_dataset9_transcript_protein_correlation/plots/35/._redox.ascorbate and glutathione.html
- 20210808supplementary_dataset9_transcript_protein_correlation/plots/35/protein.synthesis.ribosomal protein.eukaryotic.60S subunit.html
- __MACOSX/20210808supplementary_dataset9_transcript_protein_correlation/plots/35/._protein.synthesis.ribosomal protein.eukaryotic.60S subunit.html
- 20210808supplementary_dataset9_transcript_protein_correlation/plots/35/protein.synthesis.ribosome biogenesis.export from nucleus.html
- __MACOSX/20210808supplementary_dataset9_transcript_protein_correlation/plots/35/._protein.synthesis.ribosome biogenesis.export from nucleus.html
- 20210808supplementary_dataset9_transcript_protein_correlation/plots/35/DNA.synthesis_chromatin structure.html
- __MACOSX/20210808supplementary_dataset9_transcript_protein_correlation/plots/35/._DNA.synthesis_chromatin structure.html
- 20210808supplementary_dataset9_transcript_protein_correlation/plots/35/protein.synthesis.ribosomal protein.prokaryotic.html
- __MACOSX/20210808supplementary_dataset9_transcript_protein_correlation/plots/35/._protein.synthesis.ribosomal protein.prokaryotic.html
- 20210808supplementary_dataset9_transcript_protein_correlation/plots/35/S-assimilation.html
- __MACOSX/20210808supplementary_dataset9_transcript_protein_correlation/plots/35/._S-assimilation.html
- 20210808supplementary_dataset9_transcript_protein_correlation/plots/35/protein.synthesis.html
- __MACOSX/20210808supplementary_dataset9_transcript_protein_correlation/plots/35/._protein.synthesis.html
- 20210808supplementary_dataset9_transcript_protein_correlation/plots/35/protein.synthesis.ribosome biogenesis.pre-rRNA processing and modifications.html
- __MACOSX/20210808supplementary_dataset9_transcript_protein_correlation/plots/35/._protein.synthesis.ribosome biogenesis.pre-rRNA processing and modifications.html
- 20210808supplementary_dataset9_transcript_protein_correlation/plots/35/mitochondrial electron transport _ ATP synthesis.NADH-DH (type I).complex I.html
- __MACOSX/20210808supplementary_dataset9_transcript_protein_correlation/plots/35/._mitochondrial electron transport _ ATP synthesis.NADH-DH (type I).complex I.html
- 20210808supplementary_dataset9_transcript_protein_correlation/plots/35/cell.motility.eukaryotes.html
- __MACOSX/20210808supplementary_dataset9_transcript_protein_correlation/plots/35/._cell.motility.eukaryotes.html
- 20210808supplementary_dataset9_transcript_protein_correlation/plots/35/lipid metabolism.lipid degradation.beta-oxidation.html
- __MACOSX/20210808supplementary_dataset9_transcript_protein_correlation/plots/35/._lipid metabolism.lipid degradation.beta-oxidation.html
- 20210808supplementary_dataset9_transcript_protein_correlation/plots/35/nucleotide metabolism.synthesis.html
- __MACOSX/20210808supplementary_dataset9_transcript_protein_correlation/plots/35/._nucleotide metabolism.synthesis.html
- 20210808supplementary_dataset9_transcript_protein_correlation/plots/35/protein.co-chaperones.html
- __MACOSX/20210808supplementary_dataset9_transcript_protein_correlation/plots/35/._protein.co-chaperones.html
- 20210808supplementary_dataset9_transcript_protein_correlation/plots/35/signalling.html
- __MACOSX/20210808supplementary_dataset9_transcript_protein_correlation/plots/35/._signalling.html
- 20210808supplementary_dataset9_transcript_protein_correlation/plots/35/mitochondrial electron transport _ ATP synthesis.F1-ATPase.html
- __MACOSX/20210808supplementary_dataset9_transcript_protein_correlation/plots/35/._mitochondrial electron transport _ ATP synthesis.F1-ATPase.html
- 20210808supplementary_dataset9_transcript_protein_correlation/plots/35/gluconeogenesis _ glyoxylate cycle.html
- __MACOSX/20210808supplementary_dataset9_transcript_protein_correlation/plots/35/._gluconeogenesis _ glyoxylate cycle.html
- 20210808supplementary_dataset9_transcript_protein_correlation/plots/35/cell.motility.html
- __MACOSX/20210808supplementary_dataset9_transcript_protein_correlation/plots/35/._cell.motility.html
- 20210808supplementary_dataset9_transcript_protein_correlation/plots/35/amino acid metabolism.synthesis.aromatic aa.chorismate.html
- __MACOSX/20210808supplementary_dataset9_transcript_protein_correlation/plots/35/._amino acid metabolism.synthesis.aromatic aa.chorismate.html
- 20210808supplementary_dataset9_transcript_protein_correlation/plots/35/protein.folding.chaperones and co-chaperones.co-chaperones.html
- __MACOSX/20210808supplementary_dataset9_transcript_protein_correlation/plots/35/._protein.folding.chaperones and co-chaperones.co-chaperones.html
- 20210808supplementary_dataset9_transcript_protein_correlation/plots/35/major CHO metabolism.degradation.html
- __MACOSX/20210808supplementary_dataset9_transcript_protein_correlation/plots/35/._major CHO metabolism.degradation.html
- 20210808supplementary_dataset9_transcript_protein_correlation/plots/35/lipid metabolism.exotics (steroids, squalene etc).html
- __MACOSX/20210808supplementary_dataset9_transcript_protein_correlation/plots/35/._lipid metabolism.exotics (steroids, squalene etc).html
- 20210808supplementary_dataset9_transcript_protein_correlation/plots/35/protein.degradation.html
- __MACOSX/20210808supplementary_dataset9_transcript_protein_correlation/plots/35/._protein.degradation.html
- 20210808supplementary_dataset9_transcript_protein_correlation/plots/35/protein.degradation.metalloprotease.html
- __MACOSX/20210808supplementary_dataset9_transcript_protein_correlation/plots/35/._protein.degradation.metalloprotease.html
- 20210808supplementary_dataset9_transcript_protein_correlation/plots/35/protein.folding.chaperones and co-chaperones.html
- __MACOSX/20210808supplementary_dataset9_transcript_protein_correlation/plots/35/._protein.folding.chaperones and co-chaperones.html
- 20210808supplementary_dataset9_transcript_protein_correlation/plots/35/stress.abiotic.heat.html
- __MACOSX/20210808supplementary_dataset9_transcript_protein_correlation/plots/35/._stress.abiotic.heat.html
- 20210808supplementary_dataset9_transcript_protein_correlation/plots/35/protein.targeting.nucleus.html
- __MACOSX/20210808supplementary_dataset9_transcript_protein_correlation/plots/35/._protein.targeting.nucleus.html
- 20210808supplementary_dataset9_transcript_protein_correlation/plots/35/TCA _ organic transformation.TCA.html
- __MACOSX/20210808supplementary_dataset9_transcript_protein_correlation/plots/35/._TCA _ organic transformation.TCA.html
- 20210808supplementary_dataset9_transcript_protein_correlation/plots/35/amino acid metabolism.synthesis.central amino acid metabolism.html
- __MACOSX/20210808supplementary_dataset9_transcript_protein_correlation/plots/35/._amino acid metabolism.synthesis.central amino acid metabolism.html
- 20210808supplementary_dataset9_transcript_protein_correlation/plots/35/protein.synthesis.ribosome biogenesis.pre-rRNA processing and modifications.snoRNPs.html
- __MACOSX/20210808supplementary_dataset9_transcript_protein_correlation/plots/35/._protein.synthesis.ribosome biogenesis.pre-rRNA processing and modifications.snoRNPs.html
- 20210808supplementary_dataset9_transcript_protein_correlation/plots/35/PS.lightreaction.photosystem II.PSII polypeptide subunits.html
- __MACOSX/20210808supplementary_dataset9_transcript_protein_correlation/plots/35/._PS.lightreaction.photosystem II.PSII polypeptide subunits.html
- 20210808supplementary_dataset9_transcript_protein_correlation/plots/35/DNA.unspecified.html
- __MACOSX/20210808supplementary_dataset9_transcript_protein_correlation/plots/35/._DNA.unspecified.html
- 20210808supplementary_dataset9_transcript_protein_correlation/plots/35/glycolysis.html
- __MACOSX/20210808supplementary_dataset9_transcript_protein_correlation/plots/35/._glycolysis.html
- 20210808supplementary_dataset9_transcript_protein_correlation/plots/35/transport.ABC transporters and multidrug resistance systems.html
- __MACOSX/20210808supplementary_dataset9_transcript_protein_correlation/plots/35/._transport.ABC transporters and multidrug resistance systems.html
- 20210808supplementary_dataset9_transcript_protein_correlation/plots/35/protein.folding.prefoldin and trigger factor.html
- __MACOSX/20210808supplementary_dataset9_transcript_protein_correlation/plots/35/._protein.folding.prefoldin and trigger factor.html
- 20210808supplementary_dataset9_transcript_protein_correlation/plots/35/protein.degradation.serine protease.html
- __MACOSX/20210808supplementary_dataset9_transcript_protein_correlation/plots/35/._protein.degradation.serine protease.html
- 20210808supplementary_dataset9_transcript_protein_correlation/plots/35/protein.targeting.html
- __MACOSX/20210808supplementary_dataset9_transcript_protein_correlation/plots/35/._protein.targeting.html
- 20210808supplementary_dataset9_transcript_protein_correlation/plots/35/amino acid metabolism.degradation.branched chain group.html
- __MACOSX/20210808supplementary_dataset9_transcript_protein_correlation/plots/35/._amino acid metabolism.degradation.branched chain group.html
- 20210808supplementary_dataset9_transcript_protein_correlation/plots/35/PS.calvin cycle.rubisco interacting.html
- __MACOSX/20210808supplementary_dataset9_transcript_protein_correlation/plots/35/._PS.calvin cycle.rubisco interacting.html
- 20210808supplementary_dataset9_transcript_protein_correlation/plots/35/protein.aa activation.html
- __MACOSX/20210808supplementary_dataset9_transcript_protein_correlation/plots/35/._protein.aa activation.html
- 20210808supplementary_dataset9_transcript_protein_correlation/plots/35/protein.degradation.ubiquitin.html
- __MACOSX/20210808supplementary_dataset9_transcript_protein_correlation/plots/35/._protein.degradation.ubiquitin.html
- 20210808supplementary_dataset9_transcript_protein_correlation/plots/35/RNA.processing.splicing.html
- __MACOSX/20210808supplementary_dataset9_transcript_protein_correlation/plots/35/._RNA.processing.splicing.html
- 20210808supplementary_dataset9_transcript_protein_correlation/plots/35/major CHO metabolism.degradation.sucrose.html
- __MACOSX/20210808supplementary_dataset9_transcript_protein_correlation/plots/35/._major CHO metabolism.degradation.sucrose.html
- 20210808supplementary_dataset9_transcript_protein_correlation/plots/35/PS.lightreaction.html
- __MACOSX/20210808supplementary_dataset9_transcript_protein_correlation/plots/35/._PS.lightreaction.html
- 20210808supplementary_dataset9_transcript_protein_correlation/plots/35/PS.lightreaction.unspecified.html
- __MACOSX/20210808supplementary_dataset9_transcript_protein_correlation/plots/35/._PS.lightreaction.unspecified.html
- 20210808supplementary_dataset9_transcript_protein_correlation/plots/35/C1-metabolism.html
- __MACOSX/20210808supplementary_dataset9_transcript_protein_correlation/plots/35/._C1-metabolism.html
- 20210808supplementary_dataset9_transcript_protein_correlation/plots/35/lipid metabolism.lipid degradation.html
- __MACOSX/20210808supplementary_dataset9_transcript_protein_correlation/plots/35/._lipid metabolism.lipid degradation.html
- 20210808supplementary_dataset9_transcript_protein_correlation/plots/35/protein.postranslational modification.html
- __MACOSX/20210808supplementary_dataset9_transcript_protein_correlation/plots/35/._protein.postranslational modification.html
- 20210808supplementary_dataset9_transcript_protein_correlation/plots/35/amino acid metabolism.synthesis.glutamate family.html
- __MACOSX/20210808supplementary_dataset9_transcript_protein_correlation/plots/35/._amino acid metabolism.synthesis.glutamate family.html
- 20210808supplementary_dataset9_transcript_protein_correlation/plots/35/secondary metabolism.html
- __MACOSX/20210808supplementary_dataset9_transcript_protein_correlation/plots/35/._secondary metabolism.html
- 20210808supplementary_dataset9_transcript_protein_correlation/plots/35/protein.folding.html
- __MACOSX/20210808supplementary_dataset9_transcript_protein_correlation/plots/35/._protein.folding.html
- 20210808supplementary_dataset9_transcript_protein_correlation/plots/35/cell wall.html
- __MACOSX/20210808supplementary_dataset9_transcript_protein_correlation/plots/35/._cell wall.html
- 20210808supplementary_dataset9_transcript_protein_correlation/plots/35/redox.thioredoxin.html
- __MACOSX/20210808supplementary_dataset9_transcript_protein_correlation/plots/35/._redox.thioredoxin.html
- 20210808supplementary_dataset9_transcript_protein_correlation/plots/35/transport.html
- __MACOSX/20210808supplementary_dataset9_transcript_protein_correlation/plots/35/._transport.html
- 20210808supplementary_dataset9_transcript_protein_correlation/plots/35/glycolysis.cytosolic branch.html
- __MACOSX/20210808supplementary_dataset9_transcript_protein_correlation/plots/35/._glycolysis.cytosolic branch.html
- 20210808supplementary_dataset9_transcript_protein_correlation/plots/35/protein.synthesis.ribosomal protein.eukaryotic.40S subunit.html
- __MACOSX/20210808supplementary_dataset9_transcript_protein_correlation/plots/35/._protein.synthesis.ribosomal protein.eukaryotic.40S subunit.html
- 20210808supplementary_dataset9_transcript_protein_correlation/plots/35/amino acid metabolism.synthesis.branched chain group.html
- __MACOSX/20210808supplementary_dataset9_transcript_protein_correlation/plots/35/._amino acid metabolism.synthesis.branched chain group.html
- 20210808supplementary_dataset9_transcript_protein_correlation/plots/35/redox.html
- __MACOSX/20210808supplementary_dataset9_transcript_protein_correlation/plots/35/._redox.html
- 20210808supplementary_dataset9_transcript_protein_correlation/plots/35/OPP.oxidative PP.html
- __MACOSX/20210808supplementary_dataset9_transcript_protein_correlation/plots/35/._OPP.oxidative PP.html
- 20210808supplementary_dataset9_transcript_protein_correlation/plots/35/mitochondrial electron transport _ ATP synthesis.html
- __MACOSX/20210808supplementary_dataset9_transcript_protein_correlation/plots/35/._mitochondrial electron transport _ ATP synthesis.html
- 20210808supplementary_dataset9_transcript_protein_correlation/plots/35/nucleotide metabolism.salvage.html
- __MACOSX/20210808supplementary_dataset9_transcript_protein_correlation/plots/35/._nucleotide metabolism.salvage.html
- 20210808supplementary_dataset9_transcript_protein_correlation/plots/35/TCA _ organic transformation.html
- __MACOSX/20210808supplementary_dataset9_transcript_protein_correlation/plots/35/._TCA _ organic transformation.html
- 20210808supplementary_dataset9_transcript_protein_correlation/plots/35/protein.postranslational modification.kinase.html
- __MACOSX/20210808supplementary_dataset9_transcript_protein_correlation/plots/35/._protein.postranslational modification.kinase.html
- 20210808supplementary_dataset9_transcript_protein_correlation/plots/35/TCA _ organic transformation.other organic acid transformations.html
- __MACOSX/20210808supplementary_dataset9_transcript_protein_correlation/plots/35/._TCA _ organic transformation.other organic acid transformations.html
- 20210808supplementary_dataset9_transcript_protein_correlation/plots/35/protein.targeting.secretory pathway.html
- __MACOSX/20210808supplementary_dataset9_transcript_protein_correlation/plots/35/._protein.targeting.secretory pathway.html
- 20210808supplementary_dataset9_transcript_protein_correlation/plots/35/stress.html
- __MACOSX/20210808supplementary_dataset9_transcript_protein_correlation/plots/35/._stress.html
- 20210808supplementary_dataset9_transcript_protein_correlation/plots/35/redox.ascorbate and glutathione.glutathione.html
- __MACOSX/20210808supplementary_dataset9_transcript_protein_correlation/plots/35/._redox.ascorbate and glutathione.glutathione.html
- 20210808supplementary_dataset9_transcript_protein_correlation/plots/35/secondary metabolism.isoprenoids.non-mevalonate pathway.html
- __MACOSX/20210808supplementary_dataset9_transcript_protein_correlation/plots/35/._secondary metabolism.isoprenoids.non-mevalonate pathway.html
- 20210808supplementary_dataset9_transcript_protein_correlation/plots/35/RNA.RNA binding.html
- __MACOSX/20210808supplementary_dataset9_transcript_protein_correlation/plots/35/._RNA.RNA binding.html
- 20210808supplementary_dataset9_transcript_protein_correlation/plots/35/RNA.regulation of transcription.putative transcription regulator.html
- __MACOSX/20210808supplementary_dataset9_transcript_protein_correlation/plots/35/._RNA.regulation of transcription.putative transcription regulator.html
- 20210808supplementary_dataset9_transcript_protein_correlation/plots/35/tetrapyrrole synthesis.glu-tRNA synthetase.html
- __MACOSX/20210808supplementary_dataset9_transcript_protein_correlation/plots/35/._tetrapyrrole synthesis.glu-tRNA synthetase.html
- 20210808supplementary_dataset9_transcript_protein_correlation/plots/35/major CHO metabolism.degradation.starch.html
- __MACOSX/20210808supplementary_dataset9_transcript_protein_correlation/plots/35/._major CHO metabolism.degradation.starch.html
- 20210808supplementary_dataset9_transcript_protein_correlation/plots/35/PS.lightreaction.photosystem II.html
- __MACOSX/20210808supplementary_dataset9_transcript_protein_correlation/plots/35/._PS.lightreaction.photosystem II.html
- 20210808supplementary_dataset9_transcript_protein_correlation/plots/35/cell.cycle.html
- __MACOSX/20210808supplementary_dataset9_transcript_protein_correlation/plots/35/._cell.cycle.html
- 20210808supplementary_dataset9_transcript_protein_correlation/plots/35/RNA.processing.html
- __MACOSX/20210808supplementary_dataset9_transcript_protein_correlation/plots/35/._RNA.processing.html
- 20210808supplementary_dataset9_transcript_protein_correlation/plots/35/PS.lightreaction.photosystem I.PSI polypeptide subunits.html
- __MACOSX/20210808supplementary_dataset9_transcript_protein_correlation/plots/35/._PS.lightreaction.photosystem I.PSI polypeptide subunits.html
- 20210808supplementary_dataset9_transcript_protein_correlation/plots/35/mitochondrial electron transport _ ATP synthesis.cytochrome c reductase.html
- __MACOSX/20210808supplementary_dataset9_transcript_protein_correlation/plots/35/._mitochondrial electron transport _ ATP synthesis.cytochrome c reductase.html
- 20210808supplementary_dataset9_transcript_protein_correlation/plots/35/cell.motility.eukaryotes.flagellar associated proteins.html
- __MACOSX/20210808supplementary_dataset9_transcript_protein_correlation/plots/35/._cell.motility.eukaryotes.flagellar associated proteins.html
- 20210808supplementary_dataset9_transcript_protein_correlation/plots/35/RNA.regulation of transcription.html
- __MACOSX/20210808supplementary_dataset9_transcript_protein_correlation/plots/35/._RNA.regulation of transcription.html
- 20210808supplementary_dataset9_transcript_protein_correlation/plots/35/protein.html
- __MACOSX/20210808supplementary_dataset9_transcript_protein_correlation/plots/35/._protein.html
- 20210808supplementary_dataset9_transcript_protein_correlation/plots/35/protein.folding.chaperones and co-chaperones.HSP60s.html
- __MACOSX/20210808supplementary_dataset9_transcript_protein_correlation/plots/35/._protein.folding.chaperones and co-chaperones.HSP60s.html
- 20210808supplementary_dataset9_transcript_protein_correlation/plots/35/tetrapyrrole synthesis.html
- __MACOSX/20210808supplementary_dataset9_transcript_protein_correlation/plots/35/._tetrapyrrole synthesis.html
- 20210808supplementary_dataset9_transcript_protein_correlation/plots/35/protein.targeting.secretory pathway.unspecified.html
- __MACOSX/20210808supplementary_dataset9_transcript_protein_correlation/plots/35/._protein.targeting.secretory pathway.unspecified.html
- 20210808supplementary_dataset9_transcript_protein_correlation/plots/35/mitochondrial electron transport _ ATP synthesis.cytochrome c oxidase.html
- __MACOSX/20210808supplementary_dataset9_transcript_protein_correlation/plots/35/._mitochondrial electron transport _ ATP synthesis.cytochrome c oxidase.html
- 20210808supplementary_dataset9_transcript_protein_correlation/plots/35/protein.assembly and cofactor ligation.html
- __MACOSX/20210808supplementary_dataset9_transcript_protein_correlation/plots/35/._protein.assembly and cofactor ligation.html
- 20210808supplementary_dataset9_transcript_protein_correlation/plots/35/protein.targeting.chloroplast.html
- __MACOSX/20210808supplementary_dataset9_transcript_protein_correlation/plots/35/._protein.targeting.chloroplast.html
- 20210808supplementary_dataset9_transcript_protein_correlation/plots/35/major CHO metabolism.synthesis.html
- __MACOSX/20210808supplementary_dataset9_transcript_protein_correlation/plots/35/._major CHO metabolism.synthesis.html
- 20210808supplementary_dataset9_transcript_protein_correlation/plots/35/PS.lightreaction.photosystem II.biogenesis.html
- __MACOSX/20210808supplementary_dataset9_transcript_protein_correlation/plots/35/._PS.lightreaction.photosystem II.biogenesis.html
- 20210808supplementary_dataset9_transcript_protein_correlation/plots/35/nucleotide metabolism.html
- __MACOSX/20210808supplementary_dataset9_transcript_protein_correlation/plots/35/._nucleotide metabolism.html
- 20210808supplementary_dataset9_transcript_protein_correlation/plots/35/lipid metabolism.html
- __MACOSX/20210808supplementary_dataset9_transcript_protein_correlation/plots/35/._lipid metabolism.html
- 20210808supplementary_dataset9_transcript_protein_correlation/plots/35/signalling.light.html
- __MACOSX/20210808supplementary_dataset9_transcript_protein_correlation/plots/35/._signalling.light.html
- 20210808supplementary_dataset9_transcript_protein_correlation/plots/35/protein.degradation.ubiquitin.proteasom.html
- __MACOSX/20210808supplementary_dataset9_transcript_protein_correlation/plots/35/._protein.degradation.ubiquitin.proteasom.html
- 20210808supplementary_dataset9_transcript_protein_correlation/plots/35/minor CHO metabolism.sugar alcohols.html
- __MACOSX/20210808supplementary_dataset9_transcript_protein_correlation/plots/35/._minor CHO metabolism.sugar alcohols.html
- 20210808supplementary_dataset9_transcript_protein_correlation/plots/35/development.html
- __MACOSX/20210808supplementary_dataset9_transcript_protein_correlation/plots/35/._development.html
- 20210808supplementary_dataset9_transcript_protein_correlation/plots/35/minor CHO metabolism.html
- __MACOSX/20210808supplementary_dataset9_transcript_protein_correlation/plots/35/._minor CHO metabolism.html
- 20210808supplementary_dataset9_transcript_protein_correlation/plots/35/protein.synthesis.initiation.html
- __MACOSX/20210808supplementary_dataset9_transcript_protein_correlation/plots/35/._protein.synthesis.initiation.html
- 20210808supplementary_dataset9_transcript_protein_correlation/plots/35/PS.lightreaction.unspecified.TEF.html
- __MACOSX/20210808supplementary_dataset9_transcript_protein_correlation/plots/35/._PS.lightreaction.unspecified.TEF.html
- 20210808supplementary_dataset9_transcript_protein_correlation/plots/35/cell.vesicle transport.html
- __MACOSX/20210808supplementary_dataset9_transcript_protein_correlation/plots/35/._cell.vesicle transport.html
- 20210808supplementary_dataset9_transcript_protein_correlation/plots/35/PS.calvin cycle.html
- __MACOSX/20210808supplementary_dataset9_transcript_protein_correlation/plots/35/._PS.calvin cycle.html
- 20210808supplementary_dataset9_transcript_protein_correlation/plots/35/protein.folding.immunophilins (IMM).FKBPs.html
- __MACOSX/20210808supplementary_dataset9_transcript_protein_correlation/plots/35/._protein.folding.immunophilins (IMM).FKBPs.html
- 20210808supplementary_dataset9_transcript_protein_correlation/plots/35/PS.carbon concentrating mechanism.html
- __MACOSX/20210808supplementary_dataset9_transcript_protein_correlation/plots/35/._PS.carbon concentrating mechanism.html
- 20210808supplementary_dataset9_transcript_protein_correlation/plots/35/PS.lightreaction.other electron carrier (ox_red).html
- __MACOSX/20210808supplementary_dataset9_transcript_protein_correlation/plots/35/._PS.lightreaction.other electron carrier (ox_red).html
- 20210808supplementary_dataset9_transcript_protein_correlation/plots/35/protein.synthesis.ribosomal protein.html
- __MACOSX/20210808supplementary_dataset9_transcript_protein_correlation/plots/35/._protein.synthesis.ribosomal protein.html
- 20210808supplementary_dataset9_transcript_protein_correlation/plots/35/not assigned.no ontology.html
- __MACOSX/20210808supplementary_dataset9_transcript_protein_correlation/plots/35/._not assigned.no ontology.html
- 20210808supplementary_dataset9_transcript_protein_correlation/plots/35/misc.html
- __MACOSX/20210808supplementary_dataset9_transcript_protein_correlation/plots/35/._misc.html
- 20210808supplementary_dataset9_transcript_protein_correlation/plots/35/amino acid metabolism.synthesis.aspartate family.html
- __MACOSX/20210808supplementary_dataset9_transcript_protein_correlation/plots/35/._amino acid metabolism.synthesis.aspartate family.html
- 20210808supplementary_dataset9_transcript_protein_correlation/plots/35/stress.abiotic.html
- __MACOSX/20210808supplementary_dataset9_transcript_protein_correlation/plots/35/._stress.abiotic.html
- 20210808supplementary_dataset9_transcript_protein_correlation/plots/35/major CHO metabolism.html
- __MACOSX/20210808supplementary_dataset9_transcript_protein_correlation/plots/35/._major CHO metabolism.html
- 20210808supplementary_dataset9_transcript_protein_correlation/plots/35/transport.metabolite transporters at the mitochondrial membrane.html
- __MACOSX/20210808supplementary_dataset9_transcript_protein_correlation/plots/35/._transport.metabolite transporters at the mitochondrial membrane.html
- 20210808supplementary_dataset9_transcript_protein_correlation/plots/35/N-metabolism.html
- __MACOSX/20210808supplementary_dataset9_transcript_protein_correlation/plots/35/._N-metabolism.html
- 20210808supplementary_dataset9_transcript_protein_correlation/plots/35/nucleotide metabolism.phosphotransfer and pyrophosphatases.html
- __MACOSX/20210808supplementary_dataset9_transcript_protein_correlation/plots/35/._nucleotide metabolism.phosphotransfer and pyrophosphatases.html
- 20210808supplementary_dataset9_transcript_protein_correlation/plots/35/amino acid metabolism.synthesis.html
- __MACOSX/20210808supplementary_dataset9_transcript_protein_correlation/plots/35/._amino acid metabolism.synthesis.html
- 20210808supplementary_dataset9_transcript_protein_correlation/plots/35/transport.p- and v-ATPases.html
- __MACOSX/20210808supplementary_dataset9_transcript_protein_correlation/plots/35/._transport.p- and v-ATPases.html
- 20210808supplementary_dataset9_transcript_protein_correlation/plots/35/nucleotide metabolism.synthesis.purine.html
- __MACOSX/20210808supplementary_dataset9_transcript_protein_correlation/plots/35/._nucleotide metabolism.synthesis.purine.html
- 20210808supplementary_dataset9_transcript_protein_correlation/plots/35/transport.p- and v-ATPases.H+-transporting two-sector ATPase.html
- __MACOSX/20210808supplementary_dataset9_transcript_protein_correlation/plots/35/._transport.p- and v-ATPases.H+-transporting two-sector ATPase.html
- 20210808supplementary_dataset9_transcript_protein_correlation/plots/35/DNA.html
- __MACOSX/20210808supplementary_dataset9_transcript_protein_correlation/plots/35/._DNA.html
- 20210808supplementary_dataset9_transcript_protein_correlation/plots/35/amino acid metabolism.synthesis.aspartate family.methionine.html
- __MACOSX/20210808supplementary_dataset9_transcript_protein_correlation/plots/35/._amino acid metabolism.synthesis.aspartate family.methionine.html
- 20210808supplementary_dataset9_transcript_protein_correlation/plots/35/development.unspecified.html
- __MACOSX/20210808supplementary_dataset9_transcript_protein_correlation/plots/35/._development.unspecified.html
- 20210808supplementary_dataset9_transcript_protein_correlation/plots/35/protein.synthesis.ribosomal protein.prokaryotic.chloroplast.html
- __MACOSX/20210808supplementary_dataset9_transcript_protein_correlation/plots/35/._protein.synthesis.ribosomal protein.prokaryotic.chloroplast.html
- 20210808supplementary_dataset9_transcript_protein_correlation/plots/35/hormone metabolism.html
- __MACOSX/20210808supplementary_dataset9_transcript_protein_correlation/plots/35/._hormone metabolism.html
- 20210808supplementary_dataset9_transcript_protein_correlation/plots/35/cell wall.precursor synthesis.html
- __MACOSX/20210808supplementary_dataset9_transcript_protein_correlation/plots/35/._cell wall.precursor synthesis.html
- 20210808supplementary_dataset9_transcript_protein_correlation/plots/35/protein.folding.immunophilins (IMM).html
- __MACOSX/20210808supplementary_dataset9_transcript_protein_correlation/plots/35/._protein.folding.immunophilins (IMM).html
- 20210808supplementary_dataset9_transcript_protein_correlation/plots/35/protein.synthesis.ribosomal protein.prokaryotic.chloroplast.30S subunit.html
- __MACOSX/20210808supplementary_dataset9_transcript_protein_correlation/plots/35/._protein.synthesis.ribosomal protein.prokaryotic.chloroplast.30S subunit.html
- 20210808supplementary_dataset9_transcript_protein_correlation/plots/35/metal handling.html
- __MACOSX/20210808supplementary_dataset9_transcript_protein_correlation/plots/35/._metal handling.html
- 20210808supplementary_dataset9_transcript_protein_correlation/plots/35/mitochondrial electron transport _ ATP synthesis.NADH-DH (type I).localisation not clear.html
- __MACOSX/20210808supplementary_dataset9_transcript_protein_correlation/plots/35/._mitochondrial electron transport _ ATP synthesis.NADH-DH (type I).localisation not clear.html
- 20210808supplementary_dataset9_transcript_protein_correlation/plots/35/PS.lightreaction.photosystem I.html
- __MACOSX/20210808supplementary_dataset9_transcript_protein_correlation/plots/35/._PS.lightreaction.photosystem I.html
- 20210808supplementary_dataset9_transcript_protein_correlation/plots/35/amino acid metabolism.html
- __MACOSX/20210808supplementary_dataset9_transcript_protein_correlation/plots/35/._amino acid metabolism.html
- 20210808supplementary_dataset9_transcript_protein_correlation/plots/35/minor CHO metabolism.others.html
- __MACOSX/20210808supplementary_dataset9_transcript_protein_correlation/plots/35/._minor CHO metabolism.others.html
- 20210808supplementary_dataset9_transcript_protein_correlation/plots/35/secondary metabolism.isoprenoids.carotenoids.html
- __MACOSX/20210808supplementary_dataset9_transcript_protein_correlation/plots/35/._secondary metabolism.isoprenoids.carotenoids.html
- 20210808supplementary_dataset9_transcript_protein_correlation/plots/35/cell.motility.eukaryotes.basal bodies.html
- __MACOSX/20210808supplementary_dataset9_transcript_protein_correlation/plots/35/._cell.motility.eukaryotes.basal bodies.html
- 20210808supplementary_dataset9_transcript_protein_correlation/plots/35/not assigned.html
- __MACOSX/20210808supplementary_dataset9_transcript_protein_correlation/plots/35/._not assigned.html
- 20210808supplementary_dataset9_transcript_protein_correlation/plots/35/nucleotide metabolism.synthesis.pyrimidine.html
- __MACOSX/20210808supplementary_dataset9_transcript_protein_correlation/plots/35/._nucleotide metabolism.synthesis.pyrimidine.html
- 20210808supplementary_dataset9_transcript_protein_correlation/plots/35/lipid metabolism.FA synthesis and FA elongation.html
- __MACOSX/20210808supplementary_dataset9_transcript_protein_correlation/plots/35/._lipid metabolism.FA synthesis and FA elongation.html
- 20210808supplementary_dataset9_transcript_protein_correlation/plots/35/lipid metabolism.FA synthesis and FA elongation.acetyl CoA carboxylation.html
- __MACOSX/20210808supplementary_dataset9_transcript_protein_correlation/plots/35/._lipid metabolism.FA synthesis and FA elongation.acetyl CoA carboxylation.html
- 20210808supplementary_dataset9_transcript_protein_correlation/plots/35/protein.synthesis.ribosomal protein.prokaryotic.chloroplast.50S subunit.html
- __MACOSX/20210808supplementary_dataset9_transcript_protein_correlation/plots/35/._protein.synthesis.ribosomal protein.prokaryotic.chloroplast.50S subunit.html
- 20210808supplementary_dataset9_transcript_protein_correlation/plots/35/protein.synthesis.elongation.html
- __MACOSX/20210808supplementary_dataset9_transcript_protein_correlation/plots/35/._protein.synthesis.elongation.html
[truncated: 346 more entries]
