# Supplementary material for: Systems-wide analysis revealed shared and unique responses to moderate and acute high temperatures in the green alga Chlamydomonas reinhardtii
Source: Commun Biol. 2022 May 13;5:460. doi: 10.1038/s42003-022-03359-z (PMC9106746; doi:10.1038/s42003-022-03359-z)
Supplement: Supplementary file 14 — supplementary_data_11 [file 42003_2022_3359_MOESM14_ESM.xlsx]

## Sheet: Fig1
Fig1a Relative grwoth rate in photobioreactors
		Relative growth rate						T.test, two tails, unequal variance
	Temperature (oC)	Replicate A	Replicate B	Replicate C	Average	SE		T.test, p valule	Temperature (oC)	P<0.05 as significant
	25	0.12447	0.105567	0.124169	0.118069	0.00625154			25
	30	0.181677	0.170015	0.165314	0.172335	0.00486397		0.0029354	30	30 vs 35oC
	35	0.164479	0.213034	0.193621	0.190378	0.01411		0.0221399	35	0.329679
	40	0.0482122	0.0467665	0.0501936	0.0483907	0.000993354		0.00683729	40
Fig1b Relative grwoth rate for different treatments
	25oC_Replicate A		25oC_Replicate B		25oC_Replicate C		35oC_Replicate A		35oC_Replicate B		35oC_Replicate C		40oC_Replicate A		40oC_Replicate B		40oC_Replicate C
	Time (h)	Growth rate	Time (h)	Growth rate	Time (h)	Growth rate	Time (h)	Growth rate	Time (h)	Growth rate	Time (h)	Growth rate	Time (h)	Growth rate	Time (h)	Growth rate	Time (h)	Growth rate
	-22.5333	0.11215	-23.5	0.117928	-21.9333	0.126591	-22.35	0.127451	-21.6533	0.136933	-20.8733	0.142861	-22.6533	0.119296	-21.5333	0.132125	-21.2067	0.132716
	-19.7667	0.115213	-20.9333	0.120829	-19.4667	0.120126	-19.9667	0.128516	-19.4533	0.143557	-18.6733	0.140489	-20.1033	0.118219	-19.2667	0.130748	-18.8733	0.126083
	-17	0.108143	-18.4	0.124936	-17.0333	0.123795	-17.6	0.127553	-17.3367	0.142316	-16.5567	0.136444	-17.57	0.116643	-16.9333	0.130033	-16.5233	0.124653
	-14.2	0.136971	-15.8667	0.119663	-12.9333	0.124191	-15.5	0.129275	-15.1867	0.146432	-14.6067	0.147575	-15.02	0.119878	-14.6167	0.133623	-14.2067	0.122663
	-11.7667	0.123272	-10.6667	0.11684	-10.5667	0.125866	-13.2333	0.127712	-13.22	0.15964	-12.59	0.140281	-12.6533	0.119291	-12.3667	0.131791	-11.8067	0.126257
	-9.26667	0.114741	-8.13333	0.122298	-8.2	0.125872	-10.9333	0.127224	-11.4533	0.143909	-10.4567	0.142285	-10.1867	0.122066	-10.05	0.129669	-9.60667	0.127809
	-6.56667	0.112753	-5.73333	0.124336	-5.9	0.122638	-8.65	0.12748	-9.30333	0.142068	-8.30667	0.141756	-7.73667	0.120815	-7.78333	0.132219	-7.59	0.129688
	-3.83333	0.127472	-3.36667	0.12374	-3.56667	0.124872	-6.33333	0.129924	-7.85333	0.145743	-6.20667	0.143194	-5.23667	0.120839	-5.48333	0.131371	-5.25667	0.127266
	-1.33333	0.107058	-0.866667	0.115668	-1.23333	0.122189	-4.01667	0.12647	-5.72	0.142365	-4.00667	0.143238	-2.72	0.12078	-3.11667	0.130931	-2.85667	0.126486
	1.33333	0.114799	1.6	0.124934	3.53333	0.124375	-1.68333	0.130292	-3.63667	0.140318	-1.85667	0.142161	-0.27	0.119578	-0.8	0.129312	1.49333	0.117232
	3.9	0.126487	4.03333	0.127884	5.56667	0.118667	0.566667	0.182243	-1.45333	0.143535	1.76	0.220191	2.23	0.128619	1.71667	0.111744	3.97667	0.0937147
	6.43333	0.116528	6.46667	0.129617	8.03333	0.133128	2.33333	0.198213	0.646667	0.164203	3.26	0.199133	4.54667	0.118047	4.28333	0.0997867	6.89333	0.0878567
	8.86667	0.12829	8.76667	0.131472	10.3	0.120712	3.88333	0.184975	2.46333	0.225179	5.07667	0.184444	6.09667	0.0962223	7	0.0958854	9.92667	0.0819217
	11.4	0.113854	10.9	0.116619	12.7	0.121274	5.51667	0.166257	3.98	0.210158	6.51	0.164223	9.03	0.0769927	9.9	0.0925817	13.0933	0.0746233
	14.1	0.1147	13.4333	0.128322	15.1333	0.12734	7.26667	0.155491	5.48	0.191411	8.32667	0.167661	12.63	0.0701067	12.8167	0.0751488	17.31	0.0634912
	16.7667	0.128865	15.8667	0.124749	17.4333	0.124169	9.31667	0.155774	7.11333	0.17081	10.1433	0.171152	16.98	0.0612775	16.45	0.0678069	20.4933	0.0499901
	19.2333	0.11429	18.3667	0.120686	19.8	0.123148	11.3	0.154482	8.89667	0.166246	11.96	0.174811	22.8467	0.0482122	21.3667	0.0467665	25.4933	0.0357143
	21.9333	0.108133	20.9333	0.122101	22.1667	0.124993	13.3167	0.164791	10.6967	0.171131	13.61	0.193263	27.7133	0.0469817	26.1833	0.0438058	29.8433	0.0583289
	24.6	0.144929	23.3667	0.117185	24.5667	0.126561	15.2333	0.183961	12.4967	0.168227	15.2933	0.228788	30.08	0.051716	28.2	0.0496002	34.1767	0.0713553
	26.6667	0.147935	25.7	0.117598	26.9333	0.120839	17.0333	0.189889	14.33	0.184402	16.7767	0.202489	35.8633	0.0647249	33.25	0.0621294	37.71	0.0955361
	28.9667	0.114172	28.1667	0.120902	29.3667	0.139005	18.7167	0.168816	16.1133	0.225645	18.41	0.184466	39.8967	0.0966335	37.6333	0.114292	40.6433	0.106292
	31.6667	0.125782	30.6667	0.12541	31.6	0.124938	20.5667	0.167486	17.73	0.208466	20.06	0.186184	42.8467	0.109658	40.35	0.116685	43.21	0.124885
	34.1333	0.123211	33.1	0.134624	33.9	0.118349	22.4833	0.164479	19.3467	0.186335	21.7433	0.193621	45.5133	0.0994611	42.85	0.106334	45.5267	0.120083
	36.7333	0.117264	35.5	0.119386	36.3667	0.12708	24.3333	0.174238	21.0467	0.184858	23.4433	0.204355	48.3467	0.109503	45.5167	0.11219	47.9267	0.135461
	39.4	0.113169	38.0667	0.125811	38.6667	0.13187	26.5833	0.137381	22.73	0.201693	25.0267	0.160458	50.93	0.14854	48.0667	0.153571	50.2267	0.134256
	42.1333	0.116532	40.4667	0.127105	40.9	0.122802	28.5333	0.135528	24.3633	0.213034	26.81	0.129788	53.23	0.115873	50.2	0.12419	52.6433	0.124679
	44.7	0.1225	42.8	0.124166	43.3	0.128575	30.7	0.126323	25.9133	0.215782	29.0433	0.122985	55.7633	0.105558	52.4833	0.107208	55.06	0.124577
	52.5667	0.123701	46.2667	0.129721	45.5667	0.123554	32.8833	0.135826	27.1467	0.138776	31.2933	0.124946	58.4467	0.109495	55.15	0.11297	57.4433	0.124284
	55.1	0.123488	47.7667	0.128053	47.8667	0.120514	35.1333	0.139947	28.98	0.121299	34.9433	0.14123	61.13	0.112399	57.7667	0.120493	59.81	0.122633
	57.6667	0.115385	50.1667	0.121725	50.4333	0.122227	37.2833	0.12745	31.3133	0.114348	37.0433	0.143274	63.73	0.116908	60.1167	0.129841	62.2267	0.124101
	60.7333	0.115568	52.6333	0.123324	52.3667	0.124073	39.4833	0.134897	33.7633	0.154158	39.0933	0.144445	66.1467	0.123245	62.4667	0.132723	64.5433	0.125643
	63.0333	0.125487	55.2667	0.130457	54.7	0.124748	41.7167	0.124718	35.7967	0.136143	41.1933	0.139832	68.4967	0.12306	64.75	0.130397	66.7933	0.132453
	65.5667	0.116109	57.2	0.121443	57.1333	0.124549	44.0667	0.125366	37.9633	0.143583	43.2933	0.140694	70.9633	0.115393	67.05	0.127034	69.06	0.126343
	68.2333	0.113753	59.7333	0.12452	59.4667	0.124747	46.3833	0.134633	40.0633	0.141903	45.4267	0.151664	73.58	0.112353	69.4	0.125388	71.46	0.125503
	70.8	0.120387	62.2	0.126481	61.8	0.125055	48.6	0.140719	42.18	0.139762	47.5433	0.180692			71.7833	0.129117	73.7767	0.125318
			64.5667	0.124517	64.1333	0.12799	50.9167	0.162905	44.3967	0.139453	49.31	0.164933
			67.1	0.124807	66.6333	0.128068	52.75	0.134909	46.5133	0.144864	51.1933	0.145093
			69.5333	0.125621	68.9333	0.127908	54.9333	0.126366	48.5633	0.165279	53.3267	0.143035
			72	0.125574	71.2667	0.123697	57.1833	0.131445	50.4633	0.156132	55.46	0.142175
							59.5167	0.136167	52.4467	0.144013	57.5767	0.150913
							61.6667	0.133875	54.4967	0.141031	59.61	0.162642
							64.0333	0.13181	56.6967	0.143468	61.4767	0.154406
							66.3667	0.129403	58.7467	0.150161	63.4433	0.150057
							68.65	0.129619	60.78	0.160475	65.41	0.151852
							70.9167	0.133881	62.6967	0.151235	67.3933	0.156113
							73.4667	0.135941	64.7133	0.145225	69.3267	0.159447
									66.7633	0.140321	71.3267	0.171304
									68.8967	0.142753	73.1933	0.214931
									70.9633	0.146013
									72.98	0.152886

## Sheet: Fig5
Fig. 5b Mean cell diamters under different treatments (um)																												T.test, two tails, unequal variance					p.adjust<0.05 as significant
																												T.test, P value	T.test, P value						Fig. 5b Mean cell diamters under different treatments (um)
	Time (h)	Treatment	Temperature (oC)	25oC					35oC									40oC									Time (h)	Compare to 25oC at the same time point		FDR	FDR		Compare to 35oC at the same time point
				Replicate A	Replicate B	Replicate C	Average	SE	Replicate A	Replicate B	Replicate C	Replicate D	Replicate E	Replicate F	Replicate G	Average	SE	Replicate A	Replicate B	Replicate C	Replicate D	Replicate E	Replicate F	Replicate G	Average	SE		35oC vs 25oC p-value	40oC vs 25oC p-value	35oC vs 25oC p.adjust	40oC vs 25oC p.adjust	Treatment	40oC vs 35oC p-value	40oC vs 35oC p.adjust	Treatment	Time, h
	Pre_heat	Pre_heat	25	8.22974	7.53178	7.04516	7.60223	0.343767	7.00385	7.34649	7.24599	7.39107	7.70624	7.9565	7.56086	7.45871	0.118404	6.93037	7.16998	7.17122	7.32756	7.4305	7.86181	7.31449	7.31513	0.109343	Pre_heat	0.724359	0.49679	0.75805	0.573219	Pre_heat	0.390612	0.501243	Pre_heat	Pre_heat
	0	reach high temp	Heat	7.50248	7.62494	7.09612	7.40785	0.159821	7.00775	7.09612	7.13262	7.25568	7.34177	7.34177	7.20082	7.19665	0.047687	7.1501	7.05669	7.14262	7.001	7.25084	7.2045	7.0323	7.11972	0.0350296	0	0.315754	0.209013	0.430573	0.396238	reach high temp	0.220132	0.396238	reach high temp	0
	0.5	0.5	Heat	7.43856	7.57088	7.10118	7.37021	0.139832	6.92772	7.08726	7.11882	7.11001	7.27137	7.3864	7.15633	7.15113	0.0548947	6.81165	7.11379	7.16005	7.17493	7.26655	7.29778	7.04901	7.12482	0.0612763	0.5	0.252407	0.212496	0.405654	0.396238	0.5	0.754728	0.771881	0.5	0.5
	1	1	Heat	7.39223	7.64134	7.08979	7.37445	0.159466	6.88095	7.14262	7.10244	7.15881	7.26896	7.35239	7.20205	7.15832	0.0560861	6.91042	7.14012	7.21064	7.39805	7.45923	7.50134	7.30972	7.27565	0.078189	1	0.306367	0.616557	0.430573	0.676709	1	0.248493	0.405654	1	1
	2	2	Heat	7.7287	7.69872	7.19836	7.54193	0.171999	6.84444	7.17864	7.18235	7.38523	7.35474	7.4305	7.18482	7.22296	0.0748199	6.98954	7.2581	7.37705	7.37236	7.50021	7.55975	7.44317	7.35717	0.0714619	2	0.194233	0.400995	0.396238	0.501243	2	0.219014	0.396238	2	2
	4	4	Heat	7.96053	8.16815	7.69227	7.94032	0.137746	7.26293	7.62385	7.72656	8.00848	7.97457	8.00451	7.83907	7.77714	0.102179	7.25084	7.52616	7.51716	7.56977	7.81203	7.7595	7.53627	7.56739	0.0693777	4	0.391035	0.0921804	0.501243	0.230451	4	0.118673	0.267013	4	4
	8	8	Heat	8.52205	7.51152	7.02844	7.68734	0.44004	8.32548	9.12249	9.09562	9.17424	9.49228	9.55408	9.21793	9.1403	0.151855	7.87005	8.26439	8.20048	8.44684	8.87554	8.62003	8.4513	8.3898	0.121272	8	0.0670734	0.247149	0.188644	0.405654	8	0.00246336	0.00852701	8	8
	16	16	Heat	7.92925	8.17292	7.29778	7.79998	0.260767	7.99854	8.47975	8.51239	8.05293	9.37055	8.60199	8.61745	8.51909	0.171229	9.30995	9.90526	9.67195	9.67807	10.4336	10.8302	10.2713	10.0143	0.197957	16	0.0849147	0.00164858	0.224774	0.00618218	16	0.000105122	0.000473049	16	16
	24	24	Heat	8.13171	7.68688	7.14012	7.6529	0.286751	7.96254	7.93228	7.99854	7.84839	7.98158	7.77322	8.07252	7.93844	0.0376306	10.6119	11.873	12.438	11.6167	12.5157	12.4544	11.8856	11.9136	0.254253	24	0.424575	7.20999e-05	0.516375	0.0003605	24	3.17359e-06	4.76039e-05	24	24
	24.5	0h	recovery, 25	8.05194	7.63042	7.12007	7.60081	0.269415	8.00053	8.01741	8.3264	7.74359	8.20237	7.84632	7.86387	8.00007	0.0780245	10.9627	12.1704	11.6787	11.7089	12.3776	12.7902	11.5736	11.8946	0.226992	24.5	0.273158	6.51852e-05	0.423866	0.0003605	0h	4.72737e-07	2.12732e-05	0h	24.5
	26.5	2	recovery, 25	8.28207	7.61177	7.09106	7.66163	0.344718	7.5564	8.23725	7.77428	7.789	7.98058	7.91199	7.72443	7.85342	0.0819696	11.1641	12.007	12.6005	11.6393	12.7079	13.046	11.4321	12.0853	0.269762	26.5	0.637567	0.000252224	0.683108	0.00103183	2	1.22742e-06	2.76169e-05	2	26.5
	28.5	4	recovery, 25	6.90775	7.76689	7.23262	7.30242	0.250456	8.07252	8.34839	8.19953	8.66946	8.67031	8.48771	8.01245	8.35148	0.102024	11.2989	12.6842	12.6842	11.9198	13.292	12.9971	10.4941	12.1958	0.38102	28.5	0.0367036	5.56634e-06	0.117976	6.26213e-05	4	2.90165e-05	0.000187637	4	28.5
	32.5	8	recovery, 25	7.98458	7.58419	7.05541	7.54139	0.269079	7.3571	8.04801	8.61059	8.6303	9.22542	8.75671	8.59768	8.46083	0.225233	11.3969	10.7299	12.9251	12.0004	13.7787	13.4453	11.4549	12.2473	0.435186	32.5	0.0473544	1.61888e-05	0.142063	0.000145699	8	2.91879e-05	0.000187637	8	32.5
	48.5	24	recovery, 25	7.7869	7.68149	7.14137	7.53659	0.199938	7.13512	7.01811	7.1501	6.9317	8.17864	7.26414	6.9791	7.2367	0.162787	8.13171	6.79652	8.49742	7.01034	7.57532	8.56742	8.0065	7.79789	0.263176	48.5	0.299064	0.453558	0.430573	0.537108	24	0.0998181	0.236411	24	48.5
	72.5	48	recovery, 25	7.65875	7.71267	7.15633	7.50925	0.177147	7.19467	7.52392	7.98458	N/A	7.34885	7.47408	7.90893	7.5725	0.118057	7.02586	7.36885	7.16005	7.38173	7.33112	8.04605	7.30137	7.37357	0.122067	72.5	0.785829	0.56213	0.785829	0.632396	48	0.28418	0.426271	48	72.5
Fig. 5c Mean cell volume under different treatments (um3)
																												T.test, P value	T.test, P value				p.adjust<0.05 as significant		Fig. 5c Mean cell volume under different treatments (um3)
	Time (h)	Treatment	Temperature (oC)	25oC, um3					35oC, um3									40oC. um3									Time (h)	Compare to 25oC at the same time point					Compare to 35oC at the same time point
				Replicate A	Replicate B	Replicate C	Average	SE	Replicate A	Replicate B	Replicate C	Replicate D	Replicate E	Replicate F	Replicate G	Average	SE	Replicate A	Replicate B	Replicate C	Replicate D	Replicate E	Replicate F	Replicate G	Average	SE		35oC vs 25oC p-value	40oC vs 25oC p-value	35oC vs 25oC p.adjust	40oC vs 25oC p.adjust		40oC vs 35oC p-value	40oC vs 35oC p.adjust	Treatment	Time, h
	Pre_heat	Pre_heat	25	291.7	223.6	211.9	242.4	24.8803	179.8	207.5	199.1	211.3	239.5	263.6	226.2	218.143	10.4429	174.2	192.9	193	205.9	214.7	254.3	204.8	205.686	9.4632	Pre_heat	0.440612	0.274386	0.521778	0.352782	Pre_heat	0.394259	0.479505	Pre_heat	Pre_heat
	0	reach high temp	Heat	221	232	215.5	222.833	4.85054	180.1	187	189.9	199.9	207.1	207.1	195.4	195.214	3.86895	191.3	183.9	190.7	179.58	199.5	195.7	182	188.954	2.79051	0	0.00767532	0.00614773	0.020317	0.0172905	reach high temp	0.216354	0.304248	reach high temp	0
	0.5	0.5	Heat	215.4	227.1	218.9	220.467	3.46715	174	186.3	188.8	188.1	201.2	210.9	191.8	191.586	4.42565	165.4	188.4	192.1	193.3	200.8	203.4	183.3	189.529	4.78727	0.5	0.00116283	0.000914582	0.00373766	0.00316586	0.5	0.757808	0.793055	0.5	0.5
	1	1	Heat	211.4	233.5	228.9	224.6	6.73226	170.5	190.7	187.5	192	201	208	195.5	192.171	4.45409	172.7	190.5	196.2	211.9	217.2	220.9	204.4	201.971	6.39269	1	0.0168367	0.0528579	0.0398763	0.103418	1	0.235185	0.320707	1	1
	2	2	Heat	241.6	238.8	219.7	233.367	6.88097	167.8	193.6	193.9	210.8	208.2	214.7	194.1	197.586	5.99402	178.7	200.1	210.1	209.7	220.8	226.1	215.8	208.757	5.9291	2	0.0103786	0.0411986	0.0259464	0.0842698	2	0.20984	0.304248	2	2
	4	4	Heat	264	285.2	226.9	258.7	17.0371	200.5	231.9	241.4	268.8	265.4	268.4	252.1	246.929	9.41042	199.5	223.1	222.3	227	249.5	244.5	224	227.129	6.20087	4	0.584344	0.195903	0.641353	0.293854	4	0.108329	0.1741	4	4
	8	8	Heat	323.9	221.8	349.9	298.533	39.0939	302	397.3	393.8	404.1	447.6	456.4	409.9	401.586	19.0198	255.1	295.4	288.6	315.4	365.9	335.2	315.9	310.214	13.3707	8	0.0983907	0.799269	0.170292	0.817434	8	0.00244932	0.00734797	8	8
	16	16	Heat	260.9	285.7	247.9	264.833	11.0877	267.8	319.1	322.8	273.3	430.6	333.1	334.9	325.943	20.2914	422.3	508.6	473.5	474.4	594.4	664.8	567.1	529.3	31.6349	16	0.0296399	8.34236e-05	0.063514	0.000469258	16	0.000275034	0.00123765	16	16
	24	24	Heat	281.4	237.7	237.6	252.233	14.5834	264.2	261.2	267.8	253	266.1	245.8	275.3	261.914	3.70395	625.4	875.9	1007	820.4	1026	1011	878.7	892.057	53.8915	24	0.579076	1.07392e-05	0.641353	0.000193807	24	2.23774e-05	0.000201397	24	24
	24.5	0h	recovery, 25	273.2	232.5	243.9	249.867	12.1219	268	269.7	302.1	243	288.8	252.8	254.5	268.414	7.92138	689.5	943.4	833.6	840.1	992.4	1095	811.3	886.471	50.5541	24.5	0.27214	8.37089e-06	0.352782	0.000193807	0h	1.37516e-05	0.000193807	0h	24.5
	26.5	2	recovery, 25	297.3	230.8	255.8	261.3	19.3929	225.8	292.5	245.9	247.3	266	259.2	241.2	253.986	8.05172	728.2	905.9	1047	825.2	1074	1162	781.9	932.029	62.1904	26.5	0.752764	1.72273e-05	0.793055	0.000193807	2	2.96995e-05	0.000222746	2	26.5
	28.5	4	recovery, 25	172.5	245.2	269.8	229.167	29.2097	275.3	304.5	288.5	341	341.1	320	269.2	305.657	11.1882	754.9	1068	1068	886.3	1229	1149	604.8	965.714	85.1953	28.5	0.104758	6.80022e-05	0.1741	0.000437157	4	0.000215922	0.00107961	4	28.5
	32.5	8	recovery, 25	266.4	228.3	225.3	240	13.2284	208.4	272.8	334.1	336.4	410.9	351.4	332.6	320.943	24.1777	774.7	646.5	1130	904.4	1369	1272	786.6	983.314	104.14	32.5	0.0188385	0.000346138	0.0423865	0.00141602	8	0.000549143	0.00205929	8	32.5
	48.5	24	recovery, 25	247.1	237.2	221.6	235.3	7.42226	190.1	180.9	191.3	174.3	286.3	200.6	177.9	200.2	14.748	281.4	164.3	321.1	180.3	227.5	329.1	268.6	253.186	24.5346	48.5	0.0666287	0.507913	0.124929	0.586053	24	0.0943953	0.169912	24	48.5
	72.5	48	recovery, 25	235.1	240.1	218.9	231.367	6.39826	194.9	222.9	266.4	N/A	207.7	218.5	258.9	228.217	10.7611	181.5	209.4	192.1	210.5	206.2	272.6	203.7	210.857	11.0206	72.5	0.819227	0.146187	0.819227	0.226842	48	0.302112	0.377639	48	72.5
Fig. 5d Chlorophyll content under different treatments (pg/cell)
																												T.test, P value					p.adjust<0.05 as significant		Fig. 5d Chlorophyll content under different treatments (pg/cell)
	Time (h)	Treatment	Temperature (oC)	25oC					35oC									40oC									Time (h)	Compare to 25oC at the same time point					Compare to 35oC at the same time point
				Replicate A	Replicate B	Replicate C	Average	SE	Replicate A	Replicate B	Replicate C	Replicate D	Replicate E	Replicate F	Replicate G	Average	SE	Replicate A	Replicate B	Replicate C	Replicate D	Replicate E	Replicate F	Replicate G	Average	SE		35oC vs 25oC p-value	40oC vs 25oC p-value	35oC vs 25oC p.adjust	40oC vs 25oC p.adjust		40oC vs 35oC p-value	40oC vs 35oC p.adjust	Treatment	Time, h
	Pre_heat	Pre_heat	25	3.03694	2.61728	2.89614	2.85012	0.123311	3.006	2.459	2.79995	2.3706	2.6908	3.33211	3.29237	2.85012	0.143345	2.411	2.497	2.63187	2.16061	2.89343	3.07281	2.66559	2.6189	0.114629	Pre_heat	1	0.222399	1	0.303272	Pre_heat	0.232836	0.308165	Pre_heat	Pre_heat
	0	reach high temp	Heat	2.61728	2.89614	2.47947	2.6643	0.122559	2.36911	2.48522	2.5414	2.54586	2.36161	2.2892	2.2436	2.40514	0.0456469	3.26	2.561	2.47723	2.28002	2.22632	2.60893	2.34626	2.53711	0.131926	0	0.156727	0.504734	0.243197	0.630918	reach high temp	0.374269	0.481203	reach high temp	0
	0.5	0.5	Heat	2.89614	2.47947	2.58406	2.65322	0.125156	2.90464	2.64826	2.63954	2.40704	2.38732	3.00552	3.03092	2.71761	0.101475	2.382	2.675	2.37346	2.37847	2.31592	2.16264	2.6223	2.41568	0.0669446	0.5	0.706613	0.186541	0.79494	0.279812	0.5	0.0315276	0.0687686	0.5	0.5
	1	1	Heat	2.47947	2.58406	2.47527	2.51293	0.0355837	2.89375	2.51356	2.62568	2.97953	2.45221	3.27986	2.72747	2.78172	0.109935	2.54	2.375	2.33889	2.59683	2.52439	2.57227	2.95725	2.55781	0.0762302	1	0.0524563	0.608618	0.0983555	0.740212	1	0.123154	0.204351	1	1
	2	2	Heat	2.58406	2.47527	3.20005	2.75312	0.225659	2.9087	2.65606	2.97182	2.70758	2.72057	2.9997	3.04522	2.85852	0.0603449	2.975	2.54	2.61153	2.62983	2.88043	2.75914	3.34496	2.82013	0.105219	2	0.690987	0.805747	0.79494	0.8633	2	0.758404	0.832395	2	2
	4	4	Heat	2.47527	3.20005	2.4206	2.69864	0.251203	3.64338	3.51795	3.84785	4.16791	3.65299	4.33719	3.17973	3.76386	0.148605	3.575	3.554	4.06805	3.22795	3.9836	4.15451	4.40425	3.85248	0.155491	4	0.0273664	0.0207869	0.0684159	0.0584631	4	0.687587	0.79494	4	4
	8	8	Heat	3.20005	2.4206	2.36369	2.66145	0.269802	6.58302	6.10075	6.33739	6.20684	5.08875	7.08241	5.42281	6.11742	0.255664	5.175	4.907	5.78742	5.41503	6.5513	5.34854	5.8647	5.57843	0.20501	8	0.000120258	0.000595653	0.000491965	0.0019146	8	0.127152	0.204351	8	8
	16	16	Heat	2.4206	2.36369	2.52656	2.43695	0.0477227	4.6872	3.7393	2.18144	3.63854	4.76219	2.2508	4.53521	3.68495	0.414336	8.834	10.001	5.36998	7.41397	7.29962	11.175	9.02257	8.44516	0.726858	16	0.0235009	0.000164185	0.0622082	0.000615694	16	0.000241273	0.000835176	16	16
	24	24	Heat	2.36369	2.52656	2.40854	2.43293	0.048573	4.41851	2.78261	3.60076	3.15241	2.67923	3.13515	2.32411	3.15611	0.260537	17.083	15.722	18.3042	13.1725	16.6894	19.6201	15.3154	16.5581	0.793165	24	0.032092	1.89807e-06	0.0687686	2.0536e-05	24	6.00469e-07	9.00703e-06	24	24
	24.5	0h	recovery, 25	2.52656	2.40854	2.49143	2.47551	0.0349876	4.11527	3.17529	3.66369	3.53265	2.95212	3.09542	2.78926	3.33196	0.174792	15.069	19.056	19.1092	14.9059	18.4031	18.3703	13.7443	16.9511	0.862154	24.5	0.00244191	2.78014e-06	0.00732572	2.08058e-05	0h	2.28178e-06	2.0536e-05	0h	24.5
	26.5	2	recovery, 25	2.40854	2.49143	2.63397	2.51131	0.0658318	3.65986	3.3106	2.78083	3.06928	2.82369	2.98595	2.26308	2.98476	0.166005	21.049	15.285	20.3815	14.2829	15.2101	18.4289	15.2891	17.1324	1.04884	26.5	0.0309808	8.06532e-06	0.0687686	3.62939e-05	2	7.51345e-06	3.62939e-05	2	26.5
	28.5	4	recovery, 25	2.49143	2.63397	2.68179	2.6024	0.0571766	3.91133	2.58077	3.03591	3.32342	2.76614	2.85774	2.8106	3.04084	0.169824	20.813	17.468	19.1139	13.7342	18.7278	15.9029	20.8365	18.0852	0.98266	28.5	0.0435551	3.9455e-06	0.0852165	2.21934e-05	4	3.23646e-06	2.08058e-05	4	28.5
	32.5	8	recovery, 25	2.63397	2.68179	2.47467	2.59681	0.0626131	2.63176	2.97616	3.07967	3.30619	3.13039	2.36019	3.31303	2.97106	0.134053	16.446	14.579	17.169	13.4467	16.1714	16.6933	15.2966	15.686	0.498061	32.5	0.0360248	1.4612e-07	0.0736871	3.2877e-06	8	5.88762e-08	2.64943e-06	8	32.5
	48.5	24	recovery, 25	2.68179	2.47467	2.92023	2.69223	0.128729	2.60985	2.22947	2.32427	2.17012	3.41416	2.68945	3.15553	2.65612	0.179658	4.103	2.177	3.76316	2.72621	2.91886	5.05831	4.1321	3.55409	0.37566	48.5	0.874445	0.0655417	0.915117	0.113437	24	0.0607638	0.109375	24	48.5
	72.5	48	recovery, 25	2.47467	2.92023	2.5805	2.65847	0.134401	3.14139	2.41412	N/A	N/A	N/A	3.448	3.07776	3.02032	0.164512	2.433	2.454	2.64452	2.56414	2.67034	3.412	2.45456	2.66179	0.130127	72.5	0.219873	0.9864	0.303272	1	48	0.2144	0.303272	48	72.5
Fig. 5e Carotenoid content under different treatments (pg/cell)
																												T.test, P value					p.adjust<0.05 as significant		Fig. 5e Carotenoid content under different treatments (pg/cell)
	Time (h)	Treatment	Temperature (oC)	25oC					35oC									40oC									Time (h)	Compare to 25oC at the same time point					Compare to 35oC at the same time point
				Replicate A	Replicate B	Replicate C	Average	SE	Replicate A	Replicate B	Replicate C	Replicate D	Replicate E	Replicate F	Replicate G	Average	SE	Replicate A	Replicate B	Replicate C	Replicate D	Replicate E	Replicate F	Replicate G	Average	SE		35oC vs 25oC p-value	40oC vs 25oC p-value	35oC vs 25oC p.adjust	40oC vs 25oC p.adjust		40oC vs 35oC p-value	40oC vs 35oC p.adjust	Treatment	Time, h
	Pre_heat	Pre_heat	25	0.583419	0.500025	0.54164	0.541695	0.0240738	0.597204	0.475025	0.547981	0.462016	0.503536	0.637291	0.56881	0.541695	0.0245164	0.487033	0.510739	0.516785	0.435419	0.560514	0.599619	0.525331	0.519349	0.019726	Pre_heat	1	0.505802	1	0.65522	Pre_heat	0.491793	0.65522	Pre_heat	Pre_heat
	0	reach high temp	Heat	0.490316	0.648437	0.462411	0.533722	0.0579208	0.473656	0.486918	0.500813	0.511581	0.451839	0.432998	0.425585	0.469056	0.0125768	0.639711	0.515887	0.485496	0.48	0.450654	0.522422	0.466647	0.508688	0.0238566	0	0.380583	0.718812	0.570874	0.78894	reach high temp	0.175397	0.315715	reach high temp	0
	0.5	0.5	Heat	0.487172	0.517848	0.502616	0.502545	0.00885541	0.578401	0.519562	0.533765	0.481936	0.470454	0.581369	0.570844	0.533762	0.017272	0.51859	0.602305	0.481862	0.510142	0.471961	0.477108	0.5523	0.516324	0.0178779	0.5	0.146792	0.509615	0.288764	0.65522	0.5	0.4964	0.65522	0.5	0.5
	1	1	Heat	0.517397	0.533174	0.553499	0.53469	0.0104491	0.571377	0.504302	0.534169	0.609435	0.479699	0.624613	0.498886	0.546069	0.0214599	0.547674	0.509527	0.485347	0.556234	0.518453	0.535524	0.573504	0.532323	0.0113728	1	0.646531	0.882861	0.727348	0.923924	1	0.585075	0.697771	1	1
	2	2	Heat	0.499964	0.598871	0.538496	0.545777	0.0287831	0.580674	0.522641	0.587056	0.536529	0.534031	0.55245	0.587374	0.557251	0.0103898	0.595701	0.530291	0.520152	0.537738	0.582318	0.560981	0.647866	0.567864	0.0169223	2	0.736763	0.549464	0.789389	0.68683	2	0.604735	0.697771	2	2
	4	4	Heat	0.631785	0.647107	0.503995	0.594296	0.0453665	0.692377	0.760352	0.715633	0.778415	0.787888	0.797488	0.916887	0.778434	0.0272983	0.675214	0.68298	0.753428	0.598902	0.77969	0.795287	0.80416	0.727094	0.028917	4	0.0306881	0.0732774	0.0812333	0.164874	4	0.22109	0.382655	4	4
	8	8	Heat	0.638381	0.565417	0.683854	0.629217	0.0344957	1.25463	1.26953	1.16727	1.15986	1.01554	1.32021	1.42551	1.23036	0.0496115	0.948424	0.933513	1.07872	1.01578	1.20892	1.02181	1.05543	1.03751	0.0348024	8	1.09212e-05	0.000154869	4.46776e-05	0.000580759	8	0.00896245	0.0268873	8	8
	16	16	Heat	0.616184	0.691956	0.533915	0.614018	0.0456354	0.948991	0.850595	0.410285	0.721173	1.04669	0.458033	1.17345	0.801318	0.10912	1.80975	1.99958	0.892291	1.49134	1.43923	2.31351	1.80143	1.67816	0.172453	16	0.154008	0.000636613	0.288764	0.00220366	16	0.00152025	0.00488651	16	16
	24	24	Heat	0.720027	0.57746	0.515322	0.60427	0.0605947	0.852588	0.634636	0.657554	0.605228	0.563566	0.611404	0.707916	0.661842	0.0360795	3.4479	3.2719	3.6138	2.79548	3.45738	4.06214	3.15522	3.40055	0.148925	24	0.465887	2.36248e-07	0.65522	3.73686e-06	24	6.64383e-07	5.97945e-06	24	24
	24.5	0h	recovery, 25	0.45752	0.648543	0.655934	0.587332	0.0649414	0.787009	0.609339	0.687331	0.63584	0.57548	0.607981	0.736239	0.662746	0.0291293	3.07584	3.88705	3.78065	3.03513	3.74841	3.68715	2.78484	3.42844	0.168814	24.5	0.370849	5.80303e-07	0.570874	5.97945e-06	0h	2.12691e-06	1.59518e-05	0h	24.5
	26.5	2	recovery, 25	0.550395	0.593498	0.467252	0.537049	0.03705	0.774338	0.734979	0.550493	0.654594	0.590826	0.611773	0.692816	0.658546	0.0304291	4.4121	3.2367	4.05698	2.99398	3.17839	3.84091	3.17637	3.55649	0.205263	26.5	0.0535453	4.07495e-06	0.126818	2.10268e-05	2	5.91251e-06	2.66063e-05	2	26.5
	28.5	4	recovery, 25	0.55595	0.670988	0.538615	0.588518	0.0415379	0.837937	0.585439	0.622038	0.726488	0.607301	0.621361	0.617288	0.659693	0.034218	4.50351	3.69969	4.08424	2.88139	3.9436	3.36919	4.34617	3.83254	0.214183	28.5	0.24451	3.19782e-06	0.407516	2.05574e-05	4	4.20536e-06	2.10268e-05	4	28.5
	32.5	8	recovery, 25	0.568606	0.554008	0.542828	0.555148	0.00746326	0.538483	0.605406	0.594469	0.68528	0.647484	0.475803	0.670217	0.602449	0.02832	3.6438	3.17137	3.71684	2.87542	3.50607	3.56535	3.27069	3.39279	0.113624	32.5	0.151811	2.49124e-07	0.288764	3.73686e-06	8	9.22878e-08	3.73686e-06	8	32.5
	48.5	24	recovery, 25	0.579336	0.601395	0.536709	0.57248	0.0189854	0.513547	0.424521	0.443507	0.41036	0.570156	0.496307	0.603924	0.494618	0.0278774	0.895194	0.459783	0.743171	0.542763	0.633258	1.01646	0.863706	0.736333	0.0763061	48.5	0.0505495	0.0775125	0.126374	0.166098	24	0.0188587	0.0530401	24	48.5
	72.5	48	recovery, 25	0.581202	0.543247	0.546172	0.556874	0.0121935	0.610464	0.470621	N/A	N/A	0.461224	0.638	0.593712	0.554804	0.0312693	0.511283	0.511718	0.521239	0.498087	0.554232	0.624	0.502398	0.531851	0.0168614	72.5	0.959765	0.265073	0.981578	0.426009	48	0.594002	0.697771	48	72.5
Fig. 5f Protein content under different treatments (pg/cell)																								p.adjust<0.05 as significant
																				T.test, P value				Fig. 5f Protein content under different treatments (pg/cell)
	Time (h)	Treatment	Temperature (oC)	25oC					35oC					40oC					Time (h)	Compare to 25oC at the same time point					Compare to 35oC at the same time point
				Replicate A	Replicate B	Replicate C	Average	SE	Replicate A	Replicate B	Replicate C	Average	SE	Replicate A	Replicate B	Replicate C	Average	SE		35oC	40oC	35oC p.adjust	40oC p.adjust		40oC	40oC vs 35oC p.ajust	Treatment	Time, h
	Pre_heat	Pre_heat	25	109.11	84.6269	48.0639	80.6002	17.7371	80.0385	60.6644	68.0484	69.5838	5.64524	65.0807	88.3917	71.1528	74.8751	6.98196	Pre_heat	0.60496	0.786249	0.754731	0.792186	Pre_heat	0.588631	0.754731	Pre_heat	Pre_heat
	0	reach high temp	Heat	91.9827	89.8021	51.9486	77.9111	12.9965	62.6967	56.2866	51.6252	56.8695	3.20933	59.7064	52.3982	52.8114	54.972	2.37019	0	0.243251	0.21677	0.503134	0.494627	reach high temp	0.661191	0.767505	reach high temp	0
	0.5	0.5	Heat	86.1044	79.8941	64.5153	76.8379	6.41684	62.9109	42.5416	60.1243	55.1923	6.37629	66.6825	63.1869	44.0272	57.9655	7.04183	0.5	0.0749419	0.119281	0.306581	0.382803	0.5	0.784987	0.792186	0.5	0.5
	1	1	Heat	83.7505	107.404	67.1814	86.1119	11.6711	90.8261	43.8683	64.9634	66.5526	13.5788	66.5534	58.0887	62.6748	62.439	2.44638	1	0.337332	0.175156	0.607198	0.492627	1	0.792186	0.792186	1	1
	2	2	Heat	80.983	101.207	63.0468	81.7456	11.0224	64.5305	70.2323	179.363	104.709	37.3635	72.819	63.2316	67.0851	67.7119	2.78535	2	0.607397	0.330181	0.754731	0.607198	2	0.426533	0.67651	2	2
	4	4	Heat	93.8045	104.874	52.53	83.7363	15.927	86.2013	93.6776	214.443	131.441	41.5572	53.631	87.2629	84.9082	75.2674	10.8395	4	0.373825	0.685819	0.647004	0.771546	4	0.307568	0.601763	4	4
	8	8	Heat	96.1448	88.4946	75.904	86.8478	5.90073	85.4333	77.6042	180.306	114.448	33.0065	76.6365	92.8612	78.0475	82.515	5.18907	8	0.492428	0.611168	0.714815	0.754731	8	0.435973	0.67651	8	8
	16	16	Heat	63.6418	113.689	69.2946	82.2084	15.8245	50.0282	82.7645	90.6697	74.4875	12.4407	86.4643	118.969	132.973	112.802	13.7755	16	0.721845	0.219834	0.792186	0.494627	16	0.108659	0.376127	16	16
	24	24	Heat	109.638	80.2963	66.8874	85.6071	12.6233	34.2915	80.8352	89.0315	68.0527	17.0456	185.07	329.514	218.71	244.431	43.6358	24	0.458089	0.0582395	0.687133	0.262078	24	0.0419009	0.262078	24	24
	24.5	0h	recovery, 25	81.0634	114.59	51.6252	82.4263	18.1892	79.6618	160.655	89.6919	110.003	25.491	216.234	297.692	240.742	251.556	24.1287	24.5	0.433133	0.00619681	0.67651	0.139428	0h	0.0157901	0.190376	0h	24.5
	26.5	2	recovery, 25	83.125	93.443	67.4183	81.3288	7.56616	41.8308	87.6574	143.663	91.0504	29.4454	183.026	199.989	213.973	198.996	8.94721	26.5	0.776291	0.000633436	0.792186	0.0285046	2	0.0566244	0.262078	2	26.5
	28.5	4	recovery, 25	64.5082	90.6303	83.9272	79.6886	7.83297	67.0337	73.1854	45.8217	62.0136	8.28843	267.471	320.266	212.643	266.793	31.0701	28.5	0.196326	0.0211529	0.494627	0.190376	4	0.0169476	0.190376	4	28.5
	32.5	8	recovery, 25	95.5946	82.6284	81.8451	86.6894	4.45834	86.7549	71.7097	49.3462	69.2703	10.8676	205.214	369.9	280.329	285.148	47.6018	32.5	0.245977	0.0518534	0.503134	0.262078	8	0.0395659	0.262078	8	32.5
	48.5	24	recovery, 25	86.3532	88.4366	46.5168	73.7689	13.6393	33.2627	66.6695	41.9417	47.2913	10.0078	66.1141	74.1356	106.954	82.4011	12.4927	48.5	0.198902	0.665171	0.494627	0.767505	24	0.0965711	0.362142	24	48.5
	72.5	48	recovery, 25	95.2001	90.3616	58.675	81.4122	11.4541	N/A	48.2181	59.5184	53.8682	4.61333	51.2684	47.8608	108.043	69.0574	19.5176	72.5	0.127601	0.620557	0.382803	0.754731	48	0.523246	0.735814	48	72.5
Fig. 5g ROS content relative fold changes under different treatments																								p.adjust<0.05 as significant
																				T.test, P value				Fig. 5g ROS content relative fold changes under different treatments
	Time (h)	Treatment	Temperature (oC)	25oC					35oC					40oC					Time (h)	Compare to 25oC at the same time point					Compare to 35oC at the same time point
				Replicate A	Replicate B	Replicate C	Average	SE	Replicate A	Replicate B	Replicate C	Average	SE	Replicate A	Replicate B	Replicate C	Average	SE		35oC	40oC	35oC p.adjust	40oC p.adjust		40oC	40oC vs 35oC p.ajust	Treatment	Time, h
	Pre_heat	Pre_heat	25	1	1	1	1	0	1	1	1	1	0	1	1	1	1	0	Pre_heat					Pre_heat			Pre_heat	Pre_heat
	0	reach high temp	Heat	0.557173	0.927565	1.05855	0.847762	0.150134	0.989862	0.975979	0.505579	0.823807	0.159164	0.832841	0.782068	0.766304	0.793738	0.0200742	0	0.918108	0.75441	0.965597	0.905292	reach high temp	0.868139	0.959522	reach high temp	0
	0.5	0.5	Heat	0.456503	0.750292	0.892799	0.699865	0.128447	0.585261	0.850918	0.613421	0.6832	0.0842521	0.83173	0.847333	0.741582	0.806881	0.0329591	0.5	0.919617	0.495735	0.965597	0.76745	0.5	0.277843	0.621598	0.5	0.5
	1	1	Heat	0.323129	0.97378	1.33237	0.876425	0.29538	1.84627	0.751815	0.565711	1.0546	0.399464	1.07397	0.723915	0.849983	0.882623	0.102362	1	0.739467	0.985669	0.905292	0.985669	1	0.712952	0.905292	1	1
	2	2	Heat	0.309041	0.83201	1.3855	0.842183	0.310788	1.87118	1.12619	0.546441	1.18127	0.38341	0.987615	0.837604	0.993551	0.93959	0.0510218	2	0.531336	0.785024	0.76745	0.915862	2	0.593944	0.804698	2	2
	4	4	Heat	0.337655	0.865581	1.20271	0.801982	0.251737	2.16253	1.34057	0.426191	1.30976	0.501476	0.939046	0.302352	0.911721	0.717706	0.207827	4	0.43327	0.809452	0.714326	0.918837	4	0.364035	0.685146	4	4
	8	8	Heat	0.309715	0.69989	1.42607	0.811892	0.327094	2.32764	1.23983	1.6363	1.73459	0.317846	1.41104	0.412256	3.52683	1.78337	0.918171	8	0.11316	0.405399	0.469853	0.709448	8	0.963726	0.985669	8	8
	16	16	Heat	0.158206	0.883297	0.915177	0.652226	0.247182	1.31035	1.53133	0.557807	1.13316	0.294666	1.6981	0.624487	2.15611	1.4929	0.453891	16	0.281199	0.199648	0.621598	0.532746	16	0.548179	0.76745	16	16
	24	24	Heat	0.279641	0.66251	1.06108	0.667744	0.225597	3.16491	1.45678	0.527535	1.71641	0.772334	3.66666	2.31357	4.26725	3.41583	0.577756	24	0.305947	0.0287332	0.64249	0.469853	24	0.158561	0.532746	24	24
	24.5	0h	recovery, 25	0.113465	0.759253	1.03542	0.636045	0.273181	2.45231	2.32384	0.493414	1.75652	0.632641	3.91526	2.55655	5.32049	3.93077	0.797916	24.5	0.211612	0.0422088	0.532746	0.469853	0h	0.103199	0.469853	0h	24.5
	26.5	2	recovery, 25	0.178584	0.803442	1.09817	0.693399	0.271104	1.59434	1.08102	0.482564	1.05264	0.321257	4.24687	1.96683	5.39159	3.86843	1.00659	26.5	0.442202	0.0786578	0.714326	0.469853	2	0.0962154	0.469853	2	26.5
	28.5	4	recovery, 25	0.137545	0.646674	1.48791	0.757376	0.393726	2.49251	1.08043	0.722157	1.4317	0.540394	4.59344	2.19111	4.94165	3.90873	0.864674	28.5	0.375199	0.0500581	0.685146	0.469853	4	0.0843135	0.469853	4	28.5
	32.5	8	recovery, 25	0.154089	0.52198	1.12488	0.600316	0.282967	1.45089	1.35983	0.659494	1.15674	0.250007	6.93089	2.46473	8.31042	5.90201	1.76418	32.5	0.215635	0.0916281	0.532746	0.469853	8	0.112111	0.469853	8	32.5
	48.5	24	recovery, 25	0.1097	0.424623	0.670644	0.401656	0.162337	1.06113	1.19772	0.515366	0.924738	0.20845	1.27841	0.377509	1.93914	1.19835	0.452578	48.5	0.123057	0.213661	0.469853	0.532746	24	0.623499	0.818343	24	48.5
	72.5	48	recovery, 25	0.117111	0.464659	0.528534	0.370101	0.127832	N/A	0.847152	0.457017	0.652085	0.159272	1.28632	0.331373	1.12709	0.914927	0.295375	72.5	0.357335	0.198235	0.685146	0.532746	48	0.511808	0.76745	48	72.5

## Sheet: Fig7
	Fig. 7a & b PSII efficiency												T.test, two tails, unequal variance			Fig. 7a & b PSII efficiency		Compare with preheat under the same light intensity
													T.test					P.adjusted<0.05 as significant
Time point	Time, hour	Light, uE	Condition	Replicate_A	Replicate_B	Replicate_C	Replicate_D	Replicate_E	Replicate_F	average	SE		Time, hour	Light, uE	Condition	p.value	p.adjusted
Pre_heat	Pre_heat	0	Pre_heat	0.651572	0.644022	0.665072	0.645522	0.642145	0.661922	0.651709	0.00396538		4	0	35oC	0.749256	0.895703
Pre_heat	Pre_heat	100	Pre_heat	0.58952	0.587326	0.603851	0.588965	0.585536	0.595687	0.591814	0.00278592		8	0	35oC	0.0112463	0.0674778
Pre_heat	Pre_heat	200	Pre_heat	0.55	0.543974	0.566145	0.54661	0.54058	0.551049	0.549726	0.00364172		24	0	35oC	0.828184	0.895703
Pre_heat	Pre_heat	400	Pre_heat	0.447964	0.450407	0.484463	0.449128	0.456897	0.452174	0.456839	0.00567		28	0	35oC	0.0951116	0.326097
Heat_4h_35	4	0	35oC	0.652051	0.631496	0.658064	0.638427	0.659411	0.658446	0.649649	0.00484683		32	0	35oC	0.86054	0.895703
Heat_4h_35	4	100	35oC	0.595486	0.552734	0.605304	0.595601	0.611983	0.581169	0.59038	0.00865021		48	0	35oC	0.283558	0.724294
Heat_4h_35	4	200	35oC	0.554529	0.486373	0.565074	0.556719	0.571644	0.529617	0.543993	0.0129212		4	100	35oC	0.879716	0.895703
Heat_4h_35	4	400	35oC	0.46063	0.338174	0.459165	0.463687	0.479609	0.434234	0.43925	0.0210723		8	100	35oC	0.0047579	0.0485805
Heat_8h_35	8	0	35oC	0.672589	0.68071	0.671296	0.655969	0.659204	0.67279	0.66876	0.0038081		24	100	35oC	0.660166	0.895703
Heat_8h_35	8	100	35oC	0.609907	0.626807	0.617886	0.597633	0.601757	0.61911	0.612183	0.00454586		28	100	35oC	0.360333	0.786182
Heat_8h_35	8	200	35oC	0.563025	0.583569	0.572662	0.550633	0.552756	0.564907	0.564592	0.00504238		32	100	35oC	0.771332	0.895703
Heat_8h_35	8	400	35oC	0.454219	0.48068	0.457812	0.438449	0.445902	0.43578	0.45214	0.00669589		48	100	35oC	0.514684	0.837292
Heat_24h_35	24	0	35oC	0.643059	0.666667	0.644537	0.639148	0.652381	0.673797	0.653265	0.00572008		4	200	35oC	0.684726	0.895703
Heat_24h_35	24	100	35oC	0.567242	0.620235	0.573854	0.567921	0.583333	0.61118	0.587294	0.0093619		8	200	35oC	0.0402676	0.16107
Heat_24h_35	24	200	35oC	0.501859	0.58	0.515483	0.509734	0.523365	0.550744	0.530197	0.0120934		24	200	35oC	0.173837	0.521511
Heat_24h_35	24	400	35oC	0.349353	0.485904	0.362799	0.371428	0.387755	0.41474	0.39533	0.0203152		28	200	35oC	0.523308	0.837292
Rec_4h	28	0	35oC	0.663342	0.680175	0.668208	0.651832	N/A	N/A	0.665889	0.00587048		32	200	35oC	0.436368	0.835248
Rec_4h	28	100	35oC	0.591176	0.614103	0.605541	0.585627	N/A	N/A	0.599112	0.00652473		48	200	35oC	0.301789	0.724294
Rec_4h	28	200	35oC	0.530303	0.56117	0.551724	0.532695	N/A	N/A	0.543973	0.00747149		4	400	35oC	0.452426	0.835248
Rec_4h	28	400	35oC	0.393189	0.433155	0.418862	0.407467	N/A	N/A	0.413169	0.00848318		8	400	35oC	0.604319	0.895703
Rec_8h	32	0	35oC	0.628019	0.6698	0.660996	0.662963	0.644578	N/A	0.653271	0.00754997		24	400	35oC	0.0279787	0.134298
Rec_8h	32	100	35oC	0.558712	0.601361	0.594406	0.599715	0.592141	N/A	0.589267	0.00782204		28	400	35oC	0.00607256	0.0485805
Rec_8h	32	200	35oC	0.51491	0.551192	0.548523	0.558908	0.539972	N/A	0.542701	0.00757768		32	400	35oC	0.00571334	0.0485805
Rec_8h	32	400	35oC	0.415354	0.411848	0.411357	0.432471	0.446686	N/A	0.423543	0.0069557		48	400	35oC	0.895703	0.895703
Rec_24h	48	0	35oC	0.643979	0.643154	0.642857	0.638778	0.646416	0.660693	0.645979	0.00311057		4	0	40oC	0.757018	0.865163
Rec_24h	48	100	35oC	0.593195	0.590769	0.593272	0.587706	0.59388	0.608472	0.594549	0.00293758		8	0	40oC	0.248917	0.373376
Rec_24h	48	200	35oC	0.55188	0.546457	0.555205	0.550989	0.558273	0.56516	0.554661	0.00265891		24	0	40oC	0.800616	0.873058
Rec_24h	48	400	35oC	0.45023	0.436688	0.462662	0.46225	0.471449	0.463889	0.457861	0.0050656		28	0	40oC	0.437738	0.617983
Pre_heat	Pre_heat	0	Pre_heat	0.637615	0.674523	0.663239	0.639368	0.642336	0.647552	0.650772	0.00606697		32	0	40oC	0.851521	0.873058
Pre_heat	Pre_heat	100	Pre_heat	0.574913	0.616385	0.602941	0.579119	0.586098	0.582677	0.590356	0.00652621		48	0	40oC	0.172089	0.275342
Pre_heat	Pre_heat	200	Pre_heat	0.536101	0.57476	0.566009	0.538591	0.548387	0.543089	0.551156	0.0064162		4	100	40oC	0.0856318	0.15809
Pre_heat	Pre_heat	400	Pre_heat	0.449355	0.493671	0.481595	0.445969	0.466338	0.456229	0.465526	0.00770586		8	100	40oC	0.486061	0.648082
Heat_4h_40	4	0	40oC	0.633286	0.64946	0.650588	0.653761	0.650485	0.653891	0.648579	0.00314845		24	100	40oC	0.169805	0.275342
Heat_4h_40	4	100	40oC	0.598007	0.60313	0.603329	0.612946	0.60303	0.606061	0.604417	0.00201082		28	100	40oC	0.0417918	0.0835836
Heat_4h_40	4	200	40oC	0.552028	0.551618	0.560294	0.563994	0.552239	0.544323	0.554083	0.00286218		32	100	40oC	0.0144576	0.0385536
Heat_4h_40	4	400	40oC	0.438697	0.430314	0.457007	0.447853	0.433892	0.429795	0.439593	0.00442293		48	100	40oC	0.873058	0.873058
Heat_8h_40	8	0	40oC	0.662857	0.659091	0.651921	0.66278	0.65121	0.666667	0.659088	0.00257366		4	200	40oC	0.689626	0.827551
Heat_8h_40	8	100	40oC	0.597865	0.597516	0.583942	0.601344	0.586716	0.607539	0.59582	0.0036464		8	200	40oC	0.0121448	0.0364343
Heat_8h_40	8	200	40oC	0.533419	0.529167	0.510067	0.532156	0.52075	0.536646	0.527034	0.00404685		24	200	40oC	0.00051348	0.00205392
Heat_8h_40	8	400	40oC	0.388889	0.376855	0.36	0.386454	0.379801	0.413299	0.384216	0.0071478		28	200	40oC	0.0003838	0.00184224
Heat_24h_40	24	0	40oC	0.638468	0.645	0.645729	0.664768	0.646702	0.677294	0.652994	0.00604539		32	200	40oC	0.00136587	0.00468298
Heat_24h_40	24	100	40oC	0.55	0.57216	0.570103	0.57943	0.575343	0.606771	0.575634	0.00749169		48	200	40oC	0.662848	0.827551
Heat_24h_40	24	200	40oC	0.469048	0.496107	0.492988	0.501092	0.49497	0.531489	0.497615	0.00817776		4	400	40oC	0.0194003	0.0465607
Heat_24h_40	24	400	40oC	0.292363	0.340832	0.319264	0.324973	0.336066	0.38593	0.333238	0.012618		8	400	40oC	1.63e-05	0.0001304
Rec_4h	28	0	40oC	0.637007	0.636364	0.646649	0.657468	N/A	N/A	0.644372	0.00495861		24	400	40oC	1.56e-05	0.0001304
Rec_4h	28	100	40oC	0.548077	0.557018	0.570437	0.583728	N/A	N/A	0.564815	0.00780092		28	400	40oC	9.35e-06	0.0001304
Rec_4h	28	200	40oC	0.464516	0.481309	0.493107	0.5	N/A	N/A	0.484733	0.00776559		32	400	40oC	0.000301614	0.00180968
Rec_4h	28	400	40oC	0.314323	0.343864	0.343137	0.353261	N/A	N/A	0.338646	0.00842902		48	400	40oC	0.0330682	0.0721487
Rec_8h	32	0	40oC	0.627119	0.642114	0.647368	0.662885	0.665407	N/A	0.648979	0.00703856
Rec_8h	32	100	40oC	0.528977	0.55746	0.555202	0.575213	0.572222	N/A	0.557815	0.00821234
Rec_8h	32	200	40oC	0.457365	0.487832	0.489011	0.507172	0.514384	N/A	0.491153	0.00988327
Rec_8h	32	400	40oC	0.316712	0.361827	0.352809	0.377919	0.394484	N/A	0.36075	0.013108
Rec_24h	48	0	40oC	N/A	0.649539	0.661697	0.667382	0.657518	0.671367	0.661501	0.00381388
Rec_24h	48	100	40oC	N/A	0.575486	0.590789	0.596659	0.593243	0.602113	0.591658	0.00446719
Rec_24h	48	200	40oC	N/A	0.533333	0.548387	0.549628	0.548523	0.558719	0.547718	0.00407849
Rec_24h	48	400	40oC	N/A	0.424196	0.449256	0.442893	0.448276	0.447174	0.442359	0.00466874
	Fig. 7c & d Linear electron flow												Fig. 7c & d Linear electron flow
												T.test, two tails, unequal variance	p.adjusted<0.05 as significant
Time point	Time, hour	Light, uE	Condition	Replicate_A	Replicate_B	Replicate_C	Replicate_D	Replicate_E	Replicate_F	average	SE	p.value	p.adjust	Time point	Time, hour	Light, uE	Condition
Pre_heat	Pre_heat	0	Pre_heat	0	0	0	0	0	0	0	0			Pre_heat	Pre_heat	0	Pre_heat
Pre_heat	Pre_heat	100	Pre_heat	27.3095	27.3695	28.1396	27.4459	27.2861	27.7592	27.5516	0.136901			Pre_heat	Pre_heat	100	Pre_heat
Pre_heat	Pre_heat	200	Pre_heat	50.9575	50.6986	52.765	50.9443	50.3823	51.358	51.1843	0.342388			Pre_heat	Pre_heat	200	Pre_heat
Pre_heat	Pre_heat	400	Pre_heat	83.0077	83.9562	90.3043	83.7178	85.1659	84.2856	85.0729	1.08543			Pre_heat	Pre_heat	400	Pre_heat
Heat_4h_35	4	0	35oC	0	0	0	0	0	0	0	0			Heat_4h_35	4	0	35oC
Heat_4h_35	4	100	35oC	28.1814	26.3136	28.8163	28.3543	29.1342	27.6673	28.0779	0.409448	0.267891	0.535783	Heat_4h_35	4	100	35oC
Heat_4h_35	4	200	35oC	52.4863	46.3088	53.8021	53.0066	54.4276	50.4261	51.7429	1.22286	0.675966	0.81116	Heat_4h_35	4	200	35oC
Heat_4h_35	4	400	35oC	87.1974	64.3968	87.4365	88.2976	91.3295	82.6891	83.5578	3.99606	0.727563	0.818508	Heat_4h_35	4	400	35oC
Heat_8h_35	8	0	35oC	0	0	0	0	0	0	0	0			Heat_8h_35	8	0	35oC
Heat_8h_35	8	100	35oC	29.1157	30.1002	29.6718	28.6992	28.8973	29.7306	29.3691	0.223038	9.97991e-05	0.00179638	Heat_8h_35	8	100	35oC
Heat_8h_35	8	200	35oC	53.7553	56.0478	55.0002	52.8845	53.0883	54.2554	54.1719	0.490478	0.000760021	0.00684019	Heat_8h_35	8	200	35oC
Heat_8h_35	8	400	35oC	86.7339	92.3319	87.9394	84.2199	85.6515	83.7072	86.764	1.28372	0.33882	0.55011	Heat_8h_35	8	400	35oC
Heat_24h_35	24	0	35oC	0	0	0	0	0	0	0	0			Heat_24h_35	24	0	35oC
Heat_24h_35	24	100	35oC	26.6136	29.2728	27.0838	26.8038	27.5312	28.8455	27.6918	0.453761	0.777544	0.823282	Heat_24h_35	24	100	35oC
Heat_24h_35	24	200	35oC	47.0921	54.7478	48.6578	48.1152	49.4018	51.9863	50.0002	1.16411	0.367699	0.55011	Heat_24h_35	24	200	35oC
Heat_24h_35	24	400	35oC	65.5633	91.7316	68.4912	70.1203	73.2025	78.2969	74.5676	3.86502	0.0411405	0.123421	Heat_24h_35	24	400	35oC
Rec_4h	28	0	35oC	0	0	0	0	0	0	0	0			Rec_4h	28	0	35oC
Rec_4h	28	100	35oC	29.2744	30.5903	30.1638	29.1719	N/A	N/A	29.8001	0.344939	0.00386795	0.0174058	Rec_4h	28	100	35oC
Rec_4h	28	200	35oC	52.52	55.9072	54.9661	53.0703	N/A	N/A	54.1159	0.794335	0.0261895	0.0942823	Rec_4h	28	200	35oC
Rec_4h	28	400	35oC	77.8811	86.3071	83.4592	81.1888	N/A	N/A	82.2091	1.78254	0.226148	0.508833	Rec_4h	28	400	35oC
Rec_8h	32	0	35oC	0	0	0	0	0	0	0	0			Rec_8h	32	0	35oC
Rec_8h	32	100	35oC	25.6362	27.757	27.436	27.6811	27.3314	N/A	27.1683	0.390842	0.397301	0.55011	Rec_8h	32	100	35oC
Rec_8h	32	200	35oC	47.2527	50.8828	50.6364	51.595	49.847	N/A	50.0428	0.751335	0.219071	0.508833	Rec_8h	32	200	35oC
Rec_8h	32	400	35oC	76.2332	76.0386	75.9481	79.8463	82.4707	N/A	78.1074	1.31373	0.00327739	0.0174058	Rec_8h	32	400	35oC
Rec_24h	48	0	35oC	0	0	0	0	0	0	0	0			Rec_24h	48	0	35oC
Rec_24h	48	100	35oC	27.4477	27.4979	27.6144	27.3553	27.6427	28.3219	27.6466	0.141843	0.64022	0.81116	Rec_24h	48	100	35oC
Rec_24h	48	200	35oC	51.072	50.8706	51.685	51.2926	51.9707	52.6117	51.5838	0.262794	0.377882	0.55011	Rec_24h	48	200	35oC
Rec_24h	48	400	35oC	83.3303	81.3042	86.1401	86.0633	87.7761	86.3684	85.1637	0.971183	0.951534	0.951534	Rec_24h	48	400	35oC
Pre_heat	Pre_heat	0	Pre_heat	0	0	0	0	0	0	0	0			Pre_heat	Pre_heat	0	Pre_heat
Pre_heat	Pre_heat	100	Pre_heat	26.6572	28.75	28.1229	27.0118	27.3373	27.1777	27.5095	0.317744			Pre_heat	Pre_heat	100	Pre_heat
Pre_heat	Pre_heat	200	Pre_heat	49.7153	53.6169	52.8006	50.2428	51.1567	50.6625	51.3658	0.623157			Pre_heat	Pre_heat	200	Pre_heat
Pre_heat	Pre_heat	400	Pre_heat	83.3418	92.1049	89.8519	83.2052	87.0055	85.1193	86.7714	1.47423			Pre_heat	Pre_heat	400	Pre_heat
Heat_4h_40	4	0	40oC	0	0	0	0	0	0	0	0			Heat_4h_40	4	0	40oC
Heat_4h_40	4	100	40oC	29.6591	30.0909	30.1008	30.5806	30.0859	30.2371	30.1257	0.121176	0.000180528	0.000812376	Heat_4h_40	4	100	40oC
Heat_4h_40	4	200	40oC	54.7575	55.0418	55.9075	56.2768	55.1038	54.314	55.2336	0.298244	0.000749442	0.00224833	Heat_4h_40	4	200	40oC
Heat_4h_40	4	400	40oC	87.0316	85.8755	91.2025	89.3757	86.5897	85.772	87.6412	0.890324	0.626811	0.626811	Heat_4h_40	4	400	40oC
Heat_8h_40	8	0	40oC	0	0	0	0	0	0	0	0			Heat_8h_40	8	0	40oC
Heat_8h_40	8	100	40oC	29.9579	30.1182	29.434	30.3112	29.5739	30.6235	30.0031	0.182864	0.000138785	0.000812376	Heat_8h_40	8	100	40oC
Heat_8h_40	8	200	40oC	53.4573	53.3461	51.4207	53.6475	52.4976	54.1001	53.0782	0.394478	0.0471194	0.0771045	Heat_8h_40	8	200	40oC
Heat_8h_40	8	400	40oC	77.9459	75.9827	72.5843	77.9181	76.5767	83.3305	77.3897	1.43312	0.00103937	0.00267267	Heat_8h_40	8	400	40oC
Heat_24h_40	24	0	40oC	0	0	0	0	0	0	0	0			Heat_24h_40	24	0	40oC
Heat_24h_40	24	100	40oC	27.1239	28.3843	28.2823	28.745	28.5422	30.1013	28.5298	0.390525	0.0713631	0.107045	Heat_24h_40	24	100	40oC
Heat_24h_40	24	200	40oC	46.2632	49.2228	48.9134	49.7174	49.11	52.7333	49.3267	0.844022	0.0831105	0.115076	Heat_24h_40	24	200	40oC
Heat_24h_40	24	400	40oC	57.6728	67.6335	63.3535	64.4864	66.6876	76.5824	66.0694	2.54124	0.000106046	0.000812376	Heat_24h_40	24	400	40oC
Rec_4h	28	0	40oC	0	0	0	0	0	0	0	0			Rec_4h	28	0	40oC
Rec_4h	28	100	40oC	27.1402	27.7467	28.4152	29.0772	N/A	N/A	28.0948	0.418365	0.306404	0.367684	Rec_4h	28	100	40oC
Rec_4h	28	200	40oC	46.0046	47.9509	49.1263	49.813	N/A	N/A	48.2237	0.833637	0.022776	0.0437615	Rec_4h	28	200	40oC
Rec_4h	28	400	40oC	62.2598	68.5157	68.3709	70.388	N/A	N/A	67.3836	1.76862	8.52286e-05	0.000812376	Rec_4h	28	400	40oC
Rec_8h	32	0	40oC	0	0	0	0	0	0	0	0			Rec_8h	32	0	40oC
Rec_8h	32	100	40oC	24.6043	26.0832	25.9775	26.9138	26.7739	N/A	26.0706	0.410152	0.0243119	0.0437615	Rec_8h	32	100	40oC
Rec_8h	32	200	40oC	42.5468	45.6507	45.761	47.4605	48.1354	N/A	45.9109	0.968424	0.00208837	0.00469884	Rec_8h	32	200	40oC
Rec_8h	32	400	40oC	58.9249	67.7185	66.0308	70.7304	73.8307	N/A	67.447	2.51235	0.000378956	0.00136424	Rec_8h	32	400	40oC
Rec_24h	48	0	40oC	0	0	0	0	0	0	0	0			Rec_24h	48	0	40oC
Rec_24h	48	100	40oC	0	27.2209	27.9447	28.2224	28.0608	28.4803	23.3215	4.66749	0.411345	0.435541	Rec_24h	48	100	40oC
Rec_24h	48	200	40oC	0	50.454	51.8781	51.9955	51.891	52.8555	43.179	8.64155	0.387665	0.435541	Rec_24h	48	200	40oC
Rec_24h	48	400	40oC	0	80.259	85.0004	83.7966	84.8149	84.6066	69.7462	13.9679	0.278491	0.35806	Rec_24h	48	400	40oC
	Fig. 7 e& f QA redox state (1-qL)
										T.test, two tails, unequal variance	*note: no significance here
Time point	Time, hour	Light, uE	Condition	Replicate_A	Replicate_B	Replicate_C	Replicate_D	average	SE	p.value	p.adjust	p.adjusted<0.05 as significant
Pre_heat	Pre_heat	0	Pre_heat	N/A	0.0176675	-0.0107787	0.016213	0.0077006	0.0092492			Fig. 7 e& f QA redox state (1-qL)
Pre_heat	Pre_heat	100	Pre_heat	0.136289	0.138298	0.125669	0.144687	0.136236	0.0039511
Pre_heat	Pre_heat	200	Pre_heat	0.219545	0.213359	0.18631	0.234314	0.213382	0.0100376
Pre_heat	Pre_heat	400	Pre_heat	0.403077	0.399783	0.363125	0.412981	0.394741	0.0109057
Heat_4h_35	4	0	35oC	0.0369247	0.0287908	0.0395971	0.0323852	0.0344245	0.00239625	0.0635323	0.999995
Heat_4h_35	4	100	35oC	0.10358	0.113192	0.112327	0.101068	0.107542	0.00306089	0.999372	0.999995
Heat_4h_35	4	200	35oC	0.159847	0.170068	0.184926	0.182033	0.174218	0.00576964	0.999571	0.999995
Heat_4h_35	4	400	35oC	0.337094	0.326036	0.354439	0.34235	0.33998	0.00589824	0.9997	0.999995
Heat_8h_35	8	0	35oC	N/A	0.0202716	0.0208373	0.0113322	0.0174804	0.00307842	0.418695	0.999995
Heat_8h_35	8	100	35oC	0.111997	0.10783	0.109959	0.133868	0.115914	0.00604504	0.999555	0.999995
Heat_8h_35	8	200	35oC	0.17652	0.173071	0.189151	0.203361	0.185526	0.00687663	0.999695	0.999995
Heat_8h_35	8	400	35oC	0.336895	0.337107	0.355666	0.373476	0.350786	0.00874986	0.999759	0.999995
Heat_24h_35	24	0	35oC	0.0244681	0.0201509	0.0239425	0.0229028	0.0228661	0.000961722	0.183838	0.999995
Heat_24h_35	24	100	35oC	0.144834	0.133703	0.12489	0.126125	0.132388	0.00458324	0.999916	0.999995
Heat_24h_35	24	200	35oC	0.236172	0.229487	0.215535	0.20969	0.222721	0.0061112	0.999898	0.999995
Heat_24h_35	24	400	35oC	0.448992	0.435477	0.424309	0.429825	0.434651	0.00529605	0.999782	0.999995
Rec_4h	28	0	35oC	0.0166563	N/A	0.00520549	0.00575595	0.00920592	0.00372859	0.889277	0.999995
Rec_4h	28	100	35oC	0.164583	0.143113	0.14084	0.142307	0.147711	0.00564378	0.999749	0.999995
Rec_4h	28	200	35oC	0.266129	0.241397	0.239011	0.233966	0.245126	0.00717041	0.999652	0.999995
Rec_4h	28	400	35oC	0.468856	0.447135	0.447062	0.438098	0.450288	0.00654289	0.999696	0.999995
Rec_8h	32	0	35oC	N/A	N/A	0.0108052	N/A	0.0108052	#DIV/0!	0.968055	0.999995
Rec_8h	32	100	35oC	0.130319	0.149444	0.152394	0.129412	0.140392	0.00611027	0.999909	0.999995
Rec_8h	32	200	35oC	0.207579	0.238004	0.238222	0.216165	0.224993	0.00777527	0.999873	0.999995
Rec_8h	32	400	35oC	0.393276	0.449686	0.46218	0.432778	0.43448	0.0149977	0.999782	0.999995
Rec_24h	48	0	35oC	0.0338412	0.029812	0.0295983	0.0284813	0.0304332	0.00117285	0.0853662	0.999995
Rec_24h	48	100	35oC	0.133345	0.132412	0.126239	0.128889	0.130221	0.00163794	0.999868	0.999995
Rec_24h	48	200	35oC	0.224248	0.222771	0.19803	0.206525	0.212894	0.0063768	0.999995	0.999995
Rec_24h	48	400	35oC	0.411655	0.418588	0.37116	0.383726	0.396282	0.0112644	0.999992	0.999995
Pre_heat	Pre_heat	0	Pre_heat	N/A	-0.00512059	-0.0115545	N/A	-0.00833755	0.00321695
Pre_heat	Pre_heat	100	Pre_heat	0.134426	0.125628	0.133778	N/A	0.131277	0.0028309
Pre_heat	Pre_heat	200	Pre_heat	0.209667	0.200246	0.197664	0.218549	0.206532	0.00476427
Pre_heat	Pre_heat	400	Pre_heat	0.382018	0.36659	0.375906	0.3999	0.381103	0.00702262
Heat_4h_40	4	0	40oC	0.0881547	0.0669416	0.065734	0.0853648	0.0765488	0.00592789	0.0126624	0.0848147
Heat_4h_40	4	100	40oC	0.130927	0.140296	0.131816	0.13709	0.135032	0.00221998	0.880948	0.999918
Heat_4h_40	4	200	40oC	0.212906	0.224145	0.206256	0.231412	0.21868	0.00562475	0.999867	0.999918
Heat_4h_40	4	400	40oC	0.393884	0.40044	0.381555	0.408341	0.396055	0.00566515	0.999918	0.999918
Heat_8h_40	8	0	40oC	0.042012	0.0560773	0.035468	0.066683	0.0500601	0.00701325	0.013892	0.0848147
Heat_8h_40	8	100	40oC	0.174346	0.173007	0.151978	0.181959	0.170322	0.00642457	0.881601	0.999918
Heat_8h_40	8	200	40oC	0.290232	0.284795	0.268258	0.289083	0.283092	0.0050811	0.999162	0.999918
Heat_8h_40	8	400	40oC	0.485294	0.48187	0.469302	0.486997	0.480866	0.00399925	0.999454	0.999918
Heat_24h_40	24	0	40oC	0.0750611	0.053554	0.0713712	0.0431798	0.0607915	0.00751725	0.0141358	0.0848147
Heat_24h_40	24	100	40oC	0.241457	0.205898	0.224252	0.230224	0.225458	0.0074316	0.88262	0.999918
Heat_24h_40	24	200	40oC	0.365897	0.333226	0.35119	0.355615	0.351482	0.00682059	0.998412	0.999918
Heat_24h_40	24	400	40oC	0.572807	0.532759	0.552816	0.552024	0.552602	0.00817699	0.999061	0.999918
Rec_4h	28	0	40oC	0.068232	0.0779035	0.0633039	0.0703476	0.0699467	0.00303505	0.0108313	0.0848147
Rec_4h	28	100	40oC	0.257298	0.249068	0.239695	0.238473	0.246134	0.00441025	0.883002	0.999918
Rec_4h	28	200	40oC	0.376806	0.367404	0.363411	0.370995	0.369654	0.002843	0.998213	0.999918
Rec_4h	28	400	40oC	0.567579	0.541584	0.551635	0.560883	0.55542	0.00565279	0.999046	0.999918
Rec_8h	32	0	40oC	0.070573	0.0518132	0.045373	0.0108389	0.0446495	0.0124734	0.0329562	0.15819
Rec_8h	32	100	40oC	0.271852	0.247437	0.255305	0.224201	0.249699	0.00990545	0.883068	0.999918
Rec_8h	32	200	40oC	0.370235	0.343053	0.353195	0.31802	0.346126	0.0109186	0.998471	0.999918
Rec_8h	32	400	40oC	0.551242	0.495745	0.523722	0.4832	0.513477	0.015172	0.999275	0.999918
Rec_24h	48	0	40oC	N/A	-0.00579945	N/A	-0.0194593	-0.0126294	0.00682995	0.695004	0.999918
Rec_24h	48	100	40oC	N/A	0.170287	0.167309	0.162196	0.166597	0.00236245	0.999426	0.999918
Rec_24h	48	200	40oC	N/A	0.252417	0.250311	0.253124	0.251951	0.000844771	0.88046	0.999918
Rec_24h	48	400	40oC	N/A	0.44698	0.426737	0.436093	0.436603	0.00584919	0.880623	0.999918
	Fig. 7 g&h NPQ													Fig. 7 g&h NPQ				p.adjusted<0.05 as significant
Time point	Time, hour	Light, uE	Condition	Replicate_A	Replicate_B	Replicate_C	Replicate_D	Replicate_E	Replicate_F	average	SE	Time, hour		Time, hour	Light, uE	Condition	T.test, two tails, unequal variance	p.adjusted	Time point
Pre_heat	Pre_heat	0	Pre_heat	0	0	0	0	0	0	0	0	Pre_heat		4	0	35oC		NA	Heat_4h
Pre_heat	Pre_heat	100	Pre_heat	0.157205	0.137558	0.149931	0.108966	0.115438	0.136119	0.134203	0.00770377	Pre_heat		8	0	35oC		NA	Heat_8h
Pre_heat	Pre_heat	200	Pre_heat	0.169118	0.198697	0.189189	0.135593	0.162319	0.179021	0.172323	0.00910019	Pre_heat		24	0	35oC		NA	Heat_24h
Pre_heat	Pre_heat	400	Pre_heat	0.199095	0.196748	0.180791	0.168605	0.152299	0.221739	0.186546	0.0100465	Pre_heat		28	0	35oC		NA	Rec_4h
Heat_4h_35	4	0	35oC	0	0	0	0	0	0	0	0	4		32	0	35oC		NA	Rec_8h
Heat_4h_35	4	100	35oC	0.22743	0.240234	0.209048	0.118443	0.114123	N/A	0.181856	0.0272336	4		48	0	35oC		NA	Rec_24h
Heat_4h_35	4	200	35oC	0.306839	0.331237	0.276771	0.153578	0.177979	N/A	0.249281	0.0353755	4		4	100	35oC	0.157557	0.202573	Heat_4h
Heat_4h_35	4	400	35oC	0.391732	0.317427	0.406533	0.230912	0.274062	N/A	0.324133	0.0336167	4		8	100	35oC	0.0175022	0.0393799	Heat_8h
Heat_8h_35	8	0	35oC	0	0	0	0	0	0	0	0	8		24	100	35oC	0.00938673	0.0281602	Heat_24h
Heat_8h_35	8	100	35oC	0.219814	0.185283	0.170732	0.152367	0.177159	0.140052	0.174234	0.0113534	8		28	100	35oC	0.0292054	0.0525698	Rec_4h
Heat_8h_35	8	200	35oC	0.32437	0.277621	0.243165	0.232595	0.266142	0.242511	0.2644	0.0138031	8		32	100	35oC	0.137059	0.189774	Rec_8h
Heat_8h_35	8	400	35oC	0.414722	0.394127	0.35	0.313659	0.318033	0.331804	0.353724	0.0170553	8		48	100	35oC	0.208155	0.249786	Rec_24h
Heat_24h_35	24	0	35oC	0	0	0	0	0	0	0	0	24		4	200	35oC	0.094726	0.142089	Heat_4h
Heat_24h_35	24	100	35oC	0.217241	0.134897	0.227505	0.229133	0.206897	0.161491	0.196194	0.0159001	24		8	200	35oC	0.000399778	0.00239867	Heat_8h
Heat_24h_35	24	200	35oC	0.312267	0.190769	0.31694	0.329204	0.308411	0.265223	0.287136	0.0212202	24		24	200	35oC	0.0017728	0.0079776	Heat_24h
Heat_24h_35	24	400	35oC	0.304991	0.283582	0.331492	0.341072	0.318681	0.351157	0.321829	0.0101325	24		28	200	35oC	0.00832323	0.0281602	Rec_4h
Rec_4h	28	0	35oC	0	0	0	0	0	0	0	0	28		32	200	35oC	0.561407	0.594431	Rec_8h
Rec_4h	28	100	35oC	0.179412	0.170513	0.141161	0.168196	N/A	N/A	0.16482	0.00824855	28		48	200	35oC	0.0757805	0.124005	Rec_24h
Rec_4h	28	200	35oC	0.215152	0.214096	0.193104	0.218501	N/A	N/A	0.210213	0.00577983	28		4	400	35oC	0.0125201	0.0321947	Heat_4h
Rec_4h	28	400	35oC	0.241486	0.220588	0.199723	0.24026	N/A	N/A	0.225514	0.00984028	28		8	400	35oC	2.74345e-05	0.00024691	Heat_8h
Rec_8h	32	0	35oC	0	0	0	0	0	0	0	0	32		24	400	35oC	2.58634e-06	4.65541e-05	Heat_24h
Rec_8h	32	100	35oC	0.176137	0.157823	0.151049	0.153846	0.124661	N/A	0.152703	0.00826356	32		28	400	35oC	0.0255756	0.0511511	Rec_4h
Rec_8h	32	200	35oC	0.234593	0.193549	0.157525	0.163793	0.164096	N/A	0.182711	0.0144013	32		32	400	35oC	0.909881	0.909881	Rec_8h
Rec_8h	32	400	35oC	0.222441	0.200282	0.139889	0.163793	0.195965	N/A	0.184474	0.0145584	32		48	400	35oC	0.38639	0.434689	Rec_24h
Rec_24h	48	0	35oC	0	0	0	0	0	0	0	0	48		4	0	40oC		NA	Heat_4h
Rec_24h	48	100	35oC	0.130178	0.112308	0.11315	0.128936	0.144645	0.0744545	0.117278	0.0098774	48		8	0	40oC		NA	Heat_8h
Rec_24h	48	200	35oC	0.148872	0.138583	0.148265	0.146119	0.184173	0.113032	0.146507	0.00932903	48		24	0	40oC		NA	Heat_24h
Rec_24h	48	400	35oC	0.169985	0.173701	0.181818	0.160247	0.204978	0.1625	0.175538	0.00669375	48		28	0	40oC		NA	Rec_4h
Pre_heat	Pre_heat	0	Pre_heat	0	0	0	0	0	0	0	0	Pre_heat		32	0	40oC		NA	Rec_8h
Pre_heat	Pre_heat	100	Pre_heat	0.139373	0.158647	0.144118	0.135399	0.0821483	0.125984	0.130945	0.0107044	Pre_heat		48	0	40oC		NA	Rec_24h
Pre_heat	Pre_heat	200	Pre_heat	0.180506	0.222222	0.180577	0.167785	0.104839	0.162602	0.169755	0.0155507	Pre_heat		4	100	40oC	0.0018779	0.00338022	Heat_4h
Pre_heat	Pre_heat	400	Pre_heat	0.20442	0.253164	0.193252	0.193825	0.124794	0.203704	0.195527	0.0168119	Pre_heat		8	100	40oC	1.66516e-05	9.99096e-05	Heat_8h
Heat_4h_40	4	0	40oC	0	0	0	0	0	0	0	0	4		24	100	40oC	0.0099234	0.0131677	Heat_24h
Heat_4h_40	4	100	40oC	0.177741	0.184922	0.178918	0.194187	0.248485	0.18595	0.195034	0.0109563	4		28	100	40oC	0.0392117	0.0470541	Rec_4h
Heat_4h_40	4	200	40oC	0.250441	0.283513	0.25	0.271449	0.366501	0.339036	0.29349	0.0197779	4		32	100	40oC	0.0102415	0.0131677	Rec_8h
Heat_4h_40	4	400	40oC	0.358237	0.451219	0.353503	0.386503	0.53445	0.474314	0.426371	0.0295176	4		48	100	40oC	0.570445	0.570445	Rec_24h
Heat_8h_40	8	0	40oC	0	0	0	0	0	0	0	0	8		4	200	40oC	0.000711386	0.00182928	Heat_4h
Heat_8h_40	8	100	40oC	0.245552	0.257143	0.254015	0.2486	0.220172	0.217295	0.240463	0.00707685	8		8	200	40oC	3.83762e-06	5.15965e-05	Heat_8h
Heat_8h_40	8	200	40oC	0.349614	0.405555	0.441275	0.406053	0.327979	0.363975	0.382409	0.0172607	8		24	200	40oC	0.000185535	0.000556605	Heat_24h
Heat_8h_40	8	400	40oC	0.422765	0.501484	0.561818	0.480743	0.411095	0.431552	0.468243	0.0235923	8		28	200	40oC	0.00288652	0.0047234	Rec_4h
Heat_24h_40	24	0	40oC	0	0	0	0	0	0	0	0	24		32	200	40oC	0.00148499	0.00296999	Rec_8h
Heat_24h_40	24	100	40oC	0.276136	0.22825	0.230928	0.251527	0.204566	0.11632	0.217955	0.0225798	24		48	200	40oC	0.388103	0.410933	Rec_24h
Heat_24h_40	24	200	40oC	0.336905	0.334816	0.288026	0.341703	0.326962	0.227099	0.309252	0.0182433	24		4	400	40oC	0.000143765	0.000517554	Heat_4h
Heat_24h_40	24	400	40oC	0.340095	0.349831	0.292208	0.34024	0.351434	0.292462	0.327712	0.011351	24		8	400	40oC	5.73294e-06	5.15965e-05	Heat_8h
Rec_4h	28	0	40oC	0	0	0	0	0	0	0	0	28		24	400	40oC	0.000122617	0.000517554	Heat_24h
Rec_4h	28	100	40oC	0.188702	0.182018	0.139881	0.165563	N/A	N/A	0.169041	0.0108679	28		28	400	40oC	0.00336988	0.00505482	Rec_4h
Rec_4h	28	200	40oC	0.276129	0.259346	0.218452	0.275362	N/A	N/A	0.257322	0.0135221	28		32	400	40oC	0.000959626	0.00215916	Rec_8h
Rec_4h	28	400	40oC	0.311671	0.309842	0.251634	0.339131	N/A	N/A	0.303069	0.0184071	28		48	400	40oC	0.291255	0.327662	Rec_24h
Rec_8h	32	0	40oC	0	0	0	0	0	0	0	0	32
Rec_8h	32	100	40oC	0.236745	0.163307	0.210191	0.167455	0.175556	N/A	0.190651	0.0141776	32
Rec_8h	32	200	40oC	0.295865	0.276549	0.252747	0.264344	0.217491	N/A	0.261399	0.0130936	32
Rec_8h	32	400	40oC	0.351752	0.351288	0.280899	0.309979	0.268585	N/A	0.312501	0.0172898	32
Rec_24h	48	0	40oC	0	0	0	0	0	0	0	0	48
Rec_24h	48	100	40oC	N/A	0.134529	0.147368	0.112172	0.132432	0.0821596	0.121732	0.0113861	48
Rec_24h	48	200	40oC	N/A	0.15	0.172043	0.156327	0.178622	0.093713	0.150141	0.0150221	48
Rec_24h	48	400	40oC	N/A	0.162328	0.179973	0.182741	0.204023	0.132678	0.172349	0.0119239	48
																		Fig. 7i PSII% based on 77K measurement
																		T.test, two tails, unequal variance
	Fig. 7i PSII% based on 77K measurement																	Compare to 25oC at the same time point								p.adjust<0.05 as significant
		25oC					35oC					40oC						T.test				p.adjust<0.05 as significant		T.test
	Time hours	Replicate_A	Replicate_B	Replicate_C	Average	SE	Replicate_A	Replicate_B	Replicate_C	Average	SE	Replicate_A	Replicate_B	Replicate_C	Average	SE		Time, hours	35oC	40oC	35oC p.adjust	40oC p.adjust		Time, hours	Compare 35oC and 40oC at the same time point	p.adjust
	preheat	0.550533	0.559915	0.552346	0.554264	0.00287319	0.565514	0.54399	0.541684	0.550396	0.00758838	0.541287	0.561769	0.549644	0.5509	0.00594589		preheat	0.671202	0.529287	0.767088	0.635145		preheat	0.960945	0.960945			preheat	Compare 25oC other time point to 25oC preheat
	4	0.552977	0.544066	0.556001	0.551015	0.00358232	0.562133	0.568338	0.556364	0.562278	0.00345739	0.586202	0.585186	0.596412	0.589267	0.0035845		4h	0.0865331	0.00145895	0.138453	0.00875368		4h	0.00564128	0.0150434			4	0.519935
	8	0.55519	0.562948	0.547372	0.55517	0.00449644	0.57516	0.562056	0.564334	0.567183	0.00404227	0.602473	0.590955	0.592604	0.595344	0.00359623		8h	0.118667	0.00263713	0.178001	0.0114598		8h	0.00673778	0.0161707			8	0.87485
	16	0.545262	0.557266	0.547398	0.549975	0.00369714	0.585928	0.582388	0.583029	0.583782	0.00108875	0.613472	0.61233	0.610829	0.612211	0.000765326		16h	0.00763642	0.00136486	0.0166613	0.00875368		16h	6.51208e-05	0.0015629			16	0.41439
	24	0.54761	0.544621	0.552437	0.548222	0.00227713	0.562116	0.551571	0.558625	0.557438	0.00310156	0.589418	0.58493	0.583454	0.585934	0.00179332		24h	0.0805461	0.000271416	0.138079	0.00325699		24h	0.00325961	0.0114598			24	0.178388
	28	0.552078	0.548306	0.554125	0.551503	0.0017042	0.54744	0.550961	0.554932	0.551111	0.00216411	0.582082	0.587249	0.595698	0.588343	0.00396838		28h	0.894166	0.00492754	0.950906	0.0147826		28h	0.00334244	0.0114598			28	0.464707
	32	0.558468	0.552604	0.566528	0.5592	0.00403614	0.541686	0.546009	0.547789	0.545161	0.00181199	0.555443	0.549069	0.553379	0.55263	0.00187779		32h	0.0560457	0.227494	0.103469	0.321167		32h	0.0459002	0.0918004			32	0.381089
	48	0.545846	0.565958	0.557023	0.556276	0.005818	0.550753	0.550572	0.547938	0.549754	0.000909727	0.569054	0.542359	0.564595	0.558669	0.00825598		48h	0.378862	0.911285	0.496646	0.950906		48h	0.393178	0.496646			48	0.777395

## Sheet: Fig8
Fig. 8a &b ECSt
Time, hour	Light, uE	Condition	Replicate_A	Replicate_B	Replicate_C	Replicate_D	Replicate_E	Replicate_F	average	SE		T.test, two tails, unequal variance			ECSt
0	0	Pre_heat	0	0	0	0	0	0	0	0		Compare to preheat with the same light						Padjust<0.05 as significant
0	100	Pre_heat	9.87441e-05	8.07209e-05	0.000101973	7.83993e-05	9.09386e-05	9.45921e-05	9.08946e-05	3.90577e-06		35oC treatment		p values	p values	p values		p.adjust	p.adjust	p.adjust
0	200	Pre_heat	0.000198696	0.000152737	0.000191763	0.000130302	0.000127231	0.000160598	0.000160221	1.22677e-05		Time point	tim, h	light100	light200	light400		light100	light200	light400
0	400	Pre_heat	0.000377291	0.000289602	0.000367607	0.000240351	0.000264339	0.000263786	0.000300496	2.36589e-05		Heat 4hr	4	0.371435	0.0648044	0.0277508		0.485218	0.16664	0.0999028
4	0	35oC	0	0	0	0	0	0	0	0		Heat 8hr	8	0.0150812	0.00778629	0.00296609		0.0904872	0.0700766	0.0533896
4	100	35oC	6.96903e-05	0.000114909	0.000103166	5.81138e-05	7.2862e-05	6.97662e-05	8.14179e-05	9.09987e-06		Heat 24hr	24	0.573735	0.627769	0.078552		0.645451	0.664697	0.176742
4	200	35oC	0.000105039	0.000180868	0.000144568	8.83189e-05	9.68499e-05	0.000110185	0.000120972	1.43325e-05		Recovery 4hr	28	0.377392	0.149428	0.186696		0.485218	0.298856	0.312818
4	400	35oC	0.000199137	0.000301467	0.000274612	0.00015847	0.000160446	0.000175964	0.000211683	2.51073e-05		Recovery 8hr	32	0.768486	0.53679	0.336459		0.768486	0.644148	0.485218
8	0	35oC	0	0	0	0	0	0	0	0		Recovery 24hr	48	0.0218485	0.0455076	0.191166		0.0983184	0.136523	0.312818
8	100	35oC	6.14472e-05	6.60868e-05	8.96865e-05	6.68358e-05	6.73301e-05	8.513e-05	7.27527e-05	4.74909e-06		preheat of 35oC and 40oC treatment
8	200	35oC	0.000108065	0.000118647	0.00012614	9.07493e-05	9.78055e-05	0.000121661	0.000110511	5.75249e-06				0.0300133	0.0342364	0.12484
8	400	35oC	0.000181303	0.000188398	0.00024741	0.000159816	0.000150461	0.000185743	0.000185522	1.384e-05
24	0	35oC	0	0	0	0	0	0	0	0
24	100	35oC	9.57831e-05	9.23781e-05	8.91575e-05	6.93875e-05	9.00976e-05	8.9542e-05	8.77243e-05	3.80278e-06
24	200	35oC	0.000208598	0.000131835	0.000165248	0.000118985	0.00015739	0.000123903	0.000150993	1.37693e-05
24	400	35oC	0.000301311	0.000231258	0.000267387	0.000178959	0.000256989	0.000218724	0.000242438	1.7337e-05
28	0	35oC	0	0	0	0	0	0	0	0
28	100	35oC	8.78743e-05	0.00014616	0.000122313	7.49956e-05	N/A	N/A	0.000107836	1.62155e-05
28	200	35oC	0.000218412	0.000263303	0.000229196	0.000136861	N/A	N/A	0.000211943	2.67935e-05
28	400	35oC	0.000365625	0.000564506	0.000459459	0.000258946	N/A	N/A	0.000412134	6.52473e-05
32	0	35oC	0	0	0	0	0	0	0	0
32	100	35oC	4.90861e-05	0.000134567	0.000114496	8.91747e-05	9.03438e-05	N/A	9.55335e-05	1.43316e-05
32	200	35oC	0.000111373	0.000239795	0.000251965	0.000169285	0.00013033	N/A	0.000180549	2.83235e-05
32	400	35oC	0.000225162	0.000473305	0.000544918	0.000370785	0.000242946	N/A	0.000371423	6.26017e-05
48	0	35oC	0	0	0	0	0	0	0	0
48	100	35oC	8.28457e-05	8.24104e-05	6.5068e-05	6.29653e-05	6.78171e-05	8.81269e-05	7.48723e-05	4.41119e-06
48	200	35oC	0.000155268	0.000118236	0.000117642	0.000108917	0.000117894	0.000141503	0.000126577	7.26327e-06
48	400	35oC	0.000325322	0.000261911	0.000227532	0.000250054	0.000238968	0.000264012	0.0002613	1.39905e-05
Time, hour	Light, uE	Condition	Replicate_A	Replicate_B	Replicate_C	Replicate_D	Replicate_E	Replicate_F	average	SE		T.test, two tails, unequal variance			ECSt
0	0	Pre_heat	0	0	0	0	0	0	0	0		Compare to preheat with the same light						Padjust<0.05 as significant
0	100	Pre_heat	6.74931e-05	7.93747e-05	9.5318e-05	6.48362e-05	6.60537e-05	4.22393e-05	6.92191e-05	7.17497e-06		40oC treatment		p values	p values	p values		p.adjust	p.adjust	p.adjust
0	200	Pre_heat	0.00010112	0.00014528	0.000165083	8.86071e-05	8.8459e-05	0.000110475	0.000116504	1.29431e-05		Time point	tim, h	light100	light200	light400		light100	light200	light400
0	400	Pre_heat	0.00018182	0.000267594	0.000361701	0.000159948	0.00021038	0.000239455	0.000236816	2.95424e-05		Heat 4hr	4	0.0175708	0.289835	0.9535		0.0210849	0.306885	0.9535
4	0	40oC	0	0	0	0	0	0	0	0		Heat 8hr	8	0.000289485	0.00129289	0.108928		0.00173691	0.00344846	0.122545
4	100	40oC	8.85326e-05	0.000116278	0.000109194	8.21617e-05	7.70224e-05	0.000111659	9.74746e-05	6.89164e-06		Heat 24hr	24	2.41579e-06	2.45261e-06	0.00127485		2.20735e-05	2.20735e-05	0.00344846
4	200	40oC	9.70237e-05	0.000167823	0.000158147	0.000128156	0.00010077	0.000174441	0.000137727	1.38863e-05		Recovery 4hr	28	0.000478536	0.00134107	0.0043727		0.00215341	0.00344846	0.00742067
4	400	40oC	0.000205337	0.000282606	0.000293822	0.000216383	0.000173784	0.000236331	0.000234711	1.88869e-05		Recovery 8hr	32	0.00494712	0.0044081	0.00321489		0.00742067	0.00742067	0.0072335
8	0	40oC	0	0	0	0	0	0	0	0		Recovery 24hr	48	0.00723143	0.00465212	0.0102323		0.0100127	0.00742067	0.0131558
8	100	40oC	0.000139165	0.000108555	0.000112653	0.000128962	0.000104536	0.000143809	0.000122947	6.79822e-06
8	200	40oC	0.000212362	0.000203031	0.000160998	0.000200128	0.000176232	0.000179809	0.00018876	7.95357e-06
8	400	40oC	0.000339168	0.000285829	0.00023745	0.00031991	0.000287692	0.000311319	0.000296895	1.44517e-05
24	0	40oC	0	0	0	0	0	0	0	0
24	100	40oC	0.000156411	0.000181418	0.000168864	0.000140838	0.000168353	0.000149761	0.000160941	6.01847e-06
24	200	40oC	0.000268337	0.00030609	0.000300258	0.000240088	0.000274215	0.000296608	0.000280933	1.02049e-05
24	400	40oC	0.000382989	0.000466853	0.00044847	0.000321684	0.000387921	0.000415613	0.000403922	2.12437e-05
28	0	40oC	0	0	0	0	0	0	0	0
28	100	40oC	0.000168548	0.000180561	0.000199727	0.000144391	N/A	N/A	0.000173307	1.15809e-05
28	200	40oC	0.000315577	0.000270166	0.000364411	0.000257927	N/A	N/A	0.00030202	2.4213e-05
28	400	40oC	0.000433779	0.000385777	0.000532648	0.000377571	N/A	N/A	0.000432444	3.5627e-05
32	0	40oC	0	0	0	0	0	0	0	0
32	100	40oC	0.000181758	0.000191541	0.000210502	0.000137683	0.000105791	N/A	0.000165455	1.91136e-05
32	200	40oC	0.000308866	0.000301959	0.000365634	0.000228281	0.000186519	N/A	0.000278252	3.16598e-05
32	400	40oC	0.000410905	0.000524493	0.000567546	0.000385356	0.000359781	N/A	0.000449616	4.07506e-05
48	0	40oC	0	0	0	0	0	0	0	0
48	100	40oC	N/A	0.000107569	0.000113737	8.5111e-05	9.21314e-05	0.000125947	0.000104899	7.35812e-06
48	200	40oC	N/A	0.000185798	0.000216361	0.000157415	0.000162847	0.000232686	0.000191021	1.47114e-05
48	400	40oC	N/A	0.000340091	0.000423892	0.000310577	0.000317993	0.000391901	0.000356891	2.19716e-05
Fig. 8c&d NPQ vs ECSt
Time, hour	Light, uE	Condition	Replicate_A	Replicate_B	Replicate_C	Replicate_D	Replicate_E	Replicate_F	average	SE
0	0	Pre_heat	0	0	0	0	0	0	0	0
0	100	Pre_heat	0.157205	0.137558	0.149931	0.108966	0.115438	0.136119	0.134203	0.00770377
0	200	Pre_heat	0.169118	0.198697	0.189189	0.135593	0.162319	0.179021	0.172323	0.00910019
0	400	Pre_heat	0.199095	0.196748	0.180791	0.168605	0.152299	0.221739	0.186546	0.0100465
4	0	35oC	0	0	0	0	0	0	0	0
4	100	35oC	0.22743	0.240234	0.209048	0.118443	0.114123	N/A	0.181856	0.0272336
4	200	35oC	0.306839	0.331237	0.276771	0.153578	0.177979	N/A	0.249281	0.0353755
4	400	35oC	0.391732	0.317427	0.406533	0.230912	0.274062	N/A	0.324133	0.0336167
8	0	35oC	0	0	0	0	0	0	0	0
8	100	35oC	0.219814	0.185283	0.170732	0.152367	0.177159	0.140052	0.174234	0.0113534
8	200	35oC	0.32437	0.277621	0.243165	0.232595	0.266142	0.242511	0.2644	0.0138031
8	400	35oC	0.414722	0.394127	0.35	0.313659	0.318033	0.331804	0.353724	0.0170553
24	0	35oC	0	0	0	0	0	0	0	0
24	100	35oC	0.217241	0.134897	0.227505	0.229133	0.206897	0.161491	0.196194	0.0159001
24	200	35oC	0.312267	0.190769	0.31694	0.329204	0.308411	0.265223	0.287136	0.0212202
24	400	35oC	0.304991	0.283582	0.331492	0.341072	0.318681	0.351157	0.321829	0.0101325
28	0	35oC	0	0	0	0	0	0	0	0
28	100	35oC	0.179412	0.170513	0.141161	0.168196	N/A	N/A	0.16482	0.00824855
28	200	35oC	0.215152	0.214096	0.193104	0.218501	N/A	N/A	0.210213	0.00577983
28	400	35oC	0.241486	0.220588	0.199723	0.24026	N/A	N/A	0.225514	0.00984028
32	0	35oC	0	0	0	0	0	0	0	0
32	100	35oC	0.176137	0.157823	0.151049	0.153846	0.124661	N/A	0.152703	0.00826356
32	200	35oC	0.234593	0.193549	0.157525	0.163793	0.164096	N/A	0.182711	0.0144013
32	400	35oC	0.222441	0.200282	0.139889	0.163793	0.195965	N/A	0.184474	0.0145584
48	0	35oC	0	0	0	0	0	0	0	0
48	100	35oC	0.130178	0.112308	0.11315	0.128936	0.144645	0.0744545	0.117278	0.0098774
48	200	35oC	0.148872	0.138583	0.148265	0.146119	0.184173	0.113032	0.146507	0.00932903
48	400	35oC	0.169985	0.173701	0.181818	0.160247	0.204978	0.1625	0.175538	0.00669375
72	0	35oC	0	0	0	0	0	0	0	0
72	100	35oC	0.117739	N/A	N/A	0.231304	N/A	0.0907946	0.146613	0.0430542
72	200	35oC	0.142857	N/A	N/A	0.2	N/A	0.135171	0.159343	0.0204494
72	400	35oC	0.178808	N/A	N/A	0.23993	N/A	0.183311	0.200683	0.0196665
0	0	Pre_heat	0	0	0	0	0	0	0	0
0	100	Pre_heat	0.139373	0.158647	0.144118	0.135399	0.0821483	0.125984	0.130945	0.0107044
0	200	Pre_heat	0.180506	0.222222	0.180577	0.167785	0.104839	0.162602	0.169755	0.0155507
0	400	Pre_heat	0.20442	0.253164	0.193252	0.193825	0.124794	0.203704	0.195527	0.0168119
4	0	40oC	0	0	0	0	0	0	0	0
4	100	40oC	0.177741	0.184922	0.178918	0.194187	0.248485	0.18595	0.195034	0.0109563
4	200	40oC	0.250441	0.283513	0.25	0.271449	0.366501	0.339036	0.29349	0.0197779
4	400	40oC	0.358237	0.451219	0.353503	0.386503	0.53445	0.474314	0.426371	0.0295176
8	0	40oC	0	0	0	0	0	0	0	0
8	100	40oC	0.245552	0.257143	0.254015	0.2486	0.220172	0.217295	0.240463	0.00707685
8	200	40oC	0.349614	0.405555	0.441275	0.406053	0.327979	0.363975	0.382409	0.0172607
8	400	40oC	0.422765	0.501484	0.561818	0.480743	0.411095	0.431552	0.468243	0.0235923
24	0	40oC	0	0	0	0	0	0	0	0
24	100	40oC	0.276136	0.22825	0.230928	0.251527	0.204566	0.11632	0.217955	0.0225798
24	200	40oC	0.336905	0.334816	0.288026	0.341703	0.326962	0.227099	0.309252	0.0182433
24	400	40oC	0.340095	0.349831	0.292208	0.34024	0.351434	0.292462	0.327712	0.011351
28	0	40oC	0	0	0	0	0	0	0	0
28	100	40oC	0.188702	0.182018	0.139881	0.165563	N/A	N/A	0.169041	0.0108679
28	200	40oC	0.276129	0.259346	0.218452	0.275362	N/A	N/A	0.257322	0.0135221
28	400	40oC	0.311671	0.309842	0.251634	0.339131	N/A	N/A	0.303069	0.0184071
32	0	40oC	0	0	0	0	0	0	0	0
32	100	40oC	0.236745	0.163307	0.210191	0.167455	0.175556	N/A	0.190651	0.0141776
32	200	40oC	0.295865	0.276549	0.252747	0.264344	0.217491	N/A	0.261399	0.0130936
32	400	40oC	0.351752	0.351288	0.280899	0.309979	0.268585	N/A	0.312501	0.0172898
48	0	40oC	0	0	0	0	0	0	0	0
48	100	40oC	N/A	0.134529	0.147368	0.112172	0.132432	0.0821596	0.121732	0.0113861
48	200	40oC	N/A	0.15	0.172043	0.156327	0.178622	0.093713	0.150141	0.0150221
48	400	40oC	N/A	0.162328	0.179973	0.182741	0.204023	0.132678	0.172349	0.0119239
72	0	40oC	0	0	0	0	0	0	0	0
72	100	40oC	0.172581	0.136752	0.131329	0.126241	N/A	0.0819441	0.129769	0.0144632
72	200	40oC	0.19376	0.144086	0.142173	0.171091	N/A	0.132267	0.156676	0.0112864
72	400	40oC	0.217756	0.144086	0.155089	0.193985	N/A	0.185692	0.179322	0.0133445
																		Fig. 8e P700+ reduction time constant, ms
																		T.test, two tails, unequal variance						Padjust<0.05 as significant
Fig. 8e P700+ reduction time constant, ms																		Compare to 25oC at the same time point						Compare 35oC and 40oC at the same time point
	25oC					35oC						40oC						T.test						T.test
Time hours	Replicate_A	Replicate_B	Replicate_C	Average	SE	Replicate_A	Replicate_B	Replicate_C	Replicate_D	Average	SE	Replicate_A	Replicate_B	Replicate_C	Average	SE		Time, hours	35oC	40oC	35oC p.adjust	40oC p.adjust		Time, hours		p.adjust				preheat	Compare 25oC other time point to 25oC preheat
preheat	125.85	110.517	111.162	115.843	5.00697	122.65	107.406	105.609	99.0264	108.673	4.99516	110.262	110.263	113.465	111.33	1.0675		preheat	0.620092	0.464227	0.636178	0.515552		preheat	0.636178	0.636178				4	0.238364
4	109.104	112.372	99.4662	106.981	3.87401	87.2899	92.9458	97.0883	95.4391	93.1908	2.14331	65.0062	64.8209	58.3924	62.7398	2.17438		4h	0.0435235	0.00175512	0.0788164	0.0136001		4h	0.000224731	0.00539354				8	0.10826
8	106.247	105.82	97.0254	103.031	3.00517	76.0359	83.9044	69.9158	71.1432	75.2498	3.17327	76.4929	71.0441	63.7804	70.4391	3.68224		8h	0.00790536	0.00273105	0.0299481	0.0136001		8h	0.373147	0.447777				16	0.418207
16	115.728	100.026	112.941	109.565	4.83677	70.8998	75.9283	73.9929	78.9979	74.9547	1.69958	90.1169	91.551	78.31	86.6593	4.19512		16h	0.0120099	0.0240022	0.0336766	0.0480044		16h	0.0918485	0.137773				24	0.537518
24	118.421	112.21	103.502	111.378	4.32695	75.1826	76.9932	72.3403	N/A	74.8387	1.35415	97.5617	83.3844	72.0311	84.3257	7.38506		24h	0.00873488	0.0459762	0.0299481	0.0788164		24h	0.326853	0.412867				28	0.23618
28	113.063	107.581	100.71	107.118	3.5735	81.1952	82.5852	83.4376	N/A	82.406	0.653506	84.6044	85.8378	81.8189	84.087	1.18864		28h	0.0176469	0.0156258	0.0385024	0.0375019		28h	0.300595	0.400794				32	0.214183
32	111.038	108.467	101.125	106.876	2.96997	148.929	136.816	105.798	N/A	130.514	12.8433	89.6198	91.0463	79.9623	86.8761	3.48138		32h	0.202509	0.0126287	0.285895	0.0336766		32h	0.067915	0.108664				48	0.303527
48	109.785	105.474	111.692	108.984	1.83907	108.31	110.529	113.998	N/A	110.946	1.65511	86.9175	93.2838	85.8691	88.6901	2.31668		48h	0.472589	0.00283336	0.515552	0.0136001		48h	0.0021594	0.0136001
Fig. 8f, g, h Gross oxygen evolution rate & respiration rate
Replicate1													Replicate1
Net normalized to total Chl (umol O2 per h per mgChl)
	Before Heat_A		Heat 4hr		Heat 8hr		Heat 24hr		Recovery 4hr		Recovery 8hr		Recovery 24hr
Light	35oC	40oC	35oC	40oC	35oC	40oC	35oC	40oC	35oC	40oC	35oC	40oC	35oC	40oC
0	-27.7835	-35.0053	-35.6823	-18.8178	-32.5574	-17.8399	-50.2808	-13.1751	-48.0359	-20.0889	-52.9376	-25.9842	-45.9829	-33.6317
100	4.83086	-7.20453	10.4506	24.2197	7.01195	21.8645	-3.89905	17.1287	-3.66492	21.4847	-12.5196	15.1833	0.814208	5.63061
0	-32.1974	-40.2976	-40.8059	-22.902	-34.9464	-21.0833	-51.8267	-13.3857	-49.9865	-21.0501	-56.239	-29.5268	-52.5804	-36.9002
200	28.7766	35.0844	45.6044	24.9471	35.0105	30.3487	22.527	24.6325	25.6714	30.0249	18.1808	33.3862	38.6064	30.6271
0	-33.548	-41.7069	-41.7874	-24.4665	-35.3232	-23.2827	-52.151	-14.5669	-50.251	-21.215	-58.607	-31.1512	-58.6922	-38.0626
400	37.943	53.8417	64.4639	46.4745	48.3528	29.9331	35.3911	19.5117	39.8838	20.5117	15.1404	25.6924	45.5977	31.1328
0	-34.5685	-42.6722	-47.8298	-26.2819	-36.1068	-24.1103	-52.4049	-14.8137	-54.6459	-22.0083	-59.3968	-30.7164	-55.3042	-39.5492																								Respiration
Respiration													Respiration					Net normalized to total Chl (umol O2 per h per mgChl)																				T.test, two tails, unequal variance
																		Respiration	preheat				only light 0 was plotted in Fig 8h							preheat								Compare to preheat		0 light
	Before Heat_A		Heat 4hr		Heat 8hr		Heat 24hr		Recovery 4hr		Recovery 8hr		Recovery 24hr						35oC treatment	35oC treatment	35oC treatment	35oC treatment	35oC treatment	35oC treatment	35oC treatment			40oC treatment	40oC treatment	40oC treatment	40oC treatment	40oC treatment	40oC treatment	40oC treatment		Time point		35oC treatment	40oC treatment	P<0.05 as significant
Light	35oC	40oC	35oC	40oC	35oC	40oC	35oC	40oC	35oC	40oC	35oC	40oC	35oC	40oC				Light	replicate1	replicate2	replicate3	replicate4	replicate5	mean	se		Light	replicate1	replicate2	replicate3	replicate4	replicate5	mean	se		Heat 4hr		0.976754	0.005698
0	27.7835	35.0053	35.6823	18.8178	32.5574	17.8399	50.2808	13.1751	48.0359	20.0889	52.9376	25.9842	45.9829	33.6317				0	27.7835	78.7831	53.432	54.3518	63.1746	55.505	8.29095		0	35.0053	71.076	51.5474	44.2302	56.718	51.7154	6.06276		Heat 8hr		0.659545	0.00626437
100	32.1974	40.2976	40.8059	22.902	34.9464	21.0833	51.8267	13.3857	49.9865	21.0501	56.239	29.5268	52.5804	36.9002				100	32.1974	86.6556	61.4159	61.9397	71.9176	62.8253	8.92018		100	40.2976	77.5759	55.7109	51.0784	59.284	56.7893	6.09942		Heat 24hr		0.265284	0.00427539
200	33.548	41.7069	41.7874	24.4665	35.3232	23.2827	52.151	14.5669	50.251	21.215	58.607	31.1512	58.6922	38.0626				200	33.548	85.912	65.0517	65.8901	73.6614	64.8126	8.66656		200	41.7069	81.4441	55.7205	55.3212	59.8622	58.811	6.43291		Recovery 4hr		0.16208	0.0128746
400	34.5685	42.6722	47.8298	26.2819	36.1068	24.1103	52.4049	14.8137	54.6459	22.0083	59.3968	30.7164	55.3042	39.5492				400	34.5685	85.7692	65.7153	65.4589	75.0015	65.3027	8.53736		400	42.6722	79.7098	57.9653	57.5081	59.808	59.5327	5.90773		Recovery 8hr		0.138024	0.0855046
Gross														Gross																						Recovery 24hr		0.526014	0.699571
																		Respiration	Heat 4hr								Respiration		Heat 4hr
	Before Heat_A		Heat 4hr		Heat 8hr		Heat 24hr		Recovery 4hr		Recovery 8hr		Recovery 24hr						35oC treatment	35oC treatment	35oC treatment	35oC treatment	35oC treatment	35oC treatment	35oC treatment			40oC treatment	40oC treatment	40oC treatment	40oC treatment	40oC treatment	40oC treatment	40oC treatment		0.963611
Light	35oC	40oC	35oC	40oC	35oC	40oC	35oC	40oC	35oC	40oC	35oC	40oC	35oC	40oC				Light	replicate1	replicate2	replicate3	replicate4	replicate5	mean	se		Light	replicate1	replicate2	replicate3	replicate4	replicate5	mean	se		preheat of 35oC and 40oC treatment
0	0	0	0	0	0	0	0	0	0	0	0	0	0	0				0	35.6823	52.0835	65.828	50.0921	72.261	55.1894	6.40615		0	18.8178	24.6983	20.5607	18.2232	18.6574	20.1915	1.19503
100	37.0283	33.093	51.2566	47.1217	41.9584	42.9477	47.9276	30.5144	46.3216	42.5348	43.7195	44.7101	53.3946	42.5308				100	40.8059	52.4689	72.5818	54.9782	76.184	59.4038	6.59087		100	22.902	30.8421	27.2855	21.7496	21.7686	24.9096	1.79892
200	62.3245	76.7913	87.3918	49.4136	70.3336	53.6314	74.678	39.1994	75.9224	51.2399	76.7879	64.5374	97.2986	68.6897				200	41.7874	56.9037	71.8834	56.9996	76.8104	60.8769	6.20583		200	24.4665	32.0595	29.4848	32.588	22.7205	28.2638	1.9968
400	72.5115	96.5139	112.294	72.7565	84.4596	54.0434	87.796	34.3254	94.5297	42.52	74.5372	56.4089	100.902	70.682				400	47.8298	58.2732	74.9697	57.0582	80.632	63.7526	6.0791		400	26.2819	33.0451	31.8386	35.0035	24.9082	30.2155	1.96476
Replicate2														Replicate2				Respiration	Heat 8hr								Respiration		Heat 8hr
Net normalized to total Chl (umol O2 per h per mgChl)																			35oC treatment	35oC treatment	35oC treatment	35oC treatment	35oC treatment	35oC treatment	35oC treatment			40oC treatment	40oC treatment	40oC treatment	40oC treatment	40oC treatment	40oC treatment	40oC treatment
																		Light	replicate1	replicate2	replicate3	replicate4	replicate5	mean	se		Light	replicate1	replicate2	replicate3	replicate4	replicate5	mean	se
	Before Heat_A		Heat 4hr		Heat 8hr		Heat 24hr		Recovery 4hr		Recovery 8hr		Recovery 24hr					0	32.5574	41.2282	41.2324	52.4553	82.5249	49.9996	8.72341		0	17.8399	24.0424	18.1883	23.7102	32.3503	23.2262	2.63193
Light	35oC	40oC	35oC	40oC	35oC	40oC	35oC	40oC	35oC	40oC	35oC	40oC	35oC	40oC				100	34.9464	42.1609	44.6852	58.0256	82.5203	52.4677	8.39		100	21.0833	27.2964	20.3282	26.5379	29.9428	25.0377	1.86049
0	-78.7831	-71.076	-52.0835	-24.6983	-41.2282	-24.0424	-71.6424	-18.8542	-89.2978	-26.6031	-66.8346	-40.5068	-53.0208	-67.5249				200	35.3232	46.914	45.1635	51.3252	81.1587	51.9769	7.7505		200	23.2827	27.9802	21.6904	27.7643	32.2793	26.5994	1.87914
100	-2.16025	-3.73701	6.48552	18.2935	-2.35915	12.6996	-8.86639	20.9996	-19.9578	19.997	-18.012	11.0391	-4.48498	-2.18162				400	36.1068	46.0233	45.4494	49.2649	80.7141	51.5117	7.62238		400	24.1103	28.5174	21.3905	29.6837	32.7777	27.2959	2.02812
0	-86.6556	-77.5759	-52.4689	-30.8421	-42.1609	-27.2964	-74.8554	-18.5411	-99.6211	-28.7496	-71.5662	-41.1428	-59.8919	-71.8201
200	59.4472	48.2653	46.5524	25.6307	26.4902	29.6295	17.5547	37.5932	40.4312	42.0972	19.7891	36.3976	38.7057	53.9322				Respiration	Heat 24hr								Respiration		Heat 24hr
0	-85.912	-81.4441	-56.9037	-32.0595	-46.914	-27.9802	-76.9612	-21.9191	-102.652	-28.5489	-75.0234	-43.1737	-60.8663	-73.3523					35oC treatment	35oC treatment	35oC treatment	35oC treatment	35oC treatment	35oC treatment	35oC treatment			40oC treatment	40oC treatment	40oC treatment	40oC treatment	40oC treatment	40oC treatment	40oC treatment
400	74.1358	82.4228	65.5289	37.2072	41.9387	24.6712	33.7564	34.2975	50.2577	42.0114	15.4599	36.3095	60.7584	92.7452				Light	replicate1	replicate2	replicate3	replicate4	replicate5	mean	se		Light	replicate1	replicate2	replicate3	replicate4	replicate5	mean	se
0	-85.7692	-79.7098	-58.2732	-33.0451	-46.0233	-28.5174	-78.1519	-21.149	-94.9295	-29.551	-76.3692	-43.115	-60.949	-76.667				0	50.2808	71.6424	64.1438	62.2523	98.1805	69.3	7.99235		0	13.1751	18.8542	20.9819	17.5493	19.6236	18.0368	1.33667
Respiration														Respiration				100	51.8267	74.8554	65.1664	67.9132	99.9458	71.9415	7.93557		100	13.3857	18.5411	23.5306	18.5504	20.2216	18.8459	1.64063
																		200	52.151	76.9612	66.0782	70.7202	103.912	73.9645	8.52751		200	14.5669	21.9191	21.6185	20.7797	20.7909	19.935	1.36075
	Before Heat_A		Heat 4hr		Heat 8hr		Heat 24hr		Recovery 4hr		Recovery 8hr		Recovery 24hr					400	52.4049	78.1519	68.0706	67.058	102.812	73.6995	8.35648		400	14.8137	21.149	24.7774	22.1918	21.2675	20.8399	1.64202
Light	35oC	40oC	35oC	40oC	35oC	40oC	35oC	40oC	35oC	40oC	35oC	40oC	35oC	40oC
0	78.7831	71.076	52.0835	24.6983	41.2282	24.0424	71.6424	18.8542	89.2978	26.6031	66.8346	40.5068	53.0208	67.5249				Respiration	Recovery 4hr								Respiration		Recovery 4hr
100	86.6556	77.5759	52.4689	30.8421	42.1609	27.2964	74.8554	18.5411	99.6211	28.7496	71.5662	41.1428	59.8919	71.8201					35oC treatment	35oC treatment	35oC treatment	35oC treatment	35oC treatment	35oC treatment	35oC treatment			40oC treatment	40oC treatment	40oC treatment	40oC treatment	40oC treatment	40oC treatment	40oC treatment
200	85.912	81.4441	56.9037	32.0595	46.914	27.9802	76.9612	21.9191	102.652	28.5489	75.0234	43.1737	60.8663	73.3523				Light	replicate1	replicate2	replicate3	replicate4	replicate5	mean	se		Light	replicate1	replicate2	replicate3	replicate4	replicate5	mean	se
400	85.7692	79.7098	58.2732	33.0451	46.0233	28.5174	78.1519	21.149	94.9295	29.551	76.3692	43.115	60.949	76.667				0	48.0359	89.2978	78.6952	64.9835	81.5974	72.522	7.27426		0	20.0889	26.6031	29.9822	26.8671	33.6653	27.4413	2.23924
Gross														Gross				100	49.9865	99.6211	83.4947	67.0788	81.4611	76.3284	8.36571		100	21.0501	28.7496	29.5707	27.0599	35.1636	28.3188	2.26963
																		200	50.251	102.652	86.5655	69.7326	79.7709	77.7945	8.72463		200	21.215	28.5489	31.7056	27.8488	35.6833	29.0003	2.38875
	Before Heat_A		Heat 4hr		Heat 8hr		Heat 24hr		Recovery 4hr		Recovery 8hr		Recovery 24hr					400	54.6459	94.9295	86.5169	71.297	81.539	77.7857	6.93463		400	22.0083	29.551	31.7867	28.4398	37.0032	29.7578	2.43359
Light	35oC	40oC	35oC	40oC	35oC	40oC	35oC	40oC	35oC	40oC	35oC	40oC	35oC	40oC
0	0	0	0	0	0	0	0	0	0	0	0	0	0	0				Respiration	Recovery 8hr								Respiration		Recovery 8hr
100	84.4954	73.8388	58.9545	49.1356	39.8017	39.996	65.989	39.5407	79.6633	48.7466	53.5543	52.1819	55.4069	69.6385					35oC treatment	35oC treatment	35oC treatment	35oC treatment	35oC treatment	35oC treatment	35oC treatment			40oC treatment	40oC treatment	40oC treatment	40oC treatment	40oC treatment	40oC treatment	40oC treatment
200	145.359	129.709	103.456	57.6901	73.4042	57.6097	94.5159	59.5123	143.083	70.6461	94.8125	79.5713	99.5719	127.285				Light	replicate1	replicate2	replicate3	replicate4	replicate5	mean	se		Light	replicate1	replicate2	replicate3	replicate4	replicate5	mean	se
400	159.905	162.133	123.802	70.2522	87.962	53.1886	111.908	55.4466	145.187	71.5624	91.8291	79.4245	121.707	169.412				0	52.9376	66.8346	85.853	78.1547	77.8942	72.3348	5.7185		0	25.9842	40.5068	36.4628	36.5054	47.8719	37.4662	3.54464
																		100	56.239	71.5662	87.1689	79.5637	77.2019	74.348	5.17395		100	29.5268	41.1428	38.8956	38.038	50.0162	39.5239	3.28065
Replicate3														Replicate3				200	58.607	75.0234	87.5946	81.9286	79.9465	76.62	4.93308		200	31.1512	43.1737	39.3429	38.0587	49.7271	40.2907	3.05589
Net normalized to total Chl (umol O2 per h per mgChl)																		400	59.3968	76.3692	88.807	82.9028	83.3369	78.1625	5.0888		400	30.7164	43.115	40.8308	39.9149	49.4326	40.8019	3.01946
	Before Heat_A		Heat 4hr		Heat 8hr		Heat 24hr		Recovery 4hr		Recovery 8hr		Recovery 24hr					Respiration	Recovery 24hr								Respiration		Recovery 24hr
Light	35oC	40oC	35oC	40oC	35oC	40oC	35oC	40oC	35oC	40oC	35oC	40oC	35oC	40oC					35oC treatment	35oC treatment	35oC treatment	35oC treatment	35oC treatment	35oC treatment	35oC treatment			40oC treatment	40oC treatment	40oC treatment	40oC treatment	40oC treatment	40oC treatment	40oC treatment
0	-53.432	-51.5474	-65.828	-20.5607	-41.2324	-18.1883	-64.1438	-20.9819	-78.6952	-29.9822	-85.853	-36.4628	-	-45.442				Light	replicate1	replicate2	replicate3	replicate4	replicate5	mean	se		Light	replicate1	replicate2	replicate3	replicate4	replicate5	mean	se
100	-3.90639	-0.628842	2.08635	24.7541	2.73915	16.1133	-12.0446	22.1868	-18.7963	16.3121	-30.3634	9.75925	-	-0.434889				0	45.9829	53.0208		40.2848	57.9722	49.3152	3.88725		0	33.6317	67.5249	45.442	43.068	52.3408	48.4015	5.6417
0	-61.4159	-55.7109	-72.5818	-27.2855	-44.6852	-20.3282	-65.1664	-23.5306	-83.4947	-29.5707	-87.1689	-38.8956	-	-48.386				100	52.5804	59.8919		46.4826	64.1852	55.785	3.91826		100	36.9002	71.8201	48.386	46.9829	55.4032	51.8985	5.79052
200	35.1035	34.7536	60.1462	16.1645	30.6239	33.7162	19.2116	42.1529	21.3526	37.961	18.0752	37.5394	-	27.2909				200	58.6922	60.8663		48.4788	65.468	58.3763	3.5888		200	38.0626	73.3523	51.154	49.6541	57.3569	53.916	5.77378
0	-65.0517	-55.7205	-71.8834	-29.4848	-45.1635	-21.6904	-66.0782	-21.6185	-86.5655	-31.7056	-87.5946	-39.3429	-	-51.154				400	55.3042	60.949		50.1162	68.0961	58.6164	3.85713		400	39.5492	76.667	50.052	49.8323	57.2334	54.6668	6.17983
400	56.6361	49.1188	88.1375	18.3053	41.7509	26.0015	34.5247	40.9265	38.517	34.6735	49.1238	45.323	-	34.2996
0	-65.7153	-57.9653	-74.9697	-31.8386	-45.4494	-21.3905	-68.0706	-24.7774	-86.5169	-31.7867	-88.807	-40.8308	-	-50.052																						Gross O2 rate
Respiration														Respiration																						T.test, two tails, unequal variance				p.adjust<0.05 as significant
																		Net normalized to total Chl (umol O2 per h per mgChl)																		Compare to preheat		100 light
	Before Heat_A		Heat 4hr		Heat 8hr		Heat 24hr		Recovery 4hr		Recovery 8hr		Recovery 24hr					Gross O2 rate	preheat		only light 0 was plotted in Fig 8h						Gross O2 rate		preheat									p values	p values	p.adjust	p.adjust
Light	35oC	40oC	35oC	40oC	35oC	40oC	35oC	40oC	35oC	40oC	35oC	40oC	35oC	40oC					35oC treatment	35oC treatment	35oC treatment	35oC treatment	35oC treatment	35oC treatment	35oC treatment			40oC treatment	40oC treatment	40oC treatment	40oC treatment	40oC treatment	40oC treatment	40oC treatment		Time point		35oC treatment	40oC treatment	35oC treatment	40oC treatment
0	53.432	51.5474	65.828	20.5607	41.2324	18.1883	64.1438	20.9819	78.6952	29.9822	85.853	36.4628	#VALUE!	45.442				Light	replicate1	replicate2	replicate3	replicate4	replicate5	mean	se		Light	replicate1	replicate2	replicate3	replicate4	replicate5	mean	se		Heat 4hr		0.98906	0.293901	0.98906	0.377872
100	61.4159	55.7109	72.5818	27.2855	44.6852	20.3282	65.1664	23.5306	83.4947	29.5707	87.1689	38.8956	#VALUE!	48.386				0	0	0	0	0	0	0	0		0	0	0	0	0	0	0	0		Heat 8hr		0.281408	0.0999198	0.785501	0.14988
200	65.0517	55.7205	71.8834	29.4848	45.1635	21.6904	66.0782	21.6185	86.5655	31.7056	87.5946	39.3429	#VALUE!	51.154				100	37.0283	84.4954	57.5095	69.7196	65.8763	62.9258	7.81065		100	33.093	73.8388	55.082	59.9458	58.0335	55.9986	6.57077		Heat 24hr		0.932879	0.0434598	0.987755	0.0732486
400	65.7153	57.9653	74.9697	31.8386	45.4494	21.3905	68.0706	24.7774	86.5169	31.7867	88.807	40.8308	#VALUE!	50.052				200	62.3245	145.359	100.155	124.659	109.948	108.489	13.8268		200	76.7913	129.709	90.4741	102.602	100.059	99.9271	8.71431		Recovery 4hr		0.932879	0.181365	0.987755	0.251121
Gross														Gross				400	72.5115	159.905	122.351	164.942	109.853	125.913	17.0309		400	96.5139	162.133	107.084	117.556	103.814	117.42	11.6796		Recovery 8hr		0.22819	0.323138	0.785501	0.387765
																																				Recovery 24hr		0.277441	0.644631	0.785501	0.674289
	Before Heat_A		Heat 4hr		Heat 8hr		Heat 24hr		Recovery 4hr		Recovery 8hr		Recovery 24hr					Gross O2 rate	Heat 4hr								Gross O2 rate		Heat 4hr							0.517039	preheat of 35oC and 40oC treatment
Light	35oC	40oC	35oC	40oC	35oC	40oC	35oC	40oC	35oC	40oC	35oC	40oC	35oC	40oC					35oC treatment	35oC treatment	35oC treatment	35oC treatment	35oC treatment	35oC treatment	35oC treatment			40oC treatment	40oC treatment	40oC treatment	40oC treatment	40oC treatment	40oC treatment	40oC treatment
0	0	0	0	0	0	0	0	0	0	0	0	0	0	0				Light	replicate1	replicate2	replicate3	replicate4	replicate5	mean	se		Light	replicate1	replicate2	replicate3	replicate4	replicate5	mean	se		Compare to preheat		200 light
100	57.5095	55.082	74.6681	52.0397	47.4244	36.4416	53.1218	45.7174	64.6984	45.8828	56.8054	48.6549	#VALUE!	47.9512				0	0	0	0	0	0	0	0		0	0	0	0	0	0	0	0				p values	p values	p.adjust	p.adjust
200	100.155	90.4741	132.03	45.6493	75.7874	55.4066	85.2899	63.7714	107.918	69.6666	105.67	76.8823	#VALUE!	78.4449				100	51.2566	58.9545	74.6681	51.529	78.9112	63.0639	5.81012		100	47.1217	49.1356	52.0397	51.0419	39.9926	47.8663	2.14083		Time point		35oC treatment	40oC treatment	35oC treatment	40oC treatment
400	122.351	107.084	163.107	50.1439	87.2004	47.392	102.595	65.7039	125.034	66.4602	137.931	86.1537	#VALUE!	84.3516				200	87.3918	103.456	132.03	89.3919	139.049	110.264	10.7412		200	49.4136	57.6901	45.6493	81.3661	52.1824	57.2603	6.33816		Heat 4hr		0.231635	0.00889473	0.785501	0.0228722
																		400	112.294	123.802	163.107	123.946	176.703	139.97	12.5872		400	72.7565	70.2522	50.1439	79.1087	39.6761	62.3875	7.46552		Heat 8hr		0.231635	0.00889473	0.785501	0.0228722
Replicate4														Replicate4																						Heat 24hr		0.567307	0.00379339	0.785501	0.0228722
Net normalized to total Chl (umol O2 per h per mgChl)																		Gross O2 rate	Heat 8hr								Gross O2 rate		Heat 8hr							Recovery 4hr		0.779326	0.01302	0.935191	0.029295
																			35oC treatment	35oC treatment	35oC treatment	35oC treatment	35oC treatment	35oC treatment	35oC treatment			40oC treatment	40oC treatment	40oC treatment	40oC treatment	40oC treatment	40oC treatment	40oC treatment		Recovery 8hr		0.386234	0.044763	0.785501	0.0732486
	Before Heat_A		Heat 4hr		Heat 8hr		Heat 24hr		Recovery 4hr		Recovery 8hr		Recovery 24hr					Light	replicate1	replicate2	replicate3	replicate4	replicate5	mean	se		Light	replicate1	replicate2	replicate3	replicate4	replicate5	mean	se		Recovery 24hr		0.389163	0.495609	0.785501	0.55756
Light	35oC	40oC	35oC	40oC	35oC	40oC	35oC	40oC	35oC	40oC	35oC	40oC	35oC	40oC				0	0	0	0	0	0	0	0		0	0	0	0	0	0	0	0		0.617129	preheat of 35oC and 40oC treatment
0	-54.3518	-44.2302	-50.0921	-18.2232	-52.4553	-23.7102	-62.2523	-17.5493	-64.9835	-26.8671	-78.1547	-36.5054	-40.2848	-43.068				100	41.9584	39.8017	47.4244	53.1978	74.4013	51.3567	6.2119		100	42.9477	39.996	36.4416	42.3325	48.2162	41.9868	1.93083
100	7.77998	8.86738	-3.44927	29.2923	-4.82772	15.7947	-9.24127	18.0728	-15.4889	14.9399	-26.8308	2.01046	-3.07337	0.434334				200	70.3336	73.4042	75.7874	81.8589	127.603	85.7974	10.621		200	53.6314	57.6097	55.4066	70.4482	75.5801	62.5352	4.39967		Compare to preheat		400 light
0	-61.9397	-51.0784	-54.9782	-21.7496	-58.0256	-26.5379	-67.9132	-18.5504	-67.0788	-27.0599	-79.5637	-38.038	-46.4826	-46.9829				400	84.4596	87.962	87.2004	109.386	152.483	104.298	12.8462		400	54.0434	53.1886	47.392	70.6202	74.8363	60.0161	5.35602				p values	p values	p.adjust	p.adjust
200	58.7691	47.2805	32.3922	48.7782	30.5337	42.684	22.8816	35.538	20.014	36.397	16.8082	33.199	28.2181	33.657																						Time point		35oC treatment	40oC treatment	35oC treatment	40oC treatment
0	-65.8901	-55.3212	-56.9996	-32.588	-51.3252	-27.7643	-70.7202	-20.7797	-69.7326	-27.8488	-81.9286	-38.0587	-48.4788	-49.6541				Gross O2 rate	Heat 24hr								Gross O2 rate		Heat 24hr							Heat 4hr		0.527044	0.0057154	0.785501	0.0228722
400	99.4832	60.0481	66.8879	44.1052	60.1212	40.9364	31.3482	37.051	40.0198	39.8907	38.3558	40.727	39.5719	52.1765					35oC treatment	35oC treatment	35oC treatment	35oC treatment	35oC treatment	35oC treatment	35oC treatment			40oC treatment	40oC treatment	40oC treatment	40oC treatment	40oC treatment	40oC treatment	40oC treatment		Heat 8hr		0.342776	0.00499965	0.785501	0.0228722
0	-65.4589	-57.5081	-57.0582	-35.0035	-49.2649	-29.6837	-67.058	-22.1918	-71.297	-28.4398	-82.9028	-39.9149	-50.1162	-49.8323				Light	replicate1	replicate2	replicate3	replicate4	replicate5	mean	se		Light	5th results	7th results	8th results	9th results	10th results	mean	se		Heat 24hr		0.551104	0.00337043	0.785501	0.0228722
Respiration														Respiration				0	0	0	0	0	0	0	0		0	0	0	0	0	0	0	0		Recovery 4hr		0.754746	0.00762195	0.935191	0.0228722
																		100	47.9276	65.989	53.1218	58.6719	84.5333	62.0488	6.37017		100	30.5144	39.5407	45.7174	36.6233	33.9356	37.2663	2.58543		Recovery 8hr		0.429742	0.030073	0.785501	0.060146
	Before Heat_A		Heat 4hr		Heat 8hr		Heat 24hr		Recovery 4hr		Recovery 8hr		Recovery 24hr					200	74.678	94.5159	85.2899	93.6017	140.911	97.7994	11.3537		200	39.1994	59.5123	63.7714	56.3177	54.5796	54.6761	4.1734		Recovery 24hr		0.506473	0.674289	0.785501	0.674289
Light	35oC	40oC	35oC	40oC	35oC	40oC	35oC	40oC	35oC	40oC	35oC	40oC	35oC	40oC				400	87.796	111.908	102.595	98.4062	162.055	112.552	12.9674		400	34.3254	55.4466	65.7039	59.2428	60.1693	54.9776	5.41725		0.693062	preheat of 35oC and 40oC treatment
0	54.3518	44.2302	50.0921	18.2232	52.4553	23.7102	62.2523	17.5493	64.9835	26.8671	78.1547	36.5054	40.2848	43.068
100	61.9397	51.0784	54.9782	21.7496	58.0256	26.5379	67.9132	18.5504	67.0788	27.0599	79.5637	38.038	46.4826	46.9829				Gross O2 rate	Recovery 4hr								Gross O2 rate		Recovery 4hr
200	65.8901	55.3212	56.9996	32.588	51.3252	27.7643	70.7202	20.7797	69.7326	27.8488	81.9286	38.0587	48.4788	49.6541					35oC treatment	35oC treatment	35oC treatment	35oC treatment	35oC treatment	35oC treatment	35oC treatment			40oC treatment	40oC treatment	40oC treatment	40oC treatment	40oC treatment	40oC treatment	40oC treatment
400	65.4589	57.5081	57.0582	35.0035	49.2649	29.6837	67.058	22.1918	71.297	28.4398	82.9028	39.9149	50.1162	49.8323				Light	replicate1	replicate2	replicate3	replicate4	replicate5	mean	se		Light	5th results	7th results	8th results	9th results	10th results	mean	se
Gross														Gross				0	0	0	0	0	0	0	0		0	0	0	0	0	0	0	0
																		100	46.3216	79.6633	64.6984	51.5899	59.6794	60.3905	5.77014		100	42.5348	48.7466	45.8828	41.9998	47.4854	45.3299	1.33282
	Before Heat_A		Heat 4hr		Heat 8hr		Heat 24hr		Recovery 4hr		Recovery 8hr		Recovery 24hr					200	75.9224	143.083	107.918	89.7466	99.8742	103.309	11.2894		200	51.2399	70.6461	69.6666	64.2458	71.6966	65.499	3.78923
Light	35oC	40oC	35oC	40oC	35oC	40oC	35oC	40oC	35oC	40oC	35oC	40oC	35oC	40oC				400	94.5297	145.187	125.034	111.317	122.445	119.702	8.33487		400	42.52	71.5624	66.4602	68.3304	79.3575	65.6461	6.18744
0	0	0	0	0	0	0	0	0	0	0	0	0	0	0
100	69.7196	59.9458	51.529	51.0419	53.1978	42.3325	58.6719	36.6233	51.5899	41.9998	52.7329	40.0485	43.4093	47.4172				Gross O2 rate	Recovery 8hr								Gross O2 rate		Recovery 8hr
200	124.659	102.602	89.3919	81.3661	81.8589	70.4482	93.6017	56.3177	89.7466	64.2458	98.7368	71.2577	76.6969	83.3111					35oC treatment	35oC treatment	35oC treatment	35oC treatment	35oC treatment	35oC treatment	35oC treatment			40oC treatment	40oC treatment	40oC treatment	40oC treatment	40oC treatment	40oC treatment	40oC treatment
400	164.942	117.556	123.946	79.1087	109.386	70.6202	98.4062	59.2428	111.317	68.3304	121.259	80.6419	89.6882	102.009				Light	replicate1	replicate2	replicate3	replicate4	replicate5	mean	se		Light	replicate1	replicate2	replicate3	replicate4	replicate5	mean	se
																		0	0	0	0	0	0	0	0		0	0	0	0	0	0	0	0
Replicate5														Replicate5				100	43.7195	53.5543	56.8054	52.7329	51.5242	51.6673	2.17123		100	44.7101	52.1819	48.6549	40.0485	55.6645	48.252	2.7422
Net normalized to total Chl (umol O2 per h per mgChl)																		200	76.7879	94.8125	105.67	98.7368	96.9213	94.5857	4.80812		200	64.5374	79.5713	76.8823	71.2577	84.2921	75.3082	3.41891
																		400	74.5372	91.8291	137.931	121.259	118.326	108.776	11.306		400	56.4089	79.4245	86.1537	80.6419	97.3793	80.0016	6.69773
	Before Heat_A		Heat 4hr		Heat 8hr		Heat 24hr		Recovery 4hr		Recovery 8hr		Recovery 24hr
Light	35oC	40oC	35oC	40oC	35oC	40oC	35oC	40oC	35oC	40oC	35oC	40oC	35oC	40oC				Gross O2 rate	Recovery 24hr								Gross O2 rate		Recovery 24hr
0	-63.1746	-56.718	-72.261	-18.6574	-82.5249	-32.3503	-98.1805	-19.6236	-81.5974	-33.6653	-77.8942	-47.8719	-57.9722	-52.3408					35oC treatment	35oC treatment	35oC treatment	35oC treatment	35oC treatment	35oC treatment	35oC treatment			40oC treatment	40oC treatment	40oC treatment	40oC treatment	40oC treatment	40oC treatment	40oC treatment
100	-6.04137	-1.25044	2.72723	18.224	-8.11901	18.2735	-15.4124	13.714	-21.7817	12.3218	-25.6777	5.64829	-5.66602	-2.36324				Light	replicate1	replicate2	replicate3	replicate4	replicate5	mean	se		Light	replicate1	replicate2	replicate3	replicate4	replicate5	mean	se
0	-71.9176	-59.284	-76.184	-21.7686	-82.5203	-29.9428	-99.9458	-20.2216	-81.4611	-35.1636	-77.2019	-50.0162	-64.1852	-55.4032				0	0	0		0	0	0	0		0	0	0	0	0	0	0	0
200	36.2867	40.1965	62.2389	29.4619	46.4441	43.3009	36.9996	33.7887	20.1033	36.0133	16.9748	34.565	38.425	36.8891				100	53.3946	55.4069		43.4093	58.5192	52.6825	3.26585		100	42.5308	69.6385	47.9512	47.4172	53.0399	52.1155	4.6861
0	-73.6614	-59.8622	-76.8104	-22.7205	-81.1587	-32.2793	-103.912	-20.7909	-79.7709	-35.6833	-79.9465	-49.7271	-65.468	-57.3569				200	97.2986	99.5719		76.6969	103.893	94.3651	6.0461		200	68.6897	127.285	78.4449	83.3111	94.246	90.3953	10.0989
400	34.8518	44.0063	96.0705	14.7679	71.7693	42.0586	59.2433	38.9018	40.9055	42.3543	34.9886	47.9467	67.2703	58.1331				400	100.902	121.707		89.6882	135.366	111.916	10.2518		400	70.682	169.412	84.3516	102.009	115.366	108.364	17.0482
0	-75.0015	-59.808	-80.632	-24.9082	-80.7141	-32.7777	-102.812	-21.2675	-81.539	-37.0032	-83.3369	-49.4326	-68.0961	-57.2334
Respiration														Respiration
	Before Heat_A		Heat 4hr		Heat 8hr		Heat 24hr		Recovery 4hr		Recovery 8hr		Recovery 24hr
Light	35oC	40oC	35oC	40oC	35oC	40oC	35oC	40oC	35oC	40oC	35oC	40oC	35oC	40oC
0	63.1746	56.718	72.261	18.6574	82.5249	32.3503	98.1805	19.6236	81.5974	33.6653	77.8942	47.8719	57.9722	52.3408
100	71.9176	59.284	76.184	21.7686	82.5203	29.9428	99.9458	20.2216	81.4611	35.1636	77.2019	50.0162	64.1852	55.4032
200	73.6614	59.8622	76.8104	22.7205	81.1587	32.2793	103.912	20.7909	79.7709	35.6833	79.9465	49.7271	65.468	57.3569
400	75.0015	59.808	80.632	24.9082	80.7141	32.7777	102.812	21.2675	81.539	37.0032	83.3369	49.4326	68.0961	57.2334
Gross														Gross
	Before Heat_A		Heat 4hr		Heat 8hr		Heat 24hr		Recovery 4hr		Recovery 8hr		Recovery 24hr
Light	35oC	40oC	35oC	40oC	35oC	40oC	35oC	40oC	35oC	40oC	35oC	40oC	35oC	40oC
0	0	0	0	0	0	0	0	0	0	0	0	0	0	0
100	65.8763	58.0335	78.9112	39.9926	74.4013	48.2162	84.5333	33.9356	59.6794	47.4854	51.5242	55.6645	58.5192	53.0399
200	109.948	100.059	139.049	52.1824	127.603	75.5801	140.911	54.5796	99.8742	71.6966	96.9213	84.2921	103.893	94.246
400	109.853	103.814	176.703	39.6761	152.483	74.8363	162.055	60.1693	122.445	79.3575	118.326	97.3793	135.366	115.366
Summary
All 5 replicates
Net	Before Heat				Heat 4h				Heat 8h				Heat 24h				Recovery 4h				Recovery 8h				Recovery 24h
Light	35oC		40oC		35oC		40oC		35oC		40oC		35oC		40oC		35oC		40oC		35oC		40oC		35oC		40oC
	Aver	se	Aver	se	Aver	se	Aver	se	Aver	se	Aver	se	Aver	se	Aver	se	Aver	se	Aver	se	Aver	se	Aver	se	Aver	se	Aver	se
0	-55.505	8.29095	-51.7154	6.06276	-55.1894	6.40615	-20.1915	1.19503	-49.9996	8.72341	-23.2262	2.63193	-69.3	7.99235	-18.0368	1.33667	-72.522	7.27426	-27.4413	2.23924	-72.3348	5.7185	-37.4662	3.54464	-49.3152	3.88725	-48.4015	5.6417
100	0.100562	2.64801	-0.790689	2.67707	3.66009	2.32362	22.9567	2.11081	-1.11096	2.69527	16.9491	1.51665	-9.89276	1.90394	18.4204	1.49628	-15.9379	3.23502	17.0111	1.66878	-22.6807	3.2425	8.72809	2.2659	-3.10254	1.40903	0.217039	1.45242
0	-62.8253	8.92018	-56.7893	6.09942	-59.4038	6.59087	-24.9096	1.79892	-52.4677	8.39	-25.0377	1.86049	-71.9415	7.93557	-18.8459	1.64063	-76.3284	8.36571	-28.3188	2.26963	-74.348	5.17395	-39.5239	3.28065	-55.785	3.91826	-51.8985	5.79052
200	43.6766	6.42889	41.1161	2.88807	49.3868	5.44104	28.9965	5.40332	33.8205	3.43166	35.9358	2.9639	23.8349	3.44052	34.7411	2.88787	25.5145	3.86904	36.4987	1.9447	17.9656	0.534077	35.0174	0.849629	35.9888	2.59087	36.4793	4.64442
0	-64.8126	8.66656	-58.811	6.43291	-60.8769	6.20583	-28.2638	1.9968	-51.9769	7.7505	-26.5994	1.87914	-73.9645	8.52751	-19.935	1.36075	-77.7945	8.72463	-29.0003	2.38875	-76.62	4.93308	-40.2907	3.05589	-58.3763	3.5888	-53.916	5.77378
400	60.61	12.0149	57.8875	6.68054	76.2178	6.61689	32.172	6.58599	52.7866	5.80198	32.7202	3.69057	38.8527	5.1419	34.1377	3.81587	41.9168	2.11995	35.8883	4.08188	30.6137	6.6737	39.1997	3.91878	53.2996	6.44582	53.6974	11.0276
0	-65.3027	8.53736	-59.5327	5.90773	-63.7526	6.0791	-30.2155	1.96476	-51.5117	7.62238	-27.2959	2.02812	-73.6995	8.35648	-20.8399	1.64202	-77.7857	6.93463	-29.7578	2.43359	-78.1625	5.0888	-40.8019	3.01946	-58.6164	3.85713	-54.6668	6.17983
Respiration	Before Heat_A				Heat 4hr				Heat 8hr				Heat 24hr				Recovery 4hr				Recovery 8hr				Recovery 24hr
Light	35°C		40°C		35oC		40oC		35oC		40oC		35oC		40oC		35oC		40oC		35oC		40oC		35oC		40oC
	Aver	se	Aver	se	Aver	se	Aver	se	Aver	se	Aver	se	Aver	se	Aver	se	Aver	se	Aver	se	Aver	se	Aver	se	Aver	se	Aver	se
0	55.505	8.29095	51.7154	6.06276	55.1894	6.40615	20.1915	1.19503	49.9996	8.72341	23.2262	2.63193	69.3	7.99235	18.0368	1.33667	72.522	7.27426	27.4413	2.23924	72.3348	5.7185	37.4662	3.54464	49.3152	3.88725	48.4015	5.6417
100	62.8253	8.92018	56.7893	6.09942	59.4038	6.59087	24.9096	1.79892	52.4677	8.39	25.0377	1.86049	71.9415	7.93557	18.8459	1.64063	76.3284	8.36571	28.3188	2.26963	74.348	5.17395	39.5239	3.28065	55.785	3.91826	51.8985	5.79052
200	64.8126	8.66656	58.811	6.43291	60.8769	6.20583	28.2638	1.9968	51.9769	7.7505	26.5994	1.87914	73.9645	8.52751	19.935	1.36075	77.7945	8.72463	29.0003	2.38875	76.62	4.93308	40.2907	3.05589	58.3763	3.5888	53.916	5.77378
400	65.3027	8.53736	59.5327	5.90773	63.7526	6.0791	30.2155	1.96476	51.5117	7.62238	27.2959	2.02812	73.6995	8.35648	20.8399	1.64202	77.7857	6.93463	29.7578	2.43359	78.1625	5.0888	40.8019	3.01946	58.6164	3.85713	54.6668	6.17983
Gross	Before Heat_A				Heat 4hr				Heat 8hr				Heat 24hr				Recovery 4hr				Recovery 8hr				Recovery 24hr
Light	35oC		40oC		35oC		40oC		35oC		40oC		35oC		40oC		35oC		40oC		35oC		40oC		35oC		40oC
	Aver	se	Aver	se	Aver	se	Aver	se	Aver	se	Aver	se	Aver	se	Aver	se	Aver	se	Aver	se	Aver	se	Aver	se	Aver	se	Aver	se
0	0	0	0	0	0	0	0	0	0	0	0	0	0	0	0	0	0	0	0	0	0	0	0	0	0	0	0	0
100	62.9258	7.81065	55.9986	6.57077	63.0639	5.81012	47.8663	2.14083	51.3567	6.2119	41.9868	1.93083	62.0488	6.37017	37.2663	2.58543	60.3905	5.77014	45.3299	1.33282	51.6673	2.17123	48.252	2.7422	52.6825	3.26585	52.1155	4.6861
200	108.489	13.8268	99.9271	8.71431	110.264	10.7412	57.2603	6.33816	85.7974	10.621	62.5352	4.39967	97.7994	11.3537	54.6761	4.1734	103.309	11.2894	65.499	3.78923	94.5857	4.80812	75.3082	3.41891	94.3651	6.0461	90.3953	10.0989
400	125.913	17.0309	117.42	11.6796	139.97	12.5872	62.3875	7.46552	104.298	12.8462	60.0161	5.35602	112.552	12.9674	54.9776	5.41725	119.702	8.33487	65.6461	6.18744	108.776	11.306	80.0016	6.69773	111.916	10.2518	108.364	17.0482

## Sheet: Fig9
Fig. 9t Matrix area (um2)											Fig. 9t Matrix area (um2)
		35oC				40oC						T.test, P value			P<0.05 as significant
Replicates NO.	preheat	Heat_8h	Heat_24h	Recovery_8h	Recovery_24h	Heat_8h	Heat_24h	Recovery_8h	Recovery_24h			Compare to preheat		Compare to 35oC	T.test, two tails, unequal variance
1	2.61763	1.83675	1.28099	2.25055	0.593663	1.66775	4.39647	1.18704	2.58014			35oC	40oC	40oC
2	1.22052	1.21845	2.50835	1.90542	0.996433	2.87601	2.45111	1.19355	2.23357		Heat_8h	0.182361	8.63978e-05	0.0557084
3	1.37988	2.19202	3.06363	1.54168	0.414758	3.15781	9.25333	1.81205	0.891094		Heat_24h	0.657541	9.38825e-05	0.000177631
4	1.87262	2.82915	1.62062		0.452862	0.7056	4.54923	1.45718	0.766888		Recovery_8h	0.533883	0.146974	0.123584
5	2.39445	1.51089	1.58401		1.09909	1.87635	1.185	1.43146	0.564519		Recovery_24h	0.0327704	0.352358	0.282492
6	1.39093	3.90815	2.15264		2.22809	3.82507	2.34705		0.920141
7	2.0622	1.17361	1.18084		1.82911	1.96756	8.15978		1.4825
8	1.76938	3.34368	1.77103		1.08575	2.12858	8.66907		0.640991
9	1.85044	1.38182	1.42686		1.51349	4.35722	4.32078		1.32753
10	2.25622	2.64865			1.28261	1.97233	4.66814		1.15389
11	0.625158					1.48973	2.32644		2.63056
12	1.24539					2.55433	4.09051		2.62348
13						3.16168	5.82455		1.22907
14						3.32376	0.888656
15						5.30553	4.56399
16						3.41343	5.02524
17						2.31956	2.91914
18						3.85201	5.39071
19						2.56053	2.96843
20						3.46337
21						2.91112
22						4.87769
23						3.41409
24						4.77228
25						2.2728
Fig. 9u Starch area (um2)											Fig. 9u Starch area (um2)
		35oC				40oC						T.test, P value			P<0.05 as significant
Replicates NO.	preheat	Heat_8h	Heat_24h	Recovery_8h	Recovery_24h	Heat_8h	Heat_24h	Recovery_8h	Recovery_24h			Compare to preheat		Compare to 35oC	T.test, two tails, unequal variance
1	3.05437	3.06125	1.76101	3.21045	0.548337	1.97125	6.33453	1.55596	2.71786			35oC	40oC	40oC
2	1.57948	0.78855	2.58165	3.22358	1.65457	3.41999	4.96689	1.51245	2.38343		Heat_8h	0.0590327	1.68673e-09	0.0425743
3	2.03312	0.811981	1.22537	1.63032	1.17724	2.79919	8.57867	1.54395	3.02991		Heat_24h	0.69032	2.86413e-11	2.15159e-09
4	1.49238	1.72885	0.972375		1.28114	2.8224	7.83477	4.28682	2.09511		Recovery_8h	0.172475	0.286343	0.623403
5	1.43055	2.15811	3.00999		0.435907	4.27765	4.949	2.57954	3.24048		Recovery_24h	0.0593391	0.0170338	0.000221381
6	1.26707	6.14182	2.43036		1.33191	4.37093	6.53495		1.48586
7	1.5538	3.03739	1.11116		1.81389	3.77044	7.46522		2.1535
8	1.31962	4.75632	0.520972		1.64125	3.26842	4.99793		3.19601
9	1.67556	2.83618	2.17814		1.27751	4.27778	5.38722		1.36047
10	1.98878	2.49735			0.463395	1.66867	5.88486		1.32211
11	1.34384					2.04127	1.92856		2.57944
12	0.723608					4.58267	4.68149		1.71552
13						6.32432	5.74945		2.09093
14						3.07424	6.32734
15						4.42047	4.93801
16						6.36157	4.41476
17						5.03944	6.08986
18						4.36999	5.47029
19						3.95647	6.53657
20						5.42163
21						5.13288
22						4.21231
23						5.31091
24						5.94472
25						3.4092
Fig. 9v Pyrenoid area (um2)											Fig. 9v Pyrenoid area (um2)
		35oC				40oC						T.test, P value			P<0.05 as significant
Replicates NO.	preheat	Heat_8h	Heat_24h	Recovery_8h	Recovery_24h	Heat_8h	Heat_24h	Recovery_8h	Recovery_24h			Compare to preheat		Compare to 35oC
1	5.207	4.898	2.793	5.461	1.142	3.639	10.731	2.743	5.298			35oC	40oC	40oC	T.test, two tails, unequal variance
2	4.131	2.007	3.926	5.129	2.651	6.296	7.418	2.706	4.617		Heat_8h	0.116703	4.89658e-09	0.0588075
3	2.656	3.004	5.601	3.172	1.592	5.957	17.832	3.356	3.921		Heat_24h	0.237107	2.22829e-08	2.03605e-07
4	3.864	4.558	6.189		1.734	3.528	12.384	5.744	2.862		Recovery_8h	0.311548	0.902217	0.385121
5	4.887	3.669	5.09		1.535	6.154	6.134	4.011	3.805		Recovery_24h	0.00156292	0.803159	0.00155179
6	4.388	10.13	3.042		3.56	8.196	8.882		2.406
7	3.151	4.211	4.289		3.643	5.738	15.625		3.636
8	6.093	8.1	2.593		2.727	5.397	13.667		3.837
9	2.773	4.218	4.594		2.791	8.635	9.708		2.688
10	2.667	5.146	4.583		1.746	3.641	10.553		2.476
11	3.223		2.292			3.531	4.255		5.21
12	4.672		3.605			4.978	8.772		4.339
13	2.779		2.895			4.947	11.574		3.32
14	1.098					8.56	7.216
15	5.7					8.254	9.502
16	5.112					7.137	9.44
17	1.158					9.486	9.009
18	5.672					6.398	10.861
19	2.8					9.726	9.505
20	3.413					9.775
21	3.365					7.359
22	3.825					8.222
23	2.658					6.517
24	3.616					8.885
25	3.089					8.044
26	3.526					9.09
27	4.245					8.725
28	1.969					10.717
29						5.682
30						3.604
																		Fig. 9w starch content, pg/cell
Fig. 9w starch content, pg/cell																		T.test, two tails, unequal variance					p.adjust<0.05 as significant
																		Compare to 25oC at the same time point
Time (h)	Treatment	Temperature (oC)	25oC					35oC					40oC					T.test	p-values		p.adjust values			T.test	p-values	p.adjust values
			Replicate A	Replicate B	Replicate C	Average	SE	Replicate A	Replicate B	Replicate C	Average	SE	Replicate A	Replicate B	Replicate C	Average	SE	Time, hours	35oC	40oC	35oC	40oC		Time, hours	Compare 35oC and 40oC at the same time point
preheat	preheat	25	8.5372	7.07871	4.12602	6.58064	1.29752	8.7303	6.65815	7.06606	7.48484	0.633768	9.54887	9.14746	9.32846	9.3416	0.116063	preheat	0.576977	0.166172	0.61819	0.191737		preheat	0.0949008	0.118626			preheat	Compare 25oC other time point to 25oC preheat
2h	2	Heat	6.11218	7.55896	5.46713	6.37942	0.618465	6.52798	5.88115	7.06883	6.49265	0.34331	8.30869	8.90406	8.10532	8.43936	0.239653	2h	0.882613	0.0645553	0.882613	0.0842026		2h	0.0126003	0.0279238			2h	0.897927
4h	4	Heat	7.34612	7.63653	4.54054	6.50773	0.987162	11.2073	10.5995	11.2638	11.0235	0.212651	9.59262	8.57591	9.49681	9.22178	0.324118	4h	0.0394281	0.0990005	0.0537656	0.118801		4h	0.0136752	0.0279238			4h	0.966617
8h	8	Heat	8.03906	6.42403	6.10092	6.85467	0.599496	26.7516	20.2706	25.1902	24.0708	1.9528	18.6365	19.8777	22.6929	20.4024	1.20001	8h	0.00803105	0.00225407	0.0219029	0.0140495		8h	0.198988	0.221098			8h	0.860942
16h	16	Heat	5.54504	9.52162	5.60191	6.88952	1.31615	23.9679	15.4074	23.4822	20.9525	2.77607	54.4839	44.281	54.72	51.1616	3.44099	16h	0.0217624	0.00249742	0.0384042	0.0140495		16h	0.0028099	0.0140495			16h	0.875382
24h	24	Heat	8.62319	5.94585	3.51611	6.02838	1.47487	21.5896	19.5027	24.2794	21.7906	1.38257	129.828	101.597	116.333	115.919	8.15206	24h	0.00148476	0.00438354	0.0140495	0.0174038		24h	0.00622118	0.0186635			24h	0.792764
26h	2	recovery, 25	4.64208	7.5231	5.54879	5.90466	0.850501	24.011	17.1513	18.9173	20.0265	2.05644	160.664	139.271	144.914	148.283	6.40128	26h	0.0111872	0.00172724	0.0279238	0.0140495		26h	0.00109681	0.0140495			26h	0.688883
28h	4	recovery, 25	5.22383	6.86448	6.19756	6.09529	0.476367	21.2924	29.8494	23.1295	24.7571	2.60077	153.828	150.011	235.257	179.699	27.801	28h	0.0163446	0.0246706	0.0306461	0.0411176		28h	0.0297995	0.0470519			28h	0.752641
32h	8	recovery, 25	7.59845	6.97925	5.78071	6.78614	0.533545	13.5404	18.4906	16.4246	16.1519	1.43548	185.879	153.559	193.633	177.69	12.2715	32h	0.0139619	0.00504933	0.0279238	0.0174038		32h	0.00522115	0.0174038			32h	0.893937
48h	24	recovery, 25	6.1738	7.71884	4.65671	6.18311	0.883973	6.7146	4.36272	6.55259	5.87664	0.758403	25.6869	14.9998	21.8723	20.853	3.1269	48h	0.805731	0.0345017	0.833515	0.0496879		48h	0.0347815	0.0496879			48h	0.814172
																		Fig. 9x starch per cell volume, pg/um3
Fig. 9x starch per cell volume, pg/um3																		T.test, two tails, unequal variance					p.adjust<0.05 as significant
																		Compare to 25oC at the same time point
Time (h)	Treatment	Temperature (oC)	25oC					35oC					40oC					T.test	p-values		p.adjust values			T.test	p-values	p.adjust values
			Replicate A	Replicate B	Replicate C	Average	SE	Replicate A	Replicate B	Replicate C	Average	SE	Replicate A	Replicate B	Replicate C	Average	SE	Time, hours	35oC	40oC	35oC	40oC		Time, hours	Compare 35oC and 40oC at the same time point
preheat	preheat	25	0.0292671	0.0316579	0.0194715	0.0267988	0.0037281	0.0413171	0.0278002	0.026806	0.0319744	0.00468014	0.0463762	0.0426058	0.0366829	0.0418883	0.00282112	preheat	0.438114	0.0354999	0.469407	0.0709998		preheat	0.159285	0.199107			preheat	Compare 25oC other time point to 25oC preheat
2h	2	Heat	0.0252987	0.0316539	0.0248845	0.0272791	0.00219069	0.0309676	0.0282476	0.0329242	0.0307132	0.00135601	0.0396218	0.0403264	0.0358484	0.0385988	0.00139018	2h	0.266286	0.0172784	0.307253	0.0525479		2h	0.0153603	0.0525479			2h	0.918107
4h	4	Heat	0.0278262	0.0267761	0.0200112	0.0248712	0.00244882	0.0416938	0.0399378	0.0419666	0.0411994	0.000635696	0.0422582	0.0343724	0.0388417	0.0384908	0.00228321	4h	0.0167483	0.0154001	0.0525479	0.0525479		4h	0.357734	0.397482			4h	0.691195
8h	8	Heat	0.0248196	0.0289632	0.0174362	0.0237396	0.00337109	0.0662004	0.0452874	0.0551931	0.0555603	0.00603985	0.0590883	0.0543256	0.0676996	0.0603712	0.00391364	8h	0.017516	0.00226474	0.0525479	0.0378104		8h	0.54613	0.564963			8h	0.575941
16h	16	Heat	0.0212535	0.0333273	0.0225974	0.0257261	0.00382036	0.087698	0.0357813	0.0704959	0.0646584	0.0152686	0.114848	0.074497	0.0823104	0.0905518	0.0123558	16h	0.117998	0.0260249	0.168494	0.0593539		16h	0.260657	0.307253			16h	0.850537
24h	24	Heat	0.0306439	0.0250141	0.0147984	0.0234855	0.00463761	0.0853344	0.0732909	0.0987771	0.0858008	0.00736094	0.158249	0.0990225	0.115068	0.124113	0.0176853	24h	0.00375932	0.0235043	0.0378104	0.0593539		24h	0.150443	0.19623			24h	0.608614
26h	2	recovery, 25	0.0156141	0.0325958	0.0216919	0.0233006	0.00496773	0.0970927	0.0644785	0.0729834	0.0781849	0.00976752	0.194697	0.129675	0.124711	0.149694	0.022547	26h	0.0156955	0.0258284	0.0525479	0.0593539		26h	0.0696442	0.109965			26h	0.605561
28h	4	recovery, 25	0.0302831	0.0279954	0.022971	0.0270832	0.00215955	0.0624411	0.0875091	0.0722797	0.0740766	0.00729207	0.173562	0.12206	0.204749	0.16679	0.0241093	28h	0.0168298	0.0276985	0.0525479	0.0593539		28h	0.0513352	0.0873337			28h	0.951284
32h	8	recovery, 25	0.0285227	0.0305705	0.0256578	0.0282504	0.00142469	0.040251	0.0450002	0.0467404	0.0439972	0.00193929	0.205527	0.112169	0.152227	0.156641	0.0270405	32h	0.00378104	0.0412698	0.0378104	0.0773809		32h	0.0524002	0.0873337			32h	0.74388
48h	24	recovery, 25	0.024985	0.0325415	0.021014	0.0261802	0.00338092	0.0385232	0.0152383	0.032665	0.0288088	0.00699285	0.142467	0.0659333	0.066461	0.0916205	0.0254239	48h	0.758154	0.121152	0.758154	0.168494		48h	0.123562	0.168494			48h	0.908148
